# Supplementary material for: CamoTSS: analysis of alternative transcription start sites for cellular phenotypes and regulatory patterns from 5' scRNA-seq data
Source: Nat Commun. 2023 Nov 9;14:7240. doi: 10.1038/s41467-023-42636-1 (PMC10636040; doi:10.1038/s41467-023-42636-1)
Supplement: Supplementary file 5 — Supplementary Dataset 1 [file 41467_2023_42636_MOESM5_ESM.xlsx]

## Sheet: summary_bladder
	Endothelial_Cell_transcript_id	Endothelial_Cell_gene_id	Macrophage_cell_transcript_id	Macrophage_cell_gene_id	Smooth_Muscle_Cell_transcript_id	Smooth_Muscle_Cell_gene_id	Monocyte_transcript_id	Monocyte_gene_id	Epithelial_Cell_transcript_id	Epithelial_Cell_gene_id	Fibroblast_transcript_id	Fibroblast_gene_id	FibSmo_Cell_transcript_id	FibSmo_Cell_gene_id	NK_T_cell_transcript_id	NK_T_cell_gene_id
0	ENSG00000163565_ENST00000340979	ENSG00000163565	ENSG00000143226_ENST00000367972	ENSG00000143226	ENSG00000075884_ENST00000548800	ENSG00000075884	ENSG00000169429_newTSS	ENSG00000169429	ENSG00000116754_ENST00000475204	ENSG00000116754	ENSG00000162599_ENST00000403491	ENSG00000162599	ENSG00000187634_ENST00000466827	ENSG00000187634	ENSG00000075884_ENST00000552641	ENSG00000075884
1	ENSG00000163565_ENST00000426592	ENSG00000163565	ENSG00000131446_newTSS	ENSG00000131446	ENSG00000169554_newTSS	ENSG00000169554	ENSG00000157168_ENST00000522569	ENSG00000157168	ENSG00000197956_ENST00000368719	ENSG00000197956	ENSG00000185630_ENST00000485769	ENSG00000185630	ENSG00000267272_ENST00000490006	ENSG00000267272	ENSG00000152601_ENST00000461436	ENSG00000152601
2	ENSG00000184489_newTSS	ENSG00000184489	ENSG00000204472_ENST00000337917	ENSG00000204472	ENSG00000145012_ENST00000420410	ENSG00000145012	ENSG00000126883_newTSS	ENSG00000126883	ENSG00000169756_ENST00000449684	ENSG00000169756	ENSG00000116132_ENST00000367760	ENSG00000116132	ENSG00000169756_ENST00000544547	ENSG00000169756	ENSG00000145220_newTSS	ENSG00000145220
3	ENSG00000164741_newTSS	ENSG00000164741	ENSG00000223865_ENST00000418931	ENSG00000223865	ENSG00000164318_ENST00000508868	ENSG00000164318	ENSG00000172322_ENST00000396507	ENSG00000172322	ENSG00000115310_newTSS	ENSG00000115310	ENSG00000134369_ENST00000367295	ENSG00000134369	ENSG00000181458_ENST00000323523	ENSG00000181458	ENSG00000151883_ENST00000503790	ENSG00000151883
4	ENSG00000120833_ENST00000549887	ENSG00000120833	ENSG00000153310_ENST00000523509	ENSG00000153310	ENSG00000106211_ENST00000248553	ENSG00000106211	ENSG00000102524_newTSS	ENSG00000102524	ENSG00000144560_ENST00000463387	ENSG00000144560	ENSG00000091986_ENST00000475181	ENSG00000091986	ENSG00000163145_ENST00000295297	ENSG00000163145	ENSG00000145675_ENST00000523807	ENSG00000145675
5	ENSG00000039523_ENST00000428437	ENSG00000039523	ENSG00000171988_ENST00000542921	ENSG00000171988	ENSG00000105974_ENST00000393467	ENSG00000105974	ENSG00000155465_newTSS	ENSG00000155465	ENSG00000186352_ENST00000511311	ENSG00000186352	ENSG00000152795_ENST00000507721	ENSG00000152795	ENSG00000129116_ENST00000507735	ENSG00000129116	ENSG00000113448_ENST00000358923	ENSG00000113448
6	ENSG00000176170_ENST00000592299	ENSG00000176170	ENSG00000139278_ENST00000536703	ENSG00000139278	ENSG00000122786_ENST00000454108	ENSG00000122786	ENSG00000104904_ENST00000581150	ENSG00000104904	ENSG00000153113_ENST00000514845	ENSG00000153113	ENSG00000127022_ENST00000452673	ENSG00000127022	ENSG00000164093_newTSS	ENSG00000164093	ENSG00000164674_ENST00000367081	ENSG00000164674
7	ENSG00000069399_ENST00000164227	ENSG00000069399	ENSG00000139687_ENST00000484879	ENSG00000139687	ENSG00000122786_ENST00000422748	ENSG00000122786	ENSG00000076944_ENST00000602355	ENSG00000076944	ENSG00000151914_ENST00000439203	ENSG00000151914	ENSG00000196230_ENST00000327892	ENSG00000196230	ENSG00000113448_ENST00000309641	ENSG00000113448	ENSG00000213145_ENST00000461556	ENSG00000213145
8	ENSG00000069399_newTSS	ENSG00000069399	ENSG00000130844_ENST00000504940	ENSG00000130844	ENSG00000120896_ENST00000240123	ENSG00000120896	ENSG00000125898_newTSS	ENSG00000125898	ENSG00000272398_newTSS	ENSG00000272398	ENSG00000130340_ENST00000392185	ENSG00000130340	ENSG00000118495_ENST00000629195	ENSG00000118495	ENSG00000275302_ENST00000615863	ENSG00000275302
9			ENSG00000205542_ENST00000451311	ENSG00000205542	ENSG00000147526_newTSS	ENSG00000147526	ENSG00000025708_ENST00000651095	ENSG00000025708	ENSG00000169398_ENST00000523797	ENSG00000169398	ENSG00000213722_ENST00000480913	ENSG00000213722	ENSG00000002933_ENST00000004103	ENSG00000002933	ENSG00000157514_ENST00000503515	ENSG00000157514
10					ENSG00000184489_ENST00000520105	ENSG00000184489			ENSG00000156110_ENST00000673027	ENSG00000156110	ENSG00000146592_ENST00000478078	ENSG00000146592	ENSG00000130592_ENST00000405957	ENSG00000130592
11					ENSG00000169398_newTSS	ENSG00000169398			ENSG00000135387_ENST00000530820	ENSG00000135387	ENSG00000122786_ENST00000393118	ENSG00000122786	ENSG00000130592_ENST00000472974	ENSG00000130592
12					ENSG00000148671_ENST00000372013	ENSG00000148671			ENSG00000173486_ENST00000650692	ENSG00000173486	ENSG00000148180_ENST00000373818	ENSG00000148180	ENSG00000110492_ENST00000617138	ENSG00000110492
13					ENSG00000197321_newTSS	ENSG00000197321			ENSG00000135679_ENST00000539479	ENSG00000135679	ENSG00000167081_ENST00000373489	ENSG00000167081	ENSG00000149131_ENST00000531797	ENSG00000149131
14					ENSG00000123358_ENST00000478250	ENSG00000123358			ENSG00000186184_ENST00000489647	ENSG00000186184	ENSG00000147862_ENST00000397581	ENSG00000147862	ENSG00000140262_ENST00000543579	ENSG00000140262
15					ENSG00000213145_ENST00000460900	ENSG00000213145			ENSG00000086666_newTSS	ENSG00000086666	ENSG00000119487_ENST00000444226	ENSG00000119487	ENSG00000090006_ENST00000396819	ENSG00000090006
16					ENSG00000140416_ENST00000610733	ENSG00000140416			ENSG00000149932_ENST00000279396	ENSG00000149932	ENSG00000150347_newTSS	ENSG00000150347	ENSG00000090006_ENST00000318809	ENSG00000090006
17					ENSG00000179820_ENST00000448420	ENSG00000179820			ENSG00000149925_ENST00000643777	ENSG00000149925	ENSG00000148700_newTSS	ENSG00000148700
18					ENSG00000022267_ENST00000370676	ENSG00000022267			ENSG00000133313_ENST00000324301	ENSG00000133313	ENSG00000138172_ENST00000480642	ENSG00000138172
19									ENSG00000105699_ENST00000427250	ENSG00000105699	ENSG00000110492_ENST00000490240	ENSG00000110492
20									ENSG00000104964_ENST00000592330	ENSG00000104964	ENSG00000149131_ENST00000457869	ENSG00000149131
21									ENSG00000093010_ENST00000449653	ENSG00000093010	ENSG00000134824_ENST00000521849	ENSG00000134824
22									ENSG00000170638_ENST00000380909	ENSG00000170638	ENSG00000173486_ENST00000541388	ENSG00000173486
23											ENSG00000110719_ENST00000525724	ENSG00000110719
24											ENSG00000123096_ENST00000242729	ENSG00000123096
25											ENSG00000159403_ENST00000543362	ENSG00000159403
26											ENSG00000011465_ENST00000550563	ENSG00000011465
27											ENSG00000011465_ENST00000552145	ENSG00000011465
28											ENSG00000140285_ENST00000560270	ENSG00000140285
29											ENSG00000129009_ENST00000249842	ENSG00000129009
30											ENSG00000129009_ENST00000395118	ENSG00000129009
31											ENSG00000173812_ENST00000462917	ENSG00000173812
32											ENSG00000109099_newTSS	ENSG00000109099
33											ENSG00000266964_ENST00000351325	ENSG00000266964
34											ENSG00000266964_ENST00000455515	ENSG00000266964
35											ENSG00000105223_ENST00000598962	ENSG00000105223
36											ENSG00000101294_ENST00000335574	ENSG00000101294
37											ENSG00000064205_newTSS	ENSG00000064205
38											ENSG00000215386_ENST00000453910	ENSG00000215386
39											ENSG00000142173_ENST00000310645	ENSG00000142173
40											ENSG00000022267_ENST00000651929	ENSG00000022267

## Sheet: summary_blood
	B_cell_transcript_id	B_cell_gene_id	NK_T_cell_transcript_id	NK_T_cell_gene_id
0	ENSG00000143119_ENST00000648608	ENSG00000143119	ENSG00000116754_ENST00000395136	ENSG00000116754
1	ENSG00000163219_ENST00000473986	ENSG00000163219	ENSG00000047410_newTSS	ENSG00000047410
2	ENSG00000136560_ENST00000259075	ENSG00000136560	ENSG00000169756_ENST00000449684	ENSG00000169756
3	ENSG00000107099_ENST00000469197	ENSG00000107099	ENSG00000153250_ENST00000474820	ENSG00000153250
4	ENSG00000033170_ENST00000556518	ENSG00000033170	ENSG00000152601_ENST00000461436	ENSG00000152601
5	ENSG00000170776_ENST00000560571	ENSG00000170776	ENSG00000114861_ENST00000648380	ENSG00000114861
6	ENSG00000099956_newTSS	ENSG00000099956	ENSG00000145220_newTSS	ENSG00000145220
7	ENSG00000005302_ENST00000650215	ENSG00000005302	ENSG00000113387_ENST00000265073	ENSG00000113387
8			ENSG00000145675_ENST00000523807	ENSG00000145675
9			ENSG00000145779_ENST00000388882	ENSG00000145779
10			ENSG00000204472_ENST00000376049	ENSG00000204472
11			ENSG00000057657_ENST00000481163	ENSG00000057657
12			ENSG00000112576_ENST00000612455	ENSG00000112576
13			ENSG00000070756_ENST00000522387	ENSG00000070756
14			ENSG00000119335_ENST00000322030	ENSG00000119335
15			ENSG00000150347_ENST00000309334	ENSG00000150347
16			ENSG00000065809_newTSS	ENSG00000065809
17			ENSG00000245532_ENST00000501122	ENSG00000245532
18			ENSG00000139187_newTSS	ENSG00000139187
19			ENSG00000139187_ENST00000356986	ENSG00000139187
20			ENSG00000065357_ENST00000555090	ENSG00000065357
21			ENSG00000189403_ENST00000399489	ENSG00000189403
22			ENSG00000149925_ENST00000643777	ENSG00000149925
23			ENSG00000102879_ENST00000568763	ENSG00000102879
24			ENSG00000103194_ENST00000569925	ENSG00000103194
25			ENSG00000108523_ENST00000572554	ENSG00000108523
26			ENSG00000278311_ENST00000616019	ENSG00000278311
27			ENSG00000184640_ENST00000592951	ENSG00000184640
28			ENSG00000076928_newTSS	ENSG00000076928
29			ENSG00000101224_ENST00000439880	ENSG00000101224
30			ENSG00000203896_ENST00000487026	ENSG00000203896
31			ENSG00000170638_ENST00000395827	ENSG00000170638
32			ENSG00000005302_ENST00000483645	ENSG00000005302
33			ENSG00000101972_ENST00000469481	ENSG00000101972
34			ENSG00000147010_newTSS	ENSG00000147010

## Sheet: summary_common_bile_duct
	Endothelial_Cell_transcript_id	Endothelial_Cell_gene_id	Cholangiocyte_transcript_id	Cholangiocyte_gene_id	Monocyte_transcript_id	Monocyte_gene_id	NK_T_cell_transcript_id	NK_T_cell_gene_id
0	ENSG00000162616_ENST00000487931	ENSG00000162616	ENSG00000172456_newTSS	ENSG00000172456	ENSG00000143384_newTSS	ENSG00000143384	ENSG00000226067_ENST00000659101	ENSG00000226067
1	ENSG00000115306_ENST00000615901	ENSG00000115306	ENSG00000162433_ENST00000327299	ENSG00000162433	ENSG00000169756_ENST00000332345	ENSG00000169756	ENSG00000117616_newTSS	ENSG00000117616
2	ENSG00000144560_newTSS	ENSG00000144560	ENSG00000116717_ENST00000370985	ENSG00000116717	ENSG00000136689_ENST00000409930	ENSG00000136689	ENSG00000143384_ENST00000307940	ENSG00000143384
3	ENSG00000164054_ENST00000619810	ENSG00000164054	ENSG00000143013_ENST00000370544	ENSG00000143013	ENSG00000153113_ENST00000511097	ENSG00000153113	ENSG00000222041_ENST00000331944	ENSG00000222041
4	ENSG00000153130_ENST00000394201	ENSG00000153130	ENSG00000168710_ENST00000359172	ENSG00000168710	ENSG00000204472_ENST00000337917	ENSG00000204472	ENSG00000125637_ENST00000245796	ENSG00000125637
5	ENSG00000109332_newTSS	ENSG00000109332	ENSG00000226067_newTSS	ENSG00000226067	ENSG00000112096_newTSS	ENSG00000112096	ENSG00000088179_newTSS	ENSG00000088179
6	ENSG00000111912_ENST00000453302	ENSG00000111912	ENSG00000152061_ENST00000486220	ENSG00000152061	ENSG00000107099_ENST00000469197	ENSG00000107099	ENSG00000154814_newTSS	ENSG00000154814
7	ENSG00000131016_ENST00000354675	ENSG00000131016	ENSG00000162819_ENST00000539697	ENSG00000162819	ENSG00000126883_newTSS	ENSG00000126883	ENSG00000152601_ENST00000461436	ENSG00000152601
8	ENSG00000213722_ENST00000480913	ENSG00000213722	ENSG00000115306_ENST00000333896	ENSG00000115306	ENSG00000135090_ENST00000541186	ENSG00000135090	ENSG00000145220_newTSS	ENSG00000145220
9	ENSG00000105971_ENST00000222693	ENSG00000105971	ENSG00000169764_ENST00000484142	ENSG00000169764	ENSG00000197249_newTSS	ENSG00000197249	ENSG00000152795_newTSS	ENSG00000152795
10	ENSG00000122786_ENST00000454108	ENSG00000122786	ENSG00000136689_ENST00000361779	ENSG00000136689	ENSG00000141480_ENST00000574954	ENSG00000141480	ENSG00000145779_ENST00000388882	ENSG00000145779
11	ENSG00000122786_ENST00000422748	ENSG00000122786	ENSG00000125637_newTSS	ENSG00000125637	ENSG00000141298_newTSS	ENSG00000141298	ENSG00000158985_ENST00000395246	ENSG00000158985
12	ENSG00000147526_ENST00000520340	ENSG00000147526	ENSG00000072135_ENST00000347849	ENSG00000072135	ENSG00000076944_ENST00000602355	ENSG00000076944	ENSG00000118507_ENST00000537868	ENSG00000118507
13	ENSG00000148180_ENST00000373818	ENSG00000148180	ENSG00000170035_ENST00000410062	ENSG00000170035	ENSG00000105223_ENST00000493006	ENSG00000105223	ENSG00000112576_ENST00000612455	ENSG00000112576
14	ENSG00000160271_ENST00000493438	ENSG00000160271	ENSG00000170035_ENST00000602499	ENSG00000170035	ENSG00000101972_ENST00000371157	ENSG00000101972	ENSG00000010810_newTSS	ENSG00000010810
15	ENSG00000150347_newTSS	ENSG00000150347	ENSG00000144366_ENST00000359135	ENSG00000144366			ENSG00000164483_newTSS	ENSG00000164483
16	ENSG00000189403_ENST00000399489	ENSG00000189403	ENSG00000127838_ENST00000273077	ENSG00000127838			ENSG00000087087_ENST00000448764	ENSG00000087087
17	ENSG00000177200_ENST00000565442	ENSG00000177200	ENSG00000115009_ENST00000358813	ENSG00000115009			ENSG00000285106_newTSS	ENSG00000285106
18	ENSG00000102931_ENST00000565794	ENSG00000102931	ENSG00000187118_ENST00000477739	ENSG00000187118			ENSG00000107099_ENST00000453981	ENSG00000107099
19	ENSG00000205336_ENST00000563374	ENSG00000205336	ENSG00000136059_ENST00000416303	ENSG00000136059			ENSG00000168066_ENST00000377387	ENSG00000168066
20	ENSG00000129353_ENST00000590382	ENSG00000129353	ENSG00000132153_ENST00000492893	ENSG00000132153			ENSG00000139187_ENST00000356986	ENSG00000139187
21	ENSG00000167460_ENST00000659595	ENSG00000167460	ENSG00000012171_ENST00000616701	ENSG00000012171			ENSG00000123358_ENST00000243050	ENSG00000123358
22	ENSG00000168734_ENST00000372886	ENSG00000168734	ENSG00000187098_ENST00000314589	ENSG00000187098			ENSG00000134545_ENST00000347831	ENSG00000134545
23	ENSG00000102316_ENST00000375068	ENSG00000102316	ENSG00000177311_ENST00000507657	ENSG00000177311			ENSG00000173575_ENST00000627622	ENSG00000173575
24			ENSG00000169903_ENST00000305354	ENSG00000169903			ENSG00000069667_newTSS	ENSG00000069667
25			ENSG00000075420_ENST00000415807	ENSG00000075420			ENSG00000103479_ENST00000379935	ENSG00000103479
26			ENSG00000073803_ENST00000428617	ENSG00000073803			ENSG00000184640_newTSS	ENSG00000184640
27			ENSG00000074416_ENST00000434178	ENSG00000074416			ENSG00000184640_ENST00000592951	ENSG00000184640
28			ENSG00000151470_ENST00000502360	ENSG00000151470			ENSG00000166974_ENST00000538170	ENSG00000166974
29			ENSG00000153130_ENST00000506322	ENSG00000153130			ENSG00000076662_newTSS	ENSG00000076662
30			ENSG00000121207_ENST00000502525	ENSG00000121207			ENSG00000205542_ENST00000451311	ENSG00000205542
31			ENSG00000186352_ENST00000511311	ENSG00000186352			ENSG00000147010_newTSS	ENSG00000147010
32			ENSG00000039123_newTSS	ENSG00000039123
33			ENSG00000145675_ENST00000320694	ENSG00000145675
34			ENSG00000131188_newTSS	ENSG00000131188
35			ENSG00000213316_ENST00000509898	ENSG00000213316
36			ENSG00000204580_ENST00000509639	ENSG00000204580
37			ENSG00000118507_ENST00000474850	ENSG00000118507
38			ENSG00000204264_newTSS	ENSG00000204264
39			ENSG00000106211_ENST00000248553	ENSG00000106211
40			ENSG00000122786_ENST00000393118	ENSG00000122786
41			ENSG00000122786_ENST00000424922	ENSG00000122786
42			ENSG00000079459_ENST00000443614	ENSG00000079459
43			ENSG00000104365_newTSS	ENSG00000104365
44			ENSG00000164830_ENST00000517686	ENSG00000164830
45			ENSG00000160972_ENST00000528430	ENSG00000160972
46			ENSG00000010438_ENST00000468152	ENSG00000010438
47			ENSG00000148335_ENST00000372486	ENSG00000148335
48			ENSG00000188938_ENST00000520403	ENSG00000188938
49			ENSG00000196139_ENST00000480697	ENSG00000196139
50			ENSG00000198610_ENST00000263126	ENSG00000198610
51			ENSG00000152804_newTSS	ENSG00000152804
52			ENSG00000148700_ENST00000277900	ENSG00000148700
53			ENSG00000110492_ENST00000395569	ENSG00000110492
54			ENSG00000173153_newTSS	ENSG00000173153
55			ENSG00000213445_ENST00000531339	ENSG00000213445
56			ENSG00000111679_ENST00000542848	ENSG00000111679
57			ENSG00000183283_newTSS	ENSG00000183283
58			ENSG00000198431_ENST00000526390	ENSG00000198431
59			ENSG00000111639_ENST00000538814	ENSG00000111639
60			ENSG00000186184_ENST00000627604	ENSG00000186184
61			ENSG00000150527_ENST00000554392	ENSG00000150527
62			ENSG00000150527_ENST00000553728	ENSG00000150527
63			ENSG00000182979_newTSS	ENSG00000182979
64			ENSG00000100906_ENST00000553342	ENSG00000100906
65			ENSG00000259275_ENST00000664133	ENSG00000259275
66			ENSG00000069667_ENST00000551975	ENSG00000069667
67			ENSG00000149932_ENST00000279396	ENSG00000149932
68			ENSG00000149925_ENST00000643777	ENSG00000149925
69			ENSG00000205336_ENST00000566778	ENSG00000205336
70			ENSG00000205336_newTSS	ENSG00000205336
71			ENSG00000172831_ENST00000317091	ENSG00000172831
72			ENSG00000132600_newTSS	ENSG00000132600
73			ENSG00000108523_ENST00000570492	ENSG00000108523
74			ENSG00000243678_newTSS	ENSG00000243678
75			ENSG00000184640_ENST00000591833	ENSG00000184640
76			ENSG00000177426_ENST00000551402	ENSG00000177426
77			ENSG00000177426_ENST00000551541	ENSG00000177426
78			ENSG00000017797_ENST00000019317	ENSG00000017797
79			ENSG00000128789_ENST00000400514	ENSG00000128789
80			ENSG00000101773_ENST00000579124	ENSG00000101773
81			ENSG00000168234_ENST00000540918	ENSG00000168234
82			ENSG00000168234_newTSS	ENSG00000168234
83			ENSG00000166974_ENST00000589180	ENSG00000166974
84			ENSG00000133313_ENST00000324301	ENSG00000133313
85			ENSG00000170579_newTSS	ENSG00000170579
86			ENSG00000197971_newTSS	ENSG00000197971
87			ENSG00000141905_ENST00000590282	ENSG00000141905
88			ENSG00000076944_ENST00000597467	ENSG00000076944
89			ENSG00000105472_newTSS	ENSG00000105472
90			ENSG00000104964_newTSS	ENSG00000104964
91			ENSG00000076662_ENST00000592945	ENSG00000076662
92			ENSG00000176531_ENST00000596902	ENSG00000176531
93			ENSG00000171456_ENST00000649901	ENSG00000171456
94			ENSG00000087460_ENST00000371081	ENSG00000087460
95			ENSG00000160190_ENST00000352133	ENSG00000160190
96			ENSG00000160194_ENST00000340344	ENSG00000160194
97			ENSG00000093010_ENST00000449653	ENSG00000093010
98			ENSG00000100225_ENST00000397426	ENSG00000100225
99			ENSG00000179222_ENST00000326587	ENSG00000179222

## Sheet: summary_esophagus
	Endothelial_Cell_transcript_id	Endothelial_Cell_gene_id	Macrophage_cell_transcript_id	Macrophage_cell_gene_id	Smooth_Muscle_Cell_transcript_id	Smooth_Muscle_Cell_gene_id	Epithelial_Cell_transcript_id	Epithelial_Cell_gene_id	Fibroblast_transcript_id	Fibroblast_gene_id
0	ENSG00000163565_ENST00000340979	ENSG00000163565	ENSG00000178104_ENST00000618462	ENSG00000178104	ENSG00000162616_ENST00000476396	ENSG00000162616	ENSG00000197530_ENST00000464570	ENSG00000197530	ENSG00000189337_newTSS	ENSG00000189337
1	ENSG00000163565_ENST00000426592	ENSG00000163565	ENSG00000132405_ENST00000409757	ENSG00000132405	ENSG00000075292_ENST00000494621	ENSG00000075292	ENSG00000116731_ENST00000413440	ENSG00000116731	ENSG00000123080_ENST00000371761	ENSG00000123080
2	ENSG00000163565_newTSS	ENSG00000163565	ENSG00000213316_ENST00000505170	ENSG00000213316	ENSG00000144824_ENST00000478922	ENSG00000144824	ENSG00000180198_ENST00000427469	ENSG00000180198	ENSG00000116171_ENST00000371514	ENSG00000116171
3	ENSG00000142599_newTSS	ENSG00000142599	ENSG00000131446_newTSS	ENSG00000131446	ENSG00000074416_newTSS	ENSG00000074416	ENSG00000197982_ENST00000468084	ENSG00000197982	ENSG00000116754_ENST00000370951	ENSG00000116754
4	ENSG00000164056_newTSS	ENSG00000164056	ENSG00000223865_ENST00000418931	ENSG00000223865	ENSG00000105974_ENST00000393467	ENSG00000105974	ENSG00000116171_ENST00000430330	ENSG00000116171	ENSG00000163565_ENST00000566111	ENSG00000163565
5	ENSG00000111912_ENST00000453302	ENSG00000111912	ENSG00000057657_ENST00000369091	ENSG00000057657	ENSG00000105974_newTSS	ENSG00000105974	ENSG00000176393_ENST00000295640	ENSG00000176393	ENSG00000049323_ENST00000418533	ENSG00000049323
6	ENSG00000152818_ENST00000421035	ENSG00000152818	ENSG00000146112_newTSS	ENSG00000146112	ENSG00000122786_ENST00000454108	ENSG00000122786	ENSG00000153187_newTSS	ENSG00000153187	ENSG00000115306_ENST00000615901	ENSG00000115306
7	ENSG00000184489_newTSS	ENSG00000184489	ENSG00000048740_ENST00000609870	ENSG00000048740	ENSG00000122786_ENST00000422748	ENSG00000122786	ENSG00000163032_ENST00000451533	ENSG00000163032	ENSG00000144366_ENST00000359135	ENSG00000144366
8	ENSG00000164741_newTSS	ENSG00000164741	ENSG00000095794_ENST00000488741	ENSG00000095794	ENSG00000079459_ENST00000525954	ENSG00000079459	ENSG00000075426_ENST00000379619	ENSG00000075426	ENSG00000115310_ENST00000402434	ENSG00000115310
9	ENSG00000171206_ENST00000643721	ENSG00000171206	ENSG00000095794_ENST00000487763	ENSG00000095794	ENSG00000120896_ENST00000240123	ENSG00000120896	ENSG00000115306_ENST00000333896	ENSG00000115306	ENSG00000153250_ENST00000474820	ENSG00000153250
10	ENSG00000171988_newTSS	ENSG00000171988	ENSG00000132334_ENST00000306042	ENSG00000132334	ENSG00000120896_newTSS	ENSG00000120896	ENSG00000169756_ENST00000449684	ENSG00000169756	ENSG00000168297_ENST00000468776	ENSG00000168297
11	ENSG00000110422_ENST00000531504	ENSG00000110422	ENSG00000111679_ENST00000543744	ENSG00000111679	ENSG00000148180_ENST00000477863	ENSG00000148180	ENSG00000153094_ENST00000337565	ENSG00000153094	ENSG00000163145_ENST00000295297	ENSG00000163145
12	ENSG00000120833_ENST00000549887	ENSG00000120833	ENSG00000173821_newTSS	ENSG00000173821	ENSG00000173848_ENST00000486354	ENSG00000173848	ENSG00000152082_ENST00000651060	ENSG00000152082	ENSG00000109686_ENST00000514013	ENSG00000109686
13	ENSG00000189403_ENST00000399489	ENSG00000189403	ENSG00000141298_ENST00000324677	ENSG00000141298	ENSG00000173267_ENST00000372017	ENSG00000173267	ENSG00000144306_ENST00000475928	ENSG00000144306	ENSG00000145675_ENST00000521381	ENSG00000145675
14	ENSG00000140262_ENST00000557843	ENSG00000140262	ENSG00000104870_ENST00000595881	ENSG00000104870	ENSG00000148671_ENST00000372013	ENSG00000148671	ENSG00000170035_ENST00000410062	ENSG00000170035	ENSG00000131016_ENST00000253332	ENSG00000131016
15	ENSG00000186260_ENST00000572567	ENSG00000186260	ENSG00000130844_ENST00000648122	ENSG00000130844	ENSG00000213145_ENST00000460900	ENSG00000213145	ENSG00000151689_ENST00000322522	ENSG00000151689	ENSG00000146592_ENST00000468391	ENSG00000146592
16	ENSG00000205336_ENST00000562558	ENSG00000205336	ENSG00000179820_ENST00000414489	ENSG00000179820	ENSG00000140416_ENST00000610733	ENSG00000140416	ENSG00000151689_newTSS	ENSG00000151689	ENSG00000128573_ENST00000412402	ENSG00000128573
17	ENSG00000039523_ENST00000428437	ENSG00000039523	ENSG00000025708_ENST00000651095	ENSG00000025708	ENSG00000140939_ENST00000566871	ENSG00000140939	ENSG00000115129_newTSS	ENSG00000115129	ENSG00000122786_ENST00000393118	ENSG00000122786
18	ENSG00000184640_ENST00000590059	ENSG00000184640			ENSG00000070404_ENST00000166139	ENSG00000070404	ENSG00000115310_newTSS	ENSG00000115310	ENSG00000122786_ENST00000424922	ENSG00000122786
19	ENSG00000167460_ENST00000659595	ENSG00000167460			ENSG00000179820_ENST00000448420	ENSG00000179820	ENSG00000179833_newTSS	ENSG00000179833	ENSG00000002933_ENST00000004103	ENSG00000002933
20	ENSG00000069399_ENST00000164227	ENSG00000069399			ENSG00000168734_ENST00000372886	ENSG00000168734	ENSG00000082438_ENST00000439313	ENSG00000082438	ENSG00000135185_ENST00000474074	ENSG00000135185
21	ENSG00000126457_newTSS	ENSG00000126457			ENSG00000244274_ENST00000372717	ENSG00000244274	ENSG00000116044_ENST00000462023	ENSG00000116044	ENSG00000148180_ENST00000373818	ENSG00000148180
22	ENSG00000126457_ENST00000527866	ENSG00000126457			ENSG00000099991_newTSS	ENSG00000099991	ENSG00000116044_ENST00000397063	ENSG00000116044	ENSG00000119487_ENST00000444226	ENSG00000119487
23					ENSG00000102024_ENST00000489283	ENSG00000102024	ENSG00000158092_ENST00000288986	ENSG00000158092	ENSG00000048740_newTSS	ENSG00000048740
24					ENSG00000022267_ENST00000370676	ENSG00000022267	ENSG00000176597_ENST00000326505	ENSG00000176597	ENSG00000026103_ENST00000466081	ENSG00000026103
25							ENSG00000114867_ENST00000392537	ENSG00000114867	ENSG00000148700_newTSS	ENSG00000148700
26							ENSG00000163882_ENST00000443489	ENSG00000163882	ENSG00000136758_newTSS	ENSG00000136758
27							ENSG00000073803_ENST00000446828	ENSG00000073803	ENSG00000214063_ENST00000397396	ENSG00000214063
28							ENSG00000144560_ENST00000463387	ENSG00000144560	ENSG00000130592_ENST00000405957	ENSG00000130592
29							ENSG00000164054_ENST00000619810	ENSG00000164054	ENSG00000130592_ENST00000472974	ENSG00000130592
30							ENSG00000114861_ENST00000649133	ENSG00000114861	ENSG00000130592_ENST00000446808	ENSG00000130592
31							ENSG00000163660_ENST00000470121	ENSG00000163660	ENSG00000130592_ENST00000432093	ENSG00000130592
32							ENSG00000075651_newTSS	ENSG00000075651	ENSG00000110492_ENST00000617138	ENSG00000110492
33							ENSG00000168824_newTSS	ENSG00000168824	ENSG00000173486_ENST00000541388	ENSG00000173486
34							ENSG00000172493_ENST00000504956	ENSG00000172493	ENSG00000110719_ENST00000525724	ENSG00000110719
35							ENSG00000168556_ENST00000302327	ENSG00000168556	ENSG00000150764_ENST00000615255	ENSG00000150764
36							ENSG00000186352_ENST00000511393	ENSG00000186352	ENSG00000166741_ENST00000535185	ENSG00000166741
37							ENSG00000118564_newTSS	ENSG00000118564	ENSG00000050165_newTSS	ENSG00000050165
38							ENSG00000163694_ENST00000295971	ENSG00000163694	ENSG00000149557_newTSS	ENSG00000149557
39							ENSG00000138757_newTSS	ENSG00000138757	ENSG00000139112_ENST00000544284	ENSG00000139112
40							ENSG00000164032_ENST00000527366	ENSG00000164032	ENSG00000139567_ENST00000551576	ENSG00000139567
41							ENSG00000109332_ENST00000508974	ENSG00000109332	ENSG00000011465_ENST00000550563	ENSG00000011465
42							ENSG00000109332_ENST00000513098	ENSG00000109332	ENSG00000011465_ENST00000552145	ENSG00000011465
43							ENSG00000164104_ENST00000506267	ENSG00000164104	ENSG00000139926_ENST00000395718	ENSG00000139926
44							ENSG00000133401_ENST00000513852	ENSG00000133401	ENSG00000140262_ENST00000543579	ENSG00000140262
45							ENSG00000172262_ENST00000515326	ENSG00000172262	ENSG00000140416_ENST00000334895	ENSG00000140416
46							ENSG00000062194_ENST00000514387	ENSG00000062194	ENSG00000185787_ENST00000557961	ENSG00000185787
47							ENSG00000214944_ENST00000296799	ENSG00000214944	ENSG00000103994_ENST00000565611	ENSG00000103994
48							ENSG00000153113_ENST00000395813	ENSG00000153113	ENSG00000069667_ENST00000551975	ENSG00000069667
49							ENSG00000153113_ENST00000514845	ENSG00000153113	ENSG00000109099_ENST00000426385	ENSG00000109099
50							ENSG00000145779_ENST00000513374	ENSG00000145779	ENSG00000109099_newTSS	ENSG00000109099
51							ENSG00000131508_ENST00000398733	ENSG00000131508	ENSG00000141905_ENST00000341919	ENSG00000141905
52							ENSG00000169220_ENST00000509289	ENSG00000169220	ENSG00000266964_ENST00000455515	ENSG00000266964
53							ENSG00000196230_ENST00000327892	ENSG00000196230	ENSG00000105223_ENST00000598962	ENSG00000105223
54							ENSG00000057657_ENST00000481163	ENSG00000057657	ENSG00000105472_ENST00000250340	ENSG00000105472
55							ENSG00000112297_ENST00000633556	ENSG00000112297	ENSG00000101294_ENST00000335574	ENSG00000101294
56							ENSG00000111907_ENST00000368388	ENSG00000111907	ENSG00000171456_ENST00000649901	ENSG00000171456
57							ENSG00000111912_ENST00000438495	ENSG00000111912	ENSG00000215386_ENST00000666994	ENSG00000215386
58							ENSG00000137203_ENST00000466073	ENSG00000137203	ENSG00000215386_ENST00000602892	ENSG00000215386
59							ENSG00000151914_ENST00000439203	ENSG00000151914	ENSG00000142173_ENST00000310645	ENSG00000142173
60							ENSG00000112096_ENST00000367054	ENSG00000112096	ENSG00000177989_ENST00000428989	ENSG00000177989
61							ENSG00000233429_ENST00000429611	ENSG00000233429	ENSG00000179222_ENST00000326587	ENSG00000179222
62							ENSG00000127914_ENST00000356239	ENSG00000127914	ENSG00000185222_ENST00000372656	ENSG00000185222
63							ENSG00000105993_ENST00000486083	ENSG00000105993	ENSG00000022267_ENST00000651929	ENSG00000022267
64							ENSG00000214253_newTSS	ENSG00000214253	ENSG00000157514_ENST00000486554	ENSG00000157514
65							ENSG00000079459_ENST00000443614	ENSG00000079459
66							ENSG00000120913_ENST00000452226	ENSG00000120913
67							ENSG00000176209_ENST00000518574	ENSG00000176209
68							ENSG00000164830_ENST00000312046	ENSG00000164830
69							ENSG00000249859_ENST00000664214	ENSG00000249859
70							ENSG00000160972_ENST00000528430	ENSG00000160972
71							ENSG00000168575_newTSS	ENSG00000168575
72							ENSG00000164924_ENST00000480304	ENSG00000164924
73							ENSG00000153310_ENST00000522250	ENSG00000153310
74							ENSG00000106829_ENST00000461758	ENSG00000106829
75							ENSG00000148120_ENST00000471978	ENSG00000148120
76							ENSG00000119335_ENST00000322030	ENSG00000119335
77							ENSG00000136826_ENST00000497048	ENSG00000136826
78							ENSG00000107968_ENST00000415139	ENSG00000107968
79							ENSG00000150347_ENST00000644638	ENSG00000150347
80							ENSG00000156110_ENST00000673027	ENSG00000156110
81							ENSG00000122378_ENST00000372187	ENSG00000122378
82							ENSG00000138162_ENST00000489754	ENSG00000138162
83							ENSG00000165644_ENST00000460899	ENSG00000165644
84							ENSG00000130592_ENST00000417766	ENSG00000130592
85							ENSG00000135387_ENST00000530820	ENSG00000135387
86							ENSG00000168003_ENST00000338663	ENSG00000168003
87							ENSG00000168003_ENST00000377890	ENSG00000168003
88							ENSG00000014216_ENST00000528739	ENSG00000014216
89							ENSG00000175550_ENST00000312515	ENSG00000175550
90							ENSG00000137720_ENST00000260276	ENSG00000137720
91							ENSG00000186104_ENST00000529043	ENSG00000186104
92							ENSG00000173113_ENST00000537918	ENSG00000173113
93							ENSG00000172663_ENST00000535585	ENSG00000172663
94							ENSG00000137699_ENST00000627238	ENSG00000137699
95							ENSG00000137699_newTSS	ENSG00000137699
96							ENSG00000060237_ENST00000538787	ENSG00000060237
97							ENSG00000111679_ENST00000542848	ENSG00000111679
98							ENSG00000167553_ENST00000549183	ENSG00000167553
99							ENSG00000183283_newTSS	ENSG00000183283
100							ENSG00000076248_ENST00000539287	ENSG00000076248
101							ENSG00000111639_ENST00000538814	ENSG00000111639
102							ENSG00000139146_ENST00000539409	ENSG00000139146
103							ENSG00000189403_newTSS	ENSG00000189403
104							ENSG00000136143_newTSS	ENSG00000136143
105							ENSG00000100836_ENST00000397276	ENSG00000100836
106							ENSG00000187630_ENST00000558753	ENSG00000187630
107							ENSG00000213906_ENST00000533293	ENSG00000213906
108							ENSG00000198807_ENST00000361487	ENSG00000198807
109							ENSG00000150527_ENST00000556148	ENSG00000150527
110							ENSG00000150527_ENST00000554392	ENSG00000150527
111							ENSG00000139926_ENST00000556137	ENSG00000139926
112							ENSG00000126803_ENST00000554883	ENSG00000126803
113							ENSG00000100906_ENST00000553342	ENSG00000100906
114							ENSG00000166949_ENST00000558428	ENSG00000166949
115							ENSG00000086666_newTSS	ENSG00000086666
116							ENSG00000173575_ENST00000627622	ENSG00000173575
117							ENSG00000069667_newTSS	ENSG00000069667
118							ENSG00000149932_ENST00000279396	ENSG00000149932
119							ENSG00000149925_ENST00000643777	ENSG00000149925
120							ENSG00000197912_ENST00000643307	ENSG00000197912
121							ENSG00000196470_newTSS	ENSG00000196470
122							ENSG00000108448_ENST00000395671	ENSG00000108448
123							ENSG00000278311_ENST00000611219	ENSG00000278311
124							ENSG00000276023_ENST00000617516	ENSG00000276023
125							ENSG00000062716_ENST00000588617	ENSG00000062716
126							ENSG00000062716_newTSS	ENSG00000062716
127							ENSG00000184640_ENST00000591833	ENSG00000184640
128							ENSG00000141298_ENST00000579954	ENSG00000141298
129							ENSG00000171401_ENST00000336861	ENSG00000171401
130							ENSG00000177426_ENST00000551402	ENSG00000177426
131							ENSG00000178127_ENST00000497577	ENSG00000178127
132							ENSG00000134758_ENST00000578914	ENSG00000134758
133							ENSG00000184828_newTSS	ENSG00000184828
134							ENSG00000129353_ENST00000590857	ENSG00000129353
135							ENSG00000167460_ENST00000646974	ENSG00000167460
136							ENSG00000089356_ENST00000604504	ENSG00000089356
137							ENSG00000089356_ENST00000604621	ENSG00000089356
138							ENSG00000105699_ENST00000427250	ENSG00000105699
139							ENSG00000126247_ENST00000628306	ENSG00000126247
140							ENSG00000178934_ENST00000314980	ENSG00000178934
141							ENSG00000161618_newTSS	ENSG00000161618
142							ENSG00000126460_ENST00000246794	ENSG00000126460
143							ENSG00000126457_ENST00000534280	ENSG00000126457
144							ENSG00000105472_newTSS	ENSG00000105472
145							ENSG00000170892_ENST00000653273	ENSG00000170892
146							ENSG00000176531_newTSS	ENSG00000176531
147							ENSG00000125898_ENST00000541082	ENSG00000125898
148							ENSG00000177410_ENST00000428008	ENSG00000177410
149							ENSG00000087460_ENST00000485673	ENSG00000087460
150							ENSG00000101144_ENST00000395864	ENSG00000101144
151							ENSG00000160194_ENST00000340344	ENSG00000160194
152							ENSG00000093010_ENST00000449653	ENSG00000093010
153							ENSG00000182541_ENST00000425203	ENSG00000182541
154							ENSG00000102024_ENST00000481823	ENSG00000102024

## Sheet: summary_heart
	Endothelial_Cell_transcript_id	Endothelial_Cell_gene_id	Macrophage_cell_transcript_id	Macrophage_cell_gene_id	Smooth_Muscle_Cell_transcript_id	Smooth_Muscle_Cell_gene_id	Fibroblast_transcript_id	Fibroblast_gene_id	NK_T_cell_transcript_id	NK_T_cell_gene_id
0	ENSG00000163565_ENST00000426592	ENSG00000163565	ENSG00000169756_ENST00000332345	ENSG00000169756	ENSG00000127472_ENST00000469069	ENSG00000127472	ENSG00000127472_ENST00000375108	ENSG00000127472	ENSG00000075884_ENST00000552641	ENSG00000075884
1	ENSG00000074416_ENST00000434178	ENSG00000074416	ENSG00000118855_ENST00000484166	ENSG00000118855	ENSG00000075884_ENST00000548800	ENSG00000075884	ENSG00000117859_ENST00000435274	ENSG00000117859	ENSG00000164032_ENST00000527366	ENSG00000164032
2	ENSG00000112419_ENST00000440869	ENSG00000112419	ENSG00000131446_ENST00000333055	ENSG00000131446	ENSG00000128641_ENST00000392318	ENSG00000128641	ENSG00000116171_ENST00000478631	ENSG00000116171	ENSG00000112576_ENST00000612455	ENSG00000112576
3	ENSG00000120278_ENST00000644968	ENSG00000120278	ENSG00000223865_ENST00000418931	ENSG00000223865	ENSG00000079308_ENST00000611415	ENSG00000079308	ENSG00000162599_ENST00000403491	ENSG00000162599	ENSG00000156508_ENST00000316292	ENSG00000156508
4	ENSG00000131016_ENST00000354675	ENSG00000131016	ENSG00000223865_newTSS	ENSG00000223865	ENSG00000163681_ENST00000459654	ENSG00000163681	ENSG00000116754_ENST00000463877	ENSG00000116754	ENSG00000164924_newTSS	ENSG00000164924
5	ENSG00000147526_ENST00000520340	ENSG00000147526	ENSG00000070756_newTSS	ENSG00000070756	ENSG00000065882_newTSS	ENSG00000065882	ENSG00000267272_ENST00000490006	ENSG00000267272	ENSG00000120616_ENST00000462470	ENSG00000120616
6	ENSG00000164741_newTSS	ENSG00000164741	ENSG00000126883_ENST00000498010	ENSG00000126883	ENSG00000154556_newTSS	ENSG00000154556	ENSG00000143013_ENST00000370544	ENSG00000143013	ENSG00000244879_ENST00000619314	ENSG00000244879
7	ENSG00000138835_ENST00000620489	ENSG00000138835	ENSG00000132334_ENST00000306042	ENSG00000132334	ENSG00000152894_ENST00000532331	ENSG00000152894	ENSG00000185630_ENST00000485769	ENSG00000185630	ENSG00000079616_ENST00000569636	ENSG00000079616
8	ENSG00000107281_ENST00000488145	ENSG00000107281	ENSG00000214063_ENST00000397406	ENSG00000214063	ENSG00000131018_ENST00000471834	ENSG00000131018	ENSG00000116132_ENST00000367760	ENSG00000116132	ENSG00000130844_ENST00000505949	ENSG00000130844
9	ENSG00000182809_ENST00000550577	ENSG00000182809	ENSG00000149932_ENST00000279396	ENSG00000149932	ENSG00000106211_ENST00000248553	ENSG00000106211	ENSG00000143337_ENST00000271583	ENSG00000143337	ENSG00000104964_ENST00000592330	ENSG00000104964
10	ENSG00000140416_ENST00000334895	ENSG00000140416	ENSG00000184060_ENST00000480980	ENSG00000184060	ENSG00000122786_ENST00000454108	ENSG00000122786	ENSG00000134369_ENST00000367295	ENSG00000134369	ENSG00000005302_ENST00000649308	ENSG00000005302
11	ENSG00000137831_ENST00000539319	ENSG00000137831	ENSG00000170296_ENST00000571253	ENSG00000170296	ENSG00000122786_ENST00000422748	ENSG00000122786	ENSG00000158195_ENST00000536657	ENSG00000158195	ENSG00000147010_newTSS	ENSG00000147010
12	ENSG00000065054_ENST00000565855	ENSG00000065054	ENSG00000104904_ENST00000581150	ENSG00000104904	ENSG00000079459_ENST00000525954	ENSG00000079459	ENSG00000115306_ENST00000615901	ENSG00000115306
13	ENSG00000065054_ENST00000424542	ENSG00000065054	ENSG00000105223_ENST00000493006	ENSG00000105223	ENSG00000120896_ENST00000240123	ENSG00000120896	ENSG00000169764_ENST00000484056	ENSG00000169764
14	ENSG00000065054_ENST00000563587	ENSG00000065054	ENSG00000104870_ENST00000599701	ENSG00000104870	ENSG00000164741_ENST00000316609	ENSG00000164741	ENSG00000169756_ENST00000544547	ENSG00000169756
15	ENSG00000008517_ENST00000531965	ENSG00000008517	ENSG00000224397_ENST00000425497	ENSG00000224397	ENSG00000169398_ENST00000521562	ENSG00000169398	ENSG00000123610_ENST00000243347	ENSG00000123610
16	ENSG00000129657_ENST00000585618	ENSG00000129657	ENSG00000205542_ENST00000451311	ENSG00000205542	ENSG00000173267_ENST00000372017	ENSG00000173267	ENSG00000138061_ENST00000614273	ENSG00000138061
17	ENSG00000069399_ENST00000164227	ENSG00000069399			ENSG00000197321_newTSS	ENSG00000197321	ENSG00000115310_ENST00000402434	ENSG00000115310
18	ENSG00000126457_ENST00000527866	ENSG00000126457			ENSG00000110492_ENST00000617138	ENSG00000110492	ENSG00000116044_ENST00000462023	ENSG00000116044
19	ENSG00000171456_ENST00000649901	ENSG00000171456			ENSG00000010278_ENST00000610354	ENSG00000010278	ENSG00000144642_ENST00000383767	ENSG00000144642
20	ENSG00000171456_newTSS	ENSG00000171456			ENSG00000151491_ENST00000544064	ENSG00000151491	ENSG00000012171_ENST00000621029	ENSG00000012171
21					ENSG00000054654_ENST00000557084	ENSG00000054654	ENSG00000136603_ENST00000465590	ENSG00000136603
22					ENSG00000213145_ENST00000460900	ENSG00000213145	ENSG00000163145_ENST00000512144	ENSG00000163145
23					ENSG00000185551_ENST00000394166	ENSG00000185551	ENSG00000064042_ENST00000508501	ENSG00000064042
24					ENSG00000149925_ENST00000643777	ENSG00000149925	ENSG00000134851_ENST00000506198	ENSG00000134851
25					ENSG00000128487_ENST00000413167	ENSG00000128487	ENSG00000109381_newTSS	ENSG00000109381
26					ENSG00000170412_ENST00000392627	ENSG00000170412	ENSG00000145730_ENST00000304400	ENSG00000145730
27					ENSG00000170412_ENST00000342648	ENSG00000170412	ENSG00000155324_ENST00000514932	ENSG00000155324
28					ENSG00000167460_ENST00000646974	ENSG00000167460	ENSG00000161011_ENST00000626660	ENSG00000161011
29					ENSG00000179820_ENST00000448420	ENSG00000179820	ENSG00000113657_ENST00000519672	ENSG00000113657
30					ENSG00000168734_newTSS	ENSG00000168734	ENSG00000131446_ENST00000505682	ENSG00000131446
31					ENSG00000102316_ENST00000375068	ENSG00000102316	ENSG00000112759_ENST00000651428	ENSG00000112759
32					ENSG00000102024_ENST00000489283	ENSG00000102024	ENSG00000131016_ENST00000253332	ENSG00000131016
33					ENSG00000022267_ENST00000370676	ENSG00000022267	ENSG00000146592_ENST00000469531	ENSG00000146592
34							ENSG00000122786_ENST00000393118	ENSG00000122786
35							ENSG00000122786_ENST00000424922	ENSG00000122786
36							ENSG00000002933_ENST00000004103	ENSG00000002933
37							ENSG00000214253_ENST00000442303	ENSG00000214253
38							ENSG00000148180_ENST00000373818	ENSG00000148180
39							ENSG00000147862_ENST00000397581	ENSG00000147862
40							ENSG00000188938_ENST00000520403	ENSG00000188938
41							ENSG00000048740_ENST00000633077	ENSG00000048740
42							ENSG00000150347_newTSS	ENSG00000150347
43							ENSG00000148700_ENST00000277900	ENSG00000148700
44							ENSG00000138172_ENST00000480642	ENSG00000138172
45							ENSG00000099204_ENST00000369266	ENSG00000099204
46							ENSG00000130592_ENST00000472974	ENSG00000130592
47							ENSG00000110492_ENST00000490240	ENSG00000110492
48							ENSG00000149131_ENST00000457869	ENSG00000149131
49							ENSG00000149131_ENST00000531797	ENSG00000149131
50							ENSG00000134824_ENST00000521849	ENSG00000134824
51							ENSG00000173486_ENST00000541388	ENSG00000173486
52							ENSG00000050165_newTSS	ENSG00000050165
53							ENSG00000139112_ENST00000544284	ENSG00000139112
54							ENSG00000111639_newTSS	ENSG00000111639
55							ENSG00000246695_ENST00000660703	ENSG00000246695
56							ENSG00000011465_ENST00000550563	ENSG00000011465
57							ENSG00000011465_ENST00000552145	ENSG00000011465
58							ENSG00000166963_ENST00000300231	ENSG00000166963
59							ENSG00000140285_ENST00000560270	ENSG00000140285
60							ENSG00000166949_newTSS	ENSG00000166949
61							ENSG00000129038_ENST00000261921	ENSG00000129038
62							ENSG00000129009_ENST00000249842	ENSG00000129009
63							ENSG00000069667_ENST00000551975	ENSG00000069667
64							ENSG00000166173_ENST00000559140	ENSG00000166173
65							ENSG00000177200_ENST00000565832	ENSG00000177200
66							ENSG00000177374_ENST00000399849	ENSG00000177374
67							ENSG00000109099_ENST00000426385	ENSG00000109099
68							ENSG00000109099_newTSS	ENSG00000109099
69							ENSG00000186395_ENST00000635956	ENSG00000186395
70							ENSG00000128789_ENST00000590217	ENSG00000128789
71							ENSG00000196628_ENST00000637923	ENSG00000196628
72							ENSG00000070404_ENST00000166139	ENSG00000070404
73							ENSG00000167468_ENST00000611653	ENSG00000167468
74							ENSG00000105223_ENST00000598962	ENSG00000105223
75							ENSG00000069399_ENST00000474300	ENSG00000069399
76							ENSG00000132640_ENST00000618296	ENSG00000132640
77							ENSG00000101294_ENST00000335574	ENSG00000101294
78							ENSG00000064205_newTSS	ENSG00000064205
79							ENSG00000182463_ENST00000371497	ENSG00000182463
80							ENSG00000215386_ENST00000453910	ENSG00000215386
81							ENSG00000215386_ENST00000671437	ENSG00000215386
82							ENSG00000142173_ENST00000310645	ENSG00000142173
83							ENSG00000100097_ENST00000215909	ENSG00000100097
84							ENSG00000177989_ENST00000428989	ENSG00000177989
85							ENSG00000179222_ENST00000326587	ENSG00000179222
86							ENSG00000185222_ENST00000372656	ENSG00000185222
87							ENSG00000022267_ENST00000651929	ENSG00000022267
88							ENSG00000022267_ENST00000477080	ENSG00000022267

## Sheet: summary_liver
	Macrophage_cell_transcript_id	Macrophage_cell_gene_id	Monocyte_transcript_id	Monocyte_gene_id	NK_T_cell_transcript_id	NK_T_cell_gene_id
0	ENSG00000197982_ENST00000468084	ENSG00000197982	ENSG00000163156_ENST00000602841	ENSG00000163156	ENSG00000198160_ENST00000401042	ENSG00000198160
1	ENSG00000163565_ENST00000426592	ENSG00000163565	ENSG00000162909_newTSS	ENSG00000162909	ENSG00000116754_ENST00000395136	ENSG00000116754
2	ENSG00000169756_newTSS	ENSG00000169756	ENSG00000018280_ENST00000539932	ENSG00000018280	ENSG00000143013_newTSS	ENSG00000143013
3	ENSG00000153113_ENST00000395813	ENSG00000153113	ENSG00000153113_ENST00000511097	ENSG00000153113	ENSG00000115232_newTSS	ENSG00000115232
4	ENSG00000145779_ENST00000504771	ENSG00000145779	ENSG00000086300_ENST00000446848	ENSG00000086300	ENSG00000064012_ENST00000323492	ENSG00000064012
5	ENSG00000131446_ENST00000333055	ENSG00000131446	ENSG00000257923_newTSS	ENSG00000257923	ENSG00000187118_ENST00000468330	ENSG00000187118
6	ENSG00000111912_ENST00000438495	ENSG00000111912	ENSG00000002933_ENST00000461345	ENSG00000002933	ENSG00000152601_ENST00000461436	ENSG00000152601
7	ENSG00000122644_ENST00000651779	ENSG00000122644	ENSG00000126883_ENST00000498010	ENSG00000126883	ENSG00000145220_newTSS	ENSG00000145220
8	ENSG00000010270_ENST00000009041	ENSG00000010270	ENSG00000180628_ENST00000336126	ENSG00000180628	ENSG00000164104_ENST00000506267	ENSG00000164104
9	ENSG00000148180_ENST00000373818	ENSG00000148180	ENSG00000132334_ENST00000306042	ENSG00000132334	ENSG00000113387_ENST00000512913	ENSG00000113387
10	ENSG00000095794_ENST00000488741	ENSG00000095794	ENSG00000134882_ENST00000460562	ENSG00000134882	ENSG00000145675_ENST00000522084	ENSG00000145675
11	ENSG00000150347_newTSS	ENSG00000150347	ENSG00000102524_newTSS	ENSG00000102524	ENSG00000145779_ENST00000388882	ENSG00000145779
12	ENSG00000065809_ENST00000491458	ENSG00000065809	ENSG00000149925_ENST00000643777	ENSG00000149925	ENSG00000113368_ENST00000261366	ENSG00000113368
13	ENSG00000168003_ENST00000338663	ENSG00000168003	ENSG00000132510_newTSS	ENSG00000132510	ENSG00000113580_newTSS	ENSG00000113580
14	ENSG00000173486_ENST00000536642	ENSG00000173486	ENSG00000170296_ENST00000571253	ENSG00000170296	ENSG00000204261_newTSS	ENSG00000204261
15	ENSG00000111639_newTSS	ENSG00000111639	ENSG00000076944_ENST00000602355	ENSG00000076944	ENSG00000057657_ENST00000481163	ENSG00000057657
16	ENSG00000135404_ENST00000552754	ENSG00000135404	ENSG00000170889_newTSS	ENSG00000170889	ENSG00000112576_ENST00000612455	ENSG00000112576
17	ENSG00000139687_ENST00000484879	ENSG00000139687	ENSG00000170889_ENST00000391753	ENSG00000170889	ENSG00000010270_newTSS	ENSG00000010270
18	ENSG00000080824_newTSS	ENSG00000080824	ENSG00000224397_ENST00000663009	ENSG00000224397	ENSG00000285106_newTSS	ENSG00000285106
19	ENSG00000140416_ENST00000334895	ENSG00000140416	ENSG00000025708_ENST00000651095	ENSG00000025708	ENSG00000120913_ENST00000452226	ENSG00000120913
20	ENSG00000156642_newTSS	ENSG00000156642	ENSG00000205542_newTSS	ENSG00000205542	ENSG00000153310_ENST00000522250	ENSG00000153310
21	ENSG00000039523_ENST00000428437	ENSG00000039523	ENSG00000101972_ENST00000371157	ENSG00000101972	ENSG00000155926_newTSS	ENSG00000155926
22	ENSG00000129226_ENST00000584180	ENSG00000129226			ENSG00000107968_ENST00000542547	ENSG00000107968
23	ENSG00000133313_ENST00000324301	ENSG00000133313			ENSG00000095794_ENST00000487763	ENSG00000095794
24	ENSG00000167460_ENST00000646974	ENSG00000167460			ENSG00000077150_ENST00000369966	ENSG00000077150
25	ENSG00000105223_ENST00000493006	ENSG00000105223			ENSG00000065809_ENST00000452706	ENSG00000065809
26	ENSG00000167641_newTSS	ENSG00000167641			ENSG00000185187_ENST00000526788	ENSG00000185187
27	ENSG00000171456_ENST00000643168	ENSG00000171456			ENSG00000185187_ENST00000397632	ENSG00000185187
28	ENSG00000087460_ENST00000371081	ENSG00000087460			ENSG00000134884_newTSS	ENSG00000134884
29	ENSG00000160180_newTSS	ENSG00000160180			ENSG00000078304_newTSS	ENSG00000078304
30					ENSG00000128951_ENST00000559540	ENSG00000128951
31					ENSG00000170776_newTSS	ENSG00000170776
32					ENSG00000276070_ENST00000617405	ENSG00000276070
33					ENSG00000184640_newTSS	ENSG00000184640
34					ENSG00000184640_ENST00000592951	ENSG00000184640
35					ENSG00000134758_ENST00000585103	ENSG00000134758
36					ENSG00000130402_ENST00000588618	ENSG00000130402
37					ENSG00000101224_ENST00000439880	ENSG00000101224
38					ENSG00000170638_ENST00000395827	ENSG00000170638
39					ENSG00000147010_newTSS	ENSG00000147010

## Sheet: summary_lymph_node
	B_cell_transcript_id	B_cell_gene_id	NK_T_cell_transcript_id	NK_T_cell_gene_id
0	ENSG00000117859_ENST00000435274	ENSG00000117859	ENSG00000069424_ENST00000656198	ENSG00000069424
1	ENSG00000143013_ENST00000370544	ENSG00000143013	ENSG00000116171_ENST00000371514	ENSG00000116171
2	ENSG00000143013_ENST00000495705	ENSG00000143013	ENSG00000198160_ENST00000401042	ENSG00000198160
3	ENSG00000171492_ENST00000394593	ENSG00000171492	ENSG00000142875_ENST00000370685	ENSG00000142875
4	ENSG00000122483_ENST00000448243	ENSG00000122483	ENSG00000171492_ENST00000527156	ENSG00000171492
5	ENSG00000163565_ENST00000340979	ENSG00000163565	ENSG00000152061_ENST00000367688	ENSG00000152061
6	ENSG00000162819_newTSS	ENSG00000162819	ENSG00000009790_newTSS	ENSG00000009790
7	ENSG00000163219_ENST00000473986	ENSG00000163219	ENSG00000162777_ENST00000473682	ENSG00000162777
8	ENSG00000152127_ENST00000281923	ENSG00000152127	ENSG00000047410_newTSS	ENSG00000047410
9	ENSG00000136560_ENST00000259075	ENSG00000136560	ENSG00000173960_ENST00000446425	ENSG00000173960
10	ENSG00000179833_newTSS	ENSG00000179833	ENSG00000169764_ENST00000640075	ENSG00000169764
11	ENSG00000072858_ENST00000498152	ENSG00000072858	ENSG00000169764_ENST00000495020	ENSG00000169764
12	ENSG00000114861_ENST00000647614	ENSG00000114861	ENSG00000169756_ENST00000449684	ENSG00000169756
13	ENSG00000114861_ENST00000649610	ENSG00000114861	ENSG00000075884_ENST00000469117	ENSG00000075884
14	ENSG00000114861_ENST00000647649	ENSG00000114861	ENSG00000115232_ENST00000478440	ENSG00000115232
15	ENSG00000065882_newTSS	ENSG00000065882	ENSG00000064012_ENST00000432109	ENSG00000064012
16	ENSG00000168421_ENST00000514839	ENSG00000168421	ENSG00000154814_newTSS	ENSG00000154814
17	ENSG00000168421_ENST00000507851	ENSG00000168421	ENSG00000152601_ENST00000461436	ENSG00000152601
18	ENSG00000172493_ENST00000511722	ENSG00000172493	ENSG00000164054_ENST00000497863	ENSG00000164054
19	ENSG00000186352_ENST00000511393	ENSG00000186352	ENSG00000114861_ENST00000648380	ENSG00000114861
20	ENSG00000145349_ENST00000342666	ENSG00000145349	ENSG00000084093_ENST00000511065	ENSG00000084093
21	ENSG00000109381_newTSS	ENSG00000109381	ENSG00000164032_newTSS	ENSG00000164032
22	ENSG00000151883_ENST00000505180	ENSG00000151883	ENSG00000151883_ENST00000503790	ENSG00000151883
23	ENSG00000083312_ENST00000520850	ENSG00000083312	ENSG00000145779_ENST00000274456	ENSG00000145779
24	ENSG00000145779_ENST00000504771	ENSG00000145779	ENSG00000113580_ENST00000504572	ENSG00000113580
25	ENSG00000161011_ENST00000508284	ENSG00000161011	ENSG00000204472_ENST00000376049	ENSG00000204472
26	ENSG00000153395_ENST00000513757	ENSG00000153395	ENSG00000112576_ENST00000612455	ENSG00000112576
27	ENSG00000095951_ENST00000487103	ENSG00000095951	ENSG00000112576_newTSS	ENSG00000112576
28	ENSG00000196230_ENST00000327892	ENSG00000196230	ENSG00000112096_ENST00000367054	ENSG00000112096
29	ENSG00000204261_ENST00000453426	ENSG00000204261	ENSG00000185811_ENST00000646110	ENSG00000185811
30	ENSG00000028839_newTSS	ENSG00000028839	ENSG00000185811_ENST00000642219	ENSG00000185811
31	ENSG00000146112_ENST00000467662	ENSG00000146112	ENSG00000185811_ENST00000439701	ENSG00000185811
32	ENSG00000249859_ENST00000657667	ENSG00000249859	ENSG00000106211_newTSS	ENSG00000106211
33	ENSG00000107099_ENST00000469197	ENSG00000107099	ENSG00000087087_ENST00000448764	ENSG00000087087
34	ENSG00000119397_ENST00000373865	ENSG00000119397	ENSG00000135272_newTSS	ENSG00000135272
35	ENSG00000188938_newTSS	ENSG00000188938	ENSG00000153310_ENST00000522250	ENSG00000153310
36	ENSG00000107968_ENST00000415139	ENSG00000107968	ENSG00000008513_ENST00000522285	ENSG00000008513
37	ENSG00000171206_ENST00000643721	ENSG00000171206	ENSG00000080503_ENST00000637806	ENSG00000080503
38	ENSG00000107902_ENST00000492187	ENSG00000107902	ENSG00000095794_ENST00000487763	ENSG00000095794
39	ENSG00000245532_newTSS	ENSG00000245532	ENSG00000095794_newTSS	ENSG00000095794
40	ENSG00000213445_ENST00000534313	ENSG00000213445	ENSG00000156650_ENST00000649006	ENSG00000156650
41	ENSG00000213445_ENST00000527525	ENSG00000213445	ENSG00000148700_ENST00000277900	ENSG00000148700
42	ENSG00000168066_ENST00000377387	ENSG00000168066	ENSG00000136758_newTSS	ENSG00000136758
43	ENSG00000077458_newTSS	ENSG00000077458	ENSG00000120616_ENST00000462470	ENSG00000120616
44	ENSG00000111679_ENST00000543744	ENSG00000111679	ENSG00000149311_ENST00000601453	ENSG00000149311
45	ENSG00000166987_newTSS	ENSG00000166987	ENSG00000185187_ENST00000526788	ENSG00000185187
46	ENSG00000135679_ENST00000539479	ENSG00000135679	ENSG00000185187_ENST00000397632	ENSG00000185187
47	ENSG00000139278_ENST00000550491	ENSG00000139278	ENSG00000110031_newTSS	ENSG00000110031
48	ENSG00000139146_ENST00000539409	ENSG00000139146	ENSG00000179715_ENST00000548348	ENSG00000179715
49	ENSG00000076108_ENST00000549884	ENSG00000076108	ENSG00000065357_ENST00000555090	ENSG00000065357
50	ENSG00000123329_newTSS	ENSG00000123329	ENSG00000182957_ENST00000434675	ENSG00000182957
51	ENSG00000089094_newTSS	ENSG00000089094	ENSG00000186184_ENST00000489647	ENSG00000186184
52	ENSG00000080824_ENST00000553585	ENSG00000080824	ENSG00000102531_ENST00000398316	ENSG00000102531
53	ENSG00000214013_ENST00000440615	ENSG00000214013	ENSG00000170345_ENST00000554617	ENSG00000170345
54	ENSG00000172349_newTSS	ENSG00000172349	ENSG00000078304_ENST00000556493	ENSG00000078304
55	ENSG00000140199_ENST00000559484	ENSG00000140199	ENSG00000078304_newTSS	ENSG00000078304
56	ENSG00000168488_ENST00000568266	ENSG00000168488	ENSG00000128951_ENST00000558813	ENSG00000128951
57	ENSG00000039523_ENST00000379312	ENSG00000039523	ENSG00000102879_ENST00000561849	ENSG00000102879
58	ENSG00000131149_ENST00000635906	ENSG00000131149	ENSG00000158717_newTSS	ENSG00000158717
59	ENSG00000102984_ENST00000564943	ENSG00000102984	ENSG00000108523_ENST00000572554	ENSG00000108523
60	ENSG00000132507_ENST00000336452	ENSG00000132507	ENSG00000132507_ENST00000419711	ENSG00000132507
61	ENSG00000177426_ENST00000551402	ENSG00000177426	ENSG00000275302_newTSS	ENSG00000275302
62	ENSG00000134758_ENST00000585103	ENSG00000134758	ENSG00000278311_ENST00000616019	ENSG00000278311
63	ENSG00000133313_ENST00000324301	ENSG00000133313	ENSG00000062716_ENST00000588617	ENSG00000062716
64	ENSG00000131196_ENST00000591814	ENSG00000131196	ENSG00000133313_ENST00000583216	ENSG00000133313
65	ENSG00000213015_ENST00000592461	ENSG00000213015	ENSG00000131196_newTSS	ENSG00000131196
66	ENSG00000261824_ENST00000664688	ENSG00000261824	ENSG00000175387_ENST00000587421	ENSG00000175387
67	ENSG00000138964_ENST00000444313	ENSG00000138964	ENSG00000076928_ENST00000600387	ENSG00000076928
68	ENSG00000138867_ENST00000447813	ENSG00000138867	ENSG00000076928_newTSS	ENSG00000076928
69			ENSG00000130844_ENST00000505949	ENSG00000130844
70			ENSG00000130844_ENST00000648122	ENSG00000130844
71			ENSG00000170892_ENST00000653273	ENSG00000170892
72			ENSG00000104964_ENST00000592330	ENSG00000104964
73			ENSG00000104964_newTSS	ENSG00000104964
74			ENSG00000176531_newTSS	ENSG00000176531
75			ENSG00000125898_newTSS	ENSG00000125898
76			ENSG00000101294_ENST00000335574	ENSG00000101294
77			ENSG00000100354_ENST00000489500	ENSG00000100354
78			ENSG00000005302_ENST00000483645	ENSG00000005302
79			ENSG00000005302_ENST00000476743	ENSG00000005302
80			ENSG00000102316_ENST00000375068	ENSG00000102316

## Sheet: summary_marrow
	B_cell_transcript_id	B_cell_gene_id	Monocyte_transcript_id	Monocyte_gene_id	NK_T_cell_transcript_id	NK_T_cell_gene_id
0	ENSG00000180198_ENST00000427469	ENSG00000180198	ENSG00000169764_ENST00000484056	ENSG00000169764	ENSG00000198160_ENST00000401042	ENSG00000198160
1	ENSG00000143119_ENST00000648608	ENSG00000143119	ENSG00000169756_ENST00000332345	ENSG00000169756	ENSG00000181036_ENST00000540741	ENSG00000181036
2	ENSG00000163219_ENST00000473986	ENSG00000163219	ENSG00000072135_ENST00000347849	ENSG00000072135	ENSG00000009790_ENST00000367025	ENSG00000009790
3	ENSG00000073849_newTSS	ENSG00000073849	ENSG00000169554_ENST00000303660	ENSG00000169554	ENSG00000162777_ENST00000473682	ENSG00000162777
4	ENSG00000131370_ENST00000450625	ENSG00000131370	ENSG00000112096_ENST00000367054	ENSG00000112096	ENSG00000088179_newTSS	ENSG00000088179
5	ENSG00000145779_ENST00000513374	ENSG00000145779	ENSG00000106211_ENST00000248553	ENSG00000106211	ENSG00000075884_ENST00000469117	ENSG00000075884
6	ENSG00000130348_newTSS	ENSG00000130348	ENSG00000135218_ENST00000447544	ENSG00000135218	ENSG00000115935_ENST00000409891	ENSG00000115935
7	ENSG00000048052_ENST00000430454	ENSG00000048052	ENSG00000153310_ENST00000523509	ENSG00000153310	ENSG00000154814_newTSS	ENSG00000154814
8	ENSG00000158517_ENST00000289473	ENSG00000158517	ENSG00000107099_ENST00000469197	ENSG00000107099	ENSG00000187118_ENST00000468330	ENSG00000187118
9	ENSG00000285106_ENST00000642963	ENSG00000285106	ENSG00000126883_ENST00000498010	ENSG00000126883	ENSG00000172215_ENST00000304552	ENSG00000172215
10	ENSG00000165025_ENST00000375746	ENSG00000165025	ENSG00000186184_ENST00000489647	ENSG00000186184	ENSG00000068028_ENST00000488024	ENSG00000068028
11	ENSG00000150347_ENST00000644638	ENSG00000150347	ENSG00000133943_ENST00000521081	ENSG00000133943	ENSG00000159674_newTSS	ENSG00000159674
12	ENSG00000171681_ENST00000261168	ENSG00000171681	ENSG00000100599_ENST00000216487	ENSG00000100599	ENSG00000145220_newTSS	ENSG00000145220
13	ENSG00000244879_ENST00000668321	ENSG00000244879	ENSG00000149925_ENST00000643777	ENSG00000149925	ENSG00000151883_ENST00000503790	ENSG00000151883
14	ENSG00000170776_ENST00000559362	ENSG00000170776	ENSG00000141480_ENST00000574954	ENSG00000141480	ENSG00000145675_ENST00000522084	ENSG00000145675
15	ENSG00000170889_ENST00000626547	ENSG00000170889	ENSG00000170889_newTSS	ENSG00000170889	ENSG00000081059_ENST00000522375	ENSG00000081059
16	ENSG00000099956_newTSS	ENSG00000099956	ENSG00000025708_ENST00000651095	ENSG00000025708	ENSG00000198055_ENST00000355472	ENSG00000198055
17			ENSG00000005302_ENST00000647869	ENSG00000005302	ENSG00000057657_ENST00000481163	ENSG00000057657
18			ENSG00000205542_newTSS	ENSG00000205542	ENSG00000112576_ENST00000612455	ENSG00000112576
19			ENSG00000101972_ENST00000371157	ENSG00000101972	ENSG00000010810_newTSS	ENSG00000010810
20					ENSG00000172673_ENST00000434358	ENSG00000172673
21					ENSG00000131018_ENST00000461872	ENSG00000131018
22					ENSG00000010270_newTSS	ENSG00000010270
23					ENSG00000281103_ENST00000629576	ENSG00000281103
24					ENSG00000185811_ENST00000642219	ENSG00000185811
25					ENSG00000065809_ENST00000622567	ENSG00000065809
26					ENSG00000175463_ENST00000526387	ENSG00000175463
27					ENSG00000185187_ENST00000526788	ENSG00000185187
28					ENSG00000089692_ENST00000441671	ENSG00000089692
29					ENSG00000139187_ENST00000356986	ENSG00000139187
30					ENSG00000078304_ENST00000556493	ENSG00000078304
31					ENSG00000213145_ENST00000461556	ENSG00000213145
32					ENSG00000102879_ENST00000568763	ENSG00000102879
33					ENSG00000103479_ENST00000262133	ENSG00000103479
34					ENSG00000103479_ENST00000379935	ENSG00000103479
35					ENSG00000108523_ENST00000572554	ENSG00000108523
36					ENSG00000130511_newTSS	ENSG00000130511
37					ENSG00000076928_ENST00000600387	ENSG00000076928
38					ENSG00000104964_ENST00000592330	ENSG00000104964
39					ENSG00000104964_newTSS	ENSG00000104964
40					ENSG00000142546_ENST00000601015	ENSG00000142546
41					ENSG00000203896_ENST00000487026	ENSG00000203896
42					ENSG00000075234_newTSS	ENSG00000075234
43					ENSG00000147010_ENST00000379698	ENSG00000147010

## Sheet: summary_muscle
	Endothelial_Cell_transcript_id	Endothelial_Cell_gene_id	Satellite_Cell_transcript_id	Satellite_Cell_gene_id	Smooth_Muscle_Cell_transcript_id	Smooth_Muscle_Cell_gene_id	Monocyte_transcript_id	Monocyte_gene_id	Fibroblast_transcript_id	Fibroblast_gene_id	NK_T_cell_transcript_id	NK_T_cell_gene_id
0	ENSG00000163565_ENST00000426592	ENSG00000163565	ENSG00000198830_ENST00000468388	ENSG00000198830	ENSG00000075292_ENST00000494621	ENSG00000075292	ENSG00000116044_ENST00000462023	ENSG00000116044	ENSG00000143013_ENST00000370544	ENSG00000143013	ENSG00000142875_ENST00000370685	ENSG00000142875
1	ENSG00000074416_ENST00000434178	ENSG00000074416	ENSG00000115306_ENST00000615901	ENSG00000115306	ENSG00000075884_ENST00000548800	ENSG00000075884	ENSG00000131446_ENST00000333055	ENSG00000131446	ENSG00000116132_ENST00000367760	ENSG00000116132	ENSG00000197956_ENST00000368719	ENSG00000197956
2	ENSG00000135218_ENST00000438020	ENSG00000135218	ENSG00000144642_newTSS	ENSG00000144642	ENSG00000164318_ENST00000322350	ENSG00000164318	ENSG00000131446_newTSS	ENSG00000131446	ENSG00000000971_ENST00000630130	ENSG00000000971	ENSG00000115085_ENST00000264972	ENSG00000115085
3	ENSG00000140416_ENST00000334895	ENSG00000140416	ENSG00000163660_ENST00000470121	ENSG00000163660	ENSG00000223865_ENST00000471184	ENSG00000223865	ENSG00000122644_ENST00000651779	ENSG00000122644	ENSG00000134369_ENST00000367295	ENSG00000134369	ENSG00000075884_ENST00000552641	ENSG00000075884
4	ENSG00000065054_ENST00000565855	ENSG00000065054	ENSG00000152795_newTSS	ENSG00000152795	ENSG00000106211_ENST00000248553	ENSG00000106211	ENSG00000132334_ENST00000306042	ENSG00000132334	ENSG00000169764_ENST00000484056	ENSG00000169764	ENSG00000187118_ENST00000468330	ENSG00000187118
5	ENSG00000065054_ENST00000424542	ENSG00000065054	ENSG00000083312_ENST00000520850	ENSG00000083312	ENSG00000135218_ENST00000447544	ENSG00000135218	ENSG00000076944_ENST00000602355	ENSG00000076944	ENSG00000075292_ENST00000464375	ENSG00000075292	ENSG00000145220_newTSS	ENSG00000145220
6	ENSG00000205336_ENST00000562558	ENSG00000205336	ENSG00000171604_ENST00000302517	ENSG00000171604	ENSG00000122786_ENST00000454108	ENSG00000122786	ENSG00000025708_ENST00000651095	ENSG00000025708	ENSG00000153250_ENST00000474820	ENSG00000153250	ENSG00000145675_ENST00000523807	ENSG00000145675
7	ENSG00000160888_newTSS	ENSG00000160888	ENSG00000112759_ENST00000651428	ENSG00000112759	ENSG00000122786_ENST00000422748	ENSG00000122786	ENSG00000205542_newTSS	ENSG00000205542	ENSG00000164318_ENST00000508868	ENSG00000164318	ENSG00000146112_newTSS	ENSG00000146112
8	ENSG00000171456_ENST00000643168	ENSG00000171456	ENSG00000146592_ENST00000478078	ENSG00000146592	ENSG00000164741_ENST00000316609	ENSG00000164741			ENSG00000145730_ENST00000506127	ENSG00000145730	ENSG00000010270_newTSS	ENSG00000010270
9	ENSG00000102024_ENST00000481823	ENSG00000102024	ENSG00000135272_ENST00000614186	ENSG00000135272	ENSG00000169398_newTSS	ENSG00000169398			ENSG00000155324_ENST00000512579	ENSG00000155324	ENSG00000164924_newTSS	ENSG00000164924
10			ENSG00000107104_newTSS	ENSG00000107104	ENSG00000173267_ENST00000372017	ENSG00000173267			ENSG00000131016_ENST00000253332	ENSG00000131016	ENSG00000048740_ENST00000609870	ENSG00000048740
11			ENSG00000048740_newTSS	ENSG00000048740	ENSG00000010278_ENST00000610354	ENSG00000010278			ENSG00000122786_ENST00000393118	ENSG00000122786	ENSG00000095794_ENST00000487763	ENSG00000095794
12			ENSG00000107551_ENST00000340258	ENSG00000107551	ENSG00000213145_ENST00000460900	ENSG00000213145			ENSG00000122786_ENST00000424922	ENSG00000122786	ENSG00000069667_newTSS	ENSG00000069667
13			ENSG00000148541_ENST00000422313	ENSG00000148541	ENSG00000140416_ENST00000610733	ENSG00000140416			ENSG00000120913_ENST00000614502	ENSG00000120913	ENSG00000205336_ENST00000569101	ENSG00000205336
14			ENSG00000099204_ENST00000369266	ENSG00000099204	ENSG00000108946_ENST00000592194	ENSG00000108946			ENSG00000148180_ENST00000373818	ENSG00000148180	ENSG00000108523_ENST00000572554	ENSG00000108523
15			ENSG00000166483_ENST00000450114	ENSG00000166483	ENSG00000069399_ENST00000474300	ENSG00000069399			ENSG00000048740_ENST00000633077	ENSG00000048740	ENSG00000147010_newTSS	ENSG00000147010
16			ENSG00000166444_ENST00000527510	ENSG00000166444	ENSG00000179820_ENST00000448420	ENSG00000179820			ENSG00000130592_ENST00000405957	ENSG00000130592
17			ENSG00000180818_ENST00000303460	ENSG00000180818	ENSG00000099991_newTSS	ENSG00000099991			ENSG00000130592_ENST00000472974	ENSG00000130592
18			ENSG00000186184_ENST00000626929	ENSG00000186184	ENSG00000102316_ENST00000375068	ENSG00000102316			ENSG00000111077_ENST00000552403	ENSG00000111077
19			ENSG00000177426_ENST00000551402	ENSG00000177426					ENSG00000069667_ENST00000551975	ENSG00000069667
20			ENSG00000141905_ENST00000589123	ENSG00000141905					ENSG00000177200_ENST00000565832	ENSG00000177200
21			ENSG00000130208_ENST00000592885	ENSG00000130208					ENSG00000103194_newTSS	ENSG00000103194
22			ENSG00000170889_ENST00000626547	ENSG00000170889					ENSG00000132386_ENST00000254722	ENSG00000132386
23			ENSG00000087460_ENST00000485673	ENSG00000087460					ENSG00000109099_newTSS	ENSG00000109099
24			ENSG00000182871_ENST00000651438	ENSG00000182871					ENSG00000168734_ENST00000372886	ENSG00000168734
25									ENSG00000022267_ENST00000651929	ENSG00000022267

## Sheet: summary_rectum
	B_cell_transcript_id	B_cell_gene_id	Macrophage_cell_transcript_id	Macrophage_cell_gene_id	Plasma_Cell_transcript_id	Plasma_Cell_gene_id	Melanocyte_transcript_id	Melanocyte_gene_id	Smooth_Muscle_Cell_transcript_id	Smooth_Muscle_Cell_gene_id	Monocyte_transcript_id	Monocyte_gene_id	Epithelial_Cell_transcript_id	Epithelial_Cell_gene_id	Fibroblast_transcript_id	Fibroblast_gene_id	NK_T_cell_transcript_id	NK_T_cell_gene_id
0	ENSG00000143119_ENST00000648608	ENSG00000143119	ENSG00000169429_ENST00000483500	ENSG00000169429	ENSG00000157873_ENST00000496064	ENSG00000157873	ENSG00000162616_ENST00000476396	ENSG00000162616	ENSG00000131016_ENST00000354675	ENSG00000131016	ENSG00000018280_newTSS	ENSG00000018280	ENSG00000162458_ENST00000496928	ENSG00000162458	ENSG00000198830_ENST00000468388	ENSG00000198830	ENSG00000142875_ENST00000370685	ENSG00000142875
1	ENSG00000150347_ENST00000644638	ENSG00000150347	ENSG00000145779_ENST00000504771	ENSG00000145779	ENSG00000143384_ENST00000307940	ENSG00000143384	ENSG00000143036_newTSS	ENSG00000143036	ENSG00000106211_ENST00000248553	ENSG00000106211	ENSG00000204482_ENST00000464526	ENSG00000204482	ENSG00000180198_ENST00000427469	ENSG00000180198	ENSG00000116171_ENST00000371514	ENSG00000116171	ENSG00000143119_ENST00000271324	ENSG00000143119
2	ENSG00000171988_ENST00000542921	ENSG00000171988	ENSG00000131446_ENST00000333055	ENSG00000131446	ENSG00000115317_ENST00000482205	ENSG00000115317	ENSG00000075884_newTSS	ENSG00000075884	ENSG00000122786_ENST00000454108	ENSG00000122786	ENSG00000172322_ENST00000396507	ENSG00000172322	ENSG00000116171_ENST00000430330	ENSG00000116171	ENSG00000162599_ENST00000403491	ENSG00000162599	ENSG00000169756_ENST00000449684	ENSG00000169756
3	ENSG00000122026_ENST00000461690	ENSG00000122026	ENSG00000165457_ENST00000619261	ENSG00000165457	ENSG00000222041_ENST00000331944	ENSG00000222041	ENSG00000150995_ENST00000467545	ENSG00000150995	ENSG00000122786_ENST00000422748	ENSG00000122786	ENSG00000076944_ENST00000602355	ENSG00000076944	ENSG00000143036_ENST00000446120	ENSG00000143036	ENSG00000115306_ENST00000615901	ENSG00000115306	ENSG00000115232_ENST00000397033	ENSG00000115232
4	ENSG00000141298_ENST00000324677	ENSG00000141298			ENSG00000222041_ENST00000414030	ENSG00000222041	ENSG00000177311_ENST00000507657	ENSG00000177311	ENSG00000105835_ENST00000486949	ENSG00000105835	ENSG00000170889_newTSS	ENSG00000170889	ENSG00000134215_newTSS	ENSG00000134215	ENSG00000091986_ENST00000475181	ENSG00000091986	ENSG00000115232_ENST00000476089	ENSG00000115232
5	ENSG00000170889_ENST00000626547	ENSG00000170889			ENSG00000003402_ENST00000439154	ENSG00000003402	ENSG00000151914_newTSS	ENSG00000151914	ENSG00000120896_ENST00000240123	ENSG00000120896	ENSG00000224397_ENST00000663009	ENSG00000224397	ENSG00000115306_ENST00000333896	ENSG00000115306	ENSG00000164116_ENST00000512983	ENSG00000164116	ENSG00000154814_newTSS	ENSG00000154814
6					ENSG00000003402_ENST00000494258	ENSG00000003402	ENSG00000146592_ENST00000468391	ENSG00000146592	ENSG00000148120_ENST00000471978	ENSG00000148120			ENSG00000169764_ENST00000484056	ENSG00000169764	ENSG00000164116_ENST00000515602	ENSG00000164116	ENSG00000138757_newTSS	ENSG00000138757
7					ENSG00000082438_newTSS	ENSG00000082438	ENSG00000002933_ENST00000004103	ENSG00000002933	ENSG00000148339_ENST00000472769	ENSG00000148339			ENSG00000152082_ENST00000651060	ENSG00000152082	ENSG00000152795_ENST00000507721	ENSG00000152795	ENSG00000151883_ENST00000503790	ENSG00000151883
8					ENSG00000062194_ENST00000514387	ENSG00000062194	ENSG00000164741_newTSS	ENSG00000164741	ENSG00000197321_newTSS	ENSG00000197321			ENSG00000115310_newTSS	ENSG00000115310	ENSG00000145730_ENST00000304400	ENSG00000145730	ENSG00000145675_ENST00000522084	ENSG00000145675
9					ENSG00000145779_ENST00000513374	ENSG00000145779	ENSG00000148700_ENST00000277900	ENSG00000148700	ENSG00000123358_ENST00000478250	ENSG00000123358			ENSG00000163882_ENST00000443489	ENSG00000163882	ENSG00000134352_ENST00000577363	ENSG00000134352	ENSG00000113448_newTSS	ENSG00000113448
10					ENSG00000131446_ENST00000505682	ENSG00000131446	ENSG00000050165_ENST00000533813	ENSG00000050165	ENSG00000140416_ENST00000610733	ENSG00000140416			ENSG00000153130_ENST00000506322	ENSG00000153130	ENSG00000112759_ENST00000651428	ENSG00000112759	ENSG00000057657_ENST00000481163	ENSG00000057657
11					ENSG00000057657_ENST00000369091	ENSG00000057657	ENSG00000149557_ENST00000527534	ENSG00000149557	ENSG00000108946_ENST00000592194	ENSG00000108946			ENSG00000075539_newTSS	ENSG00000075539	ENSG00000106333_ENST00000223061	ENSG00000106333	ENSG00000010810_newTSS	ENSG00000010810
12					ENSG00000156508_ENST00000331523	ENSG00000156508	ENSG00000109099_ENST00000426385	ENSG00000109099	ENSG00000167460_ENST00000646974	ENSG00000167460			ENSG00000153113_ENST00000514845	ENSG00000153113	ENSG00000106484_ENST00000223215	ENSG00000106484	ENSG00000087087_ENST00000448764	ENSG00000087087
13					ENSG00000048052_ENST00000430454	ENSG00000048052	ENSG00000129353_ENST00000590857	ENSG00000129353	ENSG00000130844_ENST00000504940	ENSG00000130844			ENSG00000111912_ENST00000438495	ENSG00000111912	ENSG00000122786_ENST00000393118	ENSG00000122786	ENSG00000155926_newTSS	ENSG00000155926
14					ENSG00000058091_ENST00000496279	ENSG00000058091	ENSG00000093010_ENST00000403710	ENSG00000093010	ENSG00000101460_ENST00000360668	ENSG00000101460			ENSG00000156508_newTSS	ENSG00000156508	ENSG00000148180_ENST00000373818	ENSG00000148180	ENSG00000095794_ENST00000487763	ENSG00000095794
15					ENSG00000120899_ENST00000412793	ENSG00000120899			ENSG00000244274_ENST00000372717	ENSG00000244274			ENSG00000272398_newTSS	ENSG00000272398	ENSG00000167081_ENST00000373489	ENSG00000167081	ENSG00000078304_newTSS	ENSG00000078304
16					ENSG00000181090_ENST00000495657	ENSG00000181090			ENSG00000022267_ENST00000370676	ENSG00000022267			ENSG00000127914_ENST00000491695	ENSG00000127914	ENSG00000147889_ENST00000380151	ENSG00000147889	ENSG00000170776_ENST00000560340	ENSG00000170776
17					ENSG00000181090_newTSS	ENSG00000181090							ENSG00000106484_ENST00000427521	ENSG00000106484	ENSG00000119487_ENST00000444226	ENSG00000119487	ENSG00000069667_newTSS	ENSG00000069667
18					ENSG00000147889_newTSS	ENSG00000147889							ENSG00000164898_ENST00000297534	ENSG00000164898	ENSG00000048740_newTSS	ENSG00000048740	ENSG00000168234_ENST00000304621	ENSG00000168234
19					ENSG00000107968_ENST00000415139	ENSG00000107968							ENSG00000079459_ENST00000443614	ENSG00000079459	ENSG00000148700_newTSS	ENSG00000148700	ENSG00000104964_ENST00000592330	ENSG00000104964
20					ENSG00000150347_newTSS	ENSG00000150347							ENSG00000136758_newTSS	ENSG00000136758	ENSG00000214063_ENST00000397396	ENSG00000214063
21					ENSG00000077150_ENST00000652277	ENSG00000077150							ENSG00000110628_ENST00000492567	ENSG00000110628	ENSG00000130592_newTSS	ENSG00000130592
22					ENSG00000173486_ENST00000541388	ENSG00000173486							ENSG00000149761_ENST00000543358	ENSG00000149761	ENSG00000130592_ENST00000405957	ENSG00000130592
23					ENSG00000137502_ENST00000525117	ENSG00000137502							ENSG00000173486_newTSS	ENSG00000173486	ENSG00000130592_ENST00000472974	ENSG00000130592
24					ENSG00000102531_ENST00000541916	ENSG00000102531							ENSG00000186184_ENST00000489647	ENSG00000186184	ENSG00000110719_ENST00000525724	ENSG00000110719
25					ENSG00000102531_newTSS	ENSG00000102531							ENSG00000171914_ENST00000561311	ENSG00000171914	ENSG00000123096_ENST00000242729	ENSG00000123096
26					ENSG00000169926_newTSS	ENSG00000169926							ENSG00000140853_newTSS	ENSG00000140853	ENSG00000139567_ENST00000551576	ENSG00000139567
27					ENSG00000129657_ENST00000585618	ENSG00000129657							ENSG00000172831_ENST00000317091	ENSG00000172831	ENSG00000196465_ENST00000551834	ENSG00000196465
28					ENSG00000101294_ENST00000335574	ENSG00000101294							ENSG00000132600_newTSS	ENSG00000132600	ENSG00000011465_ENST00000550563	ENSG00000011465
29					ENSG00000061656_ENST00000462896	ENSG00000061656							ENSG00000196408_newTSS	ENSG00000196408	ENSG00000011465_ENST00000552145	ENSG00000011465
30					ENSG00000203896_ENST00000487026	ENSG00000203896							ENSG00000108984_ENST00000589295	ENSG00000108984	ENSG00000140285_ENST00000560270	ENSG00000140285
31													ENSG00000184640_ENST00000591833	ENSG00000184640	ENSG00000167460_ENST00000659595	ENSG00000167460
32													ENSG00000017797_ENST00000019317	ENSG00000017797	ENSG00000090006_ENST00000318809	ENSG00000090006
33													ENSG00000049759_ENST00000431212	ENSG00000049759	ENSG00000102575_ENST00000590420	ENSG00000102575
34													ENSG00000049759_ENST00000435432	ENSG00000049759	ENSG00000215386_ENST00000658826	ENSG00000215386
35													ENSG00000076944_ENST00000597467	ENSG00000076944	ENSG00000100320_ENST00000416721	ENSG00000100320
36													ENSG00000213339_newTSS	ENSG00000213339	ENSG00000177989_ENST00000428989	ENSG00000177989
37													ENSG00000130529_ENST00000598697	ENSG00000130529	ENSG00000185222_ENST00000372656	ENSG00000185222
38													ENSG00000130529_newTSS	ENSG00000130529	ENSG00000022267_ENST00000651929	ENSG00000022267
39													ENSG00000104870_ENST00000595881	ENSG00000104870	ENSG00000022267_ENST00000477080	ENSG00000022267
40													ENSG00000101460_ENST00000374837	ENSG00000101460
41													ENSG00000101457_ENST00000415790	ENSG00000101457
42													ENSG00000160194_ENST00000340344	ENSG00000160194
43													ENSG00000093010_ENST00000449653	ENSG00000093010
44													ENSG00000100075_ENST00000468824	ENSG00000100075

[truncated: 5 more sheets: summary_skin, summary_small_intestine, summary_spleen, summary_stomach, summary_trachea]
