# Supplementary material for: CamoTSS: analysis of alternative transcription start sites for cellular phenotypes and regulatory patterns from 5' scRNA-seq data
Source: Nat Commun. 2023 Nov 9;14:7240. doi: 10.1038/s41467-023-42636-1 (PMC10636040; doi:10.1038/s41467-023-42636-1)
Supplement: Supplementary file 7 — Supplementary Dataset 3 [file 41467_2023_42636_MOESM7_ESM.csv]

Dataset S3: Genes with significant differential usage of alternative TSS between normal and tumor epithelial cells in gastric cancer
GeneID	n_counts	n_counts_uniq	cdr	intercept	sigma	disease_Normal_ceoff	disease_Normal_ELBO_gain	disease_Normal_pval	disease_Normal_FDR
CFLAR	1061	1061	0.3474	3.239	1.026	-2.046	29.65	1.36E-14	3.20E-13
FARP2	1487	1487	0.2806	3.309	0.5063	-2.213	19.31	5.13E-10	5.05E-09
TTC19	734	734	0.2177	1.016	0.5911	1.664	14.81	5.28E-08	3.90E-07
ZMYND11	627	627	0.1829	-4.068	0.6589	2.061	19.78	3.17E-10	3.74E-09
NR1H3	935	935	0.148	-1.764	0.6946	0.9516	6.043	0.0005081	0.001998
B4GALT7	948	948	0.1503	-0.1298	0.7386	2.112	31.6	1.87E-15	5.50E-14
WDR37	334	334	0.07932	-2.242	0.821	2.439	13.03	3.29E-07	2.16E-06
KIAA0556	607	607	0.119	3.8	0.4994	-1.766	6.483	0.0003173	0.001337
USE1	2310	2310	0.24	2.818	0.7127	-0.8294	15.43	2.78E-08	2.19E-07
SDCCAG8	2482	2482	0.2816	2.765	0.975	-0.4848	7.102	0.000164	0.0007167
CYFIP2	159	159	0.03382	-0.1258	1.187	2.689	5.119	0.001376	0.004922
TBXAS1	219	219	0.0376	-4.517	1.214	1.638	4.97	0.001617	0.005613
VMP1	1186	1186	0.5658	2.837	0.7317	-1.123	7.129	0.0001594	0.0007167
SPHK2	353	353	0.09134	-0.4439	0.572	2.608	11.86	1.12E-06	6.60E-06
EPN1	3206	3206	0.5321	2.468	0.2843	1.781	19.68	3.52E-10	3.78E-09
ERLEC1	2968	2968	0.3525	3.966	0.4319	-0.7634	5.351	0.00107	0.003944
BCL3	1452	1452	0.2345	-0.5409	1.131	-1.224	8.188	5.19E-05	0.0002663
KCNAB2	220	220	0.0396	-3.184	0.748	3.546	12.17	8.04E-07	4.99E-06
TMEM260	446	446	0.1126	-1.77	0.6203	-2.465	6.441	0.0003318	0.00135
PTPN18	1602	1602	0.3065	3.313	0.6381	-1.044	10.25	5.97E-06	3.20E-05
LLGL2	1072	1072	0.5123	1.696	0.4025	2.591	20.74	1.19E-10	1.58E-09
SDHA	2809	2809	0.3105	3.133	0.4725	-0.8519	7.769	8.08E-05	0.0003815
MAP3K13	4936	4936	0.3987	0.2365	0.8622	0.6035	13.57	1.89E-07	1.31E-06
ST6GAL1	199	199	0.0607	-3.376	1.878	4.553	20.73	1.20E-10	1.58E-09
HACD3	3833	3833	0.3153	4.1	0.3198	-1.448	22.47	2.03E-11	4.00E-10
FNDC3B	2098	2098	0.2642	0.2921	0.7564	0.4302	4.383	0.003068	0.009786
UNG	1204	1204	0.1321	-4.743	1.604	0.9867	4.429	0.002919	0.009569
DGKD	285	285	0.3742	3.393	0.6426	-4.595	40.57	2.10E-19	1.24E-17
FDFT1	5993	5993	0.3877	1.019	1.163	-0.7659	21.74	4.29E-11	7.22E-10
KIF22	906	906	0.1446	1.559	1.498	-1.832	18.71	9.55E-10	8.67E-09
SMARCA2	251	251	0.1644	1.978	0.8538	-1.493	4.688	0.002198	0.007409
BZW1	4629	4629	0.3441	-2.525	0.6772	0.8515	18.16	1.68E-09	1.42E-08
TNPO1	810	810	0.219	-1.14	0.6614	1.939	36.93	8.42E-18	3.31E-16
TDRD3	484	484	0.1289	0.007747	1.016	1.241	7.87	7.27E-05	0.0003572
SH3BP2	116	116	0.1192	4.801	0.8889	-3.641	11.52	1.58E-06	8.88E-06
GNAS	1747	1747	0.6308	-2.571	0.972	2.04	64.68	5.66E-30	6.67E-28
FXYD5	4422	4422	0.3505	3.194	0.2555	1.001	5.387	0.001029	0.003918
DTX2	2028	2028	0.3098	3.747	0.3613	-1.677	9.61	1.17E-05	8.09E-05
COL9A3	252	252	0.05645	1.466	1.008	4.184	11.73	1.28E-06	1.07E-05
COMT	7265	7265	0.4476	-1.174	0.7777	0.8626	49.06	3.92E-23	7.71E-22
WAC	596	596	0.3182	-0.5576	0.9989	1.392	11.31	1.98E-06	1.46E-05
IFT74	709	709	0.1196	0.757	0.8845	3.594	22.47	2.03E-11	2.66E-10
CIRBP	6806	6806	0.5813	-2.311	0.2157	-0.8065	6.285	0.000392	0.001595
MICALL1	162	162	0.08038	2.179	1.051	-2.506	4.953	0.001647	0.005397
HSCB	1058	1058	0.1506	2.084	0.4878	0.9949	8.49	3.78E-05	0.0002345
TSPO	6663	6663	0.6127	2.849	0.1897	1.218	11.5	1.63E-06	1.28E-05
SAMM50	2269	2269	0.2284	3.592	0.3609	-0.8654	5.654	0.0007718	0.00276
PABPN1	727	727	0.3432	0.4874	1.123	0.7558	5.705	0.0007303	0.002704
ARHGAP5	665	665	0.2866	0.399	0.7474	-1.07	7.42	0.0001171	0.0006006
HNF4A	1469	1469	0.2602	1.903	0.8945	2.077	15.48	2.65E-08	2.84E-07
HM13	5735	5735	0.4718	3.685	1.204	0.6626	5.101	0.001403	0.00473
PLCB4	269	269	0.2219	-2.897	0.7145	6.086	51.98	2.07E-24	4.87E-23
MAP1LC3A	2330	2330	0.2449	-0.4487	1.586	-3.187	109.8	1.15E-49	6.75E-48
VAPA	5644	5644	0.4163	1.591	0.3758	-0.5703	26.53	3.23E-13	5.44E-12
RBBP8	1280	1280	0.1762	-1.709	0.8286	0.896	6.385	0.0003523	0.001485
CDK16	1695	1695	0.2754	-2.987	0.619	1.035	7.068	0.0001701	0.0008362
MAGED2	1694	1694	0.2704	1.15	1.139	-1.488	25.24	1.20E-12	1.78E-11
FNDC3A	1398	1398	0.3041	-0.1022	0.5272	-0.7185	7.696	8.74E-05	0.0004685
LYRM1	403	403	0.1534	-1.31	0.7554	-1.098	4.838	0.001867	0.005798
TANGO6	293	293	0.05268	0.6175	0.6303	-3.39	12.53	5.57E-07	5.06E-06
CRISPLD2	454	454	0.06058	1.596	0.5689	2.587	5.299	0.001132	0.00393
CSK	386	386	0.1366	0.3665	1.182	1.406	5.703	0.0007318	0.002704
SGK3	583	583	0.1333	2.916	1.05	-1.181	7.86	7.35E-05	0.0004127
LAPTM4B	1228	1228	0.2091	0.8832	0.6536	1.467	5.702	0.0007333	0.002704
CLASRP	1469	1469	0.3038	3.491	0.3649	-1.362	8.023	6.18E-05	0.0003648
TBC1D17	735	735	0.1756	1.137	0.675	1.748	16.2	1.25E-08	1.48E-07
PLD3	2650	2650	0.2928	0.9853	0.8147	2.402	79.38	2.12E-36	8.32E-35
CCDC9	341	341	0.09122	2.825	0.9621	-1.708	4.693	0.002187	0.006616
MYH14	1003	1003	0.4416	1.917	0.7683	-4.003	62.43	5.46E-29	1.61E-27
MET	1211	1211	0.2362	2.512	0.4905	2.264	12.61	5.11E-07	5.02E-06
HSPB1	5192	5192	0.5174	3.908	1.141	-0.8343	9.435	1.40E-05	9.17E-05
ZKSCAN1	2471	2471	0.5329	4.265	0.3503	-0.9913	6.588	0.0002836	0.001287
MOSPD3	1742	1742	0.1798	-1.693	0.4359	0.6029	6.386	0.0003517	0.001485
PIP5K1B	1174	1174	0.3408	2.312	0.7527	-0.6827	4.882	0.00178	0.005675
CCSER2	903	903	0.1771	3.566	0.838	-4.04	136.2	3.50E-61	4.13E-59
MAP3K8	1516	1516	0.1724	-2.471	0.7172	-0.8217	4.573	0.002492	0.007352
RNF167	3274	3274	0.3107	-0.6395	0.8617	-0.5099	6.795	0.0002274	0.001073
SLC22A18	1421	1421	0.2332	-0.9514	0.9252	1.222	15.88	1.75E-08	1.09E-07
CAND1	972	972	0.2532	4.071	0.5055	-1.394	11.74	1.26E-06	5.74E-06
DSE	211	211	0.04926	-0.4983	1.165	2.276	4.245	0.003571	0.009801
PPARD	309	309	0.1212	3.093	0.565	-3.676	22.65	1.69E-11	1.54E-10
MRPL18	3657	3657	0.3645	-3.008	0.3897	1.288	18.97	7.30E-10	4.78E-09
E2F3	179	179	0.08957	-1.271	0.8594	2.366	10.52	4.51E-06	1.97E-05
FAM120B	1145	1145	0.1657	5.182	0.2621	-2.253	29.5	1.57E-14	2.52E-13
SLC29A1	2210	2210	0.2775	1.325	1.281	3.376	118.9	1.14E-53	1.34E-51
MSH3	708	708	0.152	0.205	0.6309	1.091	5.07	0.00145	0.004075
CYB561D2	1917	1917	0.2035	2.532	0.3815	-0.9815	13.49	2.05E-07	1.01E-06
EIF4G1	2670	2670	0.4628	2.577	0.4154	-1.58	24.55	2.43E-12	2.39E-11
GPD2	488	488	0.1399	-0.8564	0.5718	-1.585	6.018	0.0005217	0.001539
SPTBN1	130	130	0.5504	-2.686	0.8695	3.849	20.43	1.64E-10	1.38E-09
EPAS1	1304	1304	0.2169	0.2829	1.273	1.716	20.29	1.88E-10	1.39E-09
CACYBP	6773	6773	0.3283	-4.125	0.3198	1.246	15.33	3.09E-08	1.74E-07
SCP2	5417	5417	0.505	-0.2275	0.3243	-0.7665	40.1	3.38E-19	9.96E-18
C1orf21	1198	1198	0.1636	-1.044	0.6528	5.002	78.71	4.16E-36	2.46E-34
MAP7D1	674	674	0.1393	2.27	1.389	2.287	13.27	2.58E-07	1.22E-06
SLC35A3	244	244	0.299	1.127	0.7431	-2.624	15.17	3.64E-08	1.96E-07
OSBPL9	1633	1633	0.2429	0.7613	0.5932	-0.5794	8.039	6.08E-05	0.000211
ARMC2	229	229	0.04313	1.938	1.041	3.309	6.464	0.0003238	0.001005
SET	1464	1464	0.423	-0.2817	0.8266	1.322	31.91	1.36E-15	2.67E-14
MXI1	152	152	0.1012	0.8544	1.167	-2.709	8.604	3.35E-05	0.0001235
CCDC170	252	252	0.04655	-1.612	1.106	4.487	15.65	2.22E-08	1.31E-07
FAM53C	549	549	0.1552	3.636	0.9686	-1.408	10.07	7.23E-06	2.85E-05
TMPO	3922	3922	0.3322	4.313	0.1966	-0.8197	6.306	0.0003835	0.00116
SOCS2	424	424	0.08698	-0.2731	1.308	1.514	7.165	0.0001534	0.0005028
PDLIM2	514	514	0.08097	1.453	1.202	-1.179	7.214	0.0001457	0.0004911
AKAP1	702	702	0.3051	1.631	0.7303	1.727	10.45	4.84E-06	2.04E-05
GTF3A	114	114	0.3835	-2.454	1.016	3.967	13.86	1.41E-07	7.21E-07
RASL11A	2565	2565	0.1826	2.505	0.3032	1.982	10.26	5.90E-06	2.40E-05
NAA60	1171	1171	0.2289	-3.294	0.3482	2.432	27.23	1.59E-13	2.09E-12
EEPD1	359	359	0.1131	0.1176	1.109	1.794	8.224	5.00E-05	0.0001788
CBX3	6054	6054	0.404	-3.967	0.2625	1.36	19.3	5.19E-10	3.60E-09
ARL4A	4673	4673	0.3149	-1.938	0.8794	0.8386	25.64	7.97E-13	9.41E-12
CALD1	181	181	0.02994	-1.773	1.778	4.672	20.31	1.85E-10	1.39E-09
LRRFIP1	3347	3347	0.5725	-4.094	0.4571	1.717	33.58	2.50E-16	5.90E-15
PPDPF	7338	7338	0.891	2.456	0.3523	-0.5338	8.965	2.29E-05	8.72E-05
PSD4	138	138	0.1702	-1.692	0.6265	5.342	24.69	2.11E-12	2.27E-11
RBCK1	1402	1402	0.4066	2.561	0.2684	1.626	7.06	0.0001715	0.0005471
RALY	2023	2023	0.4646	-1.905	1.509	2.103	52.68	1.02E-24	4.01E-23
BPIFB1	5104	5104	0.174	-5.315	2.028	3.031	29.42	1.71E-14	2.52E-13
PRRG2	938	938	0.1235	-1.715	1.161	0.8791	5.751	0.0006953	0.002001
MACF1	488	488	0.3009	2.023	0.9651	-2.242	13.76	1.55E-07	8.72E-07
YWHAH	2218	2218	0.3094	-0.6767	1.391	2.996	129.4	3.05E-58	3.60E-56
CDC42EP1	4506	4506	0.5101	3.88	0.3631	-1.373	16.72	7.32E-09	5.40E-08
MPST	3889	3889	0.4708	2.844	0.2153	1.459	10.72	3.65E-06	1.73E-05
CDHR3	762	762	0.1441	2.227	1.755	-4.31	46.36	6.03E-22	8.89E-21
SH3BP4	423	423	0.1586	2.17	1.349	-2.505	22.88	1.34E-11	1.31E-10
ZNF331	296	296	0.06706	3.614	2.317	-3.889	17.76	2.53E-09	2.13E-08
EPS8L1	1098	1098	0.3113	2.489	0.3661	2.56	16.92	5.98E-09	4.71E-08
GSE1	255	255	0.1714	-0.1042	1.301	-1.581	5.923	0.0005779	0.001894
UBE2D2	5825	5825	0.4046	0.793	0.591	-0.76	49.59	2.30E-23	3.88E-22
STARD3	995	995	0.1688	0.9638	1.699	1.988	4.976	0.001606	0.004989
BTBD3	657	657	0.1342	2.899	0.5346	-3.374	61.81	1.02E-28	3.00E-27
RIN2	438	438	0.1906	-1.247	0.9792	1.496	6.448	0.0003294	0.001143
CTNNBL1	1272	1272	0.189	1.33	0.3488	-1.784	6.736	0.0002421	0.0008926
ALOX5AP	104	104	0.01827	-1.128	1.589	6.084	14.06	1.14E-07	6.70E-07
RNF128	1919	1919	0.2358	-1.593	0.3808	1.116	7.71	8.61E-05	0.0003385
CNDP2	1691	1691	0.3091	2.198	0.5915	-1.156	24.51	2.54E-12	2.73E-11
ADCK2	154	154	0.07225	-3.926	0.7355	2.893	12.01	9.57E-07	5.14E-06
DGLUCY	929	929	0.1847	-0.921	1.041	1.315	11.34	1.91E-06	9.80E-06
PRPF38A	1552	1552	0.2226	0.916	1.055	1.476	10.72	3.66E-06	1.73E-05
NAA35	409	409	0.1258	2.707	0.612	-1.405	5.145	0.001337	0.004264
KRT7	5847	5847	0.188	5.047	0.4205	-3.656	51.39	3.73E-24	7.33E-23
PKIB	1540	1540	0.148	-0.1767	0.633	-3.386	87.44	6.36E-40	3.75E-38
VILL	857	857	0.3216	0.06123	1.139	1.85	14.68	6.04E-08	3.75E-07
LMO7	2169	2169	0.5283	-3.138	0.4176	-1.524	9.435	1.40E-05	6.12E-05
LRRC8A	225	225	0.1299	-2.433	1.291	2.827	9.846	9.10E-06	4.13E-05
ANP32B	5685	5685	0.4838	3.006	0.2867	0.8109	6.993	0.0001842	0.000701
KNL1	310	310	0.05115	-4.846	1.739	5.543	21.18	7.56E-11	6.86E-10
KHK	899	899	0.1018	0.2798	0.6279	1.16	4.553	0.002547	0.007706
TACC2	456	456	0.2873	-0.122	0.8203	1.371	8.99	2.23E-05	9.41E-05
RGS3	603	603	0.1357	6.403	0.7878	-4.946	73.1	1.18E-33	4.63E-32
FGD4	354	354	0.3166	3.981	0.8336	-2.948	24.84	1.80E-12	2.13E-11
ETNK1	3165	3165	0.4207	4.862	0.2485	-1.316	16.45	9.75E-09	6.77E-08
SORD	3327	3327	0.3255	4.197	0.4875	-2.698	42.62	2.65E-20	3.47E-19
GCNT3	4010	4010	0.2278	4.177	0.2882	-1.352	6.69	0.0002542	0.0009089
NEIL1	445	445	0.1431	1.976	0.7105	1.602	8.248	4.88E-05	0.0001984
PDPK1	786	786	0.184	-0.5106	0.5375	3.876	58.83	2.07E-27	4.88E-26
TCF25	5951	5951	0.6768	3.08	0.4724	1.625	16.03	1.50E-08	9.83E-08
PRPSAP2	936	936	0.1423	-2.791	0.4776	1.024	6.386	0.0003518	0.001186
MISP3	305	305	0.08945	0.5978	0.8137	-1.572	7.823	7.64E-05	0.0003605
FHAD1	191	191	0.05916	4.411	0.802	-1.814	5.264	0.001176	0.00371
TOR1AIP1	678	678	0.1399	-0.6128	1.013	1.751	21.66	4.65E-11	5.49E-10
CREB3L4	729	729	0.1179	0.4515	0.5773	-3.291	79.58	1.72E-36	2.03E-34
EFNA3	305	305	0.05068	0.9572	0.7252	-4.304	9.876	8.82E-06	5.78E-05
GULP1	331	331	0.1501	-3.659	0.8137	2.098	8.512	3.69E-05	0.0001815
NBEAL1	4523	4523	0.4972	-0.09848	0.5537	0.6264	22.91	1.29E-11	1.69E-10
RAB5A	1416	1416	0.3117	3.496	0.5527	-1.357	17.58	3.02E-09	2.74E-08
SLC25A38	1251	1251	0.2008	0.5003	0.611	-0.7815	8.541	3.58E-05	0.0001815
PHLDB2	107	107	0.05575	-1.487	0.6289	5.182	24.35	2.98E-12	5.03E-11
RASA1	213	213	0.09216	2.173	1.108	-1.933	5.205	0.001253	0.003792
PAM	348	348	0.08344	3.45	0.5772	-1.695	8.606	3.34E-05	0.0001794
ARHGAP26	223	223	0.1717	2.876	1.368	-2.553	8.606	3.34E-05	0.0001794
WTAP	2198	2198	0.2754	-0.5517	1.294	-1.552	40.93	1.46E-19	4.31E-18
SLC12A9	1008	1008	0.1827	1.5	0.7678	-1.676	18.23	1.56E-09	1.53E-08
CBWD5	4036	4036	0.3335	3.186	0.3555	1.847	16.3	1.13E-08	8.89E-08
AOPEP	377	377	0.122	3.147	1.337	-2.884	23.13	1.03E-11	1.52E-10
GSN	1839	1839	0.4787	3.409	1.344	-0.9812	11.21	2.18E-06	1.61E-05
GTF3C5	731	731	0.2158	-0.05384	1.168	1.316	9.353	1.53E-05	9.47E-05
NTMT1	2148	2148	0.2527	1.105	1.137	-2.249	62.37	5.82E-29	3.43E-27
LCN2	6966	6966	0.5014	3.013	0.2614	0.9509	5.249	0.001195	0.00371
LRRC27	145	145	0.05433	-2.884	1.206	1.612	4.21	0.003712	0.009956
GAS2	83	83	0.03889	-2.623	1.222	3.108	5.633	0.0007896	0.002823
SYT8	333	333	0.07543	0.2996	1.331	2.075	6.846	0.0002153	0.0008467
ST14	631	631	0.3707	0.2413	1.216	3.149	34.26	1.26E-16	2.47E-15
TKFC	829	829	0.1622	-0.08813	1.155	2.599	20.66	1.29E-10	1.39E-09
TMEM25	454	454	0.06859	0.1514	0.7805	1.567	5.458	0.000953	0.003307
ALDOA	6680	6680	0.6029	-4.498	0.219	0.9467	10.72	3.65E-06	2.53E-05
TMEM219	6737	6737	0.4873	3.258	0.3755	-0.5424	7.263	0.0001382	0.000604
FAM177A1	6315	6315	0.4318	3.13	0.3985	-1.189	39.41	6.79E-19	1.60E-17
EXT2	314	314	0.1082	1.608	0.7993	2.401	6.926	0.0001978	0.0008049
C4orf33	619	619	0.09063	-1.996	0.4721	1.353	5.274	0.001163	0.00371
CAST	2691	2691	0.5004	0.4046	0.9131	-0.4762	5.391	0.001025	0.003455
ING1	1308	1308	0.18	-1.095	0.6215	0.9552	5.825	0.0006417	0.002366
C4orf19	1114	1114	0.2152	1.507	0.5972	1.392	16.57	8.58E-09	7.23E-08
MIA3	1820	1820	0.3615	0.6871	0.7435	1.798	48.47	7.16E-23	2.81E-21
NDUFAF6	287	287	0.1875	3.849	1.094	-2.063	8.759	2.85E-05	0.000168
GALK2	836	836	0.156	-1.494	0.5666	0.9981	7.743	8.31E-05	0.0003771
CREB3L1	3679	3679	0.5071	2.222	0.439	0.7398	6.383	0.0003529	0.001343
PRXL2B	858	858	0.1564	1.067	0.674	1.077	4.882	0.00178	0.005124
TNFRSF14	2291	2291	0.3628	-0.06742	0.79	0.4201	7.128	0.0001596	0.0006727
NCK1	1179	1179	0.1444	1.273	0.8168	1.331	5.158	0.001318	0.003888
AUTS2	197	197	0.11	0.4952	0.9984	1.809	4.438	0.00289	0.007932
ZNF276	165	165	0.0878	-1.641	1.289	1.896	4.821	0.001901	0.005341
PSMB4	2705	2705	0.3247	2.545	0.3447	-0.6285	4.484	0.002747	0.00731
RGS12	129	129	0.05575	-0.4556	0.9094	3.467	5.456	0.0009551	0.002808
KALRN	2044	2044	0.2603	-0.2781	0.8367	2.964	134	3.23E-60	1.91E-58
SLC37A1	1100	1100	0.2285	1.025	0.5533	-0.7973	8.269	4.77E-05	0.0002083
NDUFV3	5712	5712	0.3788	-0.4654	0.3421	-0.55	4.345	0.0032	0.007866
AGPAT3	284	284	0.1639	-2.357	0.71	3.123	17.91	2.16E-09	1.82E-08
FDPS	4334	4334	0.3435	2.978	0.2201	1.308	7.489	0.0001088	0.000428
PPP1R16A	4506	4506	0.4001	-1.023	1.126	-1.483	41.37	9.35E-20	2.76E-18
TTC9C	900	900	0.1146	-3.689	0.3227	1.337	6.585	0.0002843	0.001048
TAF6L	419	419	0.06741	0.8139	0.7099	-1.292	7.84	7.50E-05	0.000316
AK4	991	991	0.1765	-1.201	0.5807	1.026	16.12	1.36E-08	1.01E-07
KIAA1522	348	348	0.2772	-2.069	0.6527	1.709	8.976	2.26E-05	0.0001113
DNAJB4	1196	1196	0.1229	-3.258	0.8664	1.005	4.39	0.003047	0.007649
BROX	1177	1177	0.2034	-2.313	0.4665	1.045	11.45	1.71E-06	9.61E-06
CNST	778	778	0.1298	1.68	0.3512	2.71	14.1	1.10E-07	7.18E-07
CAPN2	3516	3516	0.4173	2.974	0.5595	-0.5879	7.015	0.0001799	0.0006847
POLR2H	4702	4702	0.3659	-0.3304	0.3705	-1.334	51.36	3.85E-24	1.52E-22
F2RL1	960	960	0.1761	3.878	0.3746	-0.9549	5.437	0.0009756	0.002808
BRI3	1521	1521	0.3115	1.451	1.074	-1.699	23.81	5.18E-12	5.09E-11
SUN1	1551	1551	0.3094	3.659	0.3753	-0.8182	5.701	0.0007336	0.002278
OXR1	1541	1541	0.2549	-2.291	0.5346	1.605	26.74	2.62E-13	3.09E-12
SPACA9	690	690	0.05669	1.254	1.887	1.724	5.675	0.0007546	0.002283
CASP7	1290	1290	0.2185	0.7293	0.5766	3.045	32.44	7.94E-16	1.17E-14
AMN	4907	4907	0.3461	0.8241	1.305	-4.101	169.9	7.21E-76	8.51E-74
RIMKLB	189	189	0.03229	1.844	2.361	-3.397	7.537	0.0001034	0.0004207
MAPRE2	478	478	0.1147	-0.6162	1.389	0.9444	4.478	0.002765	0.00731
COQ7	982	982	0.1501	-3.981	0.7327	0.7901	4.924	0.0017	0.004775
CACNB3	245	245	0.06458	-1.589	0.7285	2.997	10.35	5.38E-06	2.88E-05
GPD1	748	748	0.07932	0.06667	0.47	-2.496	6.185	0.0004361	0.001514
HSD11B1L	239	239	0.03995	-0.114	0.7824	2.298	8.297	4.63E-05	0.0002083
CYB5D2	829	829	0.1137	-0.3394	1.311	0.9369	6.382	0.0003535	0.001264
FAM234A	893	893	0.1885	0.5445	0.7259	1.638	8.574	3.46E-05	0.0001633
CCDC88B	97	97	0.1669	2.01	0.7851	-4.621	18.56	1.11E-09	1.01E-08
GLYCTK	1115	1115	0.1666	-1.951	0.809	1.671	24.38	2.90E-12	3.11E-11
ING5	1222	1222	0.224	-3.168	0.5598	0.8234	4.471	0.002788	0.00731
ATXN2L	708	708	0.2606	1.71	0.7564	-1.035	4.311	0.003321	0.007998
ADAM9	1790	1790	0.3137	3.54	0.5011	-2.664	40.46	2.36E-19	5.30E-18
USP39	1080	1080	0.1557	-2.702	0.4445	1.365	12.24	7.51E-07	4.43E-06
VAMP5	635	635	0.05963	-1.93	3.141	7.344	40.33	2.69E-19	5.30E-18
ATF5	1755	1755	0.2099	-1.709	0.5412	-1.935	32.29	9.30E-16	1.22E-14
SLC50A1	2930	2930	0.3188	-3.189	0.289	1.377	15.97	1.60E-08	1.11E-07
METTL15	528	528	0.1137	-2.08	0.7038	0.867	4.414	0.002967	0.00761
LIMS1	1816	1816	0.2378	2.882	0.5865	-2.401	39.67	5.23E-19	8.82E-18
REPS2	121	121	0.09358	-3.591	1.295	2.214	5.881	0.0006047	0.001928
KLF13	141	141	0.1586	-1.201	1.891	3.316	6.129	0.0004634	0.001562
UBE2E3	992	992	0.3135	-2.697	0.5156	1.274	12.49	5.82E-07	3.62E-06
CHRNB1	173	173	0.05527	-1.548	1.203	-4.023	5.953	0.0005595	0.001834
GPRC5C	2694	2694	0.3879	-0.5826	1.21	0.9143	16.46	9.63E-09	7.58E-08
PFKFB3	250	250	0.1219	0.3007	0.8584	-2.902	9.417	1.43E-05	7.31E-05
ACYP2	1299	1299	0.1572	2.466	0.8324	-1.127	20.43	1.63E-10	1.20E-09
AKAP13	1256	1256	0.5712	3.491	0.3564	-1.568	9.407	1.44E-05	5.49E-05
TSEN34	3043	3043	0.2632	-1.323	0.5283	1.073	39.3	7.62E-19	1.12E-17
TRIM8	387	387	0.2181	0.7872	1.099	-1.173	4.752	0.002051	0.00526
PGAM1	5888	5888	0.3498	1.95	0.2873	1.441	11.32	1.96E-06	9.26E-06
ASXL1	1944	1944	0.2869	-5.231	0.95	2.394	48.82	5.04E-23	1.38E-21
LRRC8D	143	143	0.06576	-1.234	0.8004	3.431	9.951	8.16E-06	3.32E-05
ATF7IP	1165	1165	0.2422	3.452	0.4647	-1.226	7.873	7.24E-05	0.0002513
TLN2	1150	1150	0.2276	-1.86	0.7997	0.9973	9.693	1.07E-05	4.20E-05
THOP1	552	552	0.1097	-2.026	0.8498	5.448	46.44	5.57E-22	1.10E-20
FGGY	424	424	0.1141	3.475	0.6311	2.083	4.563	0.002521	0.006329
CES2	3078	3078	0.3288	-2.637	0.6234	2.933	64.84	4.82E-30	1.89E-28
ESRRA	104	104	0.1735	-3.099	0.8813	3.995	18.55	1.13E-09	7.39E-09
MTX1	2368	2368	0.242	-3.183	0.4137	1.148	15.39	2.88E-08	1.70E-07
GPR137	335	335	0.1006	-1.484	0.7827	1.481	11.02	2.66E-06	1.16E-05
SNHG11	1078	1078	0.1326	-0.6476	0.4671	3.091	31.03	3.32E-15	3.91E-14
ATP2A2	240	240	0.2643	0.6399	0.6902	2.863	11.2	2.20E-06	1.00E-05
MFSD4A	376	376	0.09782	-0.1199	0.6896	3.206	22	3.30E-11	2.78E-10
LARP7	1488	1488	0.2461	0.1205	0.5876	0.5126	5.13	0.00136	0.003821
CENPS	862	862	0.1327	2.082	0.3904	1.391	4.277	0.003447	0.008475
BAIAP2	1712	1712	0.2971	6.073	0.3651	-2.717	34.46	1.03E-16	1.35E-15
SSNA1	5759	5759	0.4184	3.129	0.8228	-1.031	27.77	9.18E-14	9.84E-13
DLEU1	1001	1001	0.1256	-0.7448	0.9208	1.749	20.78	1.14E-10	8.96E-10
ZNF575	122	122	0.02876	2.982	0.9723	-2.809	6.754	0.0002375	0.0007574
CNTD1	232	232	0.05468	-2.869	1.298	3.41	15.22	3.43E-08	1.93E-07
EPS8L2	2874	2874	0.4516	3.507	0.6973	1.44	10.25	5.97E-06	2.52E-05
DLGAP1-AS1	807	807	0.08179	1.939	1.133	-0.8879	4.938	0.001675	0.004393
PNPLA2	3569	3569	0.5266	-1.486	0.5416	-0.6407	6.727	0.0002446	0.0007594
CRACR2B	3105	3105	0.4751	1.942	2.173	1.65	24.38	2.90E-12	2.64E-11
TMEM125	1497	1497	0.2339	-2.334	1.136	-1.107	5.388	0.001028	0.003032
MAGED1	1221	1221	0.2667	-1.931	0.813	-2.768	16.33	1.10E-08	6.84E-08
MYADM	986	986	0.2074	-0.2058	0.9276	1.007	11.44	1.72E-06	8.48E-06
RCC1	844	844	0.1302	-0.8994	0.6651	1.071	6.926	0.0001979	0.0006485
TMEM45A	169	169	0.03029	-1.97	1.152	5.75	25.05	1.46E-12	1.44E-11
SLX1B	263	263	0.02994	-0.8014	0.8865	1.457	5.001	0.001563	0.00429
SLC35C1	817	817	0.1519	2.581	0.6399	-0.9827	4.96	0.001635	0.004385
GET1	1116	1116	0.1229	2.221	0.7572	0.8531	7.824	7.63E-05	0.0002572
SHMT2	2530	2530	0.2369	3.203	0.3941	-1.224	11.44	1.72E-06	8.48E-06
BACE2	3427	3427	0.4032	1.662	0.7233	4.04	136.2	3.56E-61	2.10E-59
SNORC	1033	1033	0.09252	0.0815	1.404	-4.258	19.47	4.35E-10	3.02E-09
TRAK1	1172	1172	0.2948	6.119	0.6693	-2.792	39.71	5.03E-19	8.49E-18
PLCB1	976	976	0.1755	3.976	0.8397	-3.549	48.67	5.85E-23	1.38E-21
CEP63	930	930	0.1672	-0.6294	0.9872	0.6174	5.55	0.0008634	0.002612
DAZAP2	6182	6182	0.4982	4.211	0.2736	-0.8509	9.034	2.13E-05	7.62E-05
MX2	1471	1471	0.2694	-0.4324	1.763	6.663	145.9	2.03E-65	2.40E-63
SMTN	455	455	0.1546	-0.1867	0.6482	-1.607	5.212	0.001244	0.003579
EIF3C	373	373	0.103	-3.694	0.7028	2.021	12.23	7.61E-07	4.08E-06
SEPTIN9	1859	1859	0.4001	1.291	0.7786	1.121	9.146	1.90E-05	6.99E-05
SEMA4B	383	383	0.2011	3.937	0.9347	-1.715	4.568	0.002505	0.007038
HSF1	2202	2202	0.3098	2.001	0.4974	-0.7687	5.467	0.0009441	0.003277
PURA	333	333	0.2889	3.476	0.8241	-1.585	7.198	0.0001482	0.0006029
SP140L	661	661	0.134	1.157	0.4459	3.316	24.52	2.50E-12	2.69E-11
PRKG1	74	74	0.01344	1.942	0.7269	-4.171	4.668	0.002247	0.006526
NR2F2	396	396	0.2837	-0.4539	1.015	1.15	5.294	0.001138	0.003729
POLR1D	7285	7285	0.4879	-1.74	0.3742	0.4672	9.787	9.68E-06	4.57E-05
CYP4F12	693	693	0.1579	3.19	0.4835	-2.348	16.34	1.08E-08	7.10E-08
ESPN	557	557	0.1147	2.422	1.094	-4.059	7.009	0.0001811	0.0007124
ZNF292	1426	1426	0.3463	1.967	0.4909	2.506	19.27	5.35E-10	4.85E-09
FAM47E	436	436	0.07142	3.107	0.9041	-6.165	87.44	6.39E-40	3.77E-38
SPATS2L	2064	2064	0.4178	-1.234	0.9937	-0.9699	16.26	1.18E-08	7.35E-08
POM121	707	707	0.255	0.3199	0.8358	-1.694	16.49	9.28E-09	6.44E-08
ARID5A	177	177	0.05681	2.725	0.7137	2.532	5.48	0.0009314	0.003277
ARRDC1	2095	2095	0.4	2.344	0.5688	-0.6913	4.75	0.002056	0.006384
ACSL5	3233	3233	0.3222	1.627	0.7501	2.653	25.05	1.46E-12	1.72E-11
HTT	478	478	0.1656	-1.244	0.6165	-1.756	4.66	0.002268	0.006526
MIB2	2259	2259	0.2384	1.166	0.719	-1.787	17.42	3.58E-09	2.64E-08
CXorf40A	344	344	0.05963	-3.629	0.7162	1.808	9.131	1.93E-05	8.42E-05
OCLN	1195	1195	0.2407	0.3296	1.209	0.724	5.256	0.001185	0.003781
GRK6	149	149	0.06105	1.465	0.6561	-4.685	27.04	1.92E-13	2.52E-12
CD2AP	960	960	0.4352	2.346	0.2906	1.497	4.407	0.00299	0.008204
TXNRD1	1875	1875	0.2403	0.5301	0.4803	1.257	17.71	2.66E-09	2.09E-08
ZNF511	2360	2360	0.2481	-0.534	0.82	1.975	91.32	1.28E-41	1.52E-39
UNC13B	588	588	0.1781	1.035	0.7115	2.374	13.53	1.98E-07	1.17E-06
CAPZA2	4340	4340	0.3784	4.2	0.2074	-0.9974	6.001	0.0005314	0.00196
APOM	288	288	0.04643	-2.94	0.7209	5.773	46.99	3.20E-22	6.30E-21
FAM153CP	266	266	0.04655	-1.202	0.4396	3.142	11.09	2.49E-06	1.34E-05
CCDC183	109	109	0.01933	-2.243	1.333	2.547	6.044	0.0005073	0.001931
LTC4S	310	310	0.03324	-3.99	1.455	5.214	64.94	4.36E-30	1.29E-28
PPP1CB	489	489	0.3144	0.05997	0.8452	-1.463	10.59	4.16E-06	2.14E-05
DNASE1	196	196	0.1417	1.124	0.8883	3.941	10.39	5.14E-06	2.53E-05
ARHGEF28	760	760	0.2092	-1.274	0.4464	4.662	71.48	6.03E-33	2.37E-31
LINC00623	374	374	0.07531	-0.3341	1.193	1.083	4.663	0.00226	0.006526
SMIM2-AS1	538	538	0.07118	-1	0.6814	-3.676	28.49	4.39E-14	6.48E-13
FAM174C	1930	1930	0.2192	-0.4124	1.026	1.626	61.66	1.18E-28	2.79E-27
LINC01128	144	144	0.06187	-4.112	1.013	6.592	18.78	8.85E-10	7.46E-09
FAM27C	377	377	0.06718	-1.934	1.224	2.131	12.15	8.22E-07	4.62E-06
AC005083.1	89	89	0.05421	-2.945	1.256	3.418	9.487	1.33E-05	6.01E-05
PLCXD2	273	273	0.04691	1.986	0.6311	-4.414	35.86	2.47E-17	4.16E-16
ARPC4	4994	4994	0.3377	-2.819	0.2972	0.6732	5.312	0.001116	0.003729
HYPK	535	535	0.08992	-0.02893	1.282	2.261	22.21	2.66E-11	2.61E-10
NME2	530	530	0.6443	-0.8487	0.5784	-1.222	7.305	0.0001322	0.0005572
AC100861.1	345	345	0.05527	-2.106	0.7367	2.264	9.319	1.58E-05	9.81E-05
MIR4458HG	423	423	0.05822	4.124	0.6878	-3.686	31.59	1.89E-15	7.43E-14
AC022784.1	123	123	0.01827	-1.871	1.197	5.515	15.5	2.59E-08	3.82E-07
SMIM6	1484	1484	0.1615	2.52	0.8848	-1.169	13.42	2.20E-07	2.60E-06
MYO15B	322	322	0.2296	-1.655	0.8162	2.575	8.562	3.50E-05	0.0001967
ELAC2	934	934	0.1709	3.432	0.5003	-1.132	4.968	0.001621	0.005978
NADK	413	413	0.1982	-2.732	0.7885	1.602	6.456	0.0003266	0.001521
OSBPL5	162	162	0.04973	0.637	0.8918	4.506	12.61	5.13E-07	4.66E-06
TYMP	378	378	0.2359	2.536	1.097	-3.099	30.27	7.19E-15	2.12E-13
BCAR1	185	185	0.2044	3.193	1.145	-1.945	4.554	0.002545	0.0091
NTHL1	1185	1185	0.1683	4.041	1.046	-1.629	11.36	1.87E-06	1.47E-05
PLD1	157	157	0.1025	-0.8826	1.096	3.53	10.94	2.91E-06	2.15E-05
ICAM3	681	681	0.1123	-1.682	0.4037	-3.023	24.87	1.76E-12	3.45E-11
COBLL1	731	731	0.2489	-0.86	0.5671	-1.21	13.28	2.56E-07	2.74E-06
MECOM	542	542	0.4602	4.05	1.156	-2.042	7.158	0.0001545	0.0008285
KIF9	947	947	0.1999	-1.183	0.7899	0.7497	6.375	0.0003561	0.001521
FKBP1A	7408	7408	0.4593	3.132	0.2986	-1.302	29.74	1.23E-14	2.90E-13
MKNK2	337	337	0.3019	0.3223	0.647	3.143	12.15	8.22E-07	6.92E-06
SNU13	318	318	0.4772	0.8329	0.9232	-1.119	5.617	0.0008031	0.003159
RBFOX2	734	734	0.1813	-2.909	0.5324	1.77	12.8	4.22E-07	4.15E-06
PSME2	654	654	0.5088	1.693	0.8633	-0.8304	6.827	0.0002197	0.001127
EIF3E	1833	1833	0.4579	2.551	0.4082	-1.524	14.46	7.56E-08	9.92E-07
DMPK	162	162	0.08981	2.96	1.206	-3.244	10.12	6.81E-06	4.73E-05
TLE5	316	316	0.4423	-1.539	1.024	-1.258	5.489	0.0009224	0.003511
SLC1A5	1857	1857	0.2849	5.68	0.9555	-2.558	41.04	1.31E-19	7.70E-18
IMPDH1	1623	1623	0.2457	-0.4194	0.5578	-0.7082	9.358	1.52E-05	9.81E-05
CLDN15	6198	6198	0.2641	3.607	0.2602	-4.317	24.19	3.52E-12	5.93E-11
AGR2	592	592	0.7942	-4.637	1.773	-2.581	6.362	0.0003608	0.001521
PRKAG2	422	422	0.1767	0.5018	0.9265	1.438	6.385	0.0003523	0.001521
BCL7B	597	597	0.1597	1.34	0.4973	1.988	6.482	0.0003174	0.001521
NPDC1	3114	3114	0.3565	-1.845	1.163	3.477	99.01	5.63E-45	6.65E-43
ALDH3A1	633	633	0.4071	0.652	1.478	-1.252	5.669	0.0007595	0.00309
UNC119	1546	1546	0.1625	0.7118	0.4846	1.686	9.205	1.78E-05	0.0001051
SOD2	2592	2592	0.392	-0.8654	0.5251	0.844	15.59	2.35E-08	2.13E-07
CCND3	726	726	0.2092	-1.699	0.6865	2.459	22.72	1.58E-11	3.72E-10
PRLR	291	291	0.1025	-0.5958	1.276	5.265	21.59	4.98E-11	7.34E-10
FRMD4B	589	589	0.1981	-3.801	0.6904	2.72	21.75	4.23E-11	7.13E-10
CNPPD1	2587	2587	0.2886	-2.252	0.3075	1.069	5.228	0.001222	0.004808
AAK1	110	110	0.2198	-3.825	0.9192	4.365	13.29	2.52E-07	1.65E-06
ARHGEF2	435	435	0.1932	-1.208	1.045	2.792	18.13	1.73E-09	1.85E-08
GALE	1969	1969	0.5333	-3.378	0.3048	-0.9935	4.931	0.001687	0.005385
RPS25	1703	1703	0.7414	-0.2633	0.5234	0.4295	5.396	0.001019	0.004147
FBXL5	1850	1850	0.223	-5.035	1.556	0.6803	5.471	0.0009406	0.003964
SERPINB6	1211	1211	0.4638	-0.3828	0.7704	-1.077	13.4	2.26E-07	1.57E-06
RAB17	196	196	0.2093	-0.5071	1.236	-1.67	4.766	0.002019	0.00627
DOK4	192	192	0.1443	-1.997	0.9647	3.73	23.63	6.20E-12	1.83E-10
PSMA1	376	376	0.385	-0.7244	0.6487	-1.654	5.146	0.001335	0.004912
MTUS1	160	160	0.3633	2.936	1.445	-2.028	4.934	0.001682	0.005385
FMO5	858	858	0.1846	-0.5689	1.476	-1.759	16.26	1.19E-08	1.17E-07
RRAS2	489	489	0.09464	1.22	0.6368	1.273	5.117	0.001379	0.004912
FKBP11	4435	4435	0.3022	2.954	0.3195	0.8026	5.132	0.001357	0.004912
ROCK2	144	144	0.2577	-2.773	1.452	3.019	10.17	6.46E-06	3.81E-05
IL15RA	566	566	0.08816	-2.157	0.6894	1.536	14.07	1.13E-07	9.56E-07
CARS2	231	231	0.1539	4.667	1.103	-3.679	28.03	7.00E-14	4.13E-12
NHSL1	940	940	0.1791	-4.165	0.3974	5.343	130	1.75E-58	2.07E-56
SRSF1	2951	2951	0.3901	4.82	0.4152	-1.327	18.35	1.37E-09	1.62E-08
CCDC115	1919	1919	0.2046	-0.4791	0.4379	1.083	5.093	0.001415	0.004912
TFAP2A	193	193	0.07814	-0.9419	0.7467	2.384	7.659	9.09E-05	0.0004873
FLOT1	4467	4467	0.4381	3.119	0.31	-0.9033	6.952	0.0001923	0.0009076
RAB30	234	234	0.04738	-1.849	1.473	2.449	5.94	0.0005677	0.002481
TRIM29	392	392	0.08521	1.218	1.198	-5.411	19.61	3.80E-10	4.98E-09
RASGEF1B	278	278	0.1236	-0.02755	1.167	-3.036	10.91	3.00E-06	1.87E-05
SINHCAF	1710	1710	0.2737	0.7315	0.8625	-0.9787	13.5	2.03E-07	1.50E-06
MMEL1	740	740	0.1083	-4.663	0.9165	3.136	26.09	5.05E-13	1.99E-11
HDGF	578	578	0.3113	-2.726	0.4646	1.034	4.93	0.001689	0.005385
PLAC8	119	119	0.1906	-0.1706	0.8185	3.621	13.84	1.44E-07	1.13E-06
DNAJB12	1962	1962	0.2449	3.679	1.161	1.601	6.883	0.0002071	0.0009401
SLC43A1	354	354	0.09098	-0.8363	0.8565	1.49	10.07	7.20E-06	4.05E-05
PAK1	674	674	0.3176	1.616	1.232	-2.159	22.41	2.16E-11	4.25E-10
ITGB1	1657	1657	0.4079	1.165	0.74	0.9467	7.479	0.00011	0.0005641
FRMD4A	389	389	0.08438	1.096	0.7956	-1.304	7.038	0.0001755	0.0008631
DST	477	477	0.3087	-2.384	0.4675	5.079	62.93	3.29E-29	3.88E-27
SAR1B	130	130	0.262	3.084	0.7499	-3.9	21.28	6.89E-11	8.13E-10
RBMS1	372	372	0.08757	-0.3276	0.7916	-1.139	4.719	0.002126	0.007603
FAM49B	1032	1032	0.262	-0.4114	0.5139	-0.962	4.858	0.001827	0.006736
TSC22D3	295	295	0.378	-4.143	0.705	2.888	23.45	7.48E-12	1.26E-10
F11R	3393	3393	0.3864	3.746	0.3438	-1.169	19.04	6.80E-10	6.69E-09
TMPRSS3	419	419	0.1562	3.256	0.769	-2.009	10.34	5.42E-06	4.00E-05
DENND2D	523	523	0.1623	1.604	0.7029	-1.367	6.49	0.000315	0.001328
ANTXR2	116	116	0.05622	-1.285	0.7903	3.696	8.103	5.68E-05	0.0002997
ABLIM2	194	194	0.04761	-0.6805	1.426	5.354	8.741	2.90E-05	0.000163
COG5	633	633	0.1749	-1.131	0.7793	-1.384	6.751	0.0002384	0.001082
YWHAZ	1992	1992	0.6462	-3.261	0.2606	1.336	14.22	9.68E-08	8.16E-07
CDC42EP5	3894	3894	0.3184	1.295	0.6397	-0.8943	35.18	4.93E-17	2.91E-15
GLOD4	2738	2738	0.2792	2.805	0.991	-1.603	10.5	4.59E-06	3.61E-05
RILP	878	878	0.1675	3.276	1.082	-1.367	9.708	1.05E-05	6.89E-05
BSCL2	921	921	0.2979	-0.2373	0.8912	-0.8867	5.877	0.0006074	0.002389
GABARAP	7809	7809	0.5965	2.772	0.2133	1.329	20.29	1.89E-10	2.02E-09
KRT8	6138	6138	0.9127	-4.153	0.2214	1.763	33.78	2.05E-16	6.67E-15
GATM	5692	5692	0.2935	3.898	0.3007	-0.8841	7.858	7.36E-05	0.0003476
SP3	185	185	0.2094	2.275	0.8872	-1.843	5.779	0.0006749	0.002569
RNASEH2C	3386	3386	0.2865	1.152	0.4568	0.4809	6.403	0.0003453	0.001405
MZT2A	7823	7823	0.4965	2.834	0.3453	0.7583	14.81	5.24E-08	4.76E-07
VSIG10	844	844	0.2058	-1.422	0.491	1.651	21.93	3.51E-11	4.60E-10
MTHFR	241	241	0.1966	-0.2323	0.897	3.038	9.905	8.55E-06	5.94E-05
PLEC	552	552	0.5392	1.24	0.7349	2.448	7.993	6.38E-05	0.0003138
NRIP1	90	90	0.14	-0.5491	1.038	2.326	6.503	0.0003106	0.001328
FAM120AOS	2612	2612	0.3366	-1.32	0.8404	0.7518	9.599	1.18E-05	7.32E-05
C9orf152	2050	2050	0.2402	-1.17	0.6832	1.184	23.7	5.79E-12	1.14E-10
HMGB1	5876	5876	0.6857	1.304	0.7152	1.727	26	5.54E-13	1.31E-11
COLCA1	1113	1113	0.1932	-2.908	0.8662	3.03	21.97	3.37E-11	4.60E-10
SERPINA1	1063	1063	0.1775	-0.1392	0.9185	0.934	8.077	5.84E-05	0.0002997
HLA-DMA	1631	1631	0.204	-0.6863	0.3677	-1.325	8.911	2.43E-05	0.0001431
EMP2	256	256	0.3616	-1.395	0.6278	4.663	33.68	2.26E-16	6.67E-15
FIS1	230	230	0.5379	1.008	0.6718	3.546	9.795	9.60E-06	5.52E-05
STARD10	2382	2382	0.5985	-4.267	0.3388	1.075	13.26	2.62E-07	3.01E-06
DHRS4-AS1	239	239	0.1207	-0.5388	0.6989	1.804	4.836	0.00187	0.00717
AC016876.1	276	276	0.04962	1.303	1.167	-1.748	9.841	9.15E-06	5.52E-05
BX284668.5	2033	2033	0.2074	0.1562	0.4421	-1.446	49.55	2.41E-23	5.55E-22
CASC9	217	217	0.08238	-2.228	0.8751	3.613	5.145	0.001337	0.006151
