# Supplementary material for: CamoTSS: analysis of alternative transcription start sites for cellular phenotypes and regulatory patterns from 5' scRNA-seq data
Source: Nat Commun. 2023 Nov 9;14:7240. doi: 10.1038/s41467-023-42636-1 (PMC10636040; doi:10.1038/s41467-023-42636-1)
Supplement: Supplementary file 8 — Supplementary Dataset 4 [file 41467_2023_42636_MOESM8_ESM.csv]

Dataset S4: The binding frequencies of human TF from JASPAR database with normal and tumor cells preferred TSS.
TF	cancer	normal	FDR
ASCL1	144	148	0.757745754
ATF3	2	5	0.451306121
ATF7	2	0	0.499447514
BHLHE22	28	3	6.14E-06
BHLHE41	3	3	1
CREB1	1	19	0.000894007
CREB3L4	18	26	0.200508903
CREM	6	7	1
CTCF	464	514	0.352179248
CTCFL	278	315	0.946247518
E2F6	356	412	0.384918772
E2F8	7	38	3.18E-06
EBF1	61	10	3.59E-09
EBF3	111	101	1
EGR1	551	716	0.04602547
EGR2	112	148	0.093551225
EGR3	273	348	0.134659651
EGR4	230	271	0.486089138
EHF	69	78	0.509893058
ELF1	91	98	0.8627104
ELF2	48	34	0.152439343
ELF3	79	99	0.292183333
ELF4	50	51	0.582547275
ELF5	12	1	0.003211377
ELK1	19	20	1
ELK1::SREBF2	13	10	0.51828175
ELK3	49	55	1
ELK4	83	90	1
ERF	30	33	1
ERF::FIGLA	19	22	0.743831932
ERF::FOXI1	4	25	8.13E-05
ERF::FOXO1	5	1	0.217194415
ERF::NHLH1	37	40	0.534119618
ERG	2	2	1
ETS1	17	16	1
ETS2	42	49	0.637848599
ETV1	64	86	0.137667973
ETV2::FIGLA	83	77	0.782829224
ETV2::FOXI1	1	5	0.217194415
ETV3	1	1	1
ETV4	33	51	0.216146784
ETV5	21	22	1
ETV5::FIGLA	84	94	0.588839644
ETV5::FOXO1	2	0	0.499447514
ETV5::HOXA2	1	0	1
ETV6	58	66	1
ETV7	70	64	0.692040783
EWSR1-FLI1	293	233	0.266050633
FERD3L	5	0	0.061810539
FEV	18	26	0.337666077
FIGLA	2	0	0.499447514
FLI1	1	4	0.37361649
FOS	1	1	1
FOS::JUN	6	5	1
FOSB::JUN	10	11	0.801863012
FOSL2	3	2	1
FOSL2::JUN	11	13	0.801863012
FOSL2::JUNB	1	0	1
FOSL2::JUND	19	27	0.565458499
FOXD2	1	0	1
FOXD3	1	3	0.624169894
FOXF2	2	0	0.499447514
FOXK1	1	0	1
FOXO1::ELF1	1	0	1
FOXO1::ELK1	1	2	1
FOXO1::ELK3	1	1	1
GABPA	68	87	0.311984022
GATA4	1	0	1
GLI2	84	93	0.658408791
GLI3	49	54	0.828416431
GLIS2	107	123	0.625125427
GLIS3	57	47	0.450038034
HES1	3	17	0.006981628
HIC2	38	25	0.044280173
HIF1A	1	1	1
HINFP	97	116	0.301601355
HNF1A	2	0	0.499447514
HNF1B	3	0	0.249171271
HNF4A	4	0	0.12417173
HNF4G	4	0	0.12417173
HSF1	1	0	1
HSF2	1	0	1
HSF4	1	0	1
IKZF1	23	25	1
INSM1	87	77	0.590860586
IRF1	9	1	0.038133807
IRF2	2	1	1
IRF3	1	0	1
IRF4	1	0	1
JDP2	5	0	0.061810539
JUN::JUNB	4	3	1
JUNB	4	3	1
JUND	8	2	0.286881058
KLF1	248	254	0.783630936
KLF10	256	275	0.131334255
KLF11	290	339	0.58948397
KLF12	221	257	0.0808461
KLF13	30	39	0.29603626
KLF14	252	254	0.451457764
KLF15	586	701	0.062101861
KLF16	385	421	0.143749903
KLF17	176	164	0.656856502
KLF2	346	394	0.78977569
KLF3	202	240	0.257450743
KLF4	484	528	0.841093914
KLF5	373	384	1
KLF6	209	273	0.144884518
KLF7	252	262	0.785255581
KLF9	413	481	0.739517244
MAX::MYC	1	0	1
MAZ	454	511	0.258029155
MLXIPL	3	0	0.249171271
MYB	1	1	1
MYC	9	12	0.821826476
MYCN	2	0	0.499447514
MYOD1	63	53	0.247505631
MYOG	6	8	0.788890814
MZF1	31	0	1.13E-09
NEUROD1	1	0	1
NEUROG2	9	0	0.003752663
NFIB	1	24	1.16E-06
NFIX	12	9	0.821826476
NFKB1	1	3	0.624169894
NFYA	21	39	0.062404466
NFYB	61	72	0.307139467
NFYC	19	24	0.743831932
NHLH1	12	8	0.498604235
NHLH2	61	8	1.17E-11
NKX2-3	4	0	0.12417173
NKX2-5	1	0	1
NKX2-8	4	0	0.12417173
NR1D1	1	0	1
NR1D2	1	0	1
NR1H4	1	0	1
NR1I2	1	0	1
NR2C1	18	1	0.000126534
NR2C2	128	141	0.695790346
NR2F1	11	4	0.115428061
NR2F2	1	0	1
NR5A1	3	1	0.624169894
NRF1	267	304	0.435891212
OSR2	4	6	0.752537532
OTX2	1	0	1
PATZ1	908	1079	0.184646524
PAX5	44	51	0.503206209
PBX2	1	0	1
PBX3	1	10	0.011248689
PKNOX1	2	3	1
PLAG1	226	181	0.060707926
PLAGL2	172	142	0.511441969
PPARD	8	5	0.578253909
PPARG::RXRA	3	3	1
PRDM9	908	832	0.25791745
RARA	3	0	0.249171271
RARA::RXRA	8	15	0.204181773
RARA::RXRG	68	69	1
RBPJ	14	25	0.10052665
REL	1	6	0.123549733
RELB	3	5	0.725347891
REST	64	50	0.530186614
RFX1	4	8	0.384470849
RFX2	4	8	0.384470849
RFX3	4	8	0.384470849
RFX4	1	2	1
RFX5	6	11	0.327676872
RFX7	8	0	0.00757279
RORB	1	0	1
RREB1	189	228	0.934976909
RXRA::VDR	4	1	0.37361649
RXRB	6	4	0.752537532
RXRG	2	3	1
SCRT1	2	0	0.499447514
SCRT2	2	7	0.177508485
SMAD2	33	30	0.895437206
SNAI1	14	9	0.398763786
SNAI2	54	49	0.515452477
SNAI3	2	0	0.499447514
SOX10	1	3	0.624169894
SP1	323	317	0.946328072
SP2	293	274	0.632943983
SP3	398	505	0.013902314
SP4	283	293	0.341174737
SP5	286	287	0.786990848
SP8	317	350	0.840581573
SP9	438	528	0.019902302
SPDEF	1	0	1
SPI1	80	91	0.274141678
SPIB	85	92	0.655036714
SPIC	1	0	1
STAT1	9	0	0.00757279
STAT3	2	0	0.499447514
TBX15	5	0	0.061810539
TBXT	1	0	1
TCF12	159	172	0.941327004
TCF3	145	142	0.817861431
TCF4	128	151	0.639451929
TCF7L2	1	0	1
TCFL5	132	130	0.786406466
TEAD2	3	0	0.249171271
TEAD4	1	0	1
TFAP2A	464	425	1
TFAP2B	351	332	0.736603453
TFAP2C	500	434	0.947026832
TFAP2E	133	118	0.430370306
TFAP4::ETV1	121	121	0.630244158
TFAP4::FLI1	59	0	4.25E-16
TFDP1	183	230	0.283619245
TFE3	2	1	1
TFEB	5	4	0.725347891
TFEC	30	34	0.882274266
THAP1	149	167	0.60201077
THAP11	52	46	0.571109795
THRA	67	29	0.001470803
THRB	66	49	0.259318082
TRPS1	2	1	1
USF2	5	2	0.217194415
VEZF1	115	105	1
YY1	8	3	0.505626205
YY2	61	76	0.555237141
ZBED2	1	4	0.37361649
ZBTB12	2	2	1
ZBTB14	234	294	0.235271513
ZBTB26	8	0	0.00757279
ZBTB33	69	92	0.486545199
ZBTB6	77	80	1
ZBTB7A	134	137	0.816786402
ZBTB7B	52	63	0.530186614
ZBTB7C	59	77	0.237794694
ZEB1	81	69	0.63131171
ZFP14	183	174	0.826791209
ZFP42	19	23	0.513126437
ZFP57	51	51	0.719416882
ZIC1	120	167	0.026283472
ZIC3	125	161	0.253517607
ZIC4	150	180	0.204064369
ZIC5	154	203	0.056359033
ZIM3	2	0	0.499447514
ZKSCAN3	108	104	1
ZKSCAN5	91	103	0.347075724
ZNF135	87	105	0.308277273
ZNF140	1	0	1
ZNF148	836	962	0.186570712
ZNF16	69	53	0.158984072
ZNF189	8	3	0.223704279
ZNF24	1	0	1
ZNF257	167	187	0.385911971
ZNF263	357	365	0.027028147
ZNF281	672	788	0.341642356
ZNF320	583	649	1
ZNF331	57	87	0.202480807
ZNF341	33	11	0.001486246
ZNF343	69	81	0.350863711
ZNF384	77	89	0.650269406
ZNF417	63	63	0.835655856
ZNF449	126	113	0.194116673
ZNF454	416	454	0.688352857
ZNF460	491	530	0.893834815
ZNF528	20	2	0.000101696
ZNF530	542	588	0.689924857
ZNF549	102	121	0.145529138
ZNF574	87	92	1
ZNF610	574	725	0.053718045
ZNF669	57	63	0.239227328
ZNF682	195	212	0.665299989
ZNF684	48	0	1.80E-14
ZNF692	98	93	0.730678209
ZNF701	387	346	0.309824007
ZNF707	99	66	0.066534953
ZNF708	67	61	0.619227481
ZNF740	542	509	0.638607638
ZNF76	85	87	1
ZNF768	86	75	0.520069075
ZNF816	128	131	0.754045077
ZNF93	521	654	0.010265982
ZSCAN4	1	39	1.16E-06
