# Supplementary material for: CamoTSS: analysis of alternative transcription start sites for cellular phenotypes and regulatory patterns from 5' scRNA-seq data
Source: Nat Commun. 2023 Nov 9;14:7240. doi: 10.1038/s41467-023-42636-1 (PMC10636040; doi:10.1038/s41467-023-42636-1)
Supplement: Supplementary file 11 — Supplementary Dataset 7 [file 41467_2023_42636_MOESM11_ESM.xlsx]

## Sheet: Sheet_name_1
Dataset S7: Genes of four modes including monotonic increasing and decreasing, TSS1 upregulation first and TSS1 downregulation first during human thymic development
mode_1	mode_2	mode_3	mode_4
TOM1	RAC2	EPC1	ASH2L
AC090152.1	PTPRM	DLEU7	P2RX5
CASP8	FHIT	MKNK2	ZNF580
ADK	INPP1	MAGED2	ABHD3
MBOAT7	ZNRF1	EFNA3	LAIR1
STAG2	COA1	ALYREF	NARF
UGP2	DZIP3	DGKZ	OLMALINC
PRR5	TACC3	PACS1	RTN4
NOSIP	RASA4B	RCC1	HTRA2
RSRP1	HTATSF1	MYL6B	SLC16A3
ARID4A	CUL9	CCND3	LIMS1
TANK	RPTOR	KDM2A	BCL2L11
RELCH	GNB2	SNUPN	MTHFS
RFTN1	LRIG1	SLC43A2	RUFY1
VANGL1	PRKCQ-AS1	TRIM8	DENND2D
TBC1D1	UBALD2	ACLY	TGIF1
TYMP	UNG	SAMD3	OXR1
PCDH9	SLC3A2	SGK3	AC069277.1
TNFRSF4	SPNS3	FRMD4A	TMEM143
ATP2C1	TLE5	ALDH5A1	FAM216A
SLC25A42	CREM	LRRC28	DGCR8
SPINT2	ATRIP		RAPGEF6
IMPDH1	BROX		ANKRD37
NACA	ST3GAL1		SETD9
COPS7B	SPATA13		TSEN34
KRIT1	MAZ		FOXP1
NFIC	CSK		ATF7IP
HSPE1	LMO7		ZFYVE19
ETV5	PRXL2B		GLRX5
DPP4	PPP2R5C		NET1
CHMP7			ING3
LMNA			RABGAP1L
PRDM4			DCAF11
SCYL1			HOOK2
CYTH4			NDRG1
STAT3			INPP4B
BFSP2			TADA3
PHF8			LDLR
SIGIRR			LAIR2
NAA35			FBRS
SRSF5			CCNDBP1
PIK3R1			MSH3
			AC093512.2
			DCTN4
			ABCA7
			BAZ2A
			PSMB8-AS1
			TSC2
			CCDC90B
			BSCL2
			ACSF3
			MEST
			TCEAL9
			CMTM3
