# Supplementary material for: CamoTSS: analysis of alternative transcription start sites for cellular phenotypes and regulatory patterns from 5' scRNA-seq data
Source: Nat Commun. 2023 Nov 9;14:7240. doi: 10.1038/s41467-023-42636-1 (PMC10636040; doi:10.1038/s41467-023-42636-1)
Supplement: Supplementary file 12 — Source Data [file 41467_2023_42636_MOESM12_ESM.zip]

Archive with 33 entries (33 files):
- Fig2A_allfeatures.csv
- Fig2A_combined_features.csv
- Fig2A_four_feature_plot.csv
- Fig2A_sequence_plot.csv
- Fig2B_iPSC_predict_DMFB.csv
- Fig2B_pretrained_model_predict_PBMC.csv
- Fig2C_CTCF_plot.csv
- Fig2C_E2F6_plot.csv
- Fig2D_plot.csv
- Fig2H_TSS_position_at_genebody.csv
- Fig3B_RNA_reso_1_roc.csv
- Fig3B_TSS_reso_1_roc.csv
- Fig4I_fisher_exact_pvalue.csv
- Fig4I_gene_TF_full.csv
- Fig4K_final_expressed_cell_proportion_allpatient.csv
- Fig5E_GC_GO_term.csv
- Fig5F_gene_TF_full.csv
- Fig6E_11w_30m_Tcell_GO.CSV
- Fig6G_GO_T_11w_30m.csv
- Supp_Fig18_NLH_NPC_Bcell.tsv
- Supp_Fig20_plotB_cell_GO.CSV
- Supp_Fig28_w11_m30_Myeloid.tsv
- Supp_Fig28_w11_vs_w12_mesenchymal_cell.tsv
- Supp_Fig28_w12_m30_B_cell.tsv
- Supp_Fig28_w12_m30_Myeloid.tsv
- Supp_Fig32_w11_m30_myeloid.tsv
- Supp_Fig32_w11_vs_m30_myeloid.tsv
- Supp_Fig32_w11_vs_m30_Tcell.tsv
- Supp_Fig32_w11_vs_w12_myeloid.tsv
- Supp_Fig32_w11_vs_w12_Tcell.tsv
- Supp_Fig34_GO_T_11w_12w.csv
- Supp_Fig34_GO_T_11w_30m.csv
- Supp_Fig34_GO_T_cell_12w_30m.csv
