# Supplementary material for: CamoTSS: analysis of alternative transcription start sites for cellular phenotypes and regulatory patterns from 5' scRNA-seq data
Source: Nat Commun. 2023 Nov 9;14:7240. doi: 10.1038/s41467-023-42636-1 (PMC10636040; doi:10.1038/s41467-023-42636-1)
Supplement: Supplementary file 12 — Source Data [file 41467_2023_42636_MOESM12_ESM.zip › Fig2A_allfeatures.csv]

	name	label	count	std	summit_count	unencoded_G	0	1	2	3	4	5	6	7	8	9	10	11	12	13	14	15	16	17	18	19	20	21	22	23	24	25	26	27	28	29	30	31
0	ENSG00000197530*1615834_1615960	1	498	19.493588689617926	60	0.4257028112449799	0.0	1.4795169	3.5490084	9.28713	0.0	9.838501	0.8406967	0.0	0.0	0.0	0.0	0.0	0.8118001	0.0	5.836109	0.0	0.0	0.0	1.7442582	0.0	5.31455	0.0	1.6394757	2.9411032	1.5628669	1.2512466	8.202276	2.496502	1.1033744	1.9869409	6.555426	2.7906356
1	ENSG00000197530*1615414_1615557	1	206	30.870698080866266	15	0.4223300970873786	0.0	0.10485776	2.6494458	7.5780888	0.0	5.723711	0.0	1.2735112	0.80532694	0.043203864	0.07311882	0.56101274	0.0	0.4349037	4.9228845	1.6867191	0.9439167	1.4067807	1.4118166	0.0	3.292884	0.0	1.5134505	3.7793458	1.9872272	0.006292154	6.4621296	0.0	0.3944682	3.2181542	5.0451155	0.0
2	ENSG00000189409*1632162_1632227	1	471	10.583005244258365	98	0.5414012738853503	1.3900839	1.4543391	2.7353902	6.43855	0.0	3.6501987	0.30091146	0.81635624	2.310892	0.0	2.1439652	1.495208	0.0	0.0	4.8836246	1.6443068	0.0	2.9252465	1.8038257	0.0	4.5292816	0.0	1.5409136	2.4626458	3.5867496	1.2548856	4.6151466	0.0	1.4418817	0.16120318	4.2278028	1.5493807
3	ENSG00000157870*2586695_2586903	1	522	29.86636904613616	82	0.4501915708812261	0.0	1.9292762	3.111801	8.175999	0.0	7.427673	0.0	2.1450336	0.0	0.10486315	1.161333	0.62999123	0.0	0.0	6.1297607	0.82796174	0.0	0.0	1.5906489	0.0	2.7983031	0.0	1.3477302	2.5520322	1.0045753	0.60617113	7.551334	0.8734545	1.7148104	2.2836242	4.980074	1.407127
4	ENSG00000158109*3625014_3625086	1	406	12.206555615733702	79	0.4482758620689655	0.0	0.0	4.960535	11.392148	0.42067808	9.758779	0.0	0.36818862	1.9091117	0.0	0.0	0.24962634	0.0	0.0	6.5364113	3.7081535	0.0	0.0	2.2811997	0.0	4.0928855	1.016666	4.387284	2.5967987	1.6404878	0.44434816	6.483445	0.6833078	0.0	2.3477147	4.175703	0.48647445
5	ENSG00000158109*3628406_3628503	0	151	20.90454496036688	60	0.0397350993377483	5.3742895	2.428405	2.6592891	0.0	0.0	2.9671683	5.1651487	0.0	0.3749564	0.0	1.2652683	1.873202	0.0	4.9581146	2.4200897	1.4989616	0.0	6.643486	0.0	0.0	1.2640641	0.8314618	3.076579	0.48837468	1.0540166	0.60502434	1.4117652	0.07044842	2.1770418	0.0	0.0	1.3745544
6	ENSG00000158109*3627506_3627644	0	69	41.52107898405339	8	0.0144927536231884	6.9332337	2.2863781	1.5874767	0.46728668	0.0	0.3311025	5.0814567	1.2215737	1.7336713	0.72033495	3.8186235	3.028411	0.0	7.3872643	1.2916167	0.0	0.0	6.5930405	0.0	0.0	0.6314448	0.0	0.9500128	2.1074495	0.211115	0.0	0.6569158	0.79472464	2.608582	0.8976986	0.74574184	1.8056861
7	ENSG00000158109*3629474_3629673	0	57	51.10772935672255	4	0.0175438596491228	6.876116	3.5587049	2.6908836	0.779273	0.0	3.5294094	4.3354654	2.4728138	0.372288	0.0	1.4073507	1.3350655	0.0	4.1734295	3.7657614	0.16949901	0.0	8.174503	2.1054711	0.0	4.4992223	0.28885922	0.9280358	3.123738	1.3821377	0.0	1.0227526	2.8315768	0.0	0.8771231	0.3204171	2.8022082
8	ENSG00000169598*3857441_3857527	1	184	16.3707055437449	28	0.6141304347826086	4.7679267	0.7304309	3.0494208	3.9446082	0.0	2.702168	4.0229135	0.6870817	0.8524045	0.56949055	1.7612808	0.45482177	0.0	4.179761	1.9695402	1.7735047	0.0	3.772682	3.4353077	0.0	2.6442087	0.0	1.4333035	3.352514	2.2113228	1.102158	6.531507	0.0	1.7761256	2.7456074	4.318739	0.9267839
9	ENSG00000169598*3857268_3857364	1	69	22.427661492005804	14	0.4057971014492754	2.6574402	2.6410687	3.6196735	3.9188735	0.046274662	3.6304178	1.1136606	1.5637542	0.0	0.0	1.1565423	0.0	0.0	1.2024525	4.656359	0.25260425	0.0	0.78311014	1.1518955	0.0	2.858154	0.0	1.4096438	3.684274	1.649939	0.21353526	4.7509384	1.3122007	0.0	0.0	3.6995842	3.1476104
10	ENSG00000069424*5992635_5992755	1	91	28.705400188814647	12	0.4175824175824176	4.2731857	3.5272489	1.7433952	5.5781307	0.0	5.6882167	1.5699328	1.883122	0.3054039	2.7955017	3.2363763	0.0	0.0	2.5217195	2.145615	2.1552036	0.19594474	2.797621	0.60083693	0.0	5.106606	0.6508224	1.0000548	4.2858615	1.2727553	0.8191304	2.2664516	0.3544801	2.1500394	1.1655484	3.0431132	0.0
11	ENSG00000116273*6613730_6613861	1	912	28.442925306655784	138	0.5855263157894737	0.0	0.0	2.44431	7.828898	0.0	7.749343	2.68518	0.0	2.1802087	0.0	2.1471722	0.0	0.0	0.0	4.948819	4.0988317	0.0	0.0	2.1468828	0.0	3.403938	0.0	3.3842556	4.0229163	2.2028751	1.3785071	6.4190316	0.0	0.0	1.3099041	4.698627	0.99579626
12	ENSG00000171735*6785453_6785569	1	9581	22.84731931759173	1404	0.1819225550568834	0.0	0.0	5.047598	9.899377	0.29776508	8.737165	0.0	0.35590017	0.0	0.36906227	0.0	1.4799453	0.0	0.0	5.284153	2.9563367	0.0	0.0	2.5260355	0.0	2.1069207	0.0	3.2291331	4.2375975	0.5200259	4.198897	9.208328	0.0	1.3440866	3.0159388	6.861152	0.07000648
13	ENSG00000049245*7771295_7771365	1	1746	19.0	355	0.5990836197021764	0.0	0.0	4.9866233	6.274853	0.0	7.097144	1.1095302	0.66780746	0.0	0.0	1.6619639	0.5976464	0.0	1.434507	3.5613232	3.549179	0.0	2.9580977	0.12363965	0.0	4.018795	0.0	1.9954548	3.594661	3.0007493	2.6438315	3.4290826	1.6046293	0.0	0.0	4.4853086	0.14265327
14	ENSG00000049245*7780052_7780176	0	62	38.62641583165593	7	0.064516129032258	8.940265	5.528177	0.13294367	0.0	0.0	0.02493503	2.4755604	0.535032	2.6431131	0.0	4.450734	4.248451	0.0	7.9267163	0.11046028	0.0	0.0	9.545149	0.65469724	0.0	2.178692	1.0631216	0.9418077	1.7696365	0.0	0.5916668	0.0	0.0	0.238644	0.8142537	0.5310249	3.021426
15	ENSG00000116288*7961591_7961766	1	9663	24.166091947189145	1217	0.4127082686536272	0.0	1.4659456	3.3548348	10.326705	0.0	8.192655	0.0	1.1094341	0.13886002	0.6282391	0.0	1.137661	0.0	0.0	2.9535394	1.8894148	0.0	0.0	1.6653185	0.0	3.9510615	0.0	2.9814024	0.15483686	2.4361475	0.5002331	5.934469	0.0	0.2747326	0.0	5.7371626	0.0
16	ENSG00000130939*10033126_10033251	1	2268	30.34798181098704	289	0.564373897707231	2.6934628	2.4200144	2.9033983	4.017563	0.0	2.6668413	3.4968328	0.46111876	0.91776776	0.112788804	0.0	2.170863	0.0	4.25344	2.8586771	1.4889271	0.0	2.9139035	2.7210612	0.0	1.5730604	0.80982065	2.4900968	0.7510714	0.46590033	0.7626545	4.4802537	0.2075185	0.054453563	0.0	1.9928577	0.64589477
17	ENSG00000130939*10032920_10033015	1	1029	13.527749258468685	366	0.6171039844509232	0.0	0.0	3.413831	6.3079696	0.0	6.464307	1.1723806	0.0	1.0271282	0.0	0.08919303	1.4311119	0.0	1.1697676	4.924063	1.5776813	0.0	0.0	0.6903299	0.0	3.3016844	0.0	4.828033	4.336579	0.5311505	0.0	4.181948	0.0	0.0	0.37314847	5.0185323	1.2588133
18	ENSG00000130939*10033018_10033123	1	113	38.0	10	0.2831858407079646	0.71836144	1.6807468	3.312878	3.6550064	0.0	7.5365458	1.5752966	1.4911373	1.2678218	0.9413109	0.6682133	1.0163972	0.0	0.0	3.8341086	0.4072851	0.0	0.15620366	1.3837819	0.47249588	3.1325662	0.65119684	1.6520958	3.3478806	1.5250591	1.458321	9.196367	0.0	0.0	1.1163018	6.272805	1.1500223
19	ENSG00000142657*10398962_10399119	1	8103	10.862780491200215	3095	0.5600394915463408	0.0	1.2158666	5.9757066	9.216411	0.41025677	10.14033	0.0	1.4807994	0.0	0.39337894	0.0	0.0	0.0	0.0	6.25006	1.2656974	0.0	0.0	2.4388723	0.0	6.3980055	0.0	4.756645	1.4294819	3.8014123	0.7256751	8.293565	0.0	0.0	0.0	5.920158	0.0
20	ENSG00000175279*10430689_10430801	1	194	28.231188426986208	25	0.4329896907216495	0.0	1.6788392	3.6180348	7.4954658	0.0	8.987815	0.0	0.0	0.25544384	0.0	1.1680229	0.0	0.0	0.0	4.2304893	1.6988382	0.0	0.0	3.0111408	0.0	6.469352	0.0	3.6603413	1.7290514	0.3165351	0.6391683	7.190811	0.0	0.0	0.8342581	3.2956908	1.1306524
21	ENSG00000142655*10474849_10475034	1	827	19.28730152198591	172	0.5804111245465539	0.0	0.0	3.0429816	5.025946	0.0	5.4423256	2.5374608	2.125766	1.8848952	0.37422594	0.73998755	0.16458908	0.0	0.6600811	4.730254	0.08162009	0.0	0.76705176	0.0	0.0	2.5132043	0.0	2.6390738	2.4493032	1.9079844	0.0	7.986835	0.0	0.0	0.0	3.1275187	1.2121333
22	ENSG00000120948*11012585_11012695	1	3672	6.324555320336759	1662	0.5236928104575164	0.0	1.7853746	5.9208565	7.147229	0.0	7.8473816	1.9921358	2.2979512	1.7974563	0.0	1.3877674	1.735529	0.0	0.0	6.16041	2.0914862	0.0	0.0	0.12824485	0.0	5.8273354	0.0	3.1589289	4.10381	2.6297252	0.0	6.7584357	2.3014548	1.6536865	2.5090501	4.754036	0.16600405
23	ENSG00000120948*11012343_11012485	1	83	35.59494346111537	8	0.5180722891566265	1.5260178	0.7997513	4.901569	4.061738	0.0	7.540944	2.4380589	1.4825865	2.6810632	1.5879444	0.9317436	2.2186852	0.0	2.784225	4.5410438	1.8314084	0.0	1.6263474	1.352639	0.0	4.8432946	0.0	1.550802	1.7104387	1.7215784	0.02001137	7.821753	0.0	0.0	1.9570009	5.7628417	1.1755216
24	ENSG00000120942*11273205_11273286	1	1320	9.486832980505138	421	0.3598484848484848	0.0	0.90503514	3.4610126	8.214771	0.0	10.872222	1.7748086	0.0	1.5599488	1.607282	2.005851	0.82543963	0.0	0.46745303	6.4744296	0.74942404	1.0703882	0.0	0.8311147	0.80824906	3.8691528	0.0	2.7275689	0.31864923	2.3728497	0.0	9.816122	0.0	0.0	0.0	4.2720833	0.0
25	ENSG00000177674*11736083_11736229	1	9492	22.15851980616034	1016	0.3675726927939317	0.0	3.0296583	2.5745654	4.8627872	0.0	7.5966988	0.5523129	1.637009	0.0027547572	1.5214727	0.22577628	0.0029909126	0.30489385	1.2022762	4.739411	0.0	0.0	0.6835035	0.7369535	0.0	3.7238972	0.0	1.3627856	5.307248	2.1432652	0.0	5.0583286	0.0	1.2532585	1.0915482	5.7394404	1.159444
26	ENSG00000116688*11980404_11980472	1	651	7.416198487095663	151	0.5099846390168971	0.0	0.94937956	1.8361259	10.360787	0.0	8.404072	1.5874668	1.2931854	0.24461578	0.20341925	0.0	0.75213337	0.0	0.0	5.1869617	4.7182817	0.19410306	0.0	2.820773	0.0	3.6567388	0.0	2.355508	2.3357227	1.4463091	0.0	7.252109	0.0	0.0	1.7243323	4.733101	0.0
27	ENSG00000116688*11980190_11980373	1	62	42.190046219457976	4	0.3548387096774194	0.0	0.0	2.79524	6.140177	0.0	9.200229	0.25735873	0.19774581	0.0	0.0	0.7327821	0.9561432	0.0	0.0	7.3713455	0.26949897	0.0	0.0	1.8012272	0.0	3.249223	0.0	4.7794766	2.7205784	0.5130742	2.5601027	7.5918694	3.0616333	1.8785172	0.38841096	6.6719146	1.971878
28	ENSG00000116691*12021655_12021834	0	55	47.07440918375928	3	0.0363636363636363	7.6318913	5.1905556	2.0176637	0.94482404	0.21157156	1.3247328	2.9632578	0.69737947	2.8517923	0.0	3.1986876	1.4132175	0.0	4.6171894	0.0	0.98311305	0.0	4.376019	1.4741987	0.39873147	2.1668265	0.0	0.37995967	0.0	0.0	0.0	0.0	1.2293911	0.0	0.0	2.4713027	0.91289383
29	ENSG00000162493*13583683_13583860	1	4089	36.16628264005025	2252	0.6172658351675226	1.0535623	0.6394132	5.090707	6.337508	0.0	7.012716	1.7646428	0.451351	1.541522	0.71084267	2.0866764	1.6992481	0.0	2.3227615	3.6766586	3.4749386	0.0	1.4124397	0.8479339	0.0	3.2070503	0.0	3.6899092	1.537988	0.8326662	0.027097763	4.862314	0.0	0.5150176	2.639268	3.8255374	1.5575591
30	ENSG00000116731*13749371_13749478	1	200	24.28991560298224	61	0.355	1.3352971	0.30335557	2.7717667	4.6826606	0.0	6.010283	1.5552299	0.021154832	0.2862601	0.8688227	0.0	3.2461445	0.44647804	2.7538655	4.5327234	0.0	0.0	3.3452692	0.0	0.0	3.2172406	0.0	2.2187574	1.1544873	1.5361872	0.0	3.8161569	0.0	0.0	1.9116029	3.7297473	1.2730858
31	ENSG00000189337*14598744_14598844	1	337	19.748417658131498	33	0.6053412462908012	0.0	0.48262447	3.1438513	8.387321	0.0	6.8058243	0.0	1.1348552	1.6584961	1.1720105	0.0	0.97475815	0.0	0.0	3.172733	2.6990895	0.0	0.0	3.113473	0.0	3.6721582	0.69463354	4.2797627	1.1284797	2.1755693	0.99702686	5.7542887	0.0	0.5462544	0.0	4.2183275	0.0
32	ENSG00000189337*14598620_14598718	1	280	9.38083151964686	104	0.6892857142857143	0.0	2.684548	4.1006618	8.040839	0.0	9.396793	0.0	1.8980452	0.0	1.8724831	0.0	0.7797564	0.0	0.0	5.602578	2.9790392	0.0	0.0	1.4560453	0.0	6.0409517	0.0	1.9740591	5.1529865	1.5723051	1.9647179	3.5737493	0.0	0.98065203	2.1516685	6.1273055	0.0
33	ENSG00000142634*15409887_15409983	1	906	17.549928774784245	121	0.4470198675496689	0.64167094	0.8298716	4.4167805	3.601152	0.0	7.1717696	0.5040919	0.0	2.2312312	0.0	1.4752641	1.4152803	0.0	0.0	3.9497142	5.2456355	0.04325389	0.0	0.38257435	0.0	3.3539588	0.0	1.4646679	1.8571552	0.8959059	0.0	5.2815514	0.97090435	0.0	0.0	8.261388	1.9099898
34	ENSG00000116138*15526832_15526907	1	459	12.36931687685298	200	0.6666666666666666	0.0	0.0	7.815193	5.421898	0.0	6.55693	0.117451474	0.4001076	0.42135674	0.0	0.0	0.0	0.0	0.6354446	4.8934855	1.622364	0.0	0.0	3.4836507	0.0	4.5923824	0.048091184	4.620797	4.741087	1.5903983	2.1302173	7.138594	0.28249907	2.1517854	1.9166092	6.8652344	1.6625346
35	ENSG00000197312*15617457_15617649	1	215	44.51965857910413	78	0.386046511627907	0.0	0.0	3.6383986	7.757726	0.0	9.966571	0.0	0.0	0.5317165	1.4567292	0.0	0.0	0.0	0.0	5.133004	1.537261	0.0	0.0	1.5018178	0.0	4.8694415	1.0481899	2.3161883	3.0897741	2.8656895	0.0	7.8044114	0.0	1.5488052	0.7619926	7.1139574	0.5275078
36	ENSG00000065526*15847706_15847893	1	938	25.099800796022265	134	0.4594882729211087	0.0	0.5796391	3.1227279	7.565913	0.0	8.691705	0.9618354	1.9820151	0.58303136	0.0	0.8268892	0.7131729	0.0	0.0	4.2765546	1.269254	0.0	0.0	1.8617826	0.0	3.4802365	0.0057368167	2.5347598	3.4023442	1.0776691	0.26206765	4.4640875	0.15162633	1.4951545	0.0	5.458329	1.7545645
37	ENSG00000055070*16367184_16367302	1	3779	12.16552506059644	800	0.1275469700979095	0.0	3.0626297	3.9843144	9.280862	0.63706034	5.5668845	1.3511416	1.6340119	3.5627487	3.1285057	0.0	0.0	1.213714	0.0	5.0562644	0.75525457	0.0	0.0	1.4552976	0.0	2.317996	0.9457544	1.1199316	1.9167281	0.0	2.8278165	5.205235	0.29214957	0.0	1.9838918	5.2047215	0.0
38	ENSG00000055070*16367068_16367171	1	54	34.0147027033899	9	0.6296296296296297	0.0	0.0	4.470889	6.8684583	0.0	11.506728	0.0	1.1278559	1.4465402	0.0	0.0	0.6737701	0.0	2.8088615	8.084131	0.7277729	0.0	0.0	2.8245277	0.0	4.4652405	1.879815	4.409282	2.9104924	1.9661456	0.83114934	7.943046	0.0	1.8654891	0.0	3.9330235	1.9916149
39	ENSG00000157191*16440720_16440819	1	1342	9.1104335791443	530	0.3323397913561848	0.0	1.395715	4.1577964	7.490247	0.0	7.3328776	1.0671678	0.8004896	0.29659608	2.606126	0.0	0.7439861	0.0	1.2971945	6.5164332	1.1905152	0.0	0.0	0.48057124	0.0	1.910096	0.0	1.8225485	1.5076977	1.2543753	1.6291157	7.7629576	2.6136663	0.8750105	0.0	5.6603312	0.0
40	ENSG00000058453*16914030_16914118	1	207	17.635192088548397	26	0.429951690821256	0.0	1.8995473	4.487948	10.208215	0.0	10.061429	0.1619335	3.7996802	0.55706567	1.8142583	0.0	0.0	0.2628382	0.0	9.5123415	0.0	0.0	0.0	2.8824728	0.0	5.4727087	0.0	3.5912771	1.7562855	1.7101518	1.3147099	9.025272	0.0	1.6884855	0.0	6.9917207	0.70974255
41	ENSG00000058453*16960750_16960956	1	144	37.76241517699841	15	0.4513888888888889	0.0	0.91143036	3.263262	7.447237	0.07297575	8.567237	0.6491444	2.7131653	0.22686395	2.7912073	1.3725516	2.3327813	0.0	0.31925634	3.9071953	2.0106022	0.0	2.2713068	2.2976708	0.0	2.175542	0.0	4.1803985	3.2533958	0.784011	1.0016646	6.124352	1.1022674	2.5414178	0.17841472	3.909409	0.0
42	ENSG00000070831*22052589_22052793	1	8539	17.291616465790582	1374	0.4495842604520436	3.0980687	0.0	4.5458093	3.5216675	0.0	7.571099	3.2725701	2.7346635	0.6613565	0.0	0.44717157	0.0	0.35348976	2.4327369	4.7550416	2.3847282	0.0	1.563951	0.22538185	0.0	5.7425785	0.26183915	2.560785	4.11037	1.9965137	0.6424243	5.2915745	2.099418	0.0	0.52388185	2.3525023	0.6444974
43	ENSG00000004487*23081443_23081597	1	325	28.653097563788805	44	0.0276923076923076	1.019108	0.0	2.3751328	4.567648	0.25136343	4.4646	2.6547573	1.5094436	1.5140996	0.0	3.6517851	1.6346923	0.936854	3.90729	5.246948	0.5937921	0.0	2.9007995	0.0	0.0	4.799319	0.0	2.3986032	1.8316854	2.6422865	0.0	3.6459835	0.0	1.1360216	2.6752515	3.7758474	1.5221702
44	ENSG00000011007*23751434_23751579	1	56	42.26109321823088	4	0.0178571428571428	5.98126	3.2957823	0.27790755	2.049657	0.0	1.6330403	2.8935776	0.9806784	1.216991	0.30754012	2.1216793	2.1726115	0.0	4.0501766	0.88978016	0.0	0.0	5.7809396	0.87980926	0.0	0.22518651	0.0	1.4874243	0.71864724	0.4784593	0.0	1.5088067	1.645566	1.2739452	0.58470863	1.874445	0.41173515
45	ENSG00000057757*23778417_23778506	1	3885	14.106735979665885	1884	0.5513513513513514	0.0	0.0	5.309705	11.68911	0.0	12.68693	0.0	1.7778069	0.3892785	0.12120474	0.0	0.0	0.52380234	0.0	9.007432	0.38641226	0.0	0.0	2.6225746	0.1164632	5.22262	0.0	3.2469447	3.7900727	2.210576	3.3037968	9.437246	1.465108	0.8733888	0.0	8.556696	0.0
46	ENSG00000011009*23791144_23791247	1	8084	17.4928556845359	1189	0.3603414151410193	0.0	3.464826	3.6711586	6.1653185	0.0	11.185495	0.0	1.3683484	2.164007	1.2335753	0.0	0.648097	0.0	0.0	5.79458	2.003604	0.0	0.0	0.41039118	0.0	4.4443483	0.44960827	4.4731174	1.2991422	0.4948118	2.2430902	6.7933836	0.84674275	0.9168028	0.3153807	5.1337857	0.36665204
47	ENSG00000011009*23794495_23794642	0	116	29.03446228191595	10	0.0172413793103448	10.285394	3.9437742	0.3748029	0.0	0.0	0.0	2.8618474	0.9665855	0.8150045	0.5224972	4.842772	0.9800432	0.0	7.340146	0.04622504	0.0	0.0	8.376553	0.0	0.0	0.0	0.0	0.0	0.0	0.0	0.7673635	1.653118	0.20552464	0.0	0.0	0.49236393	3.4768558
48	ENSG00000189266*23960983_23961125	0	222	38.71692136521188	20	0.009009009009009	10.266158	3.5684705	0.33317626	0.0	0.0	0.556432	2.8830104	1.1626498	2.1719835	0.0	1.5301621	1.5417179	0.0	6.625915	0.045979023	0.4365747	0.0	8.786176	0.0	0.0	0.58957195	0.6188393	0.114045225	1.1595271	0.42834264	0.91725045	0.0	2.1406026	0.27552676	0.0	1.2304001	1.516812
49	ENSG00000189266*23962140_23962254	0	142	34.87119154832539	8	0.056338028169014	7.9328494	2.4955716	2.6775491	0.7477924	0.0	2.7495244	5.0039244	1.3733344	5.2471395	1.2695901	4.311725	2.2183516	0.0	7.3276668	0.92757285	0.23154837	0.0	9.495431	0.58250797	0.0	0.21354578	1.3007311	0.85816365	0.0041098073	3.046473	0.0	1.4470332	1.5707024	0.0	0.0	1.8606085	3.2143385
50	ENSG00000189266*23962933_23963019	0	66	25.6320112359526	13	0.0303030303030303	9.672225	4.193094	0.0	0.48917362	0.0	0.086297505	4.2452507	1.873507	0.9412497	0.6315564	2.620274	1.541705	0.51262003	7.582385	1.1083517	0.10138269	0.0	7.9855633	0.0	0.0	2.7462256	0.0	0.9867627	1.0727878	0.57984614	0.0	1.6251131	3.361811	0.0	1.250164	0.8398772	3.3690703
51	ENSG00000001461*24415801_24415897	1	184	21.88606862823929	113	0.6195652173913043	0.45216766	1.2167779	2.8034873	4.123742	0.0	5.6437035	0.0	0.0	0.0	0.0	1.2526169	0.38353318	0.0	0.0	3.3733146	0.0	0.0	1.1992702	0.47668257	0.0	1.1994911	0.8407378	0.43881437	0.6104544	1.7060719	0.43240723	3.674063	0.0	0.0	1.543359	3.2575285	0.61376417
52	ENSG00000001461*24463861_24464010	1	80	27.964262908219126	15	0.65	5.946556	3.8470423	2.0639632	0.95656425	0.0	3.254747	3.040899	0.64718384	0.8863304	0.84214014	1.6803839	2.2398489	0.0	7.7909265	1.4054351	0.0	0.0	6.9763603	0.6511741	0.0	1.3788124	0.0	1.0102168	0.7235979	1.7164694	0.0	1.2188047	1.2133654	0.0	0.408396	4.5530286	2.5959294
53	ENSG00000117602*24502795_24502949	1	529	42.320207938997655	71	0.4083175803402646	0.0	0.0	4.855269	8.486709	1.0160886	6.7511325	0.7474345	2.6473396	0.0	0.5459499	0.0	2.9721568	0.0	0.0	5.5184064	0.8263452	0.0	0.0	0.12248695	0.0	4.815325	0.8993567	4.2480946	3.264831	2.42718	0.0	7.070098	1.2804872	0.0	0.0	5.33043	0.0
54	ENSG00000117602*24502350_24502390	1	68	12.083045973594572	27	0.6029411764705882	0.05678262	0.0	2.5316434	3.553827	0.095574155	5.6949825	0.0	1.1129352	1.5682211	0.0	0.5885802	0.0	0.0	1.2851058	4.0090322	2.1205316	0.0	0.0	1.2142287	0.0	3.1081302	0.0	1.4057927	5.621098	1.0105716	0.0	5.8882923	0.31342083	0.98762214	0.0	4.079043	1.8217393
55	ENSG00000133226*24643240_24643357	1	4243	14.66287829861518	764	0.3898185246288004	0.0	1.0954729	3.381663	9.3273115	0.75453097	13.720396	1.3145516	0.8206504	0.8034017	0.611032	1.8596945	0.84420556	0.0	0.0	5.8665695	3.376753	0.0	0.0	4.3838754	0.0	4.43137	0.0	3.9768698	1.608383	2.4389532	0.38790652	9.500047	0.5396374	3.117697	0.40617684	7.3245654	0.0
56	ENSG00000133226*24643109_24643232	1	455	27.49545416973504	54	0.3208791208791209	0.0	0.18625087	6.9112706	12.736393	0.0	12.187397	0.6966195	3.1123598	0.4803497	2.087196	0.0	0.4961583	0.0	0.0	8.100907	1.4818684	0.0	0.0	1.5834041	0.0	5.989912	0.0	3.5378714	3.2795024	3.0902996	0.5928561	8.976581	0.0	1.4111792	2.7610543	6.2590184	0.0
57	ENSG00000169504*24745381_24745516	1	6083	30.80584360149873	2486	0.5061647213545948	0.0	1.5519494	3.8936002	7.192078	0.0	7.2155213	2.3212397	0.0	0.57968223	1.229943	1.4645371	1.9703159	0.35499787	0.0	5.7859964	2.1655688	0.0	0.0	2.3605762	0.0	2.906133	0.00063208863	3.5754557	3.629424	4.8799973	1.1465533	8.176681	0.0	0.0	0.74529785	6.3088474	0.0
58	ENSG00000183726*25338316_25338430	1	5749	23.43074902771996	1347	0.3744999130283528	0.25298077	0.0	4.8094206	6.5375896	0.0	7.856707	2.3219683	3.145098	0.0	0.47270954	0.0	1.1041406	0.0	1.4489492	4.7390842	0.0	0.0	0.0	0.0	0.0	3.8548288	0.0	1.5334127	2.283558	2.1745348	1.6960543	4.1312447	0.34680092	0.0	1.0521812	2.37639	0.0
59	ENSG00000162430*25817036_25817217	0	239	45.8257569495584	15	0.0543933054393305	8.789869	3.538807	0.84703374	0.0	0.0	1.1764649	3.1558185	1.9313613	2.2721362	0.0915759	3.8748434	2.61098	0.0	6.3659606	0.5047029	0.0	0.0	6.3132434	0.2481645	0.0	2.6245158	1.3922436	1.3775955	1.0916175	1.0735406	0.20264457	0.0	1.921555	0.0	0.23991364	0.0	1.2529482
60	ENSG00000162430*25816502_25816629	0	101	29.765752132274432	6	0.0396039603960396	8.487805	3.980563	2.1505837	4.7854166	0.0	1.0457462	4.6133447	1.7490845	2.743078	0.0	3.9301734	0.0	0.0	7.763723	0.0	3.0910854	0.0	10.243925	0.186811	0.0	3.189921	0.0	0.32817516	0.0	0.6892717	1.5322841	3.840509	2.9745195	0.0	0.0	2.8162696	1.9719504
61	ENSG00000162430*25816380_25816496	0	100	35.4259791678367	10	0.01	5.470287	1.2271348	2.7799299	1.9025562	0.039693583	2.6659586	1.9920946	0.35150576	0.0	0.0	1.4236281	3.492804	0.0	6.5015893	2.66861	1.5772583	0.0	4.8848085	0.37113127	0.0	2.6503503	0.0	2.5447628	2.1719873	0.0	0.0	0.9190024	1.1732887	0.25071672	0.3904559	1.9885674	1.866566
62	ENSG00000162430*25817339_25817437	0	78	30.199337741083	11	0.0512820512820512	7.6353936	1.8548584	1.9241228	1.3966626	0.0	0.16605912	3.1380446	0.0	0.969082	1.6649215	0.33438766	4.4625034	0.0	7.412072	3.0458925	2.2662117	0.0	8.437921	1.4812942	0.0	2.9013085	0.55787545	0.0	0.0	0.0	0.0	0.0	0.29251134	0.4051463	0.477572	1.5390021	1.3629204
63	ENSG00000162430*25815546_25815647	0	50	30.659419433511783	7	0.08	8.561261	3.895678	0.25991675	0.20541477	0.0	0.78803134	4.571067	0.0	0.95913655	0.0	2.79943	0.19843747	0.0	5.7291994	0.0	1.1956462	0.0	6.78007	0.0	0.0	1.0317278	0.0	0.0	2.4511557	0.94464564	0.12860657	0.62060577	3.833102	0.0	0.0	2.345557	1.96306
64	ENSG00000142684*26169907_26169990	1	9809	16.0312195418814	1932	0.4779284330716689	0.0	2.206552	4.104365	6.3609295	0.26155502	8.241623	0.0	1.1879311	2.1834621	0.0	1.3804603	1.059519	0.79132926	1.4380753	6.949711	4.314226	0.0	0.0	3.130506	0.019798078	3.6825273	0.0	3.641916	4.9631405	1.1437649	0.21441305	7.612393	0.0	0.0	1.4605451	4.687836	2.7675695
65	ENSG00000130695*26234199_26234303	1	507	11.135528725660045	95	0.4437869822485207	0.0	1.7600343	4.03439	8.195939	0.0	7.631271	0.75947917	0.86220586	1.5855842	0.0010347068	1.4219086	1.4011245	1.2771662	0.0	5.859706	1.3882753	0.0	0.0	1.70036	3.1096983	4.794623	0.0	2.5278265	3.7367468	0.3831431	0.53368497	5.7864046	1.3642656	1.2334408	0.08203434	3.4377089	1.1340039
66	ENSG00000142669*26281052_26281166	0	152	31.38470965295043	12	0.0328947368421052	9.063751	3.6559987	1.2663258	0.0	0.0	0.0	3.8542662	0.63745207	1.7096361	0.0	3.198253	2.354509	0.0	6.7234745	0.37337402	0.8412985	0.0	7.7777524	0.41176608	0.0	2.019706	0.57307076	0.061214138	2.2200737	0.0	1.2360302	0.0	1.5815587	0.0	0.0	1.4188004	1.8194306
67	ENSG00000198830*26474516_26474659	0	322	25.90366769397724	50	0.015527950310559	6.6286397	1.2280991	1.8202977	0.33263624	0.0	2.9253087	3.26921	0.732018	0.258335	2.7913349	3.7659798	0.0	0.0	6.0565	1.2509538	0.9366053	0.0	7.012603	0.0	0.0020666863	2.430055	0.0	0.0	1.0750428	2.6572914	0.0	3.854218	0.42270574	0.0	0.9964358	3.2734423	2.6099699
68	ENSG00000117676*26529760_26529922	1	486	26.49528259898354	108	0.4773662551440329	0.0	0.0	4.236724	10.694644	0.0	11.087792	0.0	1.723938	0.0	0.0	0.0	1.0291014	0.0	0.0	9.204321	0.6446218	0.54357195	0.0	3.4529371	0.0	2.3690147	0.0	3.166778	4.244933	4.5381274	1.3553257	10.003506	0.16211598	0.3077316	0.5882515	6.1884093	0.0
69	ENSG00000060642*26788149_26788249	1	377	17.74823934929885	63	0.5251989389920424	0.0	0.0	3.8513868	8.099686	0.0	6.8841405	1.6523923	1.9051328	1.586906	1.0869544	0.44312564	1.4054283	0.0	0.0	6.0696387	2.362541	0.0	0.0	2.927826	0.0	2.2521534	0.0	1.9831122	2.9158163	2.3696315	0.0	5.4014487	0.7203701	0.0	1.813552	4.938925	0.18528855
70	ENSG00000090273*26921677_26921803	1	7908	19.28730152198591	1048	0.4873545776428932	0.0	0.0	3.1860886	8.296065	1.5120358	8.477528	0.24606423	0.24995993	0.0	0.0	0.0	0.38929543	0.0	0.0	8.66172	1.0140613	0.0	0.0	1.4204844	0.0	5.945696	0.0	5.0030284	4.7525163	1.8114237	1.3706328	9.650268	2.1639051	2.5253255	1.781408	5.552459	0.15105076
71	ENSG00000253368*26999990_27000144	0	57	48.908077042549934	4	0.0350877192982456	9.582316	3.1706288	1.3679886	1.6186129	0.0	1.4430671	2.2927558	1.1526302	0.93090683	0.13790582	1.0915781	1.2916605	0.11962919	5.7438946	2.0519254	0.0	0.0	6.2200975	1.1061407	0.0	1.8557762	0.1721862	1.2421786	1.847605	0.84763736	0.0	0.42942744	1.6497201	0.0	0.33134833	0.19071141	2.2953055
72	ENSG00000142784*27234631_27234814	1	154	43.50861983561418	10	0.2792207792207792	0.0	1.0046458	2.6903734	8.385012	0.0	7.845012	1.6044476	0.08620052	1.4892335	0.0	0.0	0.0	0.0	0.0	6.650019	0.95317906	0.0	0.0	2.7687721	0.15488267	4.6022053	0.0	2.7134008	1.8923467	1.4625047	0.15106784	5.241619	0.0	0.26915446	0.0	5.03762	0.0
73	ENSG00000009780*27725978_27726128	1	508	22.427661492005804	77	0.5196850393700787	0.0	0.28611907	3.4605787	7.060366	0.0	8.335525	0.49599344	0.44579843	0.9018075	0.0	0.0	0.29209945	0.0	0.0	5.4711547	2.4611993	0.0	0.0	3.8321545	0.0	4.4736433	0.0	4.81341	4.7079945	0.9534645	0.31307903	7.8240952	1.5672016	0.0	2.5564296	5.3802757	0.0
74	ENSG00000117751*27830781_27830897	1	1549	16.76305461424021	280	0.3828276307295029	0.0	1.5354381	4.9028015	9.033926	0.0	9.097813	0.0	0.0	0.0	0.30404577	0.0	0.0	0.0	0.0	5.566314	2.0882769	0.0	0.0	1.3631045	0.0	5.4973392	0.0	3.264942	3.9637556	1.1576928	0.9690704	8.127891	0.058678944	1.0140729	3.0246341	7.2016125	0.29128677
75	ENSG00000130770*28236108_28236268	1	9831	17.97220075561143	1539	0.3879564642457532	2.2265236	2.119969	1.9739101	6.8970366	0.0	5.4683714	1.2920145	1.3880464	2.6578536	0.0	0.08437805	0.1294266	0.0	1.1233202	3.3007207	0.5091629	0.0	0.4949582	1.1314008	0.0	2.7116947	0.25266856	3.9691541	1.9909345	2.160752	2.004893	3.6158507	0.0	1.9942598	1.0541672	4.9884357	0.0
76	ENSG00000204138*28369633_28369815	1	1588	29.79932885150268	206	0.559823677581864	2.9816334	2.159928	2.056402	6.737567	0.15626591	5.8154182	1.9520962	0.6079872	0.98220116	0.0	0.0	0.0	0.16428451	3.6347578	4.363226	1.1217021	0.0	0.59862614	2.6711192	0.0	1.314605	0.0	1.1774304	2.7970953	2.2804158	0.0	5.0336695	0.0	1.769299	0.0	3.3549995	1.7512279
77	ENSG00000180198*28518164_28518319	1	2405	23.194827009486403	291	0.3343035343035343	1.4464854	2.127232	4.46368	4.6222134	0.0	5.719981	2.0670369	0.4035784	0.5558191	0.0	0.8209667	0.49860683	0.0	0.85030776	3.629708	0.9235604	0.0	0.76670355	0.9860208	0.0	5.956463	0.0	0.0	6.256077	3.6030302	0.0	3.3332453	0.544858	0.0	1.7889434	3.8871334	0.0
78	ENSG00000180098*28553084_28553150	1	2671	8.48528137423857	885	0.5492324971920629	0.0	0.22111025	2.1696892	7.682665	0.0	7.3500853	0.0	1.0756208	2.926784	1.0975249	0.012892192	0.3340682	1.5386177	0.0	7.236784	2.1940217	0.0	0.16734147	0.0	0.82200944	5.444255	0.17725392	1.5176153	3.3466053	2.2991576	1.4345982	8.049866	0.0	2.2468934	1.0103346	6.302101	0.62027186
79	ENSG00000198492*28736700_28736866	1	1995	23.15167380558045	184	0.4070175438596491	0.0	0.0	3.9508564	8.380877	0.0	9.649138	0.0	1.5260329	0.0	0.0	0.65967256	0.9579036	0.0	0.0	6.980506	2.3017268	0.0	0.0	2.3343377	0.0	4.8306975	0.5271495	4.17563	4.5305076	1.774004	3.06942	7.3023415	0.0	0.0	0.3109842	7.205989	0.0
80	ENSG00000198492*28736620_28736686	1	230	7.937253933193772	108	0.6304347826086957	0.20519726	1.3040978	4.7952204	6.7704406	0.0	6.3724236	0.36356002	0.8372526	0.6692966	0.0	0.0	1.3070484	0.5935144	0.9365182	4.691775	0.0	0.0	1.6213107	0.6061858	0.0	3.2705123	0.3724575	4.6776967	1.6703888	0.31613404	0.0	4.326058	0.0	0.0	1.2046539	4.879648	0.7281884
81	ENSG00000159023*29118400_29118499	0	70	26.19160170741759	17	0.0571428571428571	9.218917	1.9373792	0.9736846	0.0	0.0	0.118721604	2.8274484	0.0	1.6251117	0.0	4.540587	1.4978287	0.0	5.8126802	0.0	0.13520245	0.0	6.3411746	0.00094406074	0.0	0.0	0.0	0.5680692	1.7544937	0.0	0.0	0.74419296	0.80482376	1.224581	0.4711728	0.0	3.5005832
82	ENSG00000159023*29118512_29118605	0	61	29.017236257093817	10	0.0491803278688524	7.0034075	1.9838136	0.5627278	1.561539	0.0	0.71502274	1.2440851	1.0153226	2.0886924	0.0	3.4722464	1.497242	0.0	7.2689023	0.0	0.0	0.0	7.1943965	0.0	0.0	1.0007641	0.08269404	2.6295464	0.48004612	1.6801349	0.0	0.83596784	1.9810214	1.6252197	0.20963505	2.7880578	2.4772134
83	ENSG00000060656*29283669_29283780	1	83	21.283796653792763	14	0.6385542168674698	4.714754	3.8646224	1.114182	2.7433176	0.04157413	1.9222704	0.57050127	2.7107627	2.0094643	0.6551427	1.4884945	2.4810739	0.0	5.076818	0.6826842	0.7144941	0.0	3.3404245	2.9139888	0.0	2.525712	0.0	2.2270954	2.6280832	1.6344281	0.11540795	2.688175	0.87917954	0.0	0.0	1.8348188	0.5315404
84	ENSG00000121766*31296981_31297089	1	6402	18.894443627691185	970	0.4609497032177445	0.0	2.4483104	2.989744	6.2169733	0.317066	9.058961	0.8690036	0.97599477	0.0	2.7422583	0.75252855	0.0	0.18694459	0.0	4.741881	3.025086	0.0	0.0	0.5346111	0.00018001895	4.9619303	2.2534919	3.7150111	2.114113	2.233062	2.129736	6.324752	0.0	0.0	1.160789	4.7904224	4.798636
85	ENSG00000121774*32013867_32013925	1	5706	9.0	2363	0.6638626007711181	0.0	0.0	7.858706	12.219955	0.0	13.040352	0.0	0.0	0.52095616	0.0	0.0	2.9945753	0.0	0.0	7.4880133	0.9053133	0.0	0.0	1.6155275	0.4427366	5.313424	0.28567973	4.883396	4.205228	0.9372048	2.3485484	8.684809	0.5143943	0.6825859	0.0	7.88427	0.0
86	ENSG00000121775*32072891_32073037	1	2258	32.526911934581186	327	0.5354295837023915	0.0	1.0144094	5.513876	8.117027	0.0	8.20837	1.1882676	0.0	0.0	0.1876105	0.744029	0.46793178	0.0	0.0	6.2856154	4.3492513	0.0	0.0	2.5519612	0.0	4.7622833	0.0	3.3307812	6.331677	2.747828	0.0	8.454242	0.0	0.0	1.3058156	9.17553	0.0
87	ENSG00000025800*32175675_32175848	0	275	46.95742752749558	24	0.0509090909090909	7.732868	0.5948694	1.603091	1.2757788	0.0	2.0858514	4.726018	2.526509	0.7237529	0.41351202	3.649474	3.5247436	0.0	6.342475	0.0	0.0	0.0	8.281602	0.0	0.0	1.413709	0.0	0.5779148	0.6107679	2.9768512	0.86765164	0.0	1.947461	0.6672053	0.7364104	0.55329466	1.1173204
88	ENSG00000025800*32175980_32176143	0	112	50.70502933634887	7	0.0357142857142857	7.6289597	2.2599976	2.1856847	0.5434078	0.0	0.0	4.5007973	2.0068855	0.29601064	0.047162455	2.6964054	3.0897753	0.0	6.2558618	2.458965	0.81160796	0.0	7.8898916	0.19818169	0.0	1.3868799	0.0	0.0	2.0764756	1.8713646	1.4066491	1.1558135	0.0	0.0	1.0629504	2.1318448	2.460066
89	ENSG00000025800*32175399_32175528	0	105	37.881393849751625	9	0.0761904761904762	12.508082	2.5497413	1.6154983	0.0	0.0	0.0	2.9053268	2.396052	2.0244217	0.0	3.427988	0.0	0.0	7.424242	0.0	0.901908	0.0	9.702043	1.244276	0.36801818	0.0	0.0	1.264523	0.0	0.9045162	0.47869846	0.0	1.7806782	0.0	0.0	0.5548387	1.9051349
90	ENSG00000084652*32179674_32179767	1	939	18.601075237738275	172	0.43024494142705	0.0	0.0	2.8721201	6.5637193	0.9980566	8.242996	0.0	0.0	0.0	0.0	0.0	0.0	0.39557204	0.0	4.023165	0.0	0.0	0.24367195	1.173701	0.0	4.7128787	0.0	1.3275026	1.321823	1.8188131	1.054079	7.327515	0.6136631	1.2971722	2.6726956	5.705943	0.0
91	ENSG00000084652*32180009_32180156	1	238	28.08914381037628	46	0.4831932773109244	0.0	1.5924336	6.0953546	5.765174	2.6181996	8.624941	0.0	0.26902986	0.5107989	0.448038	3.0113523	0.0	0.0	0.42171505	5.877934	1.4695401	0.0	1.3224001	0.0	0.0050298194	2.2569213	0.0	4.170129	1.5660902	1.4260266	0.0	5.629557	0.0	1.3676999	0.2485853	5.0780745	0.0
92	ENSG00000084652*32196714_32196933	0	161	57.584720195551874	12	0.031055900621118	7.263043	5.1594567	0.63313884	1.7619711	1.6344748	2.8897402	3.0380442	0.0	1.804323	1.6912516	0.85219914	1.3771881	0.0	4.7577705	0.7164111	0.007552033	0.0	8.0803175	0.39742503	0.0	1.7480296	0.6991951	1.8134413	0.0	2.3221247	0.0	0.55311847	0.54812884	1.3397474	0.7108568	1.6774092	2.4641604
93	ENSG00000084652*32197384_32197575	0	157	48.692915295759406	11	0.0382165605095541	11.294655	1.0551587	3.724122	0.0	0.0	0.0	2.317375	0.0	4.7404237	1.2622964	2.6185663	0.0	0.0	8.603916	0.55796224	2.1202586	0.0	7.6748943	0.057300262	0.0	1.2649771	0.0	0.47046036	1.8489518	0.0	0.0	0.0	0.0	0.0	0.0	0.0	3.4613156
94	ENSG00000084652*32196223_32196411	0	71	53.99073994677235	10	0.0140845070422535	8.063409	4.0831933	0.0	0.0	0.0	0.0	4.514043	0.0	1.9126408	0.038190145	5.682679	1.7042893	0.07171679	7.0514164	0.11291485	2.0676203	0.003402195	8.512762	0.26444176	0.0	2.8360312	0.0	0.0	0.63210213	0.75420403	0.0	0.0	0.0	0.0	0.0	0.0	0.0
95	ENSG00000084652*32197583_32197725	0	65	38.8587184554509	8	0.0307692307692307	9.072087	3.8409715	0.98317343	0.0	0.8426284	0.92668736	4.3174014	1.2919158	1.4267588	0.4411662	0.51081985	3.8099232	0.43646735	9.417816	1.8984227	0.0	0.0	8.621912	0.0	0.0	4.41076	0.0	0.0	0.0808339	1.8450574	0.0	0.51207083	2.6875925	0.91550064	0.0	1.5940831	2.1854503
96	ENSG00000160050*32200550_32200696	1	2509	20.39607805437113	246	0.3180550019928258	0.44463336	4.082457	3.8902173	5.4775753	0.0	7.476539	0.51116693	0.10904448	0.0	0.0	0.6729547	2.1308506	0.5726413	0.5017603	1.9769748	2.9162707	0.0	2.087425	1.9947367	0.335171	3.0288396	0.0	3.5042787	1.6155833	2.9745233	0.1310592	5.11049	0.19067715	0.054248963	1.7613095	2.6196187	0.0
97	ENSG00000084623*32222336_32222508	1	8985	14.142135623730953	1422	0.4442960489705064	0.25608513	0.973724	3.73433	4.704963	0.0	9.18489	0.094334796	0.0	0.81609315	1.5671692	1.0023947	0.0	0.0	2.140421	5.0902796	2.1340299	0.0	0.0	1.7379208	0.0	2.144608	0.0	2.4475634	0.547401	3.361963	0.1529833	5.2041187	0.27834272	0.4392817	1.4845748	3.3891995	0.0
98	ENSG00000182866*32274030_32274219	1	1751	20.445048300260872	325	0.5813820673900628	4.837889	0.7773225	2.23247	1.8627809	0.0	1.6475321	2.2703018	0.90094775	0.49623483	0.0	1.8986896	1.0240144	0.0	3.7010736	0.7575027	0.7190222	0.0	4.0004406	0.71386063	0.0	0.5436849	0.0	1.854942	1.8621454	0.7540298	0.32896385	1.8194454	0.0	0.0	0.0	1.1403173	2.5230722
99	ENSG00000116478*32292082_32292212	1	3613	22.38302928559939	615	0.4306670357044008	0.0	0.44144922	2.8489144	7.7536573	0.0	9.564134	0.0	0.21216294	2.343724	0.0	0.0	2.817148	0.24310447	0.52399087	5.6351137	1.450889	0.0	0.0	2.5184069	0.0	3.100786	0.0	3.7364092	1.9652039	1.6977555	0.64171964	6.3918285	0.0	2.1695359	1.4132298	4.667614	0.0
100	ENSG00000116478*32331675_32331802	0	198	38.41874542459709	16	0.0606060606060606	10.358616	3.9798138	0.0	2.1824415	0.0	0.0	0.27653265	0.5835591	2.092372	0.0	1.1038368	1.1516769	1.5762357	8.282009	0.90396595	1.6990161	0.0	7.9128423	0.0	0.0	2.3049855	0.0	0.74813807	0.0	1.4917016	0.0	0.39113408	1.9205054	0.0	0.0	1.3318983	1.1034703
101	ENSG00000162522*32753917_32754060	1	985	18.083141320025124	181	0.5614213197969543	0.0	0.024747998	3.0549579	9.336037	0.0	7.4737782	0.00942995	0.31066343	0.0	0.00652378	0.0	0.0	0.0	0.0	6.7029166	4.0604	0.0	0.0	2.6849935	0.0	3.3366742	0.0	4.2610044	2.5633137	3.922854	0.60855824	7.91924	0.0	0.44467023	0.5963877	3.6751568	0.0
102	ENSG00000162522*32773059_32773133	1	54	21.07130750570548	25	0.0185185185185185	2.8517497	4.005879	2.9968967	7.0722537	0.0	5.0569015	0.0	1.8117129	1.9986042	2.0178564	1.7316737	0.0	0.046086237	0.95905685	3.745212	4.1106577	0.0	0.87114084	3.3167133	0.0	4.275771	0.0	1.4885621	3.1948037	1.1747627	0.0	4.003269	0.0063154018	0.033134162	0.85693425	0.30561113	0.0
103	ENSG00000116497*32817526_32817836	1	2389	51.96152422706632	347	0.2662201758057764	0.0	0.54165167	3.7621758	8.336564	0.0	5.6796503	0.0	1.1252187	0.4184227	0.65370554	0.0	0.0	0.0	0.24322322	4.9697328	2.356199	0.0	0.0	1.6260867	0.0	4.625453	0.0	2.8358912	2.8672175	2.662985	2.0881648	5.3783803	1.0849798	0.41117558	1.1136074	5.474653	0.0
104	ENSG00000146463*35268708_35268875	1	139	33.31666249791537	17	0.5539568345323741	0.0	1.8543539	3.5585518	5.19675	0.0	4.3264256	2.0150805	0.6614087	2.8295717	0.1420926	2.2540607	1.8843728	0.0	1.633406	3.587643	0.68149066	0.4082626	1.7587254	0.0	0.0	3.8906953	0.0	2.4707174	1.3544874	0.5287638	1.7670244	4.6810503	2.429744	0.0	0.85438406	3.9779146	0.0
105	ENSG00000092847*35883163_35883286	1	973	20.29778313018444	124	0.5025693730729702	0.0	0.0	2.9898646	8.406184	0.58324426	8.33264	0.0	1.8208455	0.0	0.0	0.0	0.0	0.0	0.0	4.505726	1.143694	0.0	0.0	1.1518884	0.0	4.272527	0.43797365	2.885835	3.505583	1.3193836	2.9329362	7.8632402	2.2857661	0.0	0.0	5.0590305	1.3523887
106	ENSG00000092847*35928274_35928437	0	94	49.17316341257699	8	0.0212765957446808	8.806886	4.1843286	3.0944777	0.0	0.0	0.0	1.7524122	0.0	3.6391997	0.9019948	5.745258	4.4777637	0.0	6.2391553	0.0	0.25351718	0.0	6.9483705	0.18852077	0.0	0.41650867	0.6964427	1.642165	2.2767746	1.3094512	0.0	0.0	0.1605006	0.30604178	1.2764549	2.293999	1.4574456
107	ENSG00000126070*35931060_35931222	1	969	43.60045871318328	62	0.4272445820433436	0.0	0.0	7.1355214	10.621606	0.7756753	9.755205	1.4567609	3.7122483	0.048565514	0.1907425	0.2651172	0.023896351	0.99223924	0.0	5.344846	1.7474873	0.0	0.0	2.1986744	0.0	6.03561	0.0	4.19392	4.137045	2.738488	0.0	8.180627	0.10354163	1.5589765	0.0	8.877468	0.0
108	ENSG00000126070*35931224_35931428	1	610	41.47288270665544	76	0.4721311475409836	0.0	0.454231	4.8926024	9.466214	0.0	9.746426	0.0	0.28134897	1.8429664	0.003166567	0.0	0.07035506	0.0	0.0	5.8912725	4.0183926	0.0	0.0	2.1781585	0.0	5.3988633	1.0491972	2.081597	3.2611122	2.9709837	0.9424656	7.7031336	0.0	0.0	1.5611827	4.904482	0.0
109	ENSG00000126070*35930717_35930779	1	121	21.213203435596427	13	0.3553719008264462	0.0	0.0	2.734917	4.5954943	0.0	6.9023585	2.7189226	1.8061272	1.0984322	0.92908716	0.0	1.417448	0.7872582	0.0	2.0470557	0.9639217	0.0	0.9651263	0.5875208	0.0	4.2558527	0.0	3.024268	0.61187994	2.1352167	0.31367844	5.8464937	0.46317846	0.6747608	1.2939279	2.6751935	0.29026157
110	ENSG00000116871*36178915_36179069	1	187	32.07802986469088	27	0.0374331550802139	0.8237369	1.9504652	1.7748091	5.623842	0.0	5.0749397	0.64246494	0.0	1.0172558	0.046594676	1.8838212	2.2942512	0.0	0.0	5.126938	0.87496334	0.0	0.7564434	0.72336555	0.0	2.7493927	0.0	4.5627832	2.2652848	1.4562052	0.0012933528	6.895931	0.37592173	0.0	1.8478527	5.1168895	0.0
111	ENSG00000116871*36179086_36179144	1	125	12.288205727444508	30	0.584	0.2841268	0.0678669	1.5768516	6.8617244	1.071019	6.173839	2.6489801	2.0891342	0.9874914	0.0	0.24140953	0.95257366	0.0	0.0	5.586153	1.1039649	0.0	0.0	0.0	0.0	4.5048018	0.0	3.495287	4.362765	0.9187581	0.41114375	7.2736416	0.39949572	0.0	2.3331065	3.1854577	0.0
112	ENSG00000116871*36176443_36176571	1	57	37.30951621235526	4	0.1228070175438596	0.0	2.1809509	3.0181665	11.02963	0.0	8.137426	1.0934542	0.9548244	0.0	0.13348407	1.469017	0.0	0.50952643	0.0	6.951727	0.8357908	0.0	0.0	2.1075046	0.0	4.3163857	0.0	2.7695	1.3063246	2.197592	0.0	8.860448	0.0	0.0	0.0	5.7722	0.0
113	ENSG00000054118*36224431_36224499	1	4477	14.142135623730953	530	0.3263345990618718	0.67372674	0.12815298	3.5833662	6.5848927	0.0	6.6026535	0.0	2.1473966	0.85507643	0.0	0.5389	0.0	0.0	0.48223165	5.2301803	1.4392954	0.0	0.0	0.26765314	0.0	3.676649	0.0	3.2587218	2.8735032	2.4859097	0.14892367	5.042217	0.33185625	0.008478161	0.0	4.154047	0.0
114	ENSG00000054118*36304233_36304437	0	185	48.7749935930288	12	0.054054054054054	5.0371127	3.4456136	0.94746	1.2310158	0.0	0.0	3.4356587	0.0	0.9734725	0.0	0.0	2.4330714	0.0	5.0385103	1.2928419	3.433622	0.0	5.1032424	0.0	0.0	2.1912398	0.29572627	1.8468354	1.2627115	0.1922645	0.0	3.1042218	0.22108504	0.0	0.0	1.0522377	3.175657
115	ENSG00000054118*36304666_36304802	0	136	37.29611239794304	22	0.0808823529411764	6.9687595	3.543079	2.688422	0.9431435	0.0	3.0451753	4.873265	0.0	3.7350473	0.31374797	1.7704024	0.43098745	0.0	4.4707713	0.47270817	0.98332614	0.0	4.708531	1.6758806	0.0	2.1099148	0.0	2.256087	1.336551	0.47304305	0.0	1.464129	0.8854264	0.0	0.0	2.0501359	1.5395914
116	ENSG00000214193*36307055_36307165	1	329	11.445523142259598	87	0.6869300911854104	0.0	1.6002176	3.5625854	7.2681975	0.0	5.235471	1.9335425	1.3061795	2.3527548	0.0	0.19338626	0.09950139	0.0	0.39188024	2.8988788	0.8633383	0.0	0.0	0.0	0.0	3.5377402	0.0	3.2063403	3.1397424	3.781181	0.7745666	2.6555395	0.045559444	0.0	0.3499651	2.6006587	0.5970012
117	ENSG00000214193*36306367_36306408	1	51	11.269427669584644	42	0.6470588235294118	2.0092812	1.4772042	1.8626442	5.6056294	0.26011944	3.2329614	0.25449634	0.018953115	0.80643076	0.0	1.2465174	0.9590764	0.0	0.96955246	3.8753848	0.6044049	0.0	2.1345422	2.4781482	0.0	3.3020484	0.0	1.5200744	2.6242607	4.172735	0.9997497	3.2005188	0.38597617	0.0	0.74889964	5.1448812	1.4278467
118	ENSG00000163879*37556918_37557077	1	2478	29.29163703175362	270	0.4891041162227603	0.0	0.2061801	3.6107216	4.507118	0.0	6.904909	1.8856372	2.0197206	0.9660125	0.24376422	0.2028942	1.6274261	0.0	0.4029089	2.1330924	0.7156594	0.0	1.6295815	0.0	0.0	4.0451345	0.5337537	0.47904244	2.199089	0.0	0.0	6.569728	0.0	0.0	0.05425974	3.9148028	0.7872199
119	ENSG00000134690*37692480_37692635	1	2342	24.879710609249457	288	0.5469684030742955	0.56019217	1.0886871	3.4060652	6.688304	0.0	7.243647	1.1994197	0.35401332	0.0	0.0	0.2964551	0.03395146	0.23999083	2.475734	6.417257	0.939674	0.0	0.6541634	2.1966424	0.42128074	6.5490584	0.0	3.587534	1.2385756	0.21508257	0.0	4.09984	1.5690181	1.7752246	1.6646695	4.425784	0.47540632
120	ENSG00000197982*37808197_37808348	1	4262	30.24896692450835	1138	0.3366963866729235	1.052585	0.7874694	4.245528	7.7366986	0.0	8.587274	0.0	0.24685979	0.3722999	1.8610392	1.5923339	1.1405417	1.0483377	3.4455318	7.470293	1.5308522	0.0	0.0	0.0	0.0	5.2999096	0.0	1.6810365	1.6792538	1.9436282	2.1146495	6.4915805	2.0105224	0.0	0.0	5.073898	0.0
121	ENSG00000197982*37808451_37808531	1	379	16.09347693943108	67	0.3905013192612137	0.76280236	0.2740395	3.2522285	7.5646644	0.0	6.3117166	2.6379623	0.0	0.0	0.0	2.0122962	0.2525202	0.5907125	1.8808181	2.7984867	1.4503794	0.0	0.0	1.378201	0.0	4.1808033	0.0	3.5936687	4.39012	1.2656721	1.1551573	3.7147737	0.85447764	1.5579778	2.3121367	4.2219143	0.0
122	ENSG00000197982*37808350_37808446	1	377	23.15167380558045	48	0.2758620689655172	0.0	0.0	1.4172736	7.5764647	0.0	6.550883	0.18169867	0.41360062	0.16612218	0.9226985	1.3278902	0.0	0.0	0.28053385	4.496333	0.0	0.0	0.9671813	1.0630647	0.0	3.1774504	0.0	2.5807931	1.3169146	0.46858343	0.0	5.8895135	0.0	0.0	0.0	4.85274	0.2305433
123	ENSG00000197982*37807984_37808187	1	72	51.52669211195301	5	0.0138888888888888	0.0	0.0	4.9375515	7.4909234	0.0	6.4545507	0.0	0.0	0.005039124	1.538379	0.11095963	1.674435	0.0	1.3578707	5.4349017	3.5218754	0.0	0.19670425	2.1355734	1.3662516	2.3463223	0.0	3.0967598	1.968407	2.8915415	0.10701136	7.9687243	2.372798	0.0	0.62223285	4.8482156	0.31135014
124	ENSG00000168653*39026317_39026391	1	9895	14.45683229480096	3225	0.4981303688731682	0.0	0.34553593	3.2081392	7.713137	0.0	7.660427	0.0	0.7142923	0.0	0.91590744	1.7991222	0.0	0.0	0.0	7.022925	3.3534307	0.0	0.0	3.0567148	0.0	6.0998993	0.0	4.5382385	4.2055607	0.2042108	0.50416625	6.2328243	0.0	2.5264041	1.227244	7.8896885	0.0
125	ENSG00000131236*40040603_40040790	1	4887	22.956480566497994	1193	0.3241252302025783	0.0	0.34886786	3.578662	10.898512	0.0	9.728724	0.0	0.0	0.0	0.0	0.0	1.7905475	0.0	0.57009804	7.064327	1.5798196	0.0	0.0	0.0	0.0	4.10221	0.0	5.7707067	4.0275135	2.1434937	1.3269378	8.518399	0.42780077	1.4900486	0.0	4.141074	0.0
126	ENSG00000084073*40258235_40258368	1	962	14.212670403551895	238	0.4168399168399168	0.0	1.4940464	2.987044	7.2365036	0.0	10.186467	0.0	0.16287659	0.0	0.0	0.0	0.13543673	0.0	0.001732677	6.043599	1.7851077	1.2766409	0.0	3.3412824	0.71731794	3.6774716	0.0	0.19198078	5.1585364	3.619342	0.0	8.162078	0.6382	2.5852911	0.86099374	6.901572	0.0
127	ENSG00000066136*40709299_40709480	1	152	40.49691346263317	27	0.5526315789473685	8.451813	1.977942	0.3180135	0.0	0.0	1.6342083	2.7801325	0.56148833	3.6102998	0.0	2.525131	0.8592292	0.0	7.077042	0.5866972	0.02592125	0.0	6.16717	0.0	0.0	0.8942386	0.0	1.6873863	2.1745744	0.38004836	0.8260785	0.0	1.0972686	0.0	0.6383352	1.3042133	1.3754743
128	ENSG00000066136*40691937_40692037	1	95	17.69180601295413	23	0.6631578947368421	0.0	0.0	6.6493616	7.7948666	0.0	10.114484	0.0	0.0	0.0	0.0	0.0	0.93912864	0.10215542	0.0	5.3868	0.0	0.0	0.0	1.7533873	0.0	3.8514228	0.0	2.94932	2.565404	2.36071	3.394047	9.216259	0.250468	0.30550283	0.7613446	6.172998	0.0
129	ENSG00000171793*40979687_40979820	1	2800	21.095023109728988	363	0.5157142857142857	0.0	1.4198221	6.719593	7.567182	0.3097071	8.114247	0.0	1.9726092	0.0	0.0	0.5961537	2.379065	0.0	0.98844546	5.500649	1.026296	0.0	0.0	2.0007546	0.0	4.345638	0.0	2.0735233	2.1253614	2.4203677	0.0	5.16898	0.016049208	0.3114334	0.080338314	4.74324	0.043978296
130	ENSG00000171793*40979994_40980146	1	371	18.708286933869708	94	0.3881401617250674	0.0	0.74504286	3.637791	8.440408	0.4549297	10.008528	0.0	0.023450542	0.5713814	0.28084323	0.11085806	0.3642108	0.0	0.0	7.6237926	2.9308107	0.0	0.0	1.8645328	0.0	2.8576205	0.0	3.1799588	4.0931563	3.3102503	1.3884254	8.606557	0.0	0.0	0.3431504	6.569993	0.20060186
131	ENSG00000171793*40983276_40983449	0	50	50.07993610219566	3	0.04	10.087212	3.5824602	0.5834345	0.0	0.0	0.0	5.068671	0.8325155	3.8567681	0.41272783	2.1058486	1.3350607	0.0	8.816137	0.6422817	0.5100583	0.0	9.018331	0.0	0.0	1.0099205	0.0	0.13255158	1.4626435	0.0	0.60271513	2.1750238	0.8632835	1.2064965	1.6489729	1.0000645	2.506823
132	ENSG00000127125*42456467_42456660	1	3099	15.491933384829668	650	0.4549854791868344	0.0	0.0	2.1937182	9.065247	0.27235708	7.8431287	1.599685	2.8021631	0.0	1.1433873	2.2831361	1.4175731	0.0	0.0	6.411256	0.7901618	0.0	0.0	0.0	0.0	3.6547894	0.07437964	4.146383	5.03226	1.2653662	0.7046755	9.368187	1.6168242	1.6190772	0.19663575	4.9503098	1.3243579
133	ENSG00000127125*42459704_42459875	0	125	47.31807265728392	12	0.008	8.240662	2.7489822	0.9716863	2.5162265	0.0	4.201422	3.2696347	0.0	2.5922413	0.09093779	3.9518754	1.9944923	0.0	6.0857406	2.4016614	1.9498029	0.0	4.2304325	1.4375287	0.0	2.7397943	0.0	0.60377353	0.38195145	0.0	0.0	2.3085568	0.0	1.71535	1.9655079	2.4354491	3.4010296
134	ENSG00000127125*42456675_42456798	1	98	24.20743687382041	17	0.2755102040816326	0.0	0.30298886	1.432832	6.235878	0.5020661	9.163237	1.160582	1.3174506	0.0	0.58476144	4.332933	0.0	0.84850013	0.26853946	5.759577	0.0	0.0	0.0	1.266249	0.0	5.3135386	0.0	5.0699167	4.278781	1.8443484	0.0	6.6800075	1.4453322	0.99908066	0.19161516	5.6507125	0.48149043
135	ENSG00000171960*42658422_42658585	1	6142	25.72936066053721	3613	0.425268642136112	0.0	1.0470102	5.1930623	6.993488	0.0	5.9941025	1.7557882	0.08868693	1.2782437	0.0	0.3086917	1.5366853	0.0	0.0	6.905514	0.8928092	0.0	0.0	0.8377668	0.0	6.168943	0.0	3.5189505	4.735819	2.2006516	0.0	8.49335	0.4315727	0.0	3.3321502	6.224592	1.1319124
136	ENSG00000171960*42658621_42658807	1	265	28.6705423736629	30	0.2452830188679245	1.8144886	3.022214	1.110921	4.311906	0.0	6.417895	0.047662318	2.7697513	0.44661367	1.8076307	0.0	0.5145781	0.0	3.0270228	4.0765624	1.3313081	0.0	1.7309247	4.9593825	0.0	4.507108	0.0	1.5262784	4.3079886	2.4791288	0.18284303	3.7340505	0.8178698	1.1075147	1.9550141	5.164605	1.2140043
137	ENSG00000065978*42683397_42683460	0	112	17.832554500127006	18	0.0267857142857142	5.6728654	5.2299557	4.0863566	4.4154043	0.0	3.7001324	2.4696994	1.403983	3.3040779	1.6217031	2.4382868	2.0084264	0.99505085	8.201002	3.475963	0.0	0.0	5.894541	0.0	0.0	1.5751153	0.0	0.0	1.266281	0.7077767	0.0	0.0	0.0	0.0	0.0	2.1992748	3.2084339
138	ENSG00000164011*42846574_42846648	1	1677	10.392304845413264	406	0.5521765056648777	0.0	2.3477845	4.7149305	6.4857135	0.0	6.528542	0.44073477	0.0	0.75856674	0.019795157	0.0	0.5993411	0.25943553	0.0	3.8733175	1.7787427	1.037191	0.38631442	0.9735426	0.0	3.7057126	0.0	2.9162257	0.0	2.8010564	0.647686	6.235315	2.1154962	0.32575977	0.0	3.9296887	0.0
139	ENSG00000227533*42959048_42959223	1	93	43.37049688440288	10	0.4193548387096774	0.0	0.10508076	4.907427	9.745941	0.0	8.263398	0.26111084	1.3116878	0.0	0.0	1.6911426	2.4252884	0.0	0.0	5.9548845	1.1644809	0.0	0.0	3.3278804	0.0	4.2235737	0.0	5.694138	3.1348426	2.0460417	0.0	6.9881945	0.65457517	1.2809293	2.4248672	5.8698263	0.26203454
140	ENSG00000179178*43270919_43271067	1	54	28.3196045170126	7	0.3333333333333333	6.723096	3.7461154	0.6687888	1.6399138	0.46145305	3.3131182	5.22042	0.0	2.6090827	1.1171453	3.5169768	2.7543085	0.0	7.4712725	1.5510687	0.90622073	0.5339186	5.8408546	0.8988974	0.0	4.6497664	0.22090715	0.0	0.37937078	1.883933	0.0	0.0	0.0	0.0	1.894494	2.7330596	0.32278648
141	ENSG00000117399*43358980_43359074	1	8053	10.198039027185567	3559	0.5782938035514715	0.0	0.5857601	5.003773	4.809249	0.0	9.314304	2.0911732	2.8053613	1.6946709	0.0	0.0	0.31390774	0.0	1.4696348	5.787628	0.3729617	0.0	0.0	0.3974857	0.555684	2.9241865	0.0	3.273838	3.1223698	1.3410691	1.1999788	5.52604	0.0	0.27224746	0.5996566	4.2189384	1.1489437
142	ENSG00000117399*43360253_43360382	0	123	38.96151947755632	9	0.032520325203252	10.73236	4.879947	0.0	0.0	0.0	1.5134797	3.3586383	1.1210951	1.4975129	0.3509404	3.1315844	2.498663	0.0	7.368151	0.0	1.8043523	0.0	11.623485	0.0	0.0	0.0	0.0	2.2776897	0.0	1.5891242	0.0	0.0	1.9689924	0.0	1.8087759	0.0	2.9869995
143	ENSG00000117399*43360497_43360624	0	117	26.1725046566048	13	0.0341880341880341	5.4759803	5.3439326	1.4297011	1.5173118	0.0	1.46597	2.678691	0.0	0.84353787	0.0	1.7474207	0.85132563	0.22930354	4.4566298	1.8287607	0.2389144	0.0	5.479873	0.0	0.0	4.156241	0.0	0.13809149	0.95376164	1.4865164	0.0	0.97755754	0.0	0.0	0.0	2.1948252	0.8700656
144	ENSG00000117399*43359303_43359387	0	85	23.194827009486403	8	0.0941176470588235	6.6438093	2.0727525	1.507546	1.2941153	0.5141185	0.49970165	0.46690685	1.4073025	2.6436472	0.0	2.6165085	1.1390545	0.0	4.7369914	0.0	0.0	0.0	9.123316	0.0	0.0	3.8914998	0.19877714	1.9943229	1.7010609	0.1536408	0.0	0.8037096	0.56505936	0.0	1.7832216	1.7588521	2.6534271
145	ENSG00000066135*43650467_43650564	1	803	6.6332495807108	689	0.7048567870485679	0.0	1.0964497	5.845496	6.051705	0.0	6.903033	0.0	2.0917227	0.02580087	0.19976906	1.1583538	0.40513453	0.0	1.7746208	2.32092	1.8029883	0.0	0.0	0.0	0.0	2.9620588	0.0	4.932025	1.4244435	0.6903383	0.0	5.720776	0.0	0.6640601	0.9715857	3.0415304	1.4266424
146	ENSG00000132768*43969999_43970095	1	2051	4.898979485566356	1257	0.5884934178449537	1.7851269	1.3950797	3.8890018	3.202709	0.0	5.756135	1.4947174	0.13344415	0.0	0.5218746	2.1401691	2.87924	0.0	1.9476112	1.8332603	1.6635576	0.0	2.488679	2.5152328	0.0	3.6161742	0.0	3.134976	2.833911	0.15287426	0.0	4.7111697	1.6650151	1.2626466	0.0	4.246924	2.103395
147	ENSG00000132768*43972408_43972553	0	90	38.56163896931768	6	0.0222222222222222	6.4276896	1.7823938	0.0	3.3962145	0.0	4.046976	2.810427	2.0236459	2.2917287	1.203691	1.8671561	1.4097557	0.6679579	6.354513	1.8613079	0.0	0.0	7.4191027	2.9056273	0.0	0.4331182	0.0	1.5508833	0.060677387	1.5539055	1.1293789	1.6794505	0.22896352	0.5922734	0.12988296	3.3914897	1.7186693
148	ENSG00000132768*43971669_43971809	0	63	41.58124577258358	5	0.0	10.542627	4.887423	0.0	0.037043866	0.0	2.0707695	3.3676538	0.027854886	2.320153	0.19501759	4.15751	3.6452792	0.0	6.3999953	2.9845643	0.29343113	0.0	7.593841	2.8743436	0.064506456	1.890425	1.114227	1.4593215	0.18759096	0.0	0.0	0.0	3.597778	0.0	0.33366933	2.4911141	2.5994656
149	ENSG00000132768*43972754_43972903	0	63	42.41462012089699	6	0.0317460317460317	6.362634	3.025816	2.5713584	1.7991621	0.0	1.5382558	2.2455995	0.0	2.2504191	0.18280707	1.8352351	2.239982	0.18901183	5.99204	2.3587291	2.3383248	0.0	5.8321586	1.1517574	0.0	2.7940023	0.0	0.0	1.9902216	0.0	0.0	2.3090358	1.2613168	0.0	1.4229808	1.7487061	0.5945449
150	ENSG00000132768*43972565_43972738	0	55	45.880278987817846	3	0.0909090909090909	7.5259366	2.8997705	3.6860814	0.3836802	0.0	1.7921374	1.5745789	0.3446008	2.2712991	2.118447	3.5591135	0.0	0.0	4.429826	1.5210747	1.6032265	0.0	7.326611	1.9874232	0.0	0.9267639	0.0	1.0099887	2.3871815	2.1672406	0.5929768	0.16069625	0.52450067	0.0	0.0	2.1798487	2.9505627
151	ENSG00000178028*44213644_44213752	1	52	25.475478405714	8	0.5	3.2434666	1.9016677	1.8259977	3.723482	0.04181702	2.9753149	2.6470177	0.0	1.8114786	0.0	2.1261823	3.3452022	0.0	4.461336	2.6688328	0.0	0.0	2.3082566	2.7914767	0.07808518	3.3649101	0.0	2.955715	1.4377925	1.4629856	2.1652372	4.368385	1.1190658	0.0	0.48797274	3.687813	1.1779023
152	ENSG00000187147*44651025_44651164	0	483	30.919249667480614	45	0.0248447204968944	8.246339	3.1424234	0.18847488	0.0	0.0	0.0	2.8094745	2.1792147	2.0944836	0.0	3.375711	1.7418293	0.7239936	9.16311	0.93942183	0.0	0.0	7.100646	0.0	0.0	1.1495603	1.4124753	0.418771	0.089508906	0.0	0.0	0.0	0.0	0.0	0.7974592	0.31012297	1.0745752
153	ENSG00000187147*44405193_44405311	1	259	24.95996794869737	57	0.4208494208494208	2.0241716	1.4734335	2.0004945	2.5606983	0.0	5.36109	1.9064918	0.87670285	0.0	0.0	3.9731922	1.2100716	0.0	1.700737	4.877161	1.8395513	0.0	3.4107335	0.0	0.0	4.492816	0.0	1.5454744	4.299405	0.6682375	0.0	4.824035	0.12326515	0.0	1.2934554	1.6904455	0.0
154	ENSG00000142937*44775461_44775685	1	9779	6.6332495807108	7571	0.7713467634727478	0.0	0.24244687	5.609347	8.191655	0.0	8.480588	0.13533439	0.7035066	0.0	0.3866777	0.027058579	1.2723017	0.0	0.0	6.7252703	0.523075	0.0	0.0	0.0	0.0	5.2451344	0.0	4.7048955	4.570641	2.3808763	3.781153	9.943556	0.2828537	0.0	0.0	5.9591427	0.0
155	ENSG00000126088*45012111_45012282	1	4583	18.97366596101028	1272	0.4464324678158411	1.4604535	1.9509193	2.942364	3.936807	0.0	6.388901	2.3349957	0.89257604	0.69046193	0.0	0.23513979	2.01289	0.0	2.3605187	2.3236992	2.378782	0.0	1.633427	0.74850065	0.0	3.4351647	0.0	1.7403892	1.6647822	3.3564432	2.9368181	3.9334297	0.0	0.0	2.2622747	2.6230206	2.435944
156	ENSG00000126088*45012897_45013011	0	109	26.888659319497503	13	0.3119266055045872	7.57618	2.3133583	1.0208595	1.5858253	0.0	1.7101817	4.762925	0.0	2.1743774	0.0	4.7159524	0.0	0.0	4.9132924	1.3403869	0.39112738	0.5820853	4.35154	1.3276569	0.0	0.0	0.0	2.473523	2.0072029	1.8367392	0.6079232	2.6428106	0.8361309	0.0	2.8143475	3.482259	0.7019232
157	ENSG00000126088*45013909_45014057	0	88	45.19955751995809	7	0.0454545454545454	11.548902	4.771024	0.0	0.116353	0.0	0.0	3.0264456	0.0	0.53441393	1.6742395	2.0624356	1.4723657	0.0	6.8004785	0.0	1.3650012	0.0	7.2010465	0.66429	0.0	0.0	0.1944865	0.0	0.0	2.4462261	0.8293931	0.0	2.8110774	0.0	0.0	0.0	1.7577959
158	ENSG00000126088*45014734_45014849	0	52	30.1164406927512	6	0.0384615384615384	5.753063	2.8045435	2.7699618	1.0020926	0.0	1.4846338	3.9597695	1.0415919	4.3991685	1.1975391	1.8195661	2.9700074	0.0	4.635024	1.0777752	2.0392919	0.0	8.305799	1.351984	0.0	1.8117192	0.4889454	0.22552067	0.0	1.2517024	0.0	1.516713	0.0	0.74540055	0.0	2.4634848	1.5567722
159	ENSG00000132773*45340116_45340246	1	550	32.38826948140329	65	0.5418181818181819	1.5090578	0.0	3.1277235	5.2664094	0.0	8.599265	1.9348559	0.0	1.0746311	0.5597747	0.0	0.88815045	0.0	1.5996871	4.8670936	0.5558696	0.0	2.3028286	0.57974327	0.0	4.345602	0.0	1.4180892	1.8509372	3.8089356	0.0	5.7939854	0.0	0.0	3.355679	3.2195976	2.855295
160	ENSG00000132763*45500299_45500385	1	203	26.72077843177477	27	0.541871921182266	2.9014785	0.7846471	2.5799844	4.2500257	0.0	4.8490686	0.9237051	2.3877254	0.0	0.9832176	0.9533758	0.67840797	0.14133805	2.0770726	1.2290025	2.6907105	0.0	2.3381908	2.732868	0.0	3.049803	0.0	1.8856757	5.7743444	3.4020936	0.0	4.9156604	0.66106784	0.0	0.0	2.0432868	0.6018519
161	ENSG00000117448*45550762_45550947	1	8072	31.192947920964443	656	0.513627353815659	2.5869691	1.4809756	4.3113093	4.2093515	0.0	4.249741	2.3432057	0.4524923	0.0	0.0	0.87543106	1.343847	0.0	0.33731753	4.9072037	0.0	0.0	1.9499663	0.24198015	0.0	3.9265537	0.0	2.598626	3.884257	4.0718164	0.33095402	2.5516353	0.81169236	0.0	2.818225	4.747837	0.28853583
162	ENSG00000117448*45550953_45551140	1	1188	27.073972741361768	172	0.3762626262626262	0.91983646	2.1445792	2.7632077	4.107878	0.0	2.4175963	1.6015041	0.33753425	0.5172487	1.3514897	0.0	0.31328893	0.0	0.6213922	4.3719416	2.317056	0.0	3.0006666	1.4745792	0.89010274	2.4989588	0.06455718	3.50289	2.699341	0.9225416	1.2871498	1.9127426	0.44526076	0.0	2.3812542	5.391364	0.52878726
163	ENSG00000086015*45803549_45803741	1	813	29.120439557122072	209	0.3505535055350554	0.0	0.0	2.951573	9.37135	0.0	9.597436	0.0	0.37231073	1.0699759	0.13648845	0.0	0.0	0.0	0.0	6.3102307	2.4754143	0.60760707	0.0	0.0	0.0	5.157397	0.0	2.7474804	3.3381007	2.9038184	0.17160617	7.8016605	0.40772945	2.0598645	0.0	4.646559	1.1380126
164	ENSG00000085999*46247654_46247806	1	1989	21.49418526020468	546	0.4022121669180493	0.0	1.5220475	7.950141	9.580852	0.0	9.277342	0.5574994	0.9638634	0.38316712	0.9686681	0.0	0.0	0.0	0.0	5.983947	1.5103669	0.0	0.0	3.4814572	0.0	7.13553	0.0	3.619137	4.9029484	3.6138673	2.1392872	6.463814	2.736604	0.15659304	1.3164868	4.184587	0.37282047
165	ENSG00000173660*46303697_46303813	1	9751	12.922847983320086	5437	0.6532663316582915	1.7565193	2.899522	2.6886966	6.431223	0.56404257	5.814894	1.8064706	0.0	2.41021	2.6385026	2.4900558	2.7331192	0.0	3.5721104	2.8695245	3.022116	0.0	1.3574854	1.7840263	0.0	3.6189704	0.0	1.5807356	0.7023134	1.5684564	0.10441895	4.416418	1.972279	0.0	1.3743353	1.782092	0.83283865
166	ENSG00000117481*46340668_46340882	1	873	45.57411546042336	93	0.6219931271477663	0.0	2.008019	5.225178	8.075093	0.0	11.510352	0.0	0.0	0.15096627	0.0	3.9274344	1.8122734	0.0	0.0	8.221194	2.6248794	0.0	0.0	1.2342329	0.5215559	7.02945	0.0	3.1599047	3.5726266	1.5572528	0.0	9.758381	0.0	0.2598483	3.1109452	6.321946	0.0
167	ENSG00000162368*47333796_47333952	1	3358	43.78355855797927	247	0.5047647409172126	0.0	0.0	5.977988	10.361891	0.0	12.758724	0.0	1.2564447	1.2061294	0.0	1.3382497	0.7053692	0.0	0.0	4.900097	1.6305012	0.0	0.0	2.866966	0.0	7.1652756	0.0	2.5739062	5.27048	2.5994635	0.0	8.141699	1.8370677	0.23944288	0.60284895	8.194369	0.025019243
168	ENSG00000123091*51236272_51236360	1	4490	17.916472867168917	567	0.4837416481069042	0.0	0.91537744	4.8828278	7.0015984	0.0	6.3865633	0.0	2.1630924	0.89093727	1.0137733	0.0	0.0	0.0	0.0	4.965363	0.9451826	0.0	0.0	1.7017924	0.0	3.6402876	0.0	3.2117515	2.344031	3.5803373	0.0	9.899511	0.0	0.0	1.1629395	5.3704495	0.0024336278
169	ENSG00000117859*51729736_51729932	1	3091	23.9165214862028	304	0.4302814623099321	0.0	2.3657026	4.385944	4.8489857	0.0	5.688324	0.2205566	2.8039966	0.18116096	0.0	0.0	0.24242628	0.0	1.8845309	2.1421733	0.2746666	0.0	1.3787541	0.32535478	0.0	3.2748399	0.0	1.7747178	1.8462551	1.2357165	0.0	6.4529643	2.1881447	0.429964	1.7886803	4.2992363	1.1596384
170	ENSG00000117859*51617077_51617194	1	662	8.888194417315589	452	0.6389728096676737	2.780064	3.4604027	5.174169	5.2547746	0.0	8.532219	0.7318036	0.0	2.6398513	0.34930238	1.5438615	0.0	0.24469669	3.2534287	3.0358646	1.793698	0.0	2.2901905	2.9355702	0.62623304	4.1739564	0.0	2.3165402	0.49465942	0.29933366	1.2638186	5.35305	0.93402016	0.0	0.6222268	4.8480263	1.8960483
171	ENSG00000134717*52056222_52056372	1	9007	20.199009876724155	1304	0.5906517153325191	0.0	0.0	1.5952841	7.2586675	0.0	7.4488173	1.7402568	1.2409756	0.6525783	0.82784784	0.0	1.2534807	0.0	0.0	6.4153666	3.3463995	0.0	0.0	2.496558	0.0	2.6841424	0.0	5.0847945	4.720993	4.5254703	0.0	5.817436	0.52401084	0.37473637	0.38209745	3.7957788	0.0
172	ENSG00000134748*52404601_52404682	1	4657	8.18535277187245	2073	0.5080523942452222	1.8481958	1.3881692	2.9166818	6.766053	0.0	7.2750993	2.4911635	1.0709463	0.0	0.0	2.4948475	0.0	0.0	4.307968	4.6214123	2.566004	0.0	0.12724417	1.1563439	0.0	2.1046913	0.4811798	1.4251635	1.3712502	0.7522333	1.6964532	5.682149	0.0	0.0	1.3941276	4.068726	2.7399707
173	ENSG00000134748*52405678_52405828	0	62	48.96937818678118	3	0.0483870967741935	10.250219	2.9493153	0.8559998	0.0	0.0	1.7890984	2.3782156	0.14426394	3.5018559	1.7605656	2.6569965	3.4124417	1.2821957	7.927912	0.0	1.7274448	0.0	9.173338	0.0	0.0	0.96237844	0.0	0.0	1.7077842	2.457361	0.0	0.0	1.5781423	0.0	0.0	2.206027	3.441504
174	ENSG00000162378*52726452_52726532	1	274	15.132745950421556	54	0.4744525547445255	0.0	0.0	3.3586433	11.951881	0.0	8.969934	0.0	2.612232	1.1254671	0.5940696	0.0	0.0	0.0	0.0	6.830674	2.8169222	0.0	0.0	0.6145691	0.0	4.8185906	0.0	3.1125622	3.7697644	3.3057313	1.71185	9.808756	0.0	0.8036442	2.157641	6.2405753	0.36736012
175	ENSG00000116171*52927275_52927390	1	223	22.13594362117865	40	0.5650224215246636	0.0	0.0	6.232986	7.1072974	0.0	8.70027	0.0	1.6351006	0.060101606	0.46642482	3.3165088	0.0	0.0	0.0	6.4559674	3.8205197	0.0	0.0	1.317002	0.0	6.875777	0.0	3.496824	3.2379282	1.0957438	1.4388711	7.908886	0.0	0.0	0.60408556	5.291439	0.0
176	ENSG00000116212*53946084_53946137	1	151	12.0	51	0.5827814569536424	0.0	1.4424046	4.3583994	5.9854856	0.0	6.0963316	3.2647846	3.016786	1.402664	0.0	1.0177472	1.26072	0.0	0.31948975	3.8760102	0.12443965	0.0	0.0	0.6810357	0.0	3.0261734	0.0	3.3921423	1.6784358	1.6917009	0.0	5.2922926	0.4233031	1.0514605	0.0	3.887907	0.0
177	ENSG00000116221*54200130_54200258	1	9050	10.488088481701515	1813	0.3666298342541436	0.7391442	1.639424	2.9124534	7.093556	0.0	5.3488626	2.2715135	0.17380758	1.6594403	0.0	0.16042463	0.5397192	0.0	0.78420615	3.3612359	0.26707587	0.0	2.8044994	0.9863471	0.0	3.9844427	0.3541652	0.76290035	1.7521378	1.7812865	3.2106159	5.6136184	0.0	1.3914448	1.5326045	4.1335464	0.0
178	ENSG00000116221*54200266_54200434	1	52	51.47815070493501	4	0.1153846153846153	3.1057284	1.4841903	2.0703464	6.9818015	0.0	6.8853064	0.0	1.6878711	0.80991054	0.0	0.61401945	0.0	0.0	0.121744245	4.635358	3.1788669	0.0	0.0	0.0	0.0	2.0120234	0.0	2.6563752	4.663141	0.7200016	0.2579259	3.7755806	0.0	0.0	0.50311077	3.330764	1.6827866
179	ENSG00000172456*59296720_59296883	1	1234	25.748786379167463	104	0.4497568881685575	0.0	2.5187678	5.294878	7.7506003	0.0	6.5305758	1.088489	2.1909873	0.0	0.0	0.0	0.0	0.0	0.0	5.7055216	1.1308283	0.0	0.0	0.0	0.0	7.5323043	0.5362032	5.845751	4.218516	0.6929427	0.0	7.676401	0.6687404	0.0	0.0	6.0198617	0.0
180	ENSG00000134709*59814816_59815054	1	2267	40.34848200366403	115	0.2951036612262902	0.0	0.0	5.7698774	10.430603	0.0	9.53819	0.0	0.6170329	0.0	1.3533852	0.0	0.0	0.0	0.35015768	6.154782	3.300621	0.31817994	0.0	1.9857527	0.0	5.855706	0.0	3.0077548	3.5049152	1.9791028	2.5343857	5.7066765	0.7435647	0.56782264	4.676461	5.860662	1.0483555
181	ENSG00000132849*61742406_61742548	1	961	27.367864366808018	202	0.4828303850156087	0.0	1.6308342	4.3296485	6.2598424	0.0	5.5779924	0.0	0.43685663	2.6711993	1.1384667	2.4875095	2.3789957	0.0	0.0	2.3413565	2.924277	1.1230124	0.4328803	1.4552019	0.38691026	2.6350627	1.9668196	2.2499933	2.3139973	1.7026522	2.171445	4.4286866	1.0882218	0.714881	0.0	3.2250156	0.0
182	ENSG00000162607*62436297_62436426	1	263	33.67491648096547	22	0.3840304182509506	0.0	0.0	2.2030864	7.9012713	0.0	7.362161	0.10269784	1.0200944	2.983589	0.0	0.0	0.95424443	0.0	2.204882	6.799274	0.9054841	0.0	0.0	2.905934	0.0	1.9042532	0.41408065	1.1251371	2.5765007	1.2554396	0.31415573	8.137802	2.2185	0.0	0.0	5.171773	0.0
183	ENSG00000125703*62784131_62784259	1	1369	14.66287829861518	239	0.5200876552227903	0.0	0.122830756	4.685951	6.1867347	0.26886496	7.956511	0.5087563	1.5732896	1.3530134	0.0	0.10061836	0.0	0.0	0.0	5.268497	2.6760676	0.0	0.0	2.3291214	0.0	5.166117	1.1202865	3.1352155	2.4200556	0.0	0.38920486	6.6323185	0.35174173	1.9553703	0.0	4.9783916	1.0024549
184	ENSG00000088035*63367574_63367743	1	2799	17.204650534085253	327	0.4869596284387281	0.0	0.0	3.9150062	10.666565	0.0	8.320165	0.0	3.272811	2.451329	0.49061987	1.0898933	0.0	0.0	0.0	9.620782	2.8151245	0.0	0.0	3.506193	0.0	4.6806097	0.0	3.4609559	4.401949	2.3466325	0.0	10.004721	0.47003207	1.6815732	0.0	5.979749	0.0
185	ENSG00000088035*63370709_63370962	0	109	46.593991028886975	7	0.0275229357798165	11.524765	2.672575	1.9892514	0.0	0.0	0.0	4.970122	0.305619	3.273455	0.0	4.3850346	3.7083979	0.0	6.9803014	3.507767	3.2544289	0.0	6.8556066	1.0549027	0.0	0.40640888	0.0	2.831835	4.296849	2.1105618	1.6256988	0.0	1.6185778	0.35316414	0.0	0.0	3.7857556
186	ENSG00000203965*63523485_63523594	1	209	22.93468988235943	32	0.4736842105263157	2.2584581	1.2850354	4.41346	4.442807	0.0	5.431773	0.16094609	0.0	0.7208119	0.0	1.5955868	0.0	0.0	2.9742026	4.7790956	2.2349892	0.0	0.26237485	0.3841643	0.0	1.7324544	1.5077602	1.4810369	1.8178126	0.0	0.0	6.8421464	0.79644907	3.2612135	0.0	2.7594752	0.021751376
187	ENSG00000203965*63523371_63523417	1	59	11.532562594670797	20	0.4576271186440678	3.4372091	3.8649452	2.7144728	4.1842217	0.15551293	5.1759024	2.004807	2.9259543	2.8456614	0.8768647	2.4863865	1.1982557	0.5379412	3.0678031	4.724364	0.32797527	0.0	2.537593	1.6949604	0.0	4.871597	0.0	0.6885371	0.8619006	3.0375044	0.0	5.565399	0.0	0.0	0.0	5.075341	0.0
188	ENSG00000198160*66930308_66930384	1	546	23.108440016582687	201	0.358974358974359	0.0	0.8596739	5.1551027	7.604302	1.3277713	6.801305	0.0	1.8784088	1.5027181	0.67893887	0.6124363	1.9998201	0.0	0.0	3.741193	2.8268502	0.0	0.0	0.93423367	0.0	3.4175992	0.0	2.0196652	2.7014124	0.823455	0.0	6.558887	0.0	0.47851622	0.8344457	5.67777	0.0
189	ENSG00000198160*66925245_66925354	1	260	20.174241001832016	83	0.5884615384615385	0.0	0.0	6.808677	6.887147	0.0	6.3893557	1.038215	0.0	3.2312582	0.0	1.282752	0.10006415	1.2874385	0.15706201	4.995051	0.43790194	0.0	0.0	0.8398697	0.0	2.4047647	0.0	3.1099548	4.521882	2.485295	1.0972782	7.43522	0.322213	0.34779388	2.3498733	5.4096103	2.4905396
190	ENSG00000198160*66925456_66925561	1	215	17.944358444926362	33	0.5674418604651162	2.455434	0.28855002	3.293009	4.0775657	0.0	6.1208935	0.0	0.0	2.5364578	2.4796758	2.3415673	0.0	0.0	2.627269	5.92448	2.127037	0.55897224	2.073248	1.7370113	1.8179315	4.6425133	0.0	3.0146616	4.8995857	4.266884	0.24013458	5.2728434	0.0	0.0	0.34825313	6.141291	2.097915
191	ENSG00000116754*70205681_70205769	1	2257	15.264337522473747	568	0.4173681878599911	0.0	1.9357308	3.2110462	5.8025074	0.0	5.092928	0.12968951	0.99555975	2.6888435	0.0	0.0	0.0	0.0	0.028467074	4.34954	4.4076734	0.8405857	0.0	0.111910366	0.0	4.650139	0.0	1.1173099	1.4428462	2.7919097	0.0	5.461801	0.0	2.8007402	2.1548808	7.8970985	0.37967068
192	ENSG00000116754*70221547_70221702	1	396	29.39387691339813	96	0.4646464646464646	2.4613018	1.3012811	5.201031	7.7396145	1.4912633	7.346631	0.86196876	3.5704713	0.29412112	0.0	0.59963506	1.0401473	0.0	1.6175244	4.8284655	0.0	0.0	2.0046654	1.2281588	0.0	5.8502855	0.0	1.841076	3.404458	3.6421509	1.0662603	5.7904572	1.5834321	2.8894274	0.24196067	5.6581273	0.36855882
193	ENSG00000162623*74733276_74733394	1	361	21.2602916254693	37	0.3019390581717451	1.5121704	1.0355706	1.9267061	6.689561	0.0	7.92721	1.1399221	1.3593429	0.0	1.2650799	1.5517744	0.0	0.0	0.5436999	4.4548464	2.2115026	0.0	0.0	2.4720173	1.7532047	3.7677598	0.0	3.8445466	3.498405	2.1892676	0.0	6.8674974	2.6956267	0.0	0.60422164	4.9722342	0.0
194	ENSG00000117054*75724346_75724489	1	773	30.967725134404045	48	0.5588615782664942	2.1206975	1.7725497	2.984786	3.6172962	0.0	2.1556532	3.6832488	1.1245729	1.8908539	0.8160233	2.2868707	0.0	1.3572289	0.9136283	1.8608387	1.4567473	0.0	0.0	0.0	0.0	4.2468925	0.48683265	3.3376698	4.6434264	0.06831591	0.0	5.2763667	1.1067985	0.0	0.0	5.2390304	1.0634239
195	ENSG00000117054*75724494_75724641	1	434	28.124722220850465	50	0.4838709677419355	2.8821335	0.047389984	3.8061798	4.4776964	0.0	2.951353	5.550088	0.0	1.1704756	0.0	0.9173189	1.2396766	0.0	2.7282846	2.1934495	1.8965408	0.0	2.2973692	0.5458119	0.0	1.2150054	0.0	1.4563956	1.8390409	0.0	1.5569345	4.4591	0.13892695	0.81836677	0.023056012	2.813977	0.0
196	ENSG00000137955*75786197_75786275	1	4967	8.48528137423857	3538	0.7312260922085766	3.7663138	2.595454	3.4629388	4.9648623	0.0	3.6698203	2.6254122	2.6530042	0.0	0.0	1.4110644	1.7557008	0.0	3.1062043	3.1726077	0.38150704	0.0	1.624226	0.2726171	0.0	2.2534978	1.0694953	1.9665222	3.030185	0.0	0.0	5.0606465	0.4556067	0.0	0.27334327	2.0536952	3.14566
197	ENSG00000162614*77888512_77888729	1	663	52.478567053607705	59	0.3981900452488687	3.5937362	2.019638	3.6723201	6.8074675	0.0	4.9533334	2.5853918	0.0	0.45397022	0.0	0.0	0.30405727	0.0	0.0	4.070232	0.0	0.0	1.9367086	3.8991826	0.0	4.9058805	0.0	2.04201	2.4724982	0.8753008	0.6033371	6.3220553	0.0	1.0929103	0.0	3.854092	2.900724
198	ENSG00000162616*77979232_77979383	1	536	23.95829710142188	99	0.498134328358209	1.4863843	1.0059698	3.1499047	4.1867495	0.11083336	5.210281	3.5164094	2.3412435	1.8267404	0.0	0.0	0.3145616	0.0	3.8549588	2.5248754	0.7925102	0.0	0.9868797	0.0	0.0	3.519175	0.54629123	2.380695	1.181081	1.7628016	0.78877276	4.2235312	0.0	2.429015	0.58874923	4.4774237	2.0578463
199	ENSG00000162616*77979174_77979225	1	163	15.968719422671311	46	0.4417177914110429	0.64301014	0.6565982	4.671023	5.263484	0.0	7.2988954	0.4732217	0.0	1.2145722	0.78269464	2.582706	0.0	0.50859755	0.1784564	5.4740453	1.5621319	0.0	0.44987744	0.9350327	0.0	4.063309	2.0281212	2.3743205	2.971227	0.053274434	1.0956117	4.643447	0.0	0.7812625	1.6725943	3.9497488	1.056683
200	ENSG00000162616*78004781_78004956	1	149	43.94314508543966	14	0.4899328859060403	4.441529	3.1086998	2.14117	1.8514982	0.0	0.5628067	3.5873764	0.69864976	1.8795499	0.5092531	2.046453	1.1267716	1.2295076	3.510911	1.9757764	0.78630376	0.0	4.879482	1.9851348	0.0	2.002012	0.0	1.5275232	1.1330895	0.0	1.0489249	3.4981437	0.937835	0.6292227	1.6835237	1.9398043	0.58062124
201	ENSG00000117114*81800861_81801038	1	271	23.853720883753127	52	0.4944649446494465	0.0	0.0	2.3666806	10.791142	0.0	9.862034	0.0	3.1459634	0.0	0.0	0.0	0.77273697	0.0	0.0	7.035686	3.4590359	0.0	0.0	2.572169	0.0	5.3768578	2.4852312	3.9720266	2.7315917	1.4522368	1.1509715	8.144564	0.0	0.6445906	2.1578617	7.904015	0.0
202	ENSG00000142875*84078061_84078195	1	952	24.47447650104084	119	0.5682773109243697	0.0	0.0	3.0987113	7.4606566	1.0271362	7.519342	0.29048455	2.3829405	2.1437242	0.0	0.7452511	0.0	0.0	0.0	5.5002074	1.5581074	0.0	0.0	1.3484813	0.0	3.1326253	0.0	3.0303442	2.6380649	2.8199565	1.0980109	5.720104	0.0	0.0	0.0	7.046704	0.37928542
203	ENSG00000117133*84479258_84479341	1	1335	13.41640786499874	361	0.3805243445692884	4.7631545	1.3068366	2.4359937	6.092587	0.0	5.9147377	3.130093	0.0	0.30041772	0.0	0.0	0.0	1.4671824	0.0	5.971303	0.63889885	0.0	1.781808	0.0	0.0	3.127098	2.9401243	3.225163	0.0	0.30032197	0.0	5.1428742	0.0	1.4535135	1.7584926	5.2907786	0.0
204	ENSG00000117133*84479347_84479573	1	266	49.39635614091387	15	0.0451127819548872	0.0	0.8368467	2.298779	5.2285275	0.0	8.275382	1.7577822	3.1942716	0.7413866	0.51701754	0.0	1.3848213	0.0	0.0	6.757512	3.036265	2.4697602	0.0	1.713463	0.0	0.37870428	2.7337399	1.8815501	3.8595223	1.9297447	0.86938316	9.01381	0.0	0.45732853	2.9655297	4.735182	1.626636
205	ENSG00000142871*85582720_85582861	0	133	37.44329045369811	11	0.0601503759398496	6.975848	2.546932	2.9863343	2.6326022	0.15736963	0.0	1.9783975	0.2544475	5.783301	0.63442075	0.89271	1.1277256	0.0	2.5561337	0.9795241	1.6343776	0.01815404	6.90175	0.0	0.0	1.538374	0.0	2.112083	2.106995	0.0	0.0	1.8388357	1.679869	0.0	0.0	1.9382237	2.5975351
206	ENSG00000097033*86704569_86704696	1	2086	21.095023109728988	337	0.5968360498561841	0.34602466	0.0	4.3961306	8.422841	0.0	9.091143	1.124937	0.0	0.0	0.0	0.6006716	0.0	0.0	1.6325654	4.3247437	2.7312791	0.34305516	0.6585638	2.6564212	0.0	7.171753	0.0	4.235822	1.0979875	3.849541	0.30000862	6.2804193	1.0426112	0.0	2.1106284	5.7856684	2.421058
207	ENSG00000153936*86914634_86914834	1	1114	41.84495190581536	67	0.3123877917414722	0.0	0.30495915	4.7200947	9.399661	0.43100956	9.519279	0.0	1.0605929	0.0	0.0	0.0	0.041077416	0.0	0.0	7.187071	1.6127702	0.0	0.0	3.267387	0.0	4.215381	0.0	1.7570865	4.16234	1.4241948	0.0	9.11304	0.0	0.35203904	2.0375566	5.314305	0.0
208	ENSG00000153936*86914843_86915038	1	315	37.02701716314724	72	0.3936507936507936	0.0	0.75736886	3.6305146	8.602093	0.0	7.0181937	0.32380623	1.9066037	3.81007	0.33358315	0.9980093	0.8972509	0.0	0.4456224	6.347894	2.4615376	0.0	0.0	2.178973	0.0	2.8048863	0.0	4.95859	4.7718544	1.4588891	2.2311645	7.5992284	0.0	0.0	1.0082383	4.9808607	0.0
209	ENSG00000065243*88684221_88684387	1	2924	30.479501308256346	775	0.4736662106703146	0.0	1.6463515	4.0552855	6.775826	0.0	8.551181	0.45320934	1.1009059	0.0	0.0	0.0	0.18039793	0.0	0.0	5.399159	2.2744203	0.0	0.0	1.3736839	0.0	3.8487625	0.0	2.101722	3.1220944	2.939957	2.4945369	7.430872	1.8383139	0.0	0.0	4.8657913	2.135588
210	ENSG00000197147*89524835_89524996	1	880	25.98076211353316	178	0.5659090909090909	0.0	0.0	4.151772	11.619715	0.0	9.582642	0.0	1.4184444	0.0	0.0	0.0	0.0	0.0	0.0	8.843381	4.437373	0.0	0.0	3.856446	0.0	5.014214	0.0	4.0715103	5.510635	2.5775435	2.1555917	11.724104	0.0	1.7993319	1.4226385	7.7101073	0.66653633
211	ENSG00000171492*89821927_89822047	1	360	29.171904291629644	46	0.4833333333333333	0.46009663	0.5096589	3.684782	5.7490015	1.1146569	6.5400863	0.395919	0.0	0.85851115	0.050027817	3.1799114	2.096099	0.0	0.0	3.3450258	1.9871383	0.0	0.0	0.0	0.0	3.088322	0.0	2.195202	4.7792687	4.5987244	0.0	6.5932035	0.0	0.6648708	0.183924	4.512654	0.0
212	ENSG00000171492*89821820_89821922	1	154	21.79449471770337	13	0.512987012987013	0.0	2.9344628	7.627913	8.5255995	0.0	7.5442505	0.0	1.6724484	2.2126515	0.0	0.0	0.0	0.0	0.0	7.622924	0.3424874	0.23346731	0.0	1.4125739	0.0	5.987579	0.0	2.726311	2.4231257	2.1993268	0.3252174	7.6838574	0.0	1.139445	0.27680787	7.5010166	0.0
213	ENSG00000171492*89843419_89843501	1	93	20.54263858417414	12	0.3763440860215054	2.7738488	0.2573485	3.0550776	3.0988276	0.0	8.277044	3.359003	0.4451461	1.5437512	0.0	0.9772833	0.0	0.0	2.6915622	2.1626415	3.1123857	0.0	0.56883365	1.6457012	0.0	3.188684	0.0	2.4988792	2.838735	0.44910705	2.231088	3.2778416	0.92115235	1.0483713	3.0507283	4.918934	3.0397756
214	ENSG00000171492*89933396_89933531	0	57	35.888716889852724	4	0.0350877192982456	6.7942777	3.1409965	2.2854795	1.9193162	0.0	2.5345602	3.6270409	2.4263847	1.3880032	0.0	2.4073846	1.3421335	0.6307619	6.641497	1.4532895	0.0	0.0	5.917092	0.56628585	0.0	1.4256903	0.0	1.8699096	0.0	0.80126995	1.1811311	1.4621953	1.4126773	0.33011007	1.5965034	1.5603663	2.1727066
215	ENSG00000162664*89995109_89995218	1	5386	20.12461179749811	1194	0.5300779799480134	0.0	0.0	5.46254	10.1871	0.0	10.603194	0.0	3.064376	0.0	0.0	0.0	0.49584365	0.14970359	0.0	7.8294015	3.5793996	0.0	0.0	3.1600997	0.7851791	4.591654	0.0	3.0816329	3.8605225	1.6053088	0.0	10.875162	1.5648739	0.36057594	1.0989298	7.153161	0.0
216	ENSG00000097046*91501019_91501219	1	199	25.57342370508884	24	0.5577889447236181	0.0	0.38211647	3.8343644	8.81404	0.0	9.647398	0.75544083	0.0	0.5139199	0.0	0.7855065	3.6682463	0.58795357	0.0	3.3875966	1.3879025	0.0	0.0	1.4809958	0.0	5.082983	1.0827298	0.9806884	2.063291	1.4623375	0.0	6.4219623	0.0	0.0	0.20018387	6.389818	0.0
217	ENSG00000189195*92080491_92080625	1	100	24.515301344262525	17	0.53	0.9522316	1.5362406	2.2388995	3.6035166	0.0	5.655935	0.2265474	0.0	2.1416569	0.0	0.0	0.0	0.0	4.3790336	3.1117399	0.0	0.0	1.5262712	0.3965868	0.0	3.0326967	0.0	4.44746	3.0019495	2.4241588	0.0	6.2867703	3.0788543	0.0	0.029458024	5.5202374	1.4758949
218	ENSG00000189195*92080307_92080391	1	76	14.933184523068078	17	0.618421052631579	0.0	1.8293322	3.6682196	7.9627013	1.3464537	7.5302696	0.0	1.9510596	1.0109441	0.0	0.01496959	0.35013694	0.0	0.24042812	5.3553553	0.72268444	0.0	0.0	1.0323081	0.0	4.8462167	0.0	3.8874073	2.6726658	2.3213105	0.58755606	5.1346235	0.049315576	1.5551858	1.2454375	5.7106886	0.0
219	ENSG00000122484*92299058_92299134	1	645	6.782329983125268	284	0.5116279069767442	0.0	0.0	4.9805355	8.768829	0.0	10.469744	0.0	0.6860605	0.0	0.0	0.37221795	1.4801525	0.0	0.0	6.3819723	2.568005	0.0	0.0	2.2389717	0.0	5.5414076	0.37565857	3.2513237	3.3337476	2.9121602	1.4023578	8.051111	0.0	0.0	0.9972945	6.510705	0.3518251
220	ENSG00000122406*92832012_92832123	1	9606	11.269427669584644	3319	0.2346450135332084	0.020426758	0.0	6.6258225	8.365631	0.0	8.003951	0.0	0.0	3.2545915	0.0	2.1036537	0.6100739	0.67810297	0.55550677	7.618844	2.0354924	0.0	0.0	1.7089112	0.0	4.62216	0.0	3.8792098	4.443941	3.0929058	0.7029229	6.737411	0.20034675	0.0	0.0	3.184695	0.0
221	ENSG00000143033*93079234_93079340	1	5238	13.038404810405298	2237	0.2814051164566628	0.8777896	0.5965674	3.8039877	7.491279	0.49780563	8.836878	0.22468783	0.0	0.0206358	0.0	0.95551306	1.8900855	0.2934074	1.1835063	6.0579734	0.0	0.0	2.3088157	3.6622524	0.0	3.9187284	0.0	0.6012133	1.8856835	0.0	0.5889901	4.556036	0.0	0.6576394	1.5981131	5.784538	1.9039594
222	ENSG00000122483*93179918_93180008	1	66	19.8997487421324	10	0.4393939393939394	3.4710133	1.9767369	2.1535478	6.1607633	0.0	4.4749675	1.9133425	0.0	0.4318062	0.32156372	1.221778	0.55140287	0.0	1.9877876	4.362378	0.5188029	0.0	1.8641182	0.0	0.0	3.582911	0.0	3.187234	2.569728	0.51978195	0.51646686	4.569941	0.0	0.0	1.052791	2.0797956	0.60458446
223	ENSG00000117505*93345906_93345992	1	3417	17.26267650163207	470	0.4746853965466783	0.0	0.5654954	2.420434	7.3104653	0.0	6.747897	0.0	1.1156378	0.018790655	0.0	0.05702992	1.3387012	0.0	0.11796918	4.1965547	0.7010632	0.0	0.17329866	1.4718586	0.0	2.060922	0.0	2.5554318	2.600644	0.8292845	0.0	5.9989257	0.0	0.831285	0.32317626	4.8174853	0.0
224	ENSG00000137942*93553268_93553418	1	126	39.736632972611055	15	0.0238095238095238	6.8664403	0.8876254	1.1156917	2.1290038	0.0	1.7111585	3.7674224	2.8675578	0.74007267	0.0	2.788379	0.5934249	0.049714148	5.3203893	2.0949092	0.0	0.0	5.7511086	1.0077239	0.0	4.163456	0.0	1.8195137	1.8926814	1.7307956	0.0	3.1647866	1.5597899	0.88520116	0.0	1.1182892	2.5238504
225	ENSG00000137942*93552683_93552855	1	105	46.604720790924176	7	0.0476190476190476	10.411055	5.289307	0.5276465	0.0	0.0	0.60465205	4.6251216	0.31768665	2.6168652	0.18897948	4.4723825	3.292923	0.40418464	9.00206	0.46787974	2.523691	0.0	9.2580185	1.0015777	0.0	1.9059485	0.0	0.033967815	1.3496282	1.803996	0.15688641	0.0	1.608877	0.9423489	0.0	0.0	5.58405
226	ENSG00000117528*94418388_94418477	1	665	21.72556098240043	160	0.5639097744360902	0.0	0.0	6.0574756	11.729152	0.07841765	8.839697	0.0	1.303016	1.6052399	0.0	0.4201964	0.0	0.0	0.0	7.6670046	1.9923507	0.37425202	0.0	2.6363592	2.0437376	5.676632	0.0	4.3606744	2.5847912	0.8144671	0.0	9.964873	0.0	0.0	1.1886879	7.0446644	0.0
227	ENSG00000143036*94820341_94820453	1	254	18.24828759089466	37	0.5590551181102362	0.0	0.0	4.152592	7.3334103	0.0	10.031352	0.9861868	1.9051309	0.5982336	0.0	0.8181689	0.6940922	0.0	0.0	6.9141536	2.1060753	0.0	0.0	0.8351965	0.0	5.2334137	0.0	2.0655212	2.9643524	3.5764081	1.205593	7.686247	0.0	1.238327	0.42824307	6.191578	0.08687012
228	ENSG00000117569*96721664_96721866	1	1620	32.55764119219941	266	0.6030864197530864	0.0	0.048426323	2.8732224	9.654701	1.1065515	8.922828	0.0	1.2148756	1.6561922	1.8320968	0.0	0.0	0.0	1.1118104	4.950647	2.3631802	0.49979356	0.0	3.2880235	0.0	5.0359273	0.0	4.077297	3.2753541	3.940936	0.55584085	7.030991	0.2541129	0.8290226	1.437078	7.4894276	0.33772853
229	ENSG00000162627*98661700_98661769	1	632	11.61895003862225	100	0.2990506329113924	0.0	0.0	6.11869	9.593241	0.0	7.9732385	0.77544206	1.0704042	1.2132162	0.0	0.0	0.0	0.0	0.0	6.3367105	2.3515787	0.0	0.0	2.8826127	0.0	3.6686473	1.1404549	4.6821156	5.0077534	0.51363754	1.0583193	7.8258543	0.3183871	0.19556847	1.2718664	5.263986	1.0901346
230	ENSG00000122435*100133149_100133303	1	724	20.90454496036688	199	0.4903314917127072	2.2742944	0.21734872	3.4495864	3.4123507	0.0	6.201402	1.2439157	1.0525578	1.272081	1.3564363	2.3061922	0.74303854	0.0	2.530468	3.9455347	1.5628303	0.0	2.590775	0.0	0.0	2.6117465	0.0	2.2621946	2.2988977	2.2828555	0.38731858	4.38783	1.3084172	0.0	0.0	4.0045576	1.41373
231	ENSG00000137996*100266206_100266414	1	4275	27.202941017470888	642	0.5709941520467836	0.3612058	1.4136242	2.1046062	7.484124	0.0	7.771824	0.061862513	0.67324144	1.3357279	1.1836008	0.0	0.0	0.0	0.0	3.8157017	3.1676168	0.0	0.2736085	1.7156868	0.0	2.9712267	0.0	4.676186	3.9080226	2.867609	0.22039284	6.313411	0.7893399	0.0	0.0	5.004475	0.8448268
232	ENSG00000137996*100268140_100268286	0	67	40.8656334834051	4	0.044776119402985	9.76419	4.131441	0.0	0.0	2.3591218	1.2396457	1.8712212	0.7217861	2.1049733	0.0	1.9261547	1.4716814	0.0	8.145968	1.4494522	0.0	1.3970826	8.843932	0.382874	0.0	0.0	0.0	1.2818398	0.9846064	1.5131137	0.047831956	1.4403769	1.8819609	0.0	0.5961947	3.1268787	4.133881
233	ENSG00000137996*100270555_100270674	0	57	33.481338085566414	6	0.0350877192982456	7.5428576	2.2118762	2.3647203	0.9316625	0.0	0.0	5.858808	2.2310488	2.6044989	1.0512295	3.1335561	0.0	0.0	5.481049	2.1989229	0.0	0.0	5.6696677	2.2401128	0.0	1.3963263	0.0	0.0	2.9165745	1.3565186	0.0	0.0	0.0	0.0	0.53586656	0.33029962	0.0
234	ENSG00000162695*100896075_100896197	1	835	18.275666882497067	174	0.5173652694610779	2.8109496	0.0	2.0867472	7.2736135	0.6470799	7.706625	1.8176585	0.9356223	1.8275492	0.0	0.4159189	1.8371873	0.0	1.2174608	4.300279	0.8051127	0.88229287	1.4850074	1.3715634	0.0	2.422394	0.47877535	1.2455255	2.0936694	2.4496295	1.5333507	4.5399714	0.0	0.0	1.4424115	3.5978792	1.6709439
235	ENSG00000185946*103525690_103525807	1	568	16.0312195418814	148	0.5316901408450704	2.224238	0.0	3.308965	4.778081	0.0	4.416311	2.828185	0.0	1.7642909	0.0	2.9210856	0.7439058	0.9710175	3.7602122	3.3964243	0.19780938	0.0	4.2419205	0.30664095	0.0	2.7840097	0.0	3.0110357	1.2441155	1.8055916	0.0	4.006885	0.81589144	0.53615123	1.0087692	0.6903881	1.0272262
236	ENSG00000185946*103525889_103526158	1	425	25.592967784139454	93	0.5270588235294118	0.21101029	1.5829576	4.389827	8.404578	0.0	6.6895127	3.0880194	1.8170172	3.1462204	0.0	2.825801	1.7225176	0.559863	0.68797266	5.182548	1.6989211	0.0	0.0	1.2232264	1.261181	4.202248	0.0	3.4697065	2.3014514	0.60452306	0.0	6.292301	0.68325734	0.14761838	0.7872314	4.3967323	2.9303882
237	ENSG00000198890*107058124_107058295	0	73	42.37924020083418	7	0.0273972602739726	8.154292	4.5456433	2.6726377	1.9387461	0.0	4.051832	6.1594954	0.31292963	0.12347252	0.0	1.6930977	1.4886719	1.3039521	6.8425884	3.8312044	0.4389877	0.0	5.152789	0.0	0.0	2.7163277	0.0	2.223015	1.5171137	0.05997395	0.0	3.5757718	1.5990953	3.12313	0.0	0.03222224	1.0051678
238	ENSG00000134186*108692309_108692398	1	3083	12.806248474865695	490	0.4395069737268894	0.0	0.012251462	2.7970812	7.3757176	0.0	7.364956	0.64961517	3.7671344	0.49441725	0.26871192	0.9988264	1.8381542	0.0	1.203698	4.245298	2.0338411	0.0	0.0	0.44362962	0.2687916	4.3244953	0.0	2.8348994	3.9582345	1.0254498	0.0	7.941352	1.3190737	0.0	0.0	4.1952186	0.0
239	ENSG00000134186*108692510_108692690	1	775	27.982137159266443	114	0.5754838709677419	1.1391156	2.6468062	3.4711435	4.4460025	0.0	5.30503	1.4103698	1.6092423	1.1675154	1.5019364	1.6519806	1.3088207	0.0	3.408699	4.3979926	4.1056795	0.0	4.248367	0.7297939	0.0	2.0872982	0.22433248	0.75749373	2.6984222	1.658262	0.2814274	0.8320726	0.20570877	0.0	1.6294531	4.2257032	0.0
240	ENSG00000134186*108692701_108692864	1	59	48.8978527135906	4	0.0169491525423728	3.6850796	1.8266448	2.7854826	4.047536	0.0	4.495721	3.1089745	0.64485914	2.2313583	0.0	2.299618	0.22057948	0.0	6.033933	3.2910635	0.0	0.0	4.322031	0.3499472	0.0	5.250803	0.12523441	2.578588	1.9479685	2.144224	0.16303447	4.199838	0.7414185	0.0	0.0	2.7161634	2.6841347
241	ENSG00000134186*108695701_108695763	0	51	14.66287829861518	8	0.0	9.291838	4.069805	2.7268834	0.0	0.0	0.0	4.7405033	1.0839902	2.6258771	0.0	3.4321516	2.4977388	0.0	7.299889	0.9620008	0.0	0.0	5.448058	1.0151713	0.6485065	1.2361788	1.3273237	0.5234731	1.4490411	0.34435827	0.9951126	3.238411	2.2578409	0.0	0.0	1.3054899	2.9347174
242	ENSG00000116266*108746673_108746780	1	160	27.202941017470888	49	0.51875	1.7288144	1.2351278	4.3741083	7.146668	0.0	7.6673985	0.0	1.6816343	0.906047	1.2562878	0.0	0.34688812	0.0	1.0636952	3.2011163	0.71741396	0.0	0.0	1.2905606	0.0	5.305816	0.0	0.0	2.4800744	0.0	0.07053821	6.992515	0.0	0.0	1.5961299	3.4723992	1.271797
243	ENSG00000121957*108876931_108877038	1	502	15.198684153570664	101	0.3067729083665338	0.0	0.0	8.990665	14.4865885	0.0	11.144303	0.06565544	1.6878772	0.0	0.0	2.4123359	0.0	1.0289732	0.0	6.7900457	3.796863	0.0	0.0	3.5429406	0.0	5.812268	0.0	4.17904	3.5743685	1.3227092	1.343655	9.060755	0.14006294	1.4534115	3.538111	4.399807	0.028768716
244	ENSG00000031698*109213917_109214019	1	2715	16.911534525287763	433	0.5484346224677716	0.0	0.0	3.1101477	6.6980057	0.0	6.6973295	0.0	0.964075	1.8914582	0.44381446	0.24281804	0.37638974	0.0	0.0	6.4502316	0.90084726	0.0	0.8773508	0.6619045	0.0	4.974601	0.0	3.96058	1.4751168	2.483873	1.3605795	5.5962596	0.8506035	0.814039	2.077406	4.8825917	1.4138258
245	ENSG00000031698*109235972_109236099	0	149	32.68026927673638	16	0.0402684563758389	9.981733	4.545265	1.2682934	1.1145463	0.0	0.0	5.844721	2.9450672	2.097054	0.0	2.8573585	2.8645043	0.0	8.250824	0.0	0.0	0.0	9.322013	1.1226491	0.0	1.2114725	0.0	0.0	0.45268315	0.63288987	0.37519082	0.0	0.0	0.79726976	0.19120094	0.88501203	3.4060311
246	ENSG00000031698*109228330_109228423	0	92	23.130067012440755	10	0.0760869565217391	11.745796	4.5415444	0.9887177	0.0	0.0	0.0	4.624376	0.17228203	3.180908	0.57244414	1.0172861	2.7535756	0.3319568	9.532298	0.47279721	0.5697534	0.0	11.198774	0.0	0.0	0.79758507	0.0	0.0	0.8753143	1.9310759	0.029836725	0.0	0.89361835	0.0	1.4686426	0.68846935	4.397433
247	ENSG00000031698*109236487_109236547	0	66	15.620499351813308	10	0.0303030303030303	4.2999854	1.9312656	4.1516914	4.269377	0.0	3.866365	1.8413063	0.9166051	2.8672993	0.0	1.1370956	2.836203	0.0	3.1154387	3.4254735	3.7535546	0.0	4.363791	0.2759414	0.0	1.16258	0.0	3.7256956	0.39398956	0.0	0.15975894	2.2878222	0.6174538	1.375071	1.3755366	1.0931835	1.3726583
248	ENSG00000116337*109619799_109619918	1	466	18.947295321496416	94	0.3948497854077253	0.6730824	2.2991602	2.8216884	3.6096363	0.0	6.857661	0.46282634	2.7345922	0.27561492	0.48174706	0.0	0.0	0.0	0.55794275	5.0027776	0.22402632	0.0	0.0	0.0	0.0	3.040357	0.0	1.3842961	3.4408162	1.8973272	1.4521931	4.684129	0.0	0.0	0.7780456	3.677068	0.0
249	ENSG00000168765*109656174_109656412	1	738	37.134889255254286	95	0.453929539295393	3.1129978	2.0199082	3.5249243	3.7531457	0.0	2.1823456	1.1794025	0.84340477	1.4564776	0.34441254	1.3386179	0.42690882	0.9744607	2.110125	3.834257	1.532529	0.0	2.1417701	0.89904535	0.0	4.0584297	0.0	0.6266615	2.3936517	2.5081217	0.0	4.436683	0.26016045	0.0	2.123278	1.742533	1.0824016
250	ENSG00000168765*109656098_109656163	1	618	14.0356688476182	82	0.5501618122977346	0.93151236	2.2609198	1.7621596	6.287861	0.0	8.431969	1.7247528	0.93802	0.2545117	1.0016932	2.1895325	0.64956367	0.0	1.2179451	5.9719057	2.9151015	0.0	1.2122321	2.2083762	0.8637728	6.5479684	0.0	6.3512993	0.88444597	0.7250455	0.0	4.7719584	0.09555776	0.0	0.0	4.574132	2.1074526
251	ENSG00000168710*109984764_109984873	1	1639	19.87460691435179	184	0.3404514948139109	0.0	1.0666881	4.7133455	7.4668703	0.0	7.1265993	1.844202	2.1481416	0.58145803	2.409076	0.0	1.8962991	0.0	0.0	3.7202375	3.5242875	0.0	0.0	0.6985622	0.0	5.022918	0.14584155	3.0791996	1.0018531	3.8528306	1.3000534	8.055999	0.978099	0.0	3.0725613	4.5163517	1.7902012
252	ENSG00000168710*109985069_109985176	1	71	23.259406699226016	7	0.1971830985915492	0.9232797	3.176775	2.0761302	4.483914	0.0	3.66055	2.4608119	0.85633224	0.98231024	0.9000545	1.261097	1.1187973	0.0	1.721912	2.9919677	0.9016898	0.0	3.2204719	1.119475	0.0	2.6636784	1.1257917	1.3360933	1.0849857	2.1738591	0.9722164	3.0292222	0.0	0.5683407	1.1642193	2.067188	0.30785507
253	ENSG00000143093*110034587_110034666	1	1393	6.855654600401044	380	0.321608040201005	3.263314	2.4739492	3.081534	4.3862514	0.12956995	3.516602	3.2950401	1.5433148	0.44545564	0.0	0.58073777	0.0	0.0	1.3466634	3.8346152	0.0	0.0	3.5249765	1.3474008	0.0	1.0600032	0.0	3.0662029	3.5140688	0.98312104	0.0	3.6668155	1.5063844	0.0	0.08549584	3.3519278	0.0
254	ENSG00000134255*111140188_111140298	1	693	17.05872210923198	122	0.5800865800865801	0.0	1.2510623	5.419399	9.360803	0.0	9.76445	0.0	0.0	1.5225964	0.0	0.97931	0.0	0.0	0.0	4.1323223	2.288658	0.0	0.0	0.0	0.0	6.541886	0.0	5.26055	4.197129	3.205268	0.586107	8.980858	0.24482444	0.0	0.9274511	3.691579	0.0
255	ENSG00000116459*111449418_111449575	1	9217	22.58317958127243	1051	0.5133991537376587	2.3635743	0.89861196	3.5505075	5.8534284	0.0	7.933766	2.893941	1.4437371	1.3084491	0.1355607	1.6679834	0.0	0.0	0.3122359	2.9023492	1.4695138	0.0	3.6375577	2.1500769	0.0	5.133766	0.0	3.4063015	1.3331643	1.7237469	0.7999972	5.441928	0.5990154	0.48680824	0.46180883	3.417659	1.7357343
256	ENSG00000116459*111449282_111449400	1	50	31.654383582688823	9	0.48	1.0765824	0.30730024	3.1042697	6.6317863	0.0	6.2135878	0.51260316	2.1496882	0.13058855	0.0	0.0	0.0	0.0	1.1882049	3.3429356	1.8210214	0.0	0.0	0.5819832	0.0	3.5859165	0.0	2.4605672	4.3109713	1.4681226	0.051715575	6.334676	0.010301294	0.0	0.0	4.285781	1.3931816
257	ENSG00000116473*111619727_111619983	1	3854	26.77685567799177	437	0.395433316035288	0.0	0.0	4.769189	7.698978	0.0	9.823625	0.08667873	1.8840076	1.115844	0.49754784	0.025033716	0.34908286	0.0	0.0	6.8444824	1.0028756	0.0	0.0	1.6316537	0.0	3.4395428	0.0	2.502352	3.1012483	3.857594	0.71418947	7.864471	0.0	1.0718187	0.15043443	6.6269407	0.0
258	ENSG00000064703*111755862_111755972	1	933	12.922847983320086	309	0.4287245444801715	0.0	0.33766815	4.7892623	6.090319	0.0	7.171073	0.62258947	1.3539726	0.043223307	0.0	2.5786512	3.9265459	0.0	1.776435	6.423422	0.047539882	0.0	0.0	0.0	0.0	3.9599683	0.0	0.6409101	3.0015907	1.930149	0.05717079	6.6317854	1.1722245	1.4330567	1.0471166	3.1316807	0.0
259	ENSG00000064703*111755659_111755815	1	183	26.90724809414742	41	0.6612021857923497	1.8347726	1.1224912	4.3039465	4.6316924	0.0	3.0988498	2.5407126	1.1490374	1.1291709	0.7622801	1.801006	0.7610908	0.0	2.5933125	5.8344693	1.4076291	0.0	3.050311	1.1819798	0.0	3.316553	0.55503935	0.1295932	3.0064056	3.030978	0.8443329	3.9401875	1.4464164	0.48406664	0.9323764	4.1961665	0.52570295
260	ENSG00000143079*112396213_112396264	1	767	14.45683229480096	294	0.4654498044328553	0.0	0.0	2.7489476	10.24005	0.0	9.405298	0.0	1.6104932	0.0	0.29666215	0.0	0.0	0.0	0.0	5.9093504	2.193803	0.0	0.0	2.3145812	0.0	2.6149836	0.0	4.084791	4.5099063	1.5936548	1.1439925	7.3385763	0.0	2.367935	0.0	4.8821573	0.0
261	ENSG00000143079*112396396_112396561	1	73	36.4828726939094	11	0.5205479452054794	2.9307249	2.2973735	2.0388827	4.261313	0.0	4.3566637	1.5375665	2.8441803	2.1083887	0.0	1.206713	0.46860522	0.0	2.8237808	3.4301121	0.0	0.0	3.4524963	2.231868	0.0	3.4320796	0.0	2.9567628	1.7615801	1.7869862	0.03224572	1.8258948	0.18152156	0.0	0.0	4.956044	1.4839009
262	ENSG00000116489*112619804_112619876	1	4311	5.916079783099616	2565	0.399675249362097	0.0	1.9204406	3.629292	7.77143	0.0	7.3973365	0.0	2.1962824	0.27949595	0.0	0.7388589	0.3028648	0.0	1.4049705	6.17902	3.5121474	0.0	0.0	1.5811832	0.0	6.9919715	0.4548032	5.7082176	3.4621077	1.1821998	2.7625983	6.9946527	0.0	1.4818391	2.8195806	6.206382	0.35634625
263	ENSG00000116489*112670982_112671177	0	373	45.033320996790806	24	0.0777479892761394	10.84393	4.6183352	0.004870979	0.0	0.0	0.0	6.088816	0.0	1.6562625	1.6088408	2.2461934	1.8998933	0.0	10.039378	0.7293185	1.7732186	0.0	7.771988	0.0	0.0	1.2533833	0.0	0.0	0.3205149	0.18924929	0.35999137	2.6753485	0.44867072	0.0	1.2711766	0.0	4.585301
264	ENSG00000116489*112670822_112670975	0	281	41.80908992073375	28	0.0249110320284697	11.149282	5.811324	2.4623768	0.0	0.0	0.9591508	4.75289	0.0	3.3783405	0.0	2.800825	2.4931855	0.0	8.188787	0.92528784	0.34628052	0.0	8.088642	0.57031566	0.0	1.8215537	0.0	1.1751834	1.8450764	1.0114533	0.0	1.0211923	0.0	0.92090154	0.0	1.7023267	3.4214652
265	ENSG00000155363*112674424_112674518	1	88	24.919871588754223	15	0.5568181818181818	3.3700476	1.0872416	0.5958842	3.232821	0.0	3.1233509	2.2547367	0.0	2.3156672	0.43656555	0.7110356	2.1267729	0.0	2.1313791	4.073992	2.2758908	0.0	1.4134362	1.6524282	0.0	2.8078685	0.0	0.79109925	0.46331716	2.0688853	0.0	5.748711	0.0	4.3247285	0.0	1.273607	0.0
266	ENSG00000163349*113929605_113929726	1	121	28.16025568065745	15	0.4710743801652892	0.0	0.0	5.0505953	12.343664	0.0	10.105343	0.0	1.1528925	1.2084465	1.4911933	0.0	0.768571	0.0	0.0	7.8247905	1.2227925	0.0	0.0	3.3072321	0.0	3.7658572	0.0	3.9736445	4.228372	3.061568	1.5002364	8.19564	0.0	1.1841238	0.57871073	6.553307	0.0
267	ENSG00000134247*116909915_116910097	1	128	43.393547907494266	15	0.4375	0.0	0.6395691	4.963141	8.03237	0.0	8.73669	0.0	1.3604773	0.9770039	0.58249146	0.0	0.47237617	0.0	0.30880383	8.066165	2.0203106	0.0	0.0	2.3271477	0.0	4.1907496	0.040927406	3.1618934	1.9473071	3.630655	1.2676675	6.449099	2.5540864	3.0522466	0.0	8.534503	1.3215799
268	ENSG00000116830*117060325_117060380	1	634	9.055385138137416	283	0.4400630914826498	0.0	0.41145113	4.033047	6.575774	0.0	9.126148	1.2119516	1.7920883	2.861328	0.0	1.5911679	0.0	0.55509937	1.6295463	2.4480278	2.0973542	0.0	1.6870399	1.2679847	0.0	5.2631254	3.1779296	3.1573308	3.0983887	0.9162606	0.0	5.5695386	0.07905226	0.0	0.0	1.1960498	0.5649089
269	ENSG00000198162*117367448_117367590	1	1166	23.81176179958132	314	0.4228130360205832	0.0	0.0	3.2475793	8.752059	0.6882281	8.234677	0.0	3.8243449	0.3243242	2.3084843	0.0	0.38559487	0.17849761	0.0	6.0838737	1.3547618	0.0	0.0	2.3578982	0.0	2.2368672	0.0	4.30366	3.3388674	0.0	1.4134146	7.0160723	2.5944192	0.0	2.3187563	5.679459	0.0
270	ENSG00000273136*120723948_120724044	0	65	21.817424229271428	31	0.6307692307692307	0.0	0.6595215	3.053226	8.219399	0.0	9.258797	0.0	0.59679675	0.21974549	0.6582987	0.8024088	1.7603089	0.0	0.0	6.190633	2.3002884	0.0	0.0	1.055344	0.0	6.6227584	0.0	4.135235	3.869812	2.1436336	0.78624225	7.222721	0.062495146	0.0	0.30062565	7.0608187	0.0
271	ENSG00000226067*120913186_120913350	0	1756	25.69046515733026	424	0.6571753986332574	4.0729437	2.5174398	1.2161627	2.4344852	0.0	2.4508214	2.1997125	0.7972073	0.54693115	0.0	0.0	0.0	0.31451824	6.0938416	4.042696	0.0	0.0	4.119959	0.69345915	0.0	2.6302516	0.0	0.8855635	1.643944	0.8044153	0.0	3.8271987	0.7480201	0.0	0.31376338	0.41128594	0.2834662
272	ENSG00000186141*145824087_145824285	1	1891	27.76688675382964	382	0.4288736118455843	0.0	1.0487007	2.02899	7.8734303	0.9449653	5.6029096	2.8050652	0.0	0.0	0.0	0.0	0.7511455	0.0	1.9552802	5.978408	5.8234963	0.58127743	0.0	2.8724978	0.0	5.26776	1.1884016	4.012792	3.584734	4.622353	0.0	8.243911	1.9610224	0.0	0.63170767	5.230236	0.0
273	ENSG00000186364*145845629_145845718	1	102	16.583123951777	58	0.5588235294117647	0.0	2.0640466	4.542246	8.115559	0.5239276	7.391087	0.0	0.5736268	1.5292284	0.0	0.45537075	0.72947097	0.0	0.0	4.7772465	1.0108912	0.0	0.0	2.1024828	0.6190788	4.1769795	0.0	1.726824	4.4632735	1.9948345	0.44537878	5.5647974	1.3522708	0.0	0.0	4.822175	0.96872425
274	ENSG00000121851*145964689_145964747	1	850	14.142135623730953	191	0.5270588235294118	1.2652006	0.0	5.9313955	6.1957626	0.0	5.4226522	1.1009018	0.0	2.3896945	1.7204516	0.78619283	0.0	0.0	0.887295	5.233008	0.7679291	0.0	0.0	0.0	0.39696893	4.561062	0.0	1.5310849	3.0205052	0.3834532	1.7533684	5.4171166	0.0	0.47883826	0.0	5.6312604	1.8865818
275	ENSG00000116128*147600110_147600268	1	612	39.28103868280471	46	0.4117647058823529	0.0	0.0	2.935545	8.465027	1.013688	9.685047	0.7546411	1.6873496	0.0	0.0	0.0	0.0	0.0	0.0	6.7657995	2.1125891	0.0	0.0	3.2192492	0.0	3.3152063	0.0	1.4292784	3.5395236	3.4976008	1.4234985	7.33576	0.0	0.39305934	1.6869979	5.6455364	0.80798566
276	ENSG00000116128*147541500_147541632	1	381	28.0178514522438	71	0.5223097112860893	7.412707	3.4723809	1.0058168	4.5064197	0.0	2.8219125	1.9556779	1.3564099	0.97210616	0.59000045	1.8167264	1.2407633	0.0	1.5176052	3.230496	0.0	0.0	3.4000587	0.0	0.0	2.718579	0.0	0.6972868	2.2878332	0.015691038	0.0	1.0938194	0.07973511	0.0	0.0	0.5358368	0.0
277	ENSG00000178104*148951906_148952076	1	194	25.495097567963924	30	0.3917525773195876	0.0	0.22209015	2.3491485	6.5647774	0.0	4.020689	2.2808135	0.3606995	0.0	0.0	0.0	0.0	0.0	0.0	2.5267153	0.24689633	1.6735771	0.0	0.0	0.0	2.7859976	0.060324922	3.1207347	4.738819	0.93613505	3.6247199	4.7774134	0.22424255	0.4650569	0.0	2.295946	0.0
278	ENSG00000274265*149175856_149175975	0	148	29.068883707497267	34	0.5608108108108109	4.1335654	2.543239	3.6704285	3.4717486	0.2995073	3.43592	2.7777927	0.0	0.23562568	0.0	1.9046314	1.4756675	0.0	3.7190619	3.700517	0.0	0.2310022	2.2061636	0.022073273	0.0	2.8846922	0.0	0.57428825	1.4663295	1.3890326	3.6994398	4.6226373	1.4839611	0.0	0.16951288	1.940801	0.46912786
279	ENSG00000136631*150067743_150067872	1	694	25.03996805109783	113	0.4899135446685879	2.3970866	2.1298168	4.1962447	1.1989517	0.0	4.9110513	0.9667488	1.0636518	3.5475283	0.0	1.80931	0.14806859	1.5625753	0.15702721	3.6080937	1.3463099	0.0	0.0	0.825309	0.0	2.6719854	0.04241595	0.0	2.5982778	2.0365818	0.5234947	7.0091968	2.7523234	0.0	2.2085278	2.9380677	1.3322995
280	ENSG00000136631*150067278_150067378	1	86	22.56102834535696	12	0.4534883720930232	1.9822843	1.7358668	3.3928194	5.471731	0.0	3.6199062	1.8664283	1.2772771	0.054575786	0.0	0.0	1.3489177	0.0	3.0767086	2.9805243	0.39500496	0.0	1.3672477	0.0	0.0	1.4012645	0.1257147	2.5522072	2.6190996	1.6814325	0.99835646	3.7316594	1.5102912	0.0	1.0271786	5.7454844	0.0
281	ENSG00000118298*150259963_150260152	1	71	47.43416490252569	6	0.4084507042253521	3.9896798	3.2771194	0.5913948	2.869865	0.0	2.8493485	3.1663225	0.22965209	1.3896971	0.0	1.8610945	2.9889586	0.0	4.1728787	1.4303406	1.4022932	0.0	4.313646	0.0	0.0	1.2044678	0.0	0.0	0.74742407	0.77143735	1.436177	3.2147355	0.7743112	0.7639815	0.28581333	2.0979264	2.077146
282	ENSG00000266472*150293827_150293934	1	9731	15.198684153570664	1235	0.4562737642585551	0.0	1.5406406	4.4809856	8.572055	0.0	7.7645526	0.0	0.0	0.0	0.07702077	0.0	1.8506293	0.0	0.0	6.1455393	0.6981267	0.0	0.0	1.814955	0.0	3.2622433	0.0	3.7993321	2.4912157	1.0770276	0.8991127	8.651002	0.0	0.65126795	1.788084	3.8599887	1.0815903
283	ENSG00000117360*150321478_150321601	1	1261	17.146428199482248	203	0.5130848532910388	0.0	0.0	5.8410587	10.733442	0.0	7.9525065	0.53008413	1.6335616	0.56376654	0.0	1.2915754	1.2324507	0.0	0.0	7.6213093	2.9901407	0.0	0.0	0.94112074	0.0	3.8109732	0.0	1.4380453	3.2994998	3.9619486	0.34915447	8.141556	0.0	1.1394309	0.1157082	5.7043266	0.19192939
284	ENSG00000143374*150487369_150487463	1	686	13.341664064126334	125	0.4198250728862974	5.559138	2.4078758	2.510872	6.7014284	0.0	5.9844813	3.7528837	1.3913809	0.0	0.0	0.8525838	1.9237065	0.0	1.3183937	3.1865764	0.0	0.0	2.5401776	0.0	0.0	3.1332734	0.0	1.5280129	2.0986462	2.8454807	2.3213036	6.1748643	0.24513221	1.2661486	1.0500404	4.5695963	0.3860292
285	ENSG00000143379*150926262_150926499	1	938	33.1058907144937	73	0.5831556503198294	0.0	0.0	5.317758	11.530566	0.0	11.143872	0.0	2.2783947	1.831775	0.0	0.10765868	1.0142664	0.0	0.0	7.368145	4.1186275	0.7113548	0.0	2.3299346	0.0	3.961648	0.0	5.3797064	4.368888	4.378166	1.832872	6.757791	0.0	0.0	0.0	5.8073354	0.79325676
286	ENSG00000163156*151165989_151166237	1	4787	40.422765862815474	1461	0.4777522456653436	0.2723827	1.7318014	4.61318	6.658751	0.0	6.832141	0.25465298	0.0	3.002349	0.0	0.0	1.4793104	0.0	0.0	3.628445	1.3262591	0.51124305	0.0	0.40347952	0.0	3.6380417	0.0	2.8425488	3.3148608	1.7926384	0.7143499	4.2252502	0.0	1.7154034	1.2760175	3.5618274	0.3560447
287	ENSG00000143398*151198495_151198628	1	2474	17.663521732655695	380	0.4143088116410671	2.7554522	1.571135	0.3624455	5.8065333	0.0	3.820852	0.23765247	3.5330985	2.5665486	0.0	0.0	0.88847333	0.47387064	3.1454775	2.226148	0.7646721	0.0	2.7615016	1.3111341	0.0	4.985847	1.1729295	1.0085051	1.2226553	2.373924	1.8296555	5.147179	0.0	0.0	0.9964359	5.0429196	2.885284
288	ENSG00000159352*151254702_151254802	1	8811	10.099504938362076	1162	0.4261718306662126	0.99097544	1.865198	1.4427526	3.80059	0.0	7.1508775	0.6582641	0.0	1.6730046	2.1231246	0.0	0.21633187	0.5353192	1.667259	1.3965192	0.30083668	0.0	0.55844843	0.72684836	0.0	3.2975047	0.0	1.0918055	1.1555278	1.8490403	0.0	4.9257455	0.0	0.9787224	0.8260144	5.346053	0.0
289	ENSG00000143373*151282243_151282360	1	249	17.804493814764857	60	0.3734939759036144	0.0	1.4326376	3.3099678	7.9612236	0.0	8.750787	0.0	2.3717365	1.5892767	0.6447232	0.0	0.0	0.28961718	0.0	5.493409	1.4559022	0.0	0.0	0.15365723	0.0	4.571671	0.0	4.8830295	5.073177	2.9735873	0.0	7.2777157	0.39420086	1.7591892	1.7832023	4.6166854	0.6639106
290	ENSG00000143375*151511319_151511508	1	881	39.68626966596886	104	0.4937570942111237	0.0	1.1162403	2.438553	5.9673705	0.0	5.878383	0.06954463	0.36565745	0.3827437	0.0	0.0	0.29629573	0.0	0.35150445	5.2856545	0.78690684	0.0	0.0	0.15273924	0.0	3.2209597	0.0	3.3702357	1.7496618	0.38277027	0.7437197	5.513631	0.55342734	0.0	1.4475899	5.3833094	0.0
291	ENSG00000143375*151537903_151538045	0	55	34.91418050019218	8	0.0545454545454545	8.611497	4.5936203	2.254691	0.0	0.0	1.048699	4.4362693	0.661426	1.2809737	0.0	4.3750844	1.5464178	0.0	6.9512553	1.1634971	0.9649628	0.0	6.9868135	0.18025309	0.0	2.8917792	0.0	1.2242578	1.3781489	0.0	0.0	0.92276883	0.0	0.0	0.30900708	1.7516115	2.6946328
292	ENSG00000143376*151612149_151612258	1	2113	13.820274961085254	618	0.4306672976810222	0.0	0.0	4.4668036	11.077315	0.0	9.516557	0.0	0.0	0.09989396	0.0	0.0	0.0	0.0	0.0	6.8421593	2.6815765	0.0	0.0	3.107364	0.0	4.7039886	0.0	4.8134966	3.3904853	1.7906756	1.4546052	10.061695	0.95640415	0.0	2.0844812	6.865172	0.0
293	ENSG00000143376*151612005_151612147	1	1201	29.189039038652847	157	0.492089925062448	0.0	0.6103467	6.4603806	12.915023	0.0	10.767683	0.0	1.7348096	0.94672394	0.0	0.0	1.1907334	0.0	0.0	7.1663623	3.7663639	1.8141592	0.0	1.0769062	0.0	7.1545706	0.94830734	3.5777194	3.7220848	3.4234326	0.8754246	8.604207	1.0850552	0.0	1.5342935	8.016376	0.0
294	ENSG00000160679*153633981_153634170	1	5982	16.3707055437449	1682	0.4994984954864593	1.9312098	0.6157923	3.2983553	6.155941	0.0	6.0806437	1.5370247	2.4950573	0.27837598	0.0	3.0798364	2.373992	0.0	1.3479197	4.4353623	0.87496513	0.0	1.3682096	0.0	0.0	3.1294224	0.7855929	3.329558	0.5895861	2.6599019	0.33177564	3.7559109	0.0	1.4024348	0.78637105	2.7219062	0.81943315
295	ENSG00000143624*153728049_153728114	1	1137	6.164414002968976	316	0.7370272647317502	0.0	0.0	6.1247	6.781603	0.0	9.509704	1.972269	2.4750009	1.502839	0.70439434	0.42072627	0.0	0.15671387	0.0	5.591063	3.954927	0.0	0.0	3.544055	0.70844835	3.82946	0.0	4.4924397	4.076316	0.21553311	2.3786876	4.0831165	0.107542284	0.81183153	1.7905431	4.547439	0.0
296	ENSG00000143624*153772642_153772705	0	102	20.73644135332772	20	0.0686274509803921	6.647812	1.2619432	2.0268362	2.0138896	0.0	0.55169594	1.1617004	0.4792097	2.4188852	1.2736374	3.0163085	2.922736	0.0	5.2020073	0.3258367	0.8885605	0.0	8.546543	0.0	0.0	2.2497685	0.38016337	0.0	1.4952288	0.0	0.0	0.0	0.12429655	0.680356	0.0	0.0	0.0
297	ENSG00000177954*153991095_153991206	0	62	25.099800796022265	12	0.064516129032258	9.817454	3.7553651	2.2476473	0.0	0.0	0.0	5.6555104	0.7349998	1.0730865	0.0	3.545525	0.21390368	0.51945335	6.0449944	0.0	0.0	0.0	8.528554	0.0	0.0	4.302439	1.9776561	0.0	2.8507059	0.4722511	0.0	0.0	4.3761225	2.2627292	0.0	1.529134	1.7460004
298	ENSG00000143569*154220891_154221029	1	2653	19.235384061671343	697	0.4444025631360723	0.0	0.31567466	6.996755	13.898773	0.16038768	13.578623	0.0	0.0	0.09369443	0.0	0.0	0.9198504	0.0	0.0	8.849736	1.5670515	0.0	0.0	1.7090068	0.0	5.456747	0.0	4.3296833	6.0576825	2.7462416	0.0	10.8689785	0.0	2.546263	0.0	9.064791	0.0
299	ENSG00000143569*154220692_154220882	1	125	43.87482193696061	11	0.4	0.0	1.2261772	6.916954	7.9759364	0.32008404	8.8405485	0.0	1.2659675	0.0	1.6520617	0.0	1.5345736	1.5977236	0.0	8.300788	3.1587324	0.0	0.0	1.7037531	0.0	4.3860664	1.0435408	2.4431558	5.0843353	2.4683661	2.3390477	9.0140505	0.0	0.8361203	1.8218718	6.32152	0.0
300	ENSG00000173207*154974652_154974807	1	9533	16.30950643030009	1886	0.2991712996957935	1.6088635	0.5021382	3.8640225	2.707069	1.118497	5.476217	0.0	0.0	0.16054347	0.28662324	0.0	0.49415106	0.0	2.4589503	2.4500563	0.0	0.0	1.6364402	0.0	0.0	2.9026976	0.0	3.9818456	1.8356019	2.0903802	0.0	3.936076	0.7638696	0.65593106	0.45463482	3.8005478	0.0
301	ENSG00000173207*154977983_154978108	0	191	39.05124837953327	15	0.0261780104712041	12.094414	4.044299	1.0541495	0.0	0.0	0.1490429	4.2719812	0.6218746	3.4378252	0.0	4.535189	1.6555467	0.0	9.00123	0.0	0.83779204	0.0	8.880852	0.0	0.0	0.22145416	0.9983441	0.10030213	0.0	1.4478889	0.0	0.0	1.5536792	0.0	0.27981165	0.0	3.4299865
302	ENSG00000160688*154983337_154983444	1	5426	12.767145334803704	1120	0.3610394397346111	5.5835867	4.304027	2.2854328	3.060923	0.8059414	3.9199312	2.8896713	0.5980142	2.9228837	0.0	1.6975342	2.0654292	0.67662215	2.663107	2.6363008	1.9224846	0.0	5.483533	0.0	0.0	2.6386762	0.0	2.7431846	2.1444669	2.2261956	0.0	0.7415202	0.0	0.15200862	0.0	2.4111714	1.2692995
303	ENSG00000143590*155085466_155085569	1	116	22.36067977499789	22	0.4051724137931034	0.0	0.0	3.3640356	8.353877	0.0	8.074211	1.1495633	0.6323243	1.2461178	1.8371809	0.0	0.0	0.0	0.0	7.333385	0.036515255	0.0	0.0	3.127506	0.0	4.045741	0.2650529	2.452782	2.1024575	0.7318689	1.6079552	7.9789	0.20830755	2.1102002	0.0	6.0544844	0.0
304	ENSG00000169241*155135761_155135908	1	4099	20.4939015319192	1003	0.4823127592095633	0.0	0.90598583	0.5614121	8.537991	0.3547865	8.71773	1.4388182	2.0539691	0.0	0.0	0.0	0.0	0.0	0.0	6.7018013	0.9276243	0.0	0.0	0.0	0.0	3.316107	0.0	3.4766345	1.985415	4.5908875	4.6277566	12.101487	0.45255008	0.6675889	2.3583326	5.743745	0.0
305	ENSG00000163462*155174573_155174614	1	57	9.591663046625438	18	0.6842105263157895	3.902651	2.3315423	3.721437	3.4927042	0.0	2.852267	2.0415523	1.2868297	0.74082744	0.5708154	0.0	1.1010139	0.111697026	2.3155906	3.6582792	1.5989933	0.0	0.35080025	0.0	0.0	3.6526031	0.0	3.76181	0.9122241	2.7467532	0.0	4.039215	0.7108498	0.0	0.0	1.7523105	0.8993318
306	ENSG00000173171*155209188_155209316	1	5029	10.583005244258365	1928	0.403261085702923	1.0125383	1.9101682	2.3502975	4.391461	0.0	2.9485147	0.7679959	0.43336892	1.5265754	0.0	0.0	0.0	0.19146651	2.3749812	5.902508	2.0380366	0.0	1.5651693	0.0	0.0	2.2602437	0.0	1.0476456	3.9858222	2.4886816	0.0	3.2561946	0.0	0.0	0.050249033	3.7812624	2.3469627
307	ENSG00000160752*155308749_155308984	1	8828	37.094473981982816	1807	0.4020163117353874	2.3377118	2.545527	2.5760295	3.3074393	0.0	3.1170063	1.4694088	1.2635151	1.3071507	0.0	2.5815325	4.2729235	0.0	2.3312519	5.9502735	1.3539283	0.0	2.9000096	2.5596278	0.27325332	2.803741	0.0	4.4991207	1.0150105	0.0	1.2187169	3.8023632	1.6311338	1.7127012	0.0	2.4029	0.7551582
308	ENSG00000160752*155319604_155319726	0	66	30.215889859476256	5	0.0454545454545454	7.359946	2.5874727	2.593655	3.962141	0.17698129	3.074965	0.9057086	0.7649587	0.0	1.872143	0.0	1.2042004	0.0	3.2407436	2.3882444	2.0447474	0.0	5.556172	0.0	0.69728506	2.742005	0.0	2.3972983	3.762836	1.2477709	0.0	2.208361	0.513468	0.0	0.0	4.38636	3.069187
309	ENSG00000160753*155324386_155324637	1	3707	28.74021572639983	845	0.6409495548961425	0.5252899	0.55619323	2.9670322	7.317598	1.6062295	4.7876344	0.07122264	0.38812447	0.0	1.4393755	0.27153128	1.228278	0.5376212	2.928535	3.5064645	1.6366897	0.046765164	1.631375	1.9706163	1.4150751	2.8065505	1.6226774	3.731421	1.3312608	3.5521863	0.8828142	5.431046	1.8514086	0.0	0.0	3.3436909	0.0
310	ENSG00000160753*155326872_155326983	0	56	27.0	9	0.0714285714285714	9.9856825	4.132342	0.0	0.0	0.62851334	1.5602123	5.295961	1.5169518	0.7956589	0.0	1.5985332	0.37066472	0.0	3.3902931	0.19868027	0.0	0.0	6.533823	3.247926	0.31157327	2.0892885	0.5855454	5.689713	1.6407607	0.8198836	0.13857159	0.0	1.1318529	0.0	0.0	0.51738036	0.22135305
311	ENSG00000160753*155325007_155325171	1	51	37.77565353504821	14	0.5294117647058824	2.9027398	1.8619106	2.730723	3.8521245	0.0	3.611515	1.9551331	0.0	2.13021	0.0	0.4946452	1.7553985	0.0	0.0	3.1024957	0.24254361	0.0	4.2398467	0.041189864	0.0	4.185876	0.0	0.0	4.5995426	0.06040066	1.292311	3.1664166	1.35054	0.24539675	1.8253756	3.7441144	2.952827
312	ENSG00000235919*155562884_155563047	1	740	22.62741699796952	226	0.6162162162162163	0.0	0.0	4.609295	2.8729265	0.0	4.7780895	0.0	1.1260456	0.108311675	1.0021193	0.02649469	0.06737841	0.0	2.827851	6.0869584	3.5225246	0.0	0.0035405625	0.38826367	0.0	2.3310428	0.59401333	2.3230565	2.621272	3.876036	0.0	4.552411	0.19030063	0.0	1.191266	4.036799	1.9527985
313	ENSG00000235919*155563173_155563276	1	359	15.811388300841896	150	0.6211699164345403	0.0	0.0	4.8924284	7.556374	0.0	7.4718823	0.20212817	3.9446175	1.122192	2.559796	1.443766	1.1937264	0.0	0.0	7.055843	1.1459773	0.0	0.0	3.7455158	0.0	4.8685827	0.0	4.105565	2.2006257	3.3253546	1.7666706	8.102265	0.0	1.2249608	1.8349694	5.6479645	1.3107202
314	ENSG00000132676*155688701_155688877	1	121	31.874754901018456	17	0.6198347107438017	1.8964362	0.0	6.2161083	5.9628615	0.0	6.181467	1.151149	2.3716648	0.10872119	1.2983018	0.0	1.4607393	1.6627276	0.0	5.017822	2.389902	0.0	1.0525992	0.0	0.10200641	2.676889	0.0	2.1446638	0.48963135	3.7825801	0.23392831	3.80228	0.0	0.0	0.0	6.0067205	0.0
315	ENSG00000116586*156054752_156054889	1	8776	24.31049156228644	1415	0.3945989061075661	3.5276933	1.3173068	2.698962	4.832136	0.0	5.6946125	1.4053955	0.047282178	0.0	0.0	0.0	2.352276	0.0	0.74341184	2.258075	2.397335	0.07605512	4.561213	0.89826113	0.0	3.3355403	0.0	3.3122578	2.0338635	0.0	0.0	2.2581968	1.5846735	0.0	0.46057415	5.271401	0.0
316	ENSG00000132698*156061159_156061289	1	6162	21.77154105707724	1404	0.5748133722817267	12.034241	3.96298	0.00056923926	1.3022991	0.0	2.3931034	3.6261327	0.3282095	2.7567346	0.0	4.7271266	3.3861167	2.0924103	7.0826545	0.54934704	0.0	0.0	5.4783835	1.3691941	0.0	2.8461998	0.0	1.1209999	0.0	1.4733385	0.0	1.5024455	3.2849278	0.0	0.0	0.9165395	2.3412032
317	ENSG00000160789*156114646_156114794	1	686	22.978250586152114	447	0.5	2.7986734	0.0	6.31747	6.2803397	0.0	4.447176	0.51593554	0.30740732	2.0825238	0.0	1.9540641	0.0	0.0	2.7911544	3.1263804	1.4920051	0.0	1.9762083	0.0	0.0	3.0331342	0.0	2.0863533	0.0	2.518713	0.055752836	3.9165535	0.95175284	0.0	0.0	4.3757153	0.81488436
318	ENSG00000160789*156126164_156126199	1	154	7.071067811865476	53	0.6428571428571429	8.684878	4.0477633	0.0	0.0	0.0	0.7699455	3.06429	1.3703287	0.013441594	0.5588268	2.1710606	2.519109	0.0	7.4270463	1.7682672	1.2820704	0.0	4.7859583	0.0	0.0	2.0398805	0.0	0.036832538	2.0531914	0.041054618	0.0	0.0	2.5937	1.5564295	0.18479076	1.5047188	0.0
319	ENSG00000160783*156212992_156213108	1	126	23.021728866442675	38	0.5793650793650794	0.24593735	1.7384044	3.7832537	3.9691167	0.0	6.321836	0.14199877	0.3236773	0.234355	0.0	0.49165818	2.6018255	1.4423	0.5140158	4.304569	1.3192375	0.0	0.0	2.930541	0.0	5.719321	0.0	1.9021004	1.504256	2.9206302	0.0	6.362679	0.0	0.0	0.0	3.9718268	0.19654226
320	ENSG00000143303*156728452_156728543	1	728	21.748563170931547	117	0.4271978021978022	0.0	0.4545047	4.6941814	7.5168676	0.0	9.108539	0.0	1.4814909	0.20371504	0.0	1.9297134	2.0912309	0.0	0.0	4.962743	1.2944951	0.0	0.0	0.59834045	0.0	4.696667	0.0	3.4754262	4.241659	4.5780826	0.0	9.835788	0.0	1.7647055	1.6354456	6.2151165	0.0
321	ENSG00000143294*156767469_156767610	1	3843	17.146428199482248	895	0.2469424928441322	0.85298324	0.0	3.247593	5.2781706	0.7765304	5.264941	1.6943669	0.0	0.0	0.0	0.0	0.0	0.0	2.9526207	4.6009316	0.0	0.28210828	0.31582972	0.18496315	0.0	3.5693824	0.0	4.2518764	3.2815688	0.72945523	0.0	3.2270637	1.0589241	0.0	0.0	4.0443993	0.0
322	ENSG00000162706*159171610_159171669	1	76	7.937253933193772	56	0.6447368421052632	0.24186729	3.5497508	4.656529	7.199166	0.0	5.9724994	0.8706117	0.71609443	1.6442957	0.0	1.1282979	2.8300405	0.0	0.22827064	1.890284	2.1085806	0.0	2.139498	0.0	0.0	4.9233427	0.0	3.4848197	2.9892561	0.0	2.2060921	5.476233	0.0	0.6494854	0.343873	4.5367746	2.7955394
323	ENSG00000162706*159188614_159188773	1	59	30.23243291566195	10	0.5084745762711864	1.1963414	0.8389123	2.8895183	5.9870253	0.0	3.1425896	2.5699031	0.0	0.14585504	1.8596145	0.08614242	1.571935	1.0907568	3.4867232	5.6709595	2.5492635	0.0	0.5737435	0.06620578	0.0	3.6467845	0.03266235	2.0251613	4.013279	2.698393	0.0	4.351417	0.5486686	0.37289667	0.0	4.3954644	0.90608084
324	ENSG00000158716*159780931_159781063	1	9753	20.54263858417414	2106	0.4357633548651697	0.0	4.4014153	5.7709866	7.522605	0.0	8.7998495	1.7754893	1.4927651	1.9531718	0.0	0.0	2.2032254	0.0	0.7953341	3.1980333	1.3125147	0.71133274	1.5912716	3.5306382	0.0	4.9140835	0.45902514	2.5628223	1.2459427	2.336335	1.637317	5.197216	0.48181635	0.0	2.2902083	5.519913	0.34089598
325	ENSG00000158716*159781119_159781278	1	137	38.74274125562104	10	0.3430656934306569	0.22929381	0.18065563	4.424661	6.998932	0.45276687	7.2043138	1.1101416	0.0	1.4224204	0.09732095	2.4707098	0.71526456	0.0	0.3987058	4.8022075	0.0	1.5755445	1.0684725	1.2088146	0.0	4.9230137	0.0	3.9780333	2.24733	3.699458	0.7100534	6.1547112	0.6128718	0.0	0.0	3.5023441	0.49059936
326	ENSG00000018625*160115758_160115845	1	1083	5.0	962	0.7109879963065558	3.05304	0.496885	2.538596	4.343237	0.0	3.6750124	0.0	0.0	2.6971154	1.204111	1.4504077	1.2089065	0.0	3.4529538	3.1005445	0.019439552	0.0	0.56329566	0.0	0.0	1.2587472	1.154534	1.9608809	0.1383221	2.1771908	2.355895	3.859292	1.1512902	0.94323766	0.88037276	5.291301	2.1332154
327	ENSG00000162734*160205336_160205516	1	2881	22.538855339169288	760	0.4540090246442207	0.0	3.2972007	4.2704043	12.13796	1.3743111	8.921603	0.0	2.2267005	0.0	0.0	0.0	0.0	0.0	0.0	7.201795	0.0	0.0	0.0	2.853465	0.0	4.6886244	0.0	2.9897423	3.1764781	4.0999684	0.19359538	8.906386	0.0	2.1036406	0.0	8.462171	0.0
328	ENSG00000162736*160343315_160343513	1	923	19.18332609325088	270	0.4864572047670639	0.0	0.0	6.8808575	7.143249	0.32769215	7.8395333	0.0	1.5006828	2.0806262	1.5989964	0.0	0.5134271	0.0	1.6454387	3.4701507	0.1000234	0.0	0.0	1.3232957	0.0	4.3286953	0.0	3.8584309	4.097335	2.869033	0.08526431	4.799753	0.0	0.60996664	0.27449304	5.6174545	0.4140037
329	ENSG00000158793*161118085_161118178	1	3284	14.142135623730953	593	0.5341047503045067	0.0	0.0	4.270534	7.371588	0.0	6.305473	1.7582842	1.8693404	1.9753104	0.0	1.4817414	0.0	0.0	0.6186122	4.307262	2.6398	0.0	0.35111085	0.0	0.0	4.509262	0.0	3.108043	4.870833	1.9557087	1.029327	7.656083	0.0	0.7238748	1.0064418	5.3602657	0.0
330	ENSG00000158793*161119773_161119946	1	59	41.43669871020132	5	0.0169491525423728	8.767205	2.2307408	1.5220376	0.0	0.0	0.0	4.3156333	0.6539029	1.179538	0.0	4.115993	1.563367	0.0	8.107531	0.0	0.0	0.0	7.6844597	1.0274926	0.0	0.0	0.3920291	0.0	0.040908914	3.5424142	0.0	0.0	3.0543392	0.0	1.7702906	2.870383	5.3216925
331	ENSG00000143222*161153879_161154113	1	8968	16.09347693943108	2235	0.6151873327386262	0.0	1.4723542	5.790711	7.6954017	0.0	6.4927216	1.4739957	0.29664472	0.0	0.43834877	0.0	0.4200089	0.0	0.0	4.114256	1.5146598	0.0	0.0	0.39408338	0.0	5.087186	0.0	2.1648948	2.331339	2.1337416	1.4895163	5.372152	0.0	0.77586156	0.0	5.4484186	0.5636442
332	ENSG00000143222*161156948_161157060	0	83	22.0454076850486	7	0.0602409638554216	8.362749	3.5841208	0.21278222	0.0	0.0	0.0	3.232158	0.39061514	0.0	0.0	3.5696518	3.5685384	0.42548457	8.664942	0.56274366	0.0	0.0	6.839425	0.0	0.03168569	1.618057	1.4005526	0.4409128	0.6562295	1.4017112	0.0	0.0	1.8445959	1.3923	1.4593707	0.92634165	4.9723353
333	ENSG00000158864*161202335_161202475	1	6811	21.587033144922906	1985	0.4914109528703568	0.0	0.0	2.7991328	8.514961	0.25888854	8.45976	0.0	0.3891815	0.97338223	0.0	1.3381605	0.15736717	2.0983279	0.0	5.6681895	3.8298757	0.0	0.0	1.2357101	0.0	4.5005693	0.43683094	6.5812755	2.7662668	2.970431	0.8438905	6.5522785	1.3782785	0.6520847	0.0	7.015391	0.0
334	ENSG00000143252*161314310_161314449	1	9004	8.306623862918075	4161	0.5226565970679697	0.0	1.471477	4.3064704	8.833456	0.0	9.798277	0.0	1.7053916	0.0	0.0	0.0	2.4753408	0.3833677	0.0	6.3037105	2.335131	0.0	0.08896754	0.0	0.0	5.540331	0.6497265	3.1939929	4.2433877	1.8719962	0.8579133	7.658909	0.51006496	2.2257848	1.1475534	3.4972491	0.08624082
335	ENSG00000081721*161752368_161752458	0	51	23.345235059857504	6	0.0196078431372549	8.784695	5.011697	1.4159566	0.94199187	0.17793708	0.0	4.2975364	1.2067438	2.7224336	0.0	4.240001	2.0431273	0.98785686	7.8234544	0.6252003	1.983901	0.0	9.625729	1.549921	0.0	2.2709615	0.0	1.8722011	3.2989254	0.9621259	1.2190478	0.0	0.0	0.07426902	1.3969482	2.6727233	2.4111025
336	ENSG00000198929*162069690_162069857	1	2230	30.315012782448235	188	0.495067264573991	0.4073262	3.388413	5.405719	6.054325	0.5145745	5.0677037	0.36693266	1.3786058	2.4566913	0.0	2.2156267	0.7968109	0.825735	0.671077	5.8412423	0.0	0.5605471	1.2048054	0.0	0.23201233	3.119639	0.48154497	1.3581231	2.093837	1.2805386	0.0	5.7178187	1.2422132	0.0	3.0141103	2.5031393	0.0
337	ENSG00000152332*162497773_162497936	1	1934	15.491933384829668	253	0.5341261633919339	1.4240341	1.6901308	3.8839922	4.5656066	0.26531413	7.89039	1.3350914	0.54141647	0.3604513	0.5851647	0.0	1.0013231	0.0	2.7672026	2.9301817	0.0	0.0	1.1058804	0.6407082	0.0	2.5534213	0.0	1.1607071	0.18330505	0.73819256	0.28876653	3.3624253	0.3930668	0.363505	0.0	3.277388	0.0
338	ENSG00000117143*162561505_162561610	1	2290	23.68543856465402	464	0.5017467248908297	0.025778055	0.0	4.917047	7.3753815	0.0	7.240265	0.0	0.80753386	0.0	0.0	0.0	1.3948677	0.0	0.031189803	4.9499817	2.9896874	0.0	0.0	1.7968154	0.0	4.0161347	0.45117915	1.2074785	0.07609759	4.06789	2.17604	5.8744445	0.24497335	0.34817624	1.340112	6.278849	0.0
339	ENSG00000143198*165631212_165631284	1	9781	17.578395831246947	2382	0.4362539617626009	0.0	0.0	5.246583	6.9863486	0.0	8.5629635	2.597429	0.22279815	0.7132962	1.2904879	0.8061379	0.12281553	0.0	1.8629547	4.905565	3.3928745	0.0	1.2439682	0.9337805	0.0	5.958623	0.0	5.090478	2.4198084	1.2439874	0.0	6.6180034	1.3561894	0.0	0.28436226	4.6972475	0.0
340	ENSG00000143179*165827613_165827714	1	2127	15.524174696260024	747	0.5575928537846733	1.0336889	0.0	2.4146805	7.9776855	0.3207581	9.279594	0.0	0.0	2.2631216	0.0	1.2650084	0.0	0.0	0.0	6.777861	1.5174631	0.0	0.0	1.2538244	0.0	2.7609031	0.0	3.5017247	2.5187259	1.7485335	0.0	5.869192	0.33808124	1.3388412	0.0	2.8102481	0.85980284
341	ENSG00000143179*165827726_165827926	1	1412	26.73948391424188	161	0.311614730878187	0.0	0.86549765	4.298106	9.651463	0.0	9.2294655	0.67898875	1.7272997	2.4899209	1.5961097	0.82924074	0.0	0.0	1.6597697	5.7810287	1.0482734	0.0	0.0	1.899197	0.0	2.119696	0.0	2.1721373	3.662419	1.572027	0.09140623	6.9644456	0.0	0.92998797	0.0	6.6819515	1.6569434
342	ENSG00000143157*166839446_166839587	1	649	18.601075237738275	59	0.5685670261941448	0.0	0.0	6.409464	9.373976	0.0	9.38338	0.0	0.7844501	0.0	1.4111612	1.040519	0.45324537	0.59914994	0.0	5.001587	1.2432548	0.0	0.0	4.6957703	0.0	3.4572525	0.7716533	2.7492108	2.9750144	2.258479	1.0364923	7.898433	3.3760853	0.5373891	1.3118434	7.6548295	0.0
343	ENSG00000143157*166840956_166841080	0	72	25.27844931952908	14	0.0555555555555555	6.793506	0.93921405	0.0	0.0	0.0	2.3813155	3.1324935	1.609524	1.1790411	0.0	2.8557122	1.2374023	0.2603997	3.3915303	1.6633258	0.7902277	0.0	6.2746305	1.3882338	0.0	3.0453362	0.0	0.521954	2.6368585	1.6108266	0.22306556	0.1273529	1.4416054	0.0	1.7155689	2.5740893	0.7541002
344	ENSG00000143157*166839629_166839763	1	50	33.80828300875393	8	0.36	0.0	0.0	6.2193604	11.33557	0.0	11.435529	0.0	1.1504241	0.0	0.0	0.0	0.0	0.0	0.0	7.4387956	3.338985	0.0	0.0	2.7618256	0.0	4.7902637	0.24411745	5.205256	3.462608	2.3864646	0.0	10.491048	0.73502797	0.8904699	0.47684434	6.6152043	0.0
345	ENSG00000143190*167374178_167374289	1	142	29.017236257093817	12	0.0211267605633802	10.241598	3.9046962	0.0	0.0	0.0	0.041956976	5.357683	0.3448205	0.48381934	0.0	3.0388427	2.8315835	0.0	5.0818667	2.3955681	0.0	0.0	3.283054	2.7631838	0.0	4.5478325	0.0	0.2738121	0.0	1.3042938	0.88508123	2.5034833	0.0	0.0	0.97336113	2.036784	0.5614626
346	ENSG00000143190*167426630_167426772	0	83	43.95452195167182	11	0.0240963855421686	10.081822	3.640767	0.0	0.0	0.0	0.0	3.0476675	0.51384705	1.421133	0.0	1.3025877	1.0588486	0.13094151	7.2115946	0.3500267	0.47960952	0.0	7.8819985	0.0	0.0	2.2310941	0.28170353	0.0	2.073209	0.5080302	0.7002263	0.621983	0.4637171	0.0	0.0	0.18046129	2.0056975
347	ENSG00000143190*167401449_167401549	1	66	27.31300056749533	8	0.0757575757575757	7.242018	4.109083	1.4211448	0.0	0.0	0.0	2.506652	0.0	1.8783042	0.0	3.7285035	0.78130215	0.0	7.616309	0.08873686	0.0	0.0	7.2238107	0.0	0.0	2.440362	0.0	1.6375656	0.5236179	0.31483665	0.0	0.52922934	1.1950485	0.0	1.4730048	1.7423396	2.00475
348	ENSG00000197965*167721928_167722039	1	3973	17.549928774784245	660	0.3908884973571608	0.0	1.2625803	0.948669	6.1581054	0.0	5.1763544	0.0	1.2541473	2.7016969	0.0	3.0283673	0.3737884	0.0	1.2641593	0.73956466	1.658035	0.0	1.9041634	2.4921086	0.0	3.988655	0.0	3.6128054	2.2572174	0.99521065	0.0	4.915521	2.5186784	0.30624896	0.0	3.6611485	0.9757222
349	ENSG00000143164*167936860_167936978	1	139	24.55605831561735	27	0.381294964028777	0.0	1.1848453	2.2717645	6.265111	0.0	7.694645	0.0	0.6011794	1.1673827	0.0	0.0	0.0	0.09834595	0.0	6.6354227	0.0	0.0	0.0	1.2762693	0.0	5.9972258	0.0	2.8322957	3.4449816	3.6188319	0.0	7.5814433	1.9949107	0.6121135	4.3340936	3.1473892	0.0
350	ENSG00000213064*168225937_168226055	1	436	27.47726332806817	54	0.4288990825688073	0.48342317	0.0	2.6327262	6.9762692	0.0	4.309254	0.0	1.915304	1.9755169	0.7589228	1.9648131	1.3403542	0.0	1.3460984	3.9964316	2.9222379	2.4996543	2.1957912	1.6602193	0.0	6.1552567	1.357757	1.01232	3.2106586	1.0492752	0.31565002	5.296095	0.0	0.9241193	0.0	2.8129246	0.0
351	ENSG00000143153*169106597_169106770	1	4013	31.937438845342623	674	0.5532020931971094	0.0	1.0452312	3.0290864	6.0316596	0.0	6.820624	1.1329552	2.92592	1.0252683	0.0	0.56535476	0.011220913	0.0	0.0	7.9371142	1.4488996	0.0	0.0	1.2684054	0.0	1.9207844	1.676353	2.691303	1.8456812	1.6471623	0.957345	5.778847	1.3567162	0.0	0.17334592	5.28053	0.0
352	ENSG00000143153*169106255_169106425	1	2118	28.89636655359978	1079	0.7001888574126535	0.0	0.0	5.8296413	9.927633	0.0	10.428345	0.0	0.41528326	0.87962717	2.5194497	0.0	1.1384602	0.61179006	0.2059975	3.4345999	0.12064346	0.0	0.0	0.66173625	0.0	5.275243	0.0	3.298223	2.7701263	4.060274	1.3134379	7.721853	0.0	0.0	0.21454991	5.617037	1.0520037
353	ENSG00000117475*169368108_169368329	1	350	21.54065922853801	35	0.3142857142857143	2.604142	2.7605073	1.9472015	3.782773	0.0	4.195039	0.0	3.748536	0.0	0.0	0.3200254	2.8650393	0.0	1.1024026	1.2636431	0.39410922	0.0	1.5636942	1.8079201	0.0033549243	4.8292212	0.0	1.7682214	1.8821605	0.999576	0.0	4.6825933	1.834119	0.120855935	2.060601	6.163812	0.0
354	ENSG00000117475*169367970_169368052	1	99	14.491376746189438	17	0.5454545454545454	2.5863805	1.1004254	4.12806	7.134544	0.51680636	6.6880074	1.7192838	0.0	0.04829536	0.0	0.0	2.0511355	0.8709743	2.5682719	3.1378465	1.7243971	0.0	0.0	1.3567731	0.0	5.319751	0.0	3.865167	2.3537605	1.4509673	0.0	7.947103	0.0	1.3841792	2.0836205	4.340077	1.0082437
355	ENSG00000120370*170532128_170532261	1	416	23.323807579381203	53	0.4663461538461538	0.077729024	2.8481736	4.4621015	2.4765275	0.84428024	4.665564	0.93046904	0.49470252	1.564723	0.0	0.29849035	0.81649613	0.0	1.5361296	3.324481	2.3078783	0.0	1.4038064	1.5785329	0.0	3.653484	0.0	2.6790483	2.5658922	1.8962979	0.43843648	4.2456584	0.09724368	0.55649835	0.0	3.6564887	1.4984078
356	ENSG00000010165*171784071_171784223	0	51	49.04079934095692	4	0.0	11.545574	2.3413136	2.4166217	0.29049888	0.79607356	0.23632282	3.696299	0.0	1.1075674	0.2287017	2.9737296	1.9039835	0.0	6.6004033	3.081761	0.0	0.0	8.997415	0.0	0.7794013	0.64389527	0.0	0.11832963	0.13258006	0.95424527	1.1529006	0.20547748	1.0043421	0.0	0.833385	0.0	2.1089084
357	ENSG00000076321*173714940_173715072	1	228	21.97726097583591	32	0.4780701754385965	0.0	3.5676446	2.084237	7.7617154	0.0	7.6862535	0.10051104	0.86017495	3.4182982	0.0	0.0	1.8204898	0.0	0.0	9.111504	2.9481702	0.0	0.39756233	2.559303	0.0	4.7904515	0.0	4.525913	1.5889342	0.20875771	2.1250691	4.707838	0.0	1.2299646	1.4818305	3.7514539	1.2066817
358	ENSG00000117593*173824652_173824763	1	628	22.56102834535696	83	0.3503184713375796	0.0	2.2347329	3.4453046	5.9206243	0.0	4.7276845	0.0	2.9690716	1.6655834	0.0	2.7378924	0.0	0.0	0.16651635	2.437339	0.8382795	0.0	0.35705945	2.2817423	0.0	2.21251	0.0	3.7869792	4.8644977	0.8629355	0.0	5.051547	0.45386025	0.18828282	3.9978194	5.746567	2.980192
359	ENSG00000117593*173824776_173824864	1	61	22.15851980616034	10	0.3278688524590163	0.0	1.1154041	4.4885626	10.241162	0.0	7.015048	0.98201245	0.54542166	0.6189427	1.3650556	0.6833263	0.0	0.0	0.0	4.782509	0.7636349	0.0	0.0	1.8545079	0.0	4.13748	1.5344073	3.0368817	3.9165225	2.2953498	0.0	5.7009435	0.28221446	0.0	0.49753675	2.982254	2.804674
360	ENSG00000152061*174874337_174874515	1	1225	17.435595774162696	413	0.6016326530612245	3.7850146	2.2597947	3.3963766	4.973203	0.3632543	2.9324281	0.56812775	0.06472245	0.9349105	0.0	3.068581	0.97391677	0.0	1.2188872	0.04592298	1.9117956	0.0	3.9389672	0.0	0.0	4.1269903	0.0	3.3223681	0.12070785	0.8494934	1.2466096	5.1520195	1.1443852	1.9374591	1.310535	2.5025978	0.0
361	ENSG00000152061*174238793_174238953	1	50	33.98529093593286	12	0.6	1.1370814	0.0	4.0551944	0.9472257	0.0	3.8336954	2.266628	0.75692004	0.50195664	0.7659482	0.0	1.3417637	1.5466119	1.9161156	4.6431856	0.0	0.0	1.0977355	1.3095992	0.0	5.537928	0.0	3.168218	0.14449984	1.0682256	0.9739056	4.2717676	0.72397864	1.2094189	0.0	4.708984	2.228418
362	ENSG00000116161*174999387_174999548	1	222	24.020824298928627	36	0.5900900900900901	2.3892927	0.87935865	3.0256875	4.4943933	0.0	3.397906	1.7154582	0.0	1.8342333	0.29949862	3.602508	2.5937402	0.5886712	0.0	3.7876666	0.58554447	0.0	3.0745702	0.901322	0.0	3.1904266	0.0	2.6106427	2.1414511	2.5271895	3.4169393	3.3955815	0.13029511	0.0	3.0443254	3.4263954	1.4536226
363	ENSG00000116161*175000099_175000218	1	158	31.63858403911275	20	0.3734177215189873	0.0	1.2541977	4.102213	8.482347	0.0	10.133078	0.0	0.27730024	0.75571793	0.0	0.0	0.6781304	0.0	0.0	5.58089	1.9920441	0.0	0.0	1.598411	0.0	5.4659195	0.25741223	2.7260838	3.3123071	2.3925307	0.47473764	8.447742	0.2600984	0.0	0.0	6.008867	0.0
364	ENSG00000075391*178283557_178283684	1	204	23.473389188611005	39	0.4362745098039216	3.868079	3.300419	1.4571488	2.4052143	0.0	4.2961836	1.7055256	0.0	2.6741016	0.0	0.6897404	0.8308554	0.0	1.8625559	2.9587696	0.8443148	0.0	3.4840477	0.94095224	0.0	3.2134473	0.0	3.8118637	2.1545486	4.209496	1.3038207	5.9425144	0.9118408	0.24276933	2.0684154	4.687364	0.9539303
365	ENSG00000116199*179025991_179026169	1	225	49.66890375275057	33	0.3022222222222222	0.0	0.0	4.067462	11.005114	0.0	8.897777	0.0	0.32564017	0.09917326	0.0	0.0	0.39547563	0.0	0.0	7.385778	0.55684155	0.0	0.0	2.0155606	1.3305868	3.6703913	0.0	4.68471	2.934439	2.3691962	1.0424235	7.8270197	0.0	0.0	0.21918908	5.186163	0.0
366	ENSG00000116199*179025820_179025985	1	110	34.322004603461025	10	0.2909090909090909	0.0	0.0	4.168291	9.860068	0.0	9.843729	0.0	2.6758816	0.0	0.0	0.49245077	0.28213787	0.0	0.11803655	4.9787087	2.718206	0.35990477	0.0	2.333876	0.0	1.8360482	0.0	3.5511432	1.1190708	1.8774856	0.682391	7.0718703	0.0	0.032526143	2.1825593	6.4280047	0.0
367	ENSG00000186283*179082069_179082169	1	1313	14.491376746189438	676	0.571972581873572	0.0	0.9447117	4.917212	8.381355	0.0	7.9229355	0.0	1.309691	0.57969356	0.80749136	0.0	0.0	0.28080216	0.0	5.7351656	0.0	0.0	0.0	2.168618	0.0	4.8371615	0.0	4.189159	2.6451454	3.015734	0.0	5.5656495	0.0	0.3278477	0.25959185	1.2689877	0.0
368	ENSG00000186283*179087829_179087933	1	151	30.331501776206203	24	0.5629139072847682	3.702619	2.0088215	4.422309	3.4070065	0.05349454	4.7500243	0.8508763	1.1309602	1.4014723	0.0	3.195947	0.0	0.0	0.71481466	5.432859	0.0	0.0	2.5716789	1.8282596	0.0	2.9205124	0.0	2.9853601	5.2597475	0.24779248	1.5126702	2.6594336	0.19351208	0.0	0.0	3.89182	0.0
369	ENSG00000143337*179882176_179882340	1	139	28.24889378365107	20	0.6402877697841727	3.589215	1.1922154	5.9001107	7.2456956	0.25407037	5.0987153	1.4998409	4.1499734	0.0	0.0	0.026320878	1.1117094	0.0	2.311874	4.164496	2.4005845	0.0	2.822108	1.0323881	0.0	2.2732916	1.6083207	1.0956768	4.3791347	2.2378538	0.0	4.564326	3.2788248	1.7144507	0.8649869	4.2455964	0.53255916
370	ENSG00000116260*180154868_180154939	1	935	10.770329614269007	288	0.453475935828877	0.0	0.0	5.1160846	9.5417385	0.0	8.842908	0.0	0.891313	0.09695691	2.2662542	0.0	0.0	0.0	0.0	5.352308	1.9903214	0.0	0.0	2.0562117	0.0	5.2952986	0.0	0.6103803	4.485333	1.5311501	0.0	8.074757	1.9140954	0.9548702	1.4219656	3.7311163	0.0
371	ENSG00000135829*182839346_182839446	1	2370	16.278820596099706	613	0.5978902953586498	0.0	0.0	5.442122	8.411499	0.84952897	6.6573625	0.77745897	0.67094976	1.9758745	0.0	0.0	0.6096014	0.0	1.3394532	6.218367	2.483302	0.0	0.0	2.2935355	0.0	7.415041	1.4225318	3.793548	2.1425261	3.5120544	2.9501436	9.219098	2.634205	0.7001429	0.38561022	8.067571	0.25048208
372	ENSG00000135829*182839567_182839752	1	750	28.478061731796284	59	0.4853333333333333	0.0	0.0	6.955848	9.21334	0.0	7.7097263	0.0	1.1259608	1.5035989	0.799385	0.19175497	1.091563	0.0	0.0	6.462197	1.844729	0.0	0.0	2.2988725	0.04614395	4.3041477	0.0	4.033471	4.3107553	1.2993383	0.5203754	10.700281	0.71690166	2.5312686	0.0	6.368062	0.0
373	ENSG00000135829*182843292_182843419	0	75	38.56163896931768	6	0.0266666666666666	11.257846	5.13086	0.92858654	0.0	0.0	0.0	4.3565106	0.0	1.9301648	0.0	1.5303324	1.0381591	0.0	6.0514283	0.0	1.2056128	0.0	8.283469	0.0	1.2569623	0.0	0.6701776	1.5735983	0.91940784	0.0	0.0	0.0	3.3020186	0.92369545	1.4770771	0.21331267	1.8852684
374	ENSG00000135862*183023419_183023500	1	551	21.30727575266252	53	0.3883847549909255	0.0	0.0	3.170661	10.394573	0.0	9.875724	0.0	2.1797175	2.349794	0.9533921	1.2304803	0.0	0.0	0.0	6.50258	2.876588	0.25704744	0.0	3.201237	0.0	4.157518	0.5692133	4.887326	2.1712837	3.3745217	1.1768973	8.122455	2.0195723	0.84938335	0.0	4.665412	0.0
375	ENSG00000135862*183023503_183023607	1	128	25.78759391645525	35	0.4765625	0.0	0.0	4.9413	9.793173	0.0	12.023632	0.0	0.7019284	1.95526	1.7949201	0.3339637	0.0	0.0	0.0	6.814697	2.2868335	0.0	0.0	2.5155263	0.0	3.6727085	0.0	4.113012	2.5947964	2.8008249	0.89165515	7.9198627	0.0	0.0	0.5225168	5.9934716	1.2956774
376	ENSG00000116698*183472294_183472448	1	1025	24.43358344574123	95	0.5531707317073171	0.0	0.0	5.281204	6.706866	0.8201545	5.686782	0.0	0.9003698	0.0	0.0	0.9975851	0.41563854	0.0	0.11745018	5.638091	3.7165098	0.0	0.0	1.6012878	0.0	4.3045874	0.94372433	3.9043095	4.96591	2.5687456	0.0	5.9656363	1.0199949	1.6500196	0.0	4.2836885	0.0
377	ENSG00000116667*184387028_184387161	1	637	30.72458299147443	106	0.5572998430141287	0.0	0.0	7.715549	8.786798	0.0	7.960098	0.3684014	1.1077123	1.2636583	1.5780227	0.0	2.268867	0.0	0.0	5.233667	2.0688384	0.0	0.0	1.8612179	0.0	4.8289566	0.0	4.0550504	3.335492	0.753631	0.3157353	7.5502944	0.0	0.119200476	1.1955651	3.2583244	0.0
378	ENSG00000116667*184477523_184477595	0	95	19.544820285692065	17	0.0421052631578947	6.1083436	1.6003776	4.057051	0.0	0.0	0.0	1.7712975	2.5198703	2.6093066	0.0	0.7842816	1.1140113	1.0303838	4.947666	2.5616353	0.08867393	0.0	8.354393	1.0798631	1.0471846	1.6604638	0.0	1.0934508	2.2600396	0.0	0.65085065	1.0785525	2.982505	0.0	0.0	1.4658635	1.7226948
379	ENSG00000116668*185157478_185157533	1	65	13.527749258468685	13	0.4153846153846154	0.0	0.90301913	3.3979583	6.1542287	0.0	7.168153	0.0	2.223233	1.9809984	0.9625547	0.0	2.14985	0.19517434	0.7056558	4.9483047	2.7733586	0.0	0.0	0.0	0.0	5.9487824	0.0	1.5184234	0.8444261	0.53339016	1.1910342	9.020561	0.0	2.4623632	0.91149414	4.5322485	0.5428027
380	ENSG00000157181*186375837_186375967	1	1019	22.22611077089287	178	0.4268891069676153	0.09187785	1.0180117	2.581493	3.5426693	0.0	6.479243	1.1234477	0.0	1.6260148	0.0	0.9885306	2.1696112	0.0	2.929074	1.6732125	2.8093045	0.0	0.07346727	1.4463573	0.120981395	3.8804872	0.15096603	2.115509	0.8883455	2.73309	0.23469107	6.798392	1.1328473	0.27774045	1.5729705	3.143961	0.99514735
381	ENSG00000116747*193059421_193059543	1	395	28.30194339616981	49	0.529113924050633	0.8082515	0.0	1.6312243	3.917757	0.9065578	4.1661882	3.7790933	1.1753746	1.1477648	0.0	1.8547277	1.1575804	0.7391998	0.53909147	3.6311424	2.29394	0.0	2.7877018	2.4881375	0.083491325	3.0560641	0.0	5.1964035	3.1102211	1.0912442	0.0	5.2101808	0.0	2.563805	0.0	3.4831977	0.10420197
382	ENSG00000116747*193060092_193060214	1	98	34.336569426778794	13	0.3673469387755102	0.49702778	1.1195883	3.4048038	4.6059103	0.0	6.7771654	0.82389814	0.27462292	1.152131	1.2479256	1.453296	2.9369583	1.2005036	2.0786486	3.2747571	0.7025216	0.0	0.54628026	1.8902552	0.0	4.260932	0.0	1.0665283	2.428685	0.23310302	1.0033159	3.9392257	0.100829914	1.4648337	0.0	4.8229847	0.30030558
383	ENSG00000116747*193059678_193059790	1	71	32.54228019054596	19	0.323943661971831	1.5574017	1.2133706	3.9367933	6.960416	0.0	6.804746	0.0	1.8337353	2.7547545	0.0	0.0	1.1610277	2.4320717	0.0	5.246126	3.0054808	0.0	0.0	1.3349236	0.0	3.7213738	0.0	1.9354305	5.4596	1.5378796	1.1833622	8.037617	0.0	0.0	0.67598623	6.0035343	1.5100049
384	ENSG00000134371*193121957_193122061	1	2182	23.74868417407584	240	0.4637946837763519	0.0	0.0	4.9733257	8.598453	0.21493237	9.12901	0.0	0.5713131	0.14664486	0.46441942	0.2644636	0.0	0.0	0.0	4.8577623	2.9565458	0.0	0.0	1.53458	0.0	6.305078	0.0	4.696754	2.898577	1.7156936	1.1497726	5.981667	1.2298362	0.0	0.0	6.029078	0.266647
385	ENSG00000134371*193122062_193122216	1	1157	39.05124837953327	69	0.2783059636992221	0.0	1.355244	4.8172216	4.576918	0.0	6.7474494	2.145437	2.0558636	1.6151104	0.0	0.0	1.8479724	0.0	0.0	3.5331407	0.7968925	0.0	0.0	3.5750473	0.0	6.0078535	0.62717557	1.2656543	1.4626639	1.3387095	1.2733884	6.407201	0.0	0.37442556	1.5082182	4.573515	0.0
386	ENSG00000230623*200411782_200411955	1	4001	24.392621835300936	2024	0.3029242689327668	2.5720453	0.7071454	3.9126434	5.248288	0.0	4.0004115	1.9460613	0.13996167	1.4361949	0.31149447	2.5407147	1.0565996	0.0	1.662268	2.573952	1.6098664	0.0	2.5638633	0.24796227	0.0	3.5182278	0.0	0.8743375	1.9696542	0.0	0.69218415	3.5286117	0.9717214	0.81279373	0.0	2.226496	1.4572952
387	ENSG00000230623*200411615_200411774	1	1600	27.11088342345192	401	0.4725	2.0577064	3.6656194	2.2585363	4.765611	0.0	4.1801014	3.9695334	0.44807214	0.0	0.0	1.0088999	1.0493066	0.07426749	3.3747795	2.665117	1.0908993	0.0	2.3914285	0.7548607	0.0	2.6551015	0.29617348	2.0233998	2.826623	0.7211513	0.0	4.800549	0.4884116	0.0	1.1552453	4.113919	0.0
388	ENSG00000134369*201648108_201648305	1	105	26.476404589747453	13	0.5428571428571428	0.0	0.0	4.214772	7.100438	0.0	7.6472955	0.5107692	0.47109503	1.8320539	0.34566876	1.0966728	0.4375074	0.0	0.43186763	4.719857	0.31709874	0.0	0.0	0.8431079	0.0	2.5579326	0.04239163	3.1596029	3.0880818	1.0796365	0.0	5.969331	0.21948601	1.4167011	0.0	4.5538154	0.0
389	ENSG00000198700*201829149_201829242	1	1714	14.2828568570857	288	0.2911318553092182	0.0	0.0	5.6068635	10.255388	0.0	10.969509	0.0	0.9338097	1.1697105	0.0	1.6691606	0.0	0.0	0.0	5.8200383	3.2010608	0.0	0.0	2.4803507	0.14835687	4.7017016	0.0	2.1806166	4.435092	2.7479498	0.0	11.22255	0.9747666	0.0	0.87762016	4.560646	0.0
390	ENSG00000198700*201877816_201877990	1	139	41.58124577258358	15	0.079136690647482	8.272223	1.8437362	1.1774852	1.6551358	0.38552985	0.0	2.4320922	0.0	0.7738176	0.0	1.5404632	0.7412428	0.0	5.8698187	1.4940219	0.55902296	0.0	7.52301	0.10421306	0.0	0.0	0.0	1.0779779	1.4411505	0.0	0.91333133	2.5290189	1.2183535	0.55106735	1.0508157	0.0	1.5445882
391	ENSG00000198700*201876314_201876389	1	79	20.09975124224178	13	0.050632911392405	9.223606	3.700539	3.0437484	0.0	0.0	0.0	5.827851	0.0	0.0	0.0	2.0157256	3.6051779	1.220067	10.528938	0.0	0.0	0.0	9.542477	0.0	0.0	0.73999953	0.0	0.0	0.0	1.0029224	0.0	0.61485976	1.6673838	0.0	0.48964578	1.4205886	1.979605
392	ENSG00000134375*201955502_201955605	1	5882	5.656854249492381	1221	0.4325059503570214	4.0981855	1.0391865	5.378406	4.809559	0.0	6.810158	1.1400361	0.0	0.0	0.94786537	4.1189094	0.7643299	1.9945912	1.9110224	6.517717	0.0	0.0	3.0436263	2.310389	0.34362298	3.529004	0.0	2.9985845	3.4335134	0.24547575	0.42904	4.92935	0.0	0.0	0.0	6.9686947	0.0
393	ENSG00000176393*201982585_201982725	1	3171	17.663521732655695	531	0.4011352885525071	0.0	0.0	3.8698645	11.452502	0.25895175	9.223376	0.0	0.9251266	1.3170471	0.0	0.24605718	0.12928642	0.15458432	0.0	5.6426387	1.7011868	0.0	0.0	1.842595	0.0	4.1965632	0.2117777	4.4044814	7.0025096	5.1923194	0.0	10.556267	0.0	0.0	0.31018272	7.361125	0.22653149
394	ENSG00000176393*201983284_201983452	1	126	22.24859546128699	23	0.6031746031746031	0.6553665	0.6054311	5.9522734	8.834855	0.0	6.38838	0.80811274	4.111311	0.80196834	0.9902738	0.0	0.49231422	0.0	1.1365494	1.9024285	0.8441998	0.0	0.1752342	0.0	0.12270028	6.0759377	0.0	3.41782	4.439587	3.1524956	0.0	6.8835015	0.0	0.0	3.0326972	3.9333365	0.0
395	ENSG00000176393*201982739_201982882	1	79	33.823069050575526	12	0.3670886075949367	2.0895727	3.5152626	1.3288525	4.810766	0.0	4.4535656	0.09549168	1.4999691	0.0	0.0	1.2808317	0.0	0.0	2.1999967	5.336846	2.1954043	0.0	1.3293905	0.4890307	0.0	3.5147545	0.0	2.350725	2.2254725	2.1404254	2.338292	4.1135716	1.1748183	2.4095523	2.4736733	2.3644898	0.0
396	ENSG00000163444*203007373_203007472	1	8301	12.569805089976535	3872	0.5666787134080231	0.0	2.2768135	4.1768785	8.475959	0.0	11.477606	0.0	3.4760573	0.0	0.36660898	0.0	0.59017396	0.0	0.0	6.00013	1.8718141	0.0	0.0	0.0	0.0	4.1473026	0.7367887	4.1351724	4.9137025	4.4711857	1.2070713	9.611469	0.48705804	0.0	0.0	7.425866	0.0
397	ENSG00000058668*203626751_203626857	1	261	18.027756377319943	61	0.6704980842911877	1.1129638	2.2631335	4.1211357	4.29294	0.0	3.4809573	0.044806257	2.6571198	0.44240198	0.0	2.0442684	0.42951322	0.09994183	2.1554823	3.2205484	2.6687202	0.0	1.3110589	1.9932009	0.0	1.9254216	2.5454264	2.2765262	3.1241386	1.0100777	2.110331	3.4115086	0.0	0.0	0.4035614	4.4465055	1.0614332
398	ENSG00000058668*203627050_203627129	1	85	18.547236990991408	11	0.5294117647058824	3.180497	1.3431711	3.5309756	6.8109026	1.9913049	3.887789	0.19894695	2.4989192	0.0	1.0782987	0.5679663	0.0	0.0	1.611175	1.4394214	1.1394832	0.0	0.0	1.0236179	0.0	6.415382	0.26591915	4.131705	2.7688694	1.8168262	0.0	0.8925378	0.9018798	0.0	0.0	3.4254372	1.2585661
399	ENSG00000182004*203861811_203861934	1	1689	24.14539293529928	250	0.3522794552989934	2.2907927	3.4820163	4.4401274	5.551195	0.0	4.080841	2.5316856	0.0	0.4563619	0.0	0.8410544	2.9571135	0.3866328	3.4201777	4.3701344	1.9320356	0.0	3.06327	1.641593	0.0	1.0130786	0.2067575	2.4480019	2.5659683	1.8577504	0.5884669	2.6317277	0.0	0.5542328	0.0	4.9733124	2.096076
400	ENSG00000143842*204073114_204073250	1	299	23.021728866442675	217	0.5719063545150501	0.41351962	0.0	3.983674	3.8348532	0.0	4.443768	0.96061426	1.6819372	2.1592615	1.1071146	1.2642998	0.5448194	0.0	1.2049613	4.4007187	1.4168609	0.0	1.6777607	1.4878327	0.0	3.184468	0.0	3.4787302	3.5737386	1.1671742	0.0	4.923985	1.3465215	2.182542	0.0	4.123234	0.0
401	ENSG00000198625*204516378_204516506	1	1501	26.589471600616665	362	0.5216522318454364	3.0569856	1.2573607	3.67446	8.06285	0.0	6.981414	0.0	0.0	2.6974049	0.096094616	1.8632892	1.4228497	0.0	1.1322429	4.200619	1.7739091	0.23142275	0.15110672	2.1062	0.0	3.1986394	0.14069062	3.521211	3.6768744	0.48750198	0.0	5.454666	0.0	0.0	0.0	3.9239933	0.3993831
402	ENSG00000117266*205504594_205504761	1	990	42.67317658670374	83	0.5797979797979798	1.5255527	1.4875052	4.128673	5.391447	0.0	3.47804	0.8748464	0.46804744	0.74801445	0.0	0.0	1.3556094	0.0	2.1629608	2.7093508	1.35909	0.0	0.0	1.2215859	0.0	4.1458397	0.69550556	2.8037329	3.348675	2.0523283	1.8359537	5.208178	0.33341622	1.5024103	0.0	5.3640127	0.96572363
403	ENSG00000196352*207321408_207321547	1	101	31.14482300479488	12	0.5643564356435643	0.0	0.7646468	3.3206208	4.8294334	0.0	6.3760495	1.5347126	4.4394426	1.58898	0.0	0.0	1.6688544	0.23983368	0.066502996	5.5235577	2.7174737	0.0	1.2040954	1.9849137	0.0	3.1770222	0.3666052	1.1289546	0.47534773	3.6982272	0.0	4.261496	0.062911265	0.0	0.0	3.5196583	1.6095833
404	ENSG00000117335*207752056_207752196	1	2241	19.39071942966532	274	0.5595716198125836	0.0	2.831506	4.2894816	5.5457387	0.0	5.8041873	0.0028467597	1.648673	0.81787086	1.2703112	0.6738393	0.22974347	0.40377045	0.6800682	4.1926003	1.3349369	0.0	1.738335	2.2200963	0.0	2.1433942	0.0	1.6021965	3.8085172	2.4044156	2.2927065	5.133364	0.0	0.0	0.05105636	7.5425835	1.6236993
405	ENSG00000143469*209938148_209938264	1	874	30.95157508108432	83	0.5274599542334096	0.0	0.0	4.8079	6.5416045	0.0	6.1630006	0.8983531	2.070884	4.6328893	0.0	2.1030505	0.0	0.0	0.0	5.89968	1.000922	0.0	0.0	1.96313	0.0	5.240106	0.017277155	1.9312276	4.1819477	1.4192086	2.098252	7.529215	0.78411984	0.0	1.0165926	4.228388	1.5487012
406	ENSG00000143469*209938032_209938143	1	112	31.54362059117501	12	0.5446428571428571	0.0	0.0	6.8844013	10.022523	0.0	11.245257	0.0	2.4027221	0.05624467	0.0	0.0	0.0	0.0	0.0	6.916496	3.3332963	0.0	0.0	4.1897645	0.0	4.4926686	0.0	4.4305854	2.324044	0.6079856	0.0	7.798414	0.0	0.0	1.0286511	7.528628	0.0
407	ENSG00000117625*211259304_211259409	1	783	19.467922333931785	94	0.4125159642401022	0.0	0.0	3.0738516	10.740643	0.0	9.783398	0.9549058	0.0	0.0	0.0	0.8962459	1.0218831	0.0	0.15458499	5.9950037	2.9826634	0.0	0.0	1.9067152	0.0	4.3444796	0.0	3.0988443	3.2677875	2.9674609	0.32216224	9.217182	0.0	0.0	1.052654	5.9763756	0.70246047
408	ENSG00000143476*212035705_212035833	1	1912	18.110770276274835	281	0.4361924686192469	0.0	0.15834582	5.1366596	8.781505	0.0	8.401447	0.0	2.233453	0.57298476	0.0	0.0	0.0	0.0	0.0	5.943645	2.980817	0.0	0.0	0.0331397	0.0	4.4203825	0.0	5.6516657	2.7819214	2.949898	0.78272325	9.341598	1.5179774	2.497103	0.86057514	5.796212	0.0
409	ENSG00000066027*212285409_212285472	1	268	13.74772708486752	75	0.582089552238806	0.0	0.013446367	3.9448595	7.332732	0.0	7.1731296	0.06172189	1.1773745	0.9425583	0.0	1.4703321	1.7641364	0.0	0.0	5.952555	2.143216	0.0	0.0	0.9667417	0.0	4.0003066	0.0	3.1062806	2.8671262	1.5140017	0.41156027	6.915959	0.0	0.0	1.6627668	4.3799906	0.1515637
410	ENSG00000162772*212608704_212608833	1	1223	10.3440804327886	743	0.802943581357318	0.0	0.0	4.749731	6.5530124	0.0	9.218345	2.4798853	1.7071133	0.89908946	0.0	0.98811585	0.5094456	0.0	0.033271633	7.759735	1.0379599	0.0	0.0	1.2485197	0.0	4.5021634	1.1326455	3.0013304	2.8940442	1.2379038	0.017830111	7.394261	1.0190468	1.3950069	1.2260901	4.8463016	0.0
411	ENSG00000162772*212608575_212608702	1	305	31.27299154222377	49	0.5639344262295082	0.0	0.035054605	2.9513903	5.8926864	0.0	6.2115965	0.60504353	1.1996009	0.0	1.0965095	1.0562872	1.2711143	0.5964156	0.0	4.5517526	2.3769934	0.0	0.10355702	1.8276834	0.0	5.6766386	0.43568748	0.44471654	3.2577353	1.1489836	0.0	3.9163074	1.3806415	0.0	0.0	3.1011734	2.5522306
412	ENSG00000203705*212791827_212791971	1	1419	25.15949125081825	253	0.4460887949260042	0.5629471	0.7108871	3.3458319	8.407973	1.3416907	7.323653	1.8728462	0.0	2.501138	1.8788943	0.0	1.4133767	1.3661617	1.1173189	3.5781565	1.5406184	0.0	0.085556015	1.8483163	0.0	2.8332188	0.0	2.3319721	4.432326	3.944159	0.0	4.413011	0.8063184	0.5077167	0.98494166	4.2342796	3.5245154
413	ENSG00000162769*212858274_212858351	1	1280	16.3707055437449	307	0.5015625	0.0	0.5577791	3.6807666	9.821035	0.0	9.794662	0.0	1.5692517	1.184009	0.0	0.0	0.06315485	0.4829615	0.0	6.8069777	1.8747256	0.0	0.0	0.0	0.0	6.7487063	0.0	5.1499615	4.454366	1.9521347	0.34625605	9.983619	0.0	0.2780293	0.0	8.064458	0.49213004
414	ENSG00000162769*212858356_212858476	1	226	37.76241517699841	18	0.2256637168141592	1.5692871	2.7142565	3.426896	7.389151	0.0	5.381735	1.17663	1.0549072	0.0	1.3562754	0.0	1.2943542	0.0	0.0	3.989843	0.0	0.0	0.0	1.160243	0.0	3.316088	0.0	5.180577	0.9808507	0.37729567	0.26657888	9.383496	0.6780113	0.0	0.38797814	5.154726	0.7328713
415	ENSG00000143499*214281101_214281179	1	185	16.911534525287763	43	0.6216216216216216	0.0	0.0	6.5330563	10.906415	0.0	8.076123	0.0	0.0	2.3450356	1.1625775	0.0	0.0	0.6874118	0.0	5.550621	2.811992	0.21430258	0.0	2.2265484	0.0	4.7798996	0.0	5.5292354	1.9901326	1.8456082	0.0	9.053371	1.800281	0.7513486	2.3086283	5.4280148	0.0
416	ENSG00000117724*214603194_214603320	1	4109	22.80350850198276	848	0.3947432465320029	0.0	0.44103175	1.7733285	7.6246166	0.28309506	8.343189	1.9072818	2.2230175	1.6656109	0.0	0.0	0.114206746	0.88521224	0.0	9.803617	3.1545198	0.0	0.0	5.786226	0.0	3.7166772	0.0	5.7686343	1.8015755	0.934532	1.0713432	7.900153	0.0	0.5632282	2.2640657	4.836857	0.0
417	ENSG00000136636*215567303_215567452	1	1366	26.40075756488817	331	0.4604685212298682	0.0	1.0271145	4.2500815	7.374401	0.59312284	7.752217	1.2114936	2.022049	1.0238984	0.0	0.0	0.0	0.0	0.0	5.658567	0.0	0.0	0.0	0.45883727	0.0	4.930202	0.0	4.029283	4.7895555	1.1285068	1.9892526	8.625594	0.0	0.0	2.1695385	6.4875274	0.0
418	ENSG00000136636*215567504_215567646	1	487	21.37755832643195	77	0.5872689938398358	0.603882	0.34490493	2.783954	6.2370505	0.0	6.685324	1.5136576	4.075807	1.401805	0.0	0.390073	1.4905967	0.6760129	0.7610793	4.467228	3.828194	0.0	1.7135026	0.9939848	0.0	3.7505548	0.0	3.8398542	0.0	3.0146163	0.0	4.5421133	0.0	1.0473588	1.5639387	4.3826985	0.9594228
419	ENSG00000067533*218285292_218285449	1	1354	26.15339366124404	458	0.4165435745937961	0.0	0.44557694	3.9661033	8.117109	0.0	7.056799	2.063899	1.2486266	0.38986537	1.4725938	1.4071088	0.0	0.0	0.0	6.1987333	3.126367	0.0	0.0	0.0	0.0	3.791807	0.0	2.7656019	1.920804	2.4663262	0.0	6.1122723	0.24330232	1.0053308	0.9167593	5.1203966	0.6676531
420	ENSG00000143353*219173868_219173998	1	2288	9.797958971132712	560	0.2661713286713286	0.0	0.04822678	6.129979	11.485605	0.9555477	7.8959904	0.0	3.0969944	2.163851	0.0	0.7943867	0.0	0.0	0.0	7.105544	0.0	0.0	0.0	0.17059003	0.0	4.030306	0.979352	3.1652482	2.5541785	2.7593887	2.9852886	9.982669	1.2738867	2.0708468	0.43242702	6.845566	0.60006684
421	ENSG00000143353*219174054_219174284	1	112	40.11234224026316	34	0.5625	3.775364	3.0478191	3.93351	3.6477208	0.0	3.3431652	1.4226135	0.03712875	1.035606	0.0	1.7866993	0.78059137	0.0	2.59757	2.6440394	1.3677068	0.0	3.6039839	0.91465795	0.0	2.6222904	0.0	3.8835745	0.07477965	3.474858	1.3268276	2.39156	2.180955	1.2103082	0.0	1.9534363	1.5381194
422	ENSG00000067704*220094131_220094246	1	1810	28.653097563788805	241	0.5143646408839779	0.0	0.0	5.880291	11.127187	0.0	9.293785	0.14599164	0.8708441	0.0	0.0	0.60056305	0.0	0.0	0.0	7.086112	0.85218334	0.0	0.0	0.0	0.0	3.7107317	0.06572497	4.060453	3.831435	4.298405	0.0	9.251086	0.0	0.16394025	0.0	7.729887	0.0
423	ENSG00000067704*220094255_220094356	1	151	19.570385790780925	29	0.3642384105960264	0.0	0.89292204	2.5886526	5.124204	0.0	7.501106	1.3388894	0.5553139	0.6051823	0.16657428	0.43593735	1.2229905	0.0	0.88887054	5.9263887	3.1008425	0.0	0.0	0.07173973	0.42435703	3.7443316	0.0	3.471536	0.56280756	0.012864752	0.99131674	7.193685	0.0	1.3496224	0.6854415	4.9981074	0.0
424	ENSG00000116141*220528559_220528721	1	195	38.03945320322047	30	0.5435897435897435	0.0	0.0	3.2266295	7.8567877	0.0	7.6496134	0.07458501	3.4634705	0.40015036	0.5427219	0.0	0.0	0.0	0.4747267	9.524579	3.6416743	0.0	0.0	0.04404987	0.0	4.973268	0.3779901	1.9845091	2.282416	3.3010516	0.64399	7.590076	0.0	0.1811835	0.0	4.65501	0.0
425	ENSG00000154305*222644246_222644389	1	257	21.6794833886788	80	0.4747081712062256	0.0	1.7847257	3.6802175	6.9378734	0.9754024	6.9246216	2.1854227	1.1597706	1.7989311	2.4534037	0.0151193235	0.61421245	0.0	1.3636432	4.853978	3.0428877	0.0	0.042360723	2.86605	0.0	4.4683733	0.0	3.6617048	0.12713249	2.8501642	0.6481443	5.1171284	0.0	0.0	1.7169635	3.3394992	1.3234085
426	ENSG00000162819*222713312_222713407	1	247	23.95829710142188	88	0.3967611336032389	0.0	0.67965025	5.3025165	7.727119	0.0	7.931284	0.16901489	1.8241823	0.14329231	0.17456542	1.321521	0.8070117	0.0	0.108222015	4.8463864	2.2136397	0.0	0.0	1.808211	0.0	3.3919218	0.0	3.265757	5.6746287	2.6502783	0.9665008	6.2867613	0.0	0.4807364	0.8430012	6.126665	0.0
427	ENSG00000162819*222712552_222712670	1	182	19.28730152198591	54	0.5824175824175825	0.0	0.0	3.5382051	8.287472	0.0	8.105609	0.0	3.1767592	0.0	0.0	1.7775035	0.0	0.59188575	0.0	4.385152	4.0911293	0.25040752	0.0	0.23060623	0.0	5.1444945	1.2571993	3.2386668	3.0097659	0.19206104	0.25505555	7.022838	1.0677584	0.0	0.0	4.0426335	0.15282479
428	ENSG00000143756*224114110_224114162	1	642	9.797958971132712	144	0.5327102803738317	0.0	0.5457702	3.939421	8.814036	0.0	8.003766	2.2669075	0.4402006	1.5832467	0.2640457	0.0	0.0	0.0	0.0	3.9862547	3.0145116	0.0	0.0	0.5898122	0.0	6.0196676	0.0	3.004583	0.9340837	2.824031	3.001989	6.614523	0.14312242	1.9401922	0.0	4.602638	0.0
429	ENSG00000143753*224183146_224183324	1	2498	17.378147196982766	969	0.6124899919935949	0.26765814	0.0	2.9996307	5.717974	0.0	6.093963	0.47498822	0.11922537	0.0	0.0063011567	0.18601543	0.224687	0.0	0.0	4.042576	1.2692986	0.0	0.0	2.4057465	0.0	3.981967	0.12880783	2.9832504	3.3736238	2.5962794	0.0	5.2101326	0.14481735	0.0	0.5711639	3.2245743	0.0
430	ENSG00000143771*224356857_224357018	1	9737	16.522711641858304	1676	0.3221731539488549	0.5562886	2.68379	2.267644	5.817412	0.0	6.170634	1.0798995	1.4225454	1.5218568	0.0	0.908472	0.0	0.6938082	0.0	4.112757	1.0331128	0.0	0.019101031	2.736526	0.0	2.9993525	0.48110437	1.9969097	4.0992956	0.0	0.0	6.343667	1.1916548	0.092911035	1.0960428	7.7467036	0.2487566
431	ENSG00000185842*224929593_224929824	1	2230	38.05259518088089	202	0.3986547085201793	2.3313859	3.292203	2.6550472	2.6554859	0.0	5.429505	1.8487693	1.672494	1.189914	0.9475541	0.0	0.36139604	0.0	1.0955063	5.8763413	2.4341419	0.0	2.6160293	0.09840189	0.0	3.764541	0.0	1.9404955	1.8066913	1.112831	0.024979912	2.8956046	0.24053495	0.0	0.36233076	4.550171	1.0673245
432	ENSG00000143819*225810091_225810204	1	2275	11.0	1308	0.567032967032967	0.0	0.0	4.768064	7.8161187	0.0	7.3105183	0.0	2.1536613	1.4251218	0.0	0.8921218	0.18303163	0.0	0.0	4.882256	5.2499337	0.0	0.0	0.73664665	0.0	4.2134385	1.4684967	5.065523	4.795812	1.9434766	0.0	7.5369916	0.0	1.776866	2.4029605	6.605381	0.0
433	ENSG00000163041*226062640_226062809	1	8602	13.114877048604	3009	0.6299697744710533	0.0	0.0	5.658948	7.240305	0.0	7.4049134	0.0	0.98983943	1.325716	0.0	1.1304071	0.66796935	0.0	0.0	6.5201716	0.32595766	0.0	0.0	0.0	0.0	4.126454	1.3984394	3.7174346	3.266781	1.6224208	2.1695473	6.153683	0.0	0.0	2.1810064	5.7111936	0.0
434	ENSG00000163041*226065653_226065800	0	288	41.02438299353203	24	0.0416666666666666	7.236077	6.2465434	1.4098532	0.59747225	0.0	1.7468381	1.7621138	0.09202717	2.0330756	0.0	1.29006	3.064934	0.0	4.790486	2.3714716	1.8060418	0.0	5.9921403	1.213972	0.0	2.7096887	0.0	0.4195382	2.3607166	1.2984873	0.0	2.7724633	0.0	0.0	0.0	1.7380483	2.824818
435	ENSG00000163041*226064332_226064468	0	188	39.89987468652001	19	0.0425531914893617	6.0165944	2.7636852	2.789863	0.28765777	0.0	0.31102213	4.5198526	1.9771209	2.9312146	0.0	0.82370764	1.6773075	0.0	5.494007	0.0	1.9806017	0.0	5.312385	0.0	0.0	1.2977028	0.0	0.0	0.7450549	1.2979004	2.4452984	3.466356	1.5294938	0.0	0.0	3.651099	1.1877389
436	ENSG00000181450*227563542_227563651	1	491	14.933184523068078	179	0.470468431771894	0.9085831	2.1756434	3.408621	7.838469	0.0	5.591249	1.0625927	1.3021324	1.9047264	0.0	0.0	0.0	0.0	0.87287307	3.8591034	0.5577694	0.0	2.5991528	0.31193274	0.0	3.751706	2.193016	0.60044205	4.116111	2.922259	1.6524143	3.8088844	0.89865816	0.0	0.69956523	4.876385	1.8020264
437	ENSG00000143740*227735271_227735490	1	2548	22.67156809750927	545	0.5149136577708007	0.0	2.4957128	3.167683	9.626086	0.0	9.013031	1.8247015	3.1322374	0.0	0.4484534	0.0	0.0	0.40901816	0.0	6.940827	4.0983157	0.0	0.0	1.5819174	0.0	4.253833	0.0	4.5269737	4.207782	0.34638783	0.0	7.042506	1.6601323	2.8597233	2.254435	7.1746006	0.4985057
438	ENSG00000143740*227728538_227728712	1	201	23.388031127053	42	0.5472636815920398	0.0	1.2097332	2.4575644	8.620626	0.0	6.0345554	0.0	1.4345003	0.0	0.0	1.9884386	0.0	0.0	1.6634641	2.8861568	1.676887	0.0	1.9756814	0.95813465	0.0083507635	4.250264	0.0	3.9916794	1.6857138	0.41963083	1.4013733	6.911381	0.0	0.0	0.88627905	3.8804553	1.8417265
439	ENSG00000143761*228082659_228082786	1	7958	18.841443681416774	1565	0.5370696154812767	0.0	0.0	3.629888	7.994375	0.0	7.346606	0.0	0.80416536	0.1193931	0.0	0.0	0.0	0.0	0.0	5.3778224	0.9639508	0.0	0.0	0.20985478	0.0	3.4289823	0.0	4.450556	3.1000884	3.416499	0.0	7.856916	0.0	0.1767546	1.6220448	5.7654104	0.0
440	ENSG00000143761*228098352_228098493	0	346	36.23534186398688	26	0.0346820809248554	6.515619	2.7774177	3.7311702	3.5252683	0.0	2.690455	4.033218	0.836033	0.0	1.91471	2.027529	1.7545372	0.0	4.89177	0.40923238	0.3448333	0.0	6.4034595	0.38899034	0.0	2.1558437	0.0	3.9663296	3.3893619	0.0	0.0	2.70124	1.8331684	2.1898177	0.50023806	2.4980717	3.2988381
441	ENSG00000143774*228140190_228140357	1	9540	24.939927826679853	1147	0.3775681341719077	0.0	2.7681968	3.7723558	7.4326997	0.0	10.775772	0.9945493	0.57263964	1.32286	0.0	0.0	0.8941374	0.0	0.0	5.967369	1.4889832	0.0	0.0	2.8672807	0.0	6.679896	0.0	6.7936907	2.5452163	3.0225646	1.3919796	8.454826	0.0	2.0117931	2.2176373	6.2754807	0.029053563
442	ENSG00000181873*228166006_228166140	1	62	22.11334438749598	19	0.4354838709677419	0.82310736	2.1032577	3.6626883	5.7473674	0.0	7.0135913	0.0	0.96138424	0.0	0.12316217	1.3225224	2.5371084	0.0	2.298952	4.0167694	1.0996634	0.0	1.8588185	0.7546418	0.0	3.3202555	0.21314178	2.008912	2.418001	1.1719542	0.94234276	4.101142	0.0	0.0	2.0970385	4.9361615	1.1062521
443	ENSG00000168159*228487381_228487533	1	2984	16.401219466856727	549	0.4728552278820375	0.0	0.0	6.223199	9.694906	0.0	10.334015	0.0	0.0	0.16111639	0.0	0.4636354	0.0	0.0	0.0	6.98657	2.907289	0.0	0.0	0.5965205	0.9327182	4.1123967	2.3042636	4.6571546	1.2725396	0.0	2.6381578	7.9270654	0.0	0.9866826	0.0	2.5636802	0.0
444	ENSG00000168118*229271061_229271207	1	8197	26.570660511172846	2341	0.5686226668293278	0.0	0.0	8.015604	11.087487	0.71907187	10.416133	0.0	1.0004269	0.0	0.0	0.0	0.0	0.0	0.0	7.3484807	0.15982585	0.0	0.0	3.403747	1.3373975	6.6116195	0.0	3.991473	3.6252065	4.8767977	0.5868229	11.307617	0.0	0.2881889	1.0978206	9.130049	0.0
445	ENSG00000143641*230067166_230067282	1	1256	20.97617696340303	174	0.4530254777070063	0.0	0.0	2.260358	6.191989	2.5780559	9.009029	0.0	1.7992438	0.0	0.0	0.0	0.95393723	2.055288	0.0	3.3607323	2.5732436	0.0	0.0	0.5122792	0.0	3.7936692	0.0	2.2713077	3.2121987	2.1395726	1.0793186	6.8806295	0.0	4.516247	0.46773508	4.8350267	0.0
446	ENSG00000143641*230280972_230281150	0	109	46.84015371452148	11	0.036697247706422	8.276706	4.273909	0.24248259	0.8907777	0.98631704	0.0	1.836631	0.0	1.2079676	0.55753624	2.7115247	0.0	0.0	4.6171384	0.10812813	0.0	0.0	5.786575	0.0	0.0	2.1763756	0.0	1.4182462	2.275629	0.0	0.951519	1.3225822	2.8113842	0.0	0.0	1.2818137	0.30132642
447	ENSG00000143641*230067042_230067149	1	60	28.053520278211074	8	0.45	0.0	0.0	4.527677	9.156641	0.0	7.5512633	0.0	0.0	0.8494301	1.8371952	0.0	0.32159904	0.0	0.0	6.508273	2.7588158	0.0	0.0	1.3121766	0.23008426	3.666986	0.0	3.3465014	3.85603	0.50368476	2.8739502	7.9991336	2.3648732	0.0	0.0	5.9883924	0.79642344
448	ENSG00000135775*230642480_230642600	1	699	16.15549442140351	95	0.5879828326180258	0.0	0.76305443	4.2744894	7.299749	0.6391659	8.475305	0.22155882	0.0	2.1202638	0.0	0.22157815	0.30979997	0.0	0.0	4.2783146	4.0196834	0.0	0.0	1.3256737	0.67058605	2.6833143	0.0	3.8083398	3.5134559	3.8551269	3.655442	4.972763	0.0	0.96173227	1.864001	6.171812	1.1163719
449	ENSG00000116906*231241206_231241291	1	3008	12.569805089976535	500	0.4986702127659574	0.0	0.0	5.6443515	10.093839	0.0	10.048736	0.13067295	1.3727726	0.0	0.036617827	0.16278434	0.0	0.0	0.0	5.70197	3.7200992	0.0	0.0	1.968044	0.0	3.958328	0.0	3.2308702	2.724149	2.23491	0.0	7.769614	0.0	0.0	0.8872495	5.2531395	0.08518633
450	ENSG00000116906*231241295_231241440	1	150	34.36568055487916	16	0.34	5.4945235	2.150604	2.904738	3.7480576	0.0	2.9892073	2.5141716	1.2287109	1.8243338	0.0	1.6484627	0.0	0.72157997	1.9341328	1.2922435	0.5364452	0.0	4.349272	0.0	0.0	2.2337003	0.0	1.3414501	2.184997	0.76410675	0.0	2.1975288	0.0	0.0	0.68830657	3.5557752	0.0
451	ENSG00000010072*231338231_231338320	1	439	17.320508075688775	149	0.5079726651480638	0.0	0.8804455	5.8419843	10.597858	0.0	10.132901	0.0	0.9169884	1.8997053	1.2903084	1.556204	0.0	0.0	0.0	5.1283584	4.6763234	0.0	0.0	2.4208324	0.0	4.8678894	0.0	3.023461	1.8698089	0.9128387	1.7746706	7.840764	0.0	0.24204622	0.6848145	8.256303	2.762706
452	ENSG00000010072*231337946_231338107	1	368	31.54362059117501	107	0.5570652173913043	1.4493052	3.1517823	2.545424	6.2851253	0.0	4.830281	1.0608228	0.6777092	1.5128236	1.2056658	0.0	1.9716038	0.0	1.7492527	5.756517	1.1426939	0.0	1.7532802	0.0	0.0	2.45912	0.0	0.3518146	2.366907	3.1034758	0.6225774	2.5947325	0.0	1.715329	1.8069881	2.1728945	3.0949154
453	ENSG00000135778*232950604_232950736	1	8889	19.6468827043885	1257	0.4111823602204972	2.225067	1.9815361	1.7726328	4.7924	0.0	3.7735584	1.3124745	0.0	0.0	1.1901851	0.0	0.50671947	0.0	3.1899066	4.4097753	3.8953643	0.0	1.8963783	0.6187897	0.0	4.2184577	0.0	1.9864196	2.8369892	1.1788112	3.1378143	3.4083703	0.7127855	0.60392493	0.0	2.338804	0.0
454	ENSG00000135778*232955554_232955710	0	149	43.634848458542855	13	0.0134228187919463	6.7475176	4.387206	0.63157207	0.0	0.0	0.43649197	4.396816	1.0794957	1.2880291	1.5891488	3.2883873	1.5462322	0.36405718	6.9038186	0.0	1.1419022	0.0	5.4370317	2.7145061	0.0	0.14927432	0.0	2.3550718	1.1330023	1.6449229	0.0	0.646996	1.3008754	0.0	0.2703532	1.0754477	2.581033
455	ENSG00000168275*234373455_234373563	1	7942	28.30194339616981	1298	0.4218081087887182	0.0	0.63133734	7.068444	5.3817134	0.0	7.058876	0.0	0.49242172	0.0	1.4351097	0.0	0.0	0.0	1.0360093	4.0279107	1.713679	0.0	0.0	1.0289758	0.0	6.442827	0.44495553	5.4400916	3.4509325	1.7050076	0.8766065	5.159031	1.9294201	0.8766342	1.3989745	4.1538796	2.344364
456	ENSG00000285053*235329587_235329696	0	56	29.512709126747414	8	0.0178571428571428	6.5674663	2.2534842	1.1163388	0.0	1.5990899	3.3354185	3.5633037	0.07042285	0.64194274	0.72965163	2.387424	0.6160485	0.0	5.5207834	1.1729583	0.35713565	0.0	5.2743344	0.5414907	0.0	1.2988452	0.0	1.6426393	0.24638914	0.9892209	0.8147222	1.1533531	0.0	0.48989207	1.4947045	2.0042174	0.5203026
457	ENSG00000116977*236523853_236524044	1	558	37.05401462729781	93	0.492831541218638	0.0	0.0	2.8398707	8.651645	2.3981042	8.759405	0.6044892	2.8875763	0.0	0.23798016	0.0	0.20885624	0.0	0.0	3.4023824	0.0	0.0	0.0	0.9632333	0.0	3.7876592	0.0	2.5862958	2.5201707	0.7388235	0.0	7.541562	0.0	0.7687548	1.3498077	6.927446	0.5511458
458	ENSG00000077522*236686414_236686530	1	134	22.11334438749598	47	0.5895522388059702	0.0	0.0	5.926918	9.624277	0.0	10.117873	0.0	0.8278797	0.0	0.0	0.0	0.0	0.0	0.0	5.7870326	2.1258674	0.0	0.0	1.056199	0.0	4.907468	0.09673731	3.2081752	1.0202919	0.0	1.4246893	10.241776	0.27781612	0.6073852	0.6984257	6.5035696	0.0
459	ENSG00000077522*236753801_236753878	1	59	15.716233645501712	16	0.576271186440678	1.8107574	2.7021422	4.897115	3.080818	0.06366543	3.3556743	2.6364093	2.0617177	1.3194453	0.0	2.4316833	1.6573029	0.0	2.7143757	3.5033755	0.0	0.0	1.9065137	2.0304124	0.0	2.0831623	0.0	2.6732361	5.00002	1.5595618	0.64510214	3.814826	0.0	0.0	1.3123672	3.1175644	2.546764
460	ENSG00000133019*239386564_239386697	1	65	41.8568990729127	5	0.3692307692307692	3.2040057	1.9158534	4.1561217	5.566665	0.0	5.6889973	1.9331471	2.108183	1.4379947	1.1536834	0.0	0.0	0.0	2.566607	2.0006263	0.120063044	0.78449464	1.1548378	0.62744105	0.70630187	4.8723845	0.0	1.1192956	3.837696	2.5116587	0.8545128	5.618957	1.9223711	1.2966049	1.2227719	3.763396	1.1711113
461	ENSG00000174371*241848829_241849009	0	86	43.393547907494266	9	0.0581395348837209	7.5081906	4.0405207	2.1861465	1.8327206	0.0	0.0	2.0414398	0.0	0.22860345	0.37277663	3.7535493	3.6760397	0.0	6.431221	2.2920756	0.88421506	0.0	6.3309345	0.9017729	0.0	3.677076	0.41670838	0.0	0.0	3.4396806	1.0239503	3.6247368	1.77165	0.0	0.0	3.913303	2.833636
462	ENSG00000174371*241847966_241848080	1	68	19.519221295943137	19	0.3823529411764705	0.6335185	0.41116932	7.0414567	5.4064107	0.9682256	9.149345	0.7320443	3.4089196	1.5549171	0.0	1.0024105	1.0102489	0.6348327	1.6078825	7.190496	2.3836732	0.0	2.1098127	3.4542024	0.0	2.6470737	0.0	3.7602632	3.99468	3.043894	3.2569935	3.9118736	1.3059418	2.3394148	0.6098113	7.0341535	0.78053087
463	ENSG00000121644*244653102_244653209	1	6200	13.784048752090222	1133	0.5195161290322581	0.0	1.1875347	3.9142213	8.504301	0.49763212	12.729106	0.0	2.3053377	0.64991826	0.0	0.0	0.0	0.0	0.0	6.8601665	3.115313	0.0	0.0	1.9716033	0.0	5.4292984	0.0	2.116354	5.320724	1.2476125	1.4141328	10.787396	0.0	0.0	0.58228153	4.848452	1.7655722
464	ENSG00000121644*244653218_244653361	1	97	44.14748010928823	19	0.3298969072164948	0.0	0.0	4.507907	11.449025	1.5803374	10.548545	0.0	3.6115758	0.26188266	0.8765677	0.0	0.0	0.0	0.0	5.2724276	1.4546411	0.0	0.0	1.8089199	0.0	3.5283535	1.3923173	3.749259	5.74567	0.04450887	2.6502953	8.182935	0.7167695	1.5095761	0.6173791	6.7514215	0.0
465	ENSG00000203667*244835615_244835749	1	4458	18.76166303929372	598	0.3382682817406909	0.0	0.0	3.8601575	10.55928	0.0	9.65017	0.0	1.6966023	0.0	1.0495474	0.0	0.33501858	0.0	0.0	5.9737806	2.257337	0.0	0.0	2.503527	0.0	5.3889465	0.1255783	4.4047294	3.798555	2.446554	0.9354614	8.476306	0.0	1.4626362	1.7605419	6.493445	0.0
466	ENSG00000203666*244970268_244970437	1	1398	34.36568055487916	178	0.4113018597997139	0.0	3.09659	2.399752	7.7577715	0.0	8.236117	1.6429963	1.0633173	2.153395	0.1807113	0.0	0.95564693	0.02029736	0.4179736	6.3340282	3.4509578	0.0	0.0	0.413023	0.0	4.2050166	0.0	3.3618152	3.3836362	2.4085739	0.44202888	7.4174056	0.88315403	0.6723814	4.055128	4.5609374	0.0
467	ENSG00000127054*1312645_1312863	0	84	53.97221507405454	4	0.0119047619047619	7.121532	2.8955417	1.7339939	0.33214614	0.0	4.4880366	3.1174326	0.18805498	0.0	2.1639752	0.5244409	1.4921352	0.0	2.8739195	1.4397664	2.3655095	0.0	5.7179265	0.7837541	0.0	3.0590796	0.0	1.6742209	0.79612935	0.99954057	0.94429606	1.266087	1.4987459	0.0013962421	1.7714573	4.398079	2.8047473
468	ENSG00000127054*1315509_1315587	1	69	19.77371993328519	8	0.5797101449275363	9.482715	3.8263764	0.32018408	0.0	0.0	0.30781278	5.400923	0.0	1.9733166	0.0	1.9760445	3.1801944	0.0	7.621884	0.4609749	0.0	0.0	9.290413	0.0	0.0723241	0.6982541	0.6119098	0.0	2.5074184	1.256517	0.0	0.0	1.2448689	0.0	0.0	0.0	1.5862815
469	ENSG00000175756*1375153_1375256	1	1766	21.49418526020468	228	0.5419026047565119	0.0	0.0	3.489088	7.410899	0.0	8.76318	0.0	0.0	1.258223	0.7738913	0.0	1.058191	1.3725401	0.0	4.9141693	3.1700294	0.0	0.0	1.8170183	0.6302266	3.871007	0.0	3.4834912	0.8545346	2.7791214	0.0	7.3763356	1.5157962	0.15233122	0.40436092	3.9011416	0.14520596
470	ENSG00000175756*1375263_1375383	1	277	37.68288736283355	21	0.447653429602888	0.0	2.2998207	4.88943	8.6501875	0.0	8.15194	0.02059652	0.0	1.2031511	0.18277247	0.0	1.2940367	0.0	0.0	6.11876	1.681863	0.0	0.0	2.6540356	0.0	4.39	0.0	3.4161844	4.4280124	2.9559138	1.6631153	6.5958333	0.0	1.2951068	0.02074531	6.345197	0.75405324
471	ENSG00000175756*1374099_1374250	0	164	41.54515615568198	7	0.0060975609756097	7.923181	3.9500597	1.2908769	0.19512624	0.0	1.374249	3.1266167	0.5804186	1.8753897	0.0	0.0	0.0	0.0	5.7425523	1.4344608	3.1802895	0.0	5.971281	0.0	0.0	5.2777405	0.0	3.7315779	2.9247074	1.6282055	1.241679	0.0	1.8768235	0.8905062	0.0	2.2339609	2.0071669
472	ENSG00000160075*1541893_1542054	0	136	35.482389998420345	8	0.0294117647058823	8.656319	2.4458203	1.4578627	1.2892153	0.0	0.6813095	3.5034213	1.2258873	1.3562945	0.22625439	3.1871083	1.1262915	0.0	5.607297	1.8824811	2.0338209	0.0	5.9501224	2.269517	0.0	3.7350233	0.0	2.6765866	0.0	3.4942527	0.0	1.1109128	1.0351343	0.0	1.0777057	3.0080805	0.78831923
473	ENSG00000116251*6200691_6200794	0	707	16.492422502470642	154	0.3592644978783593	6.6311564	3.3265045	0.34080523	0.0	0.0	1.3146157	2.8814647	0.0	0.24786209	0.0	2.450984	2.9407067	1.5544822	5.389804	1.9097229	0.95762116	0.0	4.9316077	0.0	0.0	0.8616676	0.0	1.585512	0.80237424	2.2398252	0.0	2.5600388	0.0	1.9806705	0.78540975	0.7556764	2.0931184
474	ENSG00000116251*6199538_6199695	1	100	43.23193264243457	7	0.49	1.671878	2.4379122	5.6991177	7.7519746	0.0	4.8252034	0.86415136	0.0	0.0	0.64762974	2.6388643	0.9568142	0.0	1.2688366	5.2622046	2.6908278	0.0	0.95634735	0.4300217	0.0	2.04726	0.0	2.4457579	0.53631604	2.008035	2.311391	4.1748943	0.7191662	0.0	0.13185963	3.6230438	0.35114786
475	ENSG00000097021*6393574_6393737	1	322	31.22498999199199	87	0.5962732919254659	0.0	0.0	5.4061813	7.5961065	0.7039628	5.6814747	0.9568414	1.0863867	0.0	1.3519924	1.1255977	0.38356572	0.7585905	0.14795782	4.6742125	3.2561054	0.0	0.39511997	0.99926275	0.0	4.456266	0.0	3.1620386	1.7542342	2.0518813	0.0	4.656869	0.0	1.3964672	1.6511732	4.6881714	0.4898449
476	ENSG00000162408*6521622_6521761	0	62	43.12771730569565	4	0.032258064516129	5.78882	5.1482897	1.951278	2.2314267	0.0	0.64657307	3.214424	0.021756124	1.0131788	0.0	3.077823	1.3201563	0.0	6.9813094	2.0431263	1.230232	0.0	9.368911	0.0	0.5165256	1.9782836	1.6752703	1.7848935	0.0	1.5121002	1.7533684	4.155489	1.2990123	0.0	0.07295776	1.4091367	1.6718851
477	ENSG00000162408*6521772_6521874	0	56	28.75760768909681	5	0.0357142857142857	6.0633154	2.0047765	1.9142746	3.7391434	0.0	4.2915316	1.6507906	0.0	4.37182	0.0	2.6175847	2.0462816	0.0	3.7561212	2.6072116	0.0	0.0	5.0507426	0.0	0.0	1.3433732	0.9377845	0.0	2.3516736	1.6026038	0.0	1.7745985	0.0	0.0	0.0	2.9764833	2.0403965
478	ENSG00000007923*6701727_6701801	1	59	14.89966442575134	15	0.559322033898305	2.9516196	2.2434168	2.7840903	3.5108466	0.0	1.9518526	0.42266867	0.0	0.0	0.0563185	1.8834089	0.0	0.0	3.0794117	3.009102	1.1909404	0.0	1.8810385	0.768186	1.9163613	3.4064744	1.0059446	3.0506563	0.0	2.3671808	2.1284187	2.796493	0.91436166	1.3358442	1.5586354	3.2952416	1.9120797
479	ENSG00000142599*8703204_8703364	1	292	24.576411454889016	55	0.3698630136986301	1.0185901	1.3616077	4.232891	5.3377132	0.0	4.9952354	1.9303023	0.8145428	0.0	0.0	0.0	1.4607913	0.0	2.0219445	1.9593856	2.434669	0.0	0.0	2.3483374	0.15703489	2.4175508	0.7300026	2.153739	2.7959485	2.543524	1.371007	7.1924615	0.0	0.0	2.4325955	3.2082708	1.3747104
480	ENSG00000142599*8352740_8352863	0	94	32.87856444554719	10	0.1170212765957446	8.916315	3.2213461	4.271297	0.0	0.0	0.52947724	3.3321216	1.2870241	0.7049249	0.0	0.6943419	0.0	0.0	3.8646648	2.0512145	0.0	0.0	6.7939773	1.1046618	0.0	2.3705475	0.38111407	0.0	1.5451282	2.2475307	0.0	3.1013112	3.495734	0.0	0.0	0.82062846	1.853342
481	ENSG00000142599*8353420_8353546	0	62	37.21558813185679	5	0.0	7.5248237	3.5724094	3.1639993	0.0	0.6123307	0.0	2.8739135	1.6406888	3.1912613	0.0	2.8903158	0.0	0.07647595	4.9799914	2.75804	3.6950133	0.0	5.6863523	0.0	0.0	1.885298	0.0	0.35727674	1.1198014	2.0443797	0.7947535	1.2596351	0.88813686	0.0	0.59906274	1.1424333	0.0
482	ENSG00000142599*8353995_8354176	0	53	51.536394906900505	4	0.0566037735849056	9.0727415	3.810167	1.6558073	0.6146953	0.0	0.0	3.0739288	0.4446421	0.0	0.0	3.779987	0.6497636	0.0	5.8822236	1.409502	1.1800468	0.0	9.8429985	0.0	0.0	1.0950199	0.706447	1.3196378	2.961616	0.99549574	0.0	0.36500922	0.55627453	0.0	0.0	1.5142146	2.3311286
483	ENSG00000160049*10472322_10472417	1	8091	14.628738838327791	967	0.5544432085032752	2.7893844	1.2412682	3.0586426	4.6785793	0.0	5.472853	0.63513166	0.8523566	1.2367691	0.28913054	1.080646	0.5474151	0.0	2.0465798	4.0391264	0.9856143	0.0	0.6748548	1.2618461	0.0	2.4604197	0.0	3.2023735	2.5011303	1.6964585	0.0	4.68446	1.0711465	0.78015906	1.2970812	3.6463764	1.7061791
484	ENSG00000116661*11654318_11654392	1	524	16.0312195418814	185	0.7118320610687023	0.0	0.27919194	4.501904	10.420907	0.0	8.004742	0.25587648	0.0	0.468063	0.0	0.0	0.38437724	0.0	0.0	7.1513386	0.9009888	0.0	0.0	2.849623	0.0	5.1742697	0.0	3.3636868	3.6715071	3.7589905	1.4744798	8.020578	0.0	0.0	0.39539966	7.2774153	0.7060424
485	ENSG00000116661*11654407_11654477	1	100	18.138357147217054	8	0.51	0.0	1.9650539	3.4219813	7.2959795	0.0	6.7208114	0.0	0.0	0.3417016	0.0	1.4988046	1.6617128	0.0	0.0	6.59573	1.0073646	0.0	0.0	0.60719615	0.0	2.8900883	0.0	1.3026297	2.8743339	4.173065	0.0	7.987389	2.5994365	0.0	0.31804717	3.9835339	0.22106011
486	ENSG00000116670*11681113_11681255	1	130	25.55386467836128	23	0.4153846153846154	0.0	2.5853038	3.9902427	6.0190487	1.1274767	7.2219515	0.0	1.1222795	0.2757602	0.11141892	0.0	0.053751312	0.0	0.0	5.3097353	0.91612875	0.0	0.0	1.4055935	0.0	2.5284445	0.40395263	1.3211966	3.9463701	2.4490836	2.5917568	6.454051	2.6365228	0.9888364	0.79415977	3.8294578	1.2886043
487	ENSG00000132906*15524198_15524270	1	60	18.303005217723125	9	0.35	0.0	2.8256214	3.001622	6.966495	0.0	4.6709533	1.5707545	0.9724603	0.05188725	0.0	2.6190596	0.7187535	0.0	0.0	4.117382	5.9778337	0.0	0.0	0.50349236	0.0	4.5515795	0.0	4.8881865	2.5204458	0.9835086	0.82447064	5.383785	1.6144794	0.748765	1.0446844	5.173844	1.3781672
488	ENSG00000238142*16889506_16889594	1	119	9.848857801796104	24	0.5294117647058824	4.4491525	1.1964104	4.249171	3.6484466	0.0	3.9963224	2.756063	0.0	1.2532582	1.89018	2.127615	0.17878278	0.0	1.9050834	0.8613424	0.49712753	0.10783957	4.026966	2.2690656	0.0	3.5409527	0.5539048	0.68815684	3.868648	0.5941678	0.0	5.9505763	0.054614164	0.0	1.188087	1.3072118	0.7629325
489	ENSG00000159363*16987045_16987159	1	64	33.88214869219483	8	0.0625	6.3952923	3.449571	3.9501808	3.3648057	0.0	3.4613097	3.1376836	0.11329526	1.8258792	1.9153059	2.6245813	3.958738	0.438804	3.2401752	2.0297937	0.0	0.0	5.377877	0.513183	0.0	1.3035496	0.0	0.62315667	2.0234988	0.16350423	0.41395193	2.2322838	0.0	0.0	0.0	1.1175079	1.122022
490	ENSG00000159423*18902461_18902569	1	392	7.874007874011811	81	0.3903061224489796	0.0	0.6845442	3.1728542	9.605368	0.0	5.1066566	1.685975	1.8021096	1.2617005	0.91922456	0.4288041	0.36668998	0.0	1.497419	5.373571	0.0	0.0	0.0	0.6487046	0.0	2.6429143	0.0	2.342768	4.0761857	0.9882952	0.0	5.3360214	0.58069307	0.0	2.115772	5.8060813	0.067189775
491	ENSG00000127481*19210073_19210156	1	1074	5.656854249492381	207	0.5148975791433892	0.0	0.0	3.2040024	6.6725574	0.8799617	9.3537	1.3866134	0.13579853	0.0	0.0	3.4986656	0.0	0.0	0.0	5.1272607	1.6113905	0.0	0.31768233	1.4502002	0.0	3.911218	0.0	5.428564	2.5518029	0.0	0.0	7.3430533	0.59461546	0.0	0.0	4.1817894	0.0
492	ENSG00000162545*20483239_20483384	0	109	40.48456495999432	8	0.018348623853211	13.7667	5.1467276	0.0	0.0	0.0	0.0	4.4262547	0.022859469	2.412732	0.9510015	4.277263	3.1317675	0.0	6.6165004	0.0	0.0	0.0	11.711559	0.0	0.0	5.1733093	0.0	1.031905	0.6189696	1.1989517	0.23902658	0.0	1.5446652	1.3485091	0.0	0.0	4.71589
493	ENSG00000244038*20661328_20661422	1	393	24.28991560298224	42	0.5139949109414759	3.9669225	2.265852	2.8308454	4.95257	1.2301543	3.765073	0.9277507	1.9811689	0.0	0.5033596	3.2541606	0.0	0.0	0.17832562	4.0191016	1.377695	0.0	0.27286768	0.46549955	2.8895974	2.7644393	0.0	2.5291991	4.6102357	1.1751324	0.0	5.3288927	0.0	0.0	0.063457	2.7521145	1.663396
494	ENSG00000117245*20664452_20664592	0	84	31.432467291003423	19	0.0714285714285714	8.651113	2.0489304	1.9808784	0.0	0.0	3.1938477	2.968561	0.44984373	4.1372337	0.2736992	4.121319	0.0	0.0	3.3745718	2.01793	0.91551125	0.0	8.641497	2.2831867	0.0	2.3045404	0.068369895	0.66942245	2.9200776	1.5506117	0.01645369	0.53878367	1.3824483	0.0	0.0	1.1026653	1.6212041
495	ENSG00000127483*20786623_20786735	1	169	20.12461179749811	9	0.4556213017751479	0.0	0.0	3.854951	8.726648	0.0	9.744919	0.0	0.0	0.7121807	0.13369007	0.7379469	0.0	0.0	0.0	7.490721	3.06761	0.0	0.0	3.3318112	0.0	4.0539436	0.0	2.1781487	3.6586096	4.057693	0.70001656	9.11579	0.0	0.0	0.5655206	6.035613	0.48895937
496	ENSG00000117298*21217867_21218014	1	65	47.34976240700686	3	0.0615384615384615	9.516721	4.8269677	1.9622234	0.40768233	0.6386516	1.611964	1.8425311	1.732083	2.5706167	1.4374977	3.3590264	1.6549333	0.0	5.1949916	0.6754943	1.4430454	0.0	7.37879	1.4550132	1.1593297	1.374584	0.0	0.0	0.81797796	1.3829939	0.0	1.5286969	0.0	0.0	1.6806606	1.5793301	3.5164938
497	ENSG00000088280*23484004_23484187	1	897	26.514147167125703	100	0.4024526198439241	0.0	2.1983683	3.5667977	6.6787643	0.27784213	6.994741	1.6294999	1.8558044	0.0	1.3844978	0.0	0.5098045	0.0	0.0	2.8971622	0.0	0.0	0.0	4.4026556	0.0	3.1419787	0.0	2.9888232	0.0	0.9540051	0.0	6.2577543	0.0	1.0274838	0.9521715	4.980716	0.0
498	ENSG00000188529*23980188_23980289	1	7293	17.406895185529212	2256	0.5495680789798437	1.2129107	2.5509765	4.2124248	4.787231	0.0	5.1465893	0.9850019	0.0	1.5601201	0.0	2.9280086	2.0578375	0.0	1.8841985	4.1544623	1.2860552	0.0	2.4817698	0.53821087	0.0	3.3850083	0.0	4.1331816	0.0	1.2577851	1.9493992	0.9184493	0.40139803	1.6589587	0.0	4.32988	0.0
499	ENSG00000188529*23980293_23980417	1	210	29.899832775452108	29	0.4523809523809524	0.0	0.0	5.3267565	5.702085	0.0	8.062036	0.50733787	0.14774019	0.0	0.0	0.0	2.0201719	0.0	0.0	5.903712	0.48423326	0.0	0.0	1.387535	0.0	5.194473	0.0	4.371241	3.4428132	2.777214	1.4602827	9.059308	0.0	1.3929046	2.070713	6.6376038	0.0
500	ENSG00000117616*25243653_25243755	0	86	20.39607805437113	24	0.1046511627906976	6.0675025	4.473739	0.0	1.2860153	0.0	2.4255545	4.1663585	0.693705	3.406294	1.2837	0.8020535	0.75282246	0.00875162	4.766334	0.0	2.0511665	0.0	7.9653444	0.94990265	0.0	3.2153604	0.0	1.6695718	1.2666904	0.09998857	0.0	1.5979836	1.2960914	0.0	0.4420697	0.51798284	2.907832
501	ENSG00000158195*27405243_27405424	1	238	52.15361924162119	22	0.0546218487394958	3.8176894	1.3227355	3.7447596	5.4534717	0.0	3.3828306	0.6103254	1.1363975	0.96799517	0.4018048	2.0188353	0.0	0.0	3.4549432	5.4038076	1.5854155	0.0	3.6426082	0.0	0.0	2.777046	0.0	1.2635223	1.5967466	2.5304847	0.0	1.3961048	1.4998544	1.0374087	1.7950047	3.0523007	0.7202054
502	ENSG00000158195*27406125_27406286	0	129	48.83646178829912	7	0.0620155038759689	9.244256	2.7374372	1.593457	0.49653184	0.69445807	0.09959736	2.777958	2.2923865	1.2887367	0.4031332	2.2192278	4.3462653	0.124007724	5.3117075	1.9005544	1.9450421	0.0	5.4772444	0.62136436	0.0	0.09566295	0.16873059	1.5630102	3.0896227	1.4369302	2.5154393	0.73879284	2.2161655	0.4760092	0.0	0.0	0.6937939
503	ENSG00000158195*27405108_27405239	1	125	38.23610858861032	9	0.056	0.9897502	0.23015152	2.9390411	2.7890198	0.0	5.1560087	0.8193097	1.965396	3.277498	0.0	2.9362736	2.173083	0.83593094	1.0100837	2.111226	2.5989063	0.0	2.059207	0.5608055	0.0	4.451146	0.0	1.6838065	3.1692038	2.4170382	1.1458302	3.861521	0.8163326	0.0	0.867226	3.5662978	0.0
504	ENSG00000158195*27406946_27407079	0	71	40.26164427839479	6	0.056338028169014	5.4045057	3.9183955	0.6250216	0.0	0.0	0.8084609	3.1775267	0.09885396	3.3330624	0.0	1.3078781	2.5289466	2.1467874	4.2621245	2.8621957	0.0	0.0	5.1690297	0.0	0.0	3.470586	0.0	0.0	1.5789002	1.2433459	0.0	0.0	0.8928854	2.6401415	0.0	1.210724	2.2306008
505	ENSG00000117748*27914560_27914636	1	682	11.532562594670797	94	0.4604105571847507	1.6331481	2.0024238	4.834895	7.9164624	0.0	4.582766	2.56992	2.773075	0.0	1.8073348	3.567693	0.40796828	0.0	1.8230687	4.689152	0.74072045	0.0	2.6450486	3.3279433	0.0	2.2864866	0.0	2.5436928	3.7639663	2.5618725	0.0	6.8294554	1.5807593	0.45101053	0.7712117	5.9452457	0.68650347
506	ENSG00000160055*32222083_32222241	1	322	34.79942528261063	24	0.6211180124223602	0.0	0.027358603	2.367536	3.397441	0.0	5.529902	1.9174602	1.3725299	0.0	0.0	1.1740599	0.0	0.0	0.0	3.308912	0.18657015	0.0	0.99227434	1.5720714	0.0	2.5652835	0.85227996	3.068612	3.589199	0.81403214	0.0	4.412911	0.0	0.1851859	0.0	6.0816727	1.3078488
507	ENSG00000134684*32817186_32817363	1	8336	31.984371183438952	667	0.4736084452975048	0.0	0.0	5.657076	8.431391	1.5807794	9.019018	0.33806157	2.5654087	0.0	0.812075	0.0	0.0	0.0	0.0	5.173217	3.2968376	0.67210716	0.0	2.6166925	0.0	4.195874	0.0	3.293093	5.9595118	1.1083859	0.0	7.102809	0.0	0.0	2.3073003	3.8081784	1.6039349
508	ENSG00000116544*34885486_34885668	1	630	30.659419433511783	56	0.4952380952380952	2.8310685	1.4796298	3.995752	5.3444924	3.602266	3.5954611	2.2999396	1.0580058	0.5901521	0.0	0.87406373	0.0	0.1512671	0.83772767	1.6329823	0.52203965	0.0	2.246375	1.4437255	0.0	1.9180028	0.0	4.648212	3.178997	3.0336719	0.0	5.480712	0.20441245	0.0	2.0214522	4.2815857	2.6275444
509	ENSG00000054116*36149213_36149472	1	4935	17.944358444926362	776	0.4024316109422492	0.26861167	0.16244507	0.5366968	7.6712427	0.04997972	6.576846	0.4886257	0.0	0.0	0.0	0.0	0.4678365	0.0	0.92195225	6.1881557	2.1293101	0.0	2.3847172	1.1901017	0.0	3.9195826	0.0	2.473668	3.2442749	0.0	0.0	6.5346055	0.0	0.89620465	0.90739214	4.5599885	0.0
510	ENSG00000116922*37690360_37690497	0	1348	16.24807680927192	152	0.3887240356083086	3.5843024	3.041055	3.4690146	2.0463293	0.0	3.8211758	2.6686249	1.2723016	0.922496	1.7344352	0.0	3.149356	0.0	4.3396177	0.5769333	0.0	0.0	5.84197	2.0173001	0.0	2.6225526	0.0	0.15329656	1.7078971	1.9803392	1.8340217	4.1232224	0.43781078	2.0613868	0.0	5.5079923	0.64402324
511	ENSG00000214114*38864061_38864229	0	66	40.2119385257662	4	0.0151515151515151	7.49821	3.0777366	2.0968277	0.4162699	0.0	0.9882089	2.6376426	0.9671303	1.3103993	0.0	2.3443763	0.9540473	0.12228672	4.3572626	1.5357596	0.20726635	0.15424034	6.7572265	0.0	0.35983375	2.6546345	0.0	0.5109879	0.8896489	0.0	2.184001	3.1531858	1.1756173	0.586313	0.75971675	1.0409174	2.889404
512	ENSG00000198815*42335058_42335215	1	1439	21.095023109728988	223	0.5121612230715775	0.0	0.0	3.2676818	5.149112	0.08784455	6.998867	0.0	2.2600904	0.3350957	0.49350876	0.9403362	0.0	0.0	2.9656072	3.2318478	0.0	0.0	0.31221437	0.9002329	0.0	3.3377771	0.0	1.6966337	1.2488843	0.0	0.7237047	6.7709913	0.5252861	0.25704983	1.196679	3.787276	0.07474421
513	ENSG00000198815*42177089_42177254	1	77	47.01063709417264	6	0.0389610389610389	7.907716	4.5101447	0.36263788	0.0	0.5127356	1.597739	0.56307745	0.33916774	0.4025724	0.8129793	0.6272072	1.3961543	0.0	4.9472165	0.0	0.93146753	0.0	6.0921397	0.0	0.0	2.7818372	0.0	3.3383539	0.4581142	0.0	0.37359682	2.7902706	1.7463497	0.0	0.0	0.0	2.8332953
514	ENSG00000177868*42817189_42817286	1	2774	25.0	261	0.4419610670511896	1.8300602	1.672411	3.5430033	5.829084	0.0	6.274909	2.1387503	0.0	1.5421717	0.0	0.0	1.334226	0.0	0.6146966	4.988128	0.32645777	0.0	0.20400368	1.092333	0.0	2.6065843	0.0	1.7617553	2.0455482	1.5519109	1.7252207	5.0993733	0.0	0.78525335	0.60984993	4.48466	0.0
515	ENSG00000117394*42926990_42927134	0	531	35.22782990761707	33	0.0451977401129943	5.7159214	1.352428	1.5412552	0.6622184	0.0	0.8147446	1.0302123	2.6490347	3.257835	0.0	0.94563395	2.27881	0.0	5.1531982	2.839463	0.90234303	0.0	6.467273	0.255058	0.0	3.1559973	0.3268239	1.7951969	0.9660177	2.505055	0.0	3.7055902	0.899733	0.0	1.2845663	0.8366832	2.0914922
516	ENSG00000117394*42926420_42926560	0	332	39.01281840626232	18	0.0481927710843373	6.200113	1.9688553	3.2625766	0.8783096	0.0	2.9272795	4.0260673	0.25752538	0.5609503	0.0	3.9261014	1.6089432	0.0	4.9104385	0.6406975	2.5314183	0.0	6.7388053	2.0805993	0.0	1.4884223	0.14530689	0.79781723	1.4070777	0.27343622	0.8829387	2.1679642	0.45476443	0.37226936	0.09325005	0.0	0.0
517	ENSG00000178922*43453783_43453878	1	118	25.534290669607408	12	0.6271186440677966	1.5238348	2.5727305	2.1830678	4.8605175	1.551335	8.190329	0.0	1.2815366	1.0482682	0.0	2.2321856	1.0514677	0.5794494	1.3702918	4.81267	2.691248	0.0	0.32112464	2.5762234	0.0	4.6677837	0.0	2.1619463	3.0132413	0.3461608	2.0489705	3.640703	0.0	0.45061815	0.37024277	5.5873904	0.0
518	ENSG00000117419*44355021_44355150	1	5984	18.384776310850235	1186	0.3668114973262032	0.0	0.919899	2.9413998	4.838218	0.82574135	6.05919	0.30746526	0.83232826	3.0208025	0.0	3.4342425	0.0	0.17602184	0.7460382	4.840309	1.0085326	0.0	0.0	0.0	0.0	3.469485	0.25121582	1.4714969	4.290625	2.042049	1.4119706	5.788599	2.0422897	0.0	1.7161884	4.51477	0.0
519	ENSG00000132781*45340223_45340431	1	568	25.6320112359526	79	0.4753521126760563	0.85779464	0.5299968	2.9117286	5.739529	0.0	7.3945513	0.06243469	0.0	2.2213404	0.0	0.0	0.7370143	0.0	0.0	3.8827035	2.9316566	0.0	1.6860616	3.064428	0.0	1.8325025	0.08708082	2.843533	2.2698681	1.4912552	0.4309186	4.5491347	0.0	0.0	1.5653841	3.6977432	0.61720586
520	ENSG00000132781*45339974_45340075	1	333	15.84297951775486	96	0.5315315315315315	0.0	0.33161676	6.0526247	6.390606	0.0	9.935709	0.0	0.17278288	0.0	0.0	0.0	0.8553141	1.4222122	0.0	5.1331124	1.3047354	0.0	0.42059404	2.7144408	0.0	5.6718445	0.0	4.58154	3.1667159	3.9517863	0.0	5.0505834	2.7051032	1.5164884	1.9101057	6.4808617	0.33972135
521	ENSG00000117450*45521823_45521946	1	595	29.257477676655583	45	0.4991596638655462	0.0	0.63126206	3.341706	4.841356	0.0	6.117949	2.6537907	0.0	0.0	0.67056894	1.5606618	0.0	1.2278347	2.7470999	2.281797	2.1032856	0.0	0.4413355	1.9354091	0.0	0.6439853	0.0	0.72280884	3.3061368	1.432527	2.7045872	9.668071	0.0	0.3869412	0.0	3.3597078	0.25103426
522	ENSG00000117450*45522777_45522910	0	291	30.59411708155671	32	0.4604810996563573	5.8076477	3.1987634	0.9137083	5.128256	0.0	4.2299337	1.9662548	1.432218	2.1400647	0.0	2.3345978	1.1980748	0.0	4.1353245	3.2510955	1.8481055	0.0	5.324561	0.0	0.23709828	1.9717258	0.0	3.2570457	0.0	1.3093848	1.1671339	2.8437114	2.5906155	0.0	1.2587669	2.4091496	3.6473913
523	ENSG00000117461*46132451_46132609	1	570	26.43860813280457	84	0.3631578947368421	0.0	3.1173062	3.8451462	3.6927745	0.0	6.1155877	1.8916117	0.13414562	1.2010312	0.0	0.0	0.9673095	1.4076725	1.8253423	7.953877	1.7322372	0.018422915	0.0	4.3365736	0.0	3.88863	0.0	4.2228518	3.7030156	4.614797	1.9793572	4.401913	0.0	0.52932477	1.7961178	5.7827787	1.8832955
524	ENSG00000123472*46668416_46668482	1	67	12.649110640673518	9	0.3880597014925373	0.0	0.0	5.4909635	13.213414	0.0	15.260677	0.0	2.9445317	0.0	0.032758057	0.0	0.894284	0.0	0.0	7.3837347	2.755988	2.0398228	0.0	2.727519	0.0	5.990507	0.4354289	6.599449	5.1728783	2.8248017	2.2436435	11.751017	0.27236181	0.82889193	0.0	8.522949	0.0
525	ENSG00000123473*47314034_47314037	1	464	0.0	283	0.6443965517241379	0.0	0.0	3.5011735	7.8151975	0.5568524	7.4440923	1.2597694	2.2586486	3.370223	0.07004194	0.26318476	0.0	0.0	0.0	7.9533772	0.20770673	0.0	0.43788007	0.66444093	0.0	5.4962845	0.0	2.1387732	3.1732817	2.8203673	0.0	6.8005915	0.0	0.0	0.044043813	4.162678	0.0
526	ENSG00000078618*51878553_51878701	1	9028	18.083141320025124	1406	0.3945502879929109	0.74680644	2.1736662	2.830373	6.6559544	1.0419813	7.7857475	3.797004	0.83182615	1.8791225	0.75846785	1.8105456	0.025055401	2.8255806	0.0	4.905989	1.4009337	0.0	0.54836637	1.9122267	0.019562034	4.41111	0.0	1.8421797	1.3839077	1.3538407	0.94346356	2.2086308	0.55484074	0.0	0.5586276	2.6844347	2.13297
527	ENSG00000134744*52552933_52553016	1	1738	7.937253933193772	421	0.5040276179516686	0.0	1.4501646	5.2892017	9.728968	0.0	12.043547	0.0	0.005911816	0.0	0.0	0.62662554	0.071454436	0.12459399	0.0	7.976326	2.2043278	0.0	0.0	1.365504	0.0	5.7591705	0.0	4.743211	3.5714488	3.3599825	0.87649554	9.636645	0.6089325	0.0	2.482533	7.172172	0.09330984
528	ENSG00000162377*52698171_52698238	1	1612	5.196152422706632	488	0.6550868486352357	0.7785587	1.6278582	4.028108	4.236536	1.1056033	5.164267	1.2391974	0.0	0.11968211	0.0	3.3062947	1.4754481	0.56548274	3.8910134	1.3860419	2.712549	0.0	2.348573	2.8251302	0.0	2.3806562	1.1526749	0.0	1.274401	1.688851	0.0	4.043748	1.7089821	2.012036	0.0	3.8270075	0.0
529	ENSG00000058804*53838202_53838282	1	260	12.609520212918492	76	0.5923076923076923	0.0	1.8358923	4.8568606	8.641067	0.36556837	9.506131	0.0	1.4532843	0.0	0.0	1.4869975	0.0	0.0	0.0	6.380154	0.7093852	0.0	0.27535984	4.783936	0.0	5.0708055	0.0	4.8058476	3.75534	2.19277	0.463424	7.8297815	0.0	0.0	0.3199472	7.3996196	0.0
530	ENSG00000058804*53838301_53838351	1	66	11.789826122551595	7	0.3939393939393939	3.2946122	4.7625127	2.8803947	4.134544	0.0	5.428184	0.0	1.2031381	0.888919	0.0	0.0	0.6601209	0.3069383	3.0860238	1.8963401	3.467696	0.0	1.981592	3.1810782	0.0	1.2219318	0.6302869	2.0782661	4.4043446	1.4824601	1.3196898	3.0054848	0.6793823	0.0	0.0	0.34839875	0.6793082
531	ENSG00000116209*54053218_54053393	1	4060	18.920887928424506	442	0.5394088669950738	0.0	1.3538613	4.3421907	8.166411	0.0	8.752956	1.928611	0.98886967	0.010838337	0.0	0.0	0.5616125	0.0	0.0	4.8429523	1.0793849	0.0	0.0	3.5746891	0.0	3.213512	0.09251033	3.10202	4.66625	1.0162591	1.5873557	6.758962	0.14552839	0.0	0.5618777	6.593587	0.0
532	ENSG00000157216*54405950_54406106	0	411	32.60368077380221	46	0.2895377128953771	0.0	0.04132103	4.6755543	9.082504	0.2658253	9.058915	0.0	0.70101076	0.697383	0.0	0.0	2.517088	0.0	0.0	4.6699467	1.7327693	0.0	0.9238038	2.5089178	0.0	4.065085	1.8184676	4.6501646	3.8229733	0.7644833	1.5399882	8.224858	0.0	0.72368467	1.6867502	5.144722	1.4629537
533	ENSG00000162407*56579197_56579406	1	746	33.15116890850155	201	0.5898123324396782	3.0826025	2.8647048	2.9767008	7.6557627	1.1484382	5.971726	2.1196456	0.0	0.0	1.1229116	2.4172447	0.1545526	0.0	0.0	5.8405995	1.385347	0.0	1.5754907	0.11513754	0.0	2.3978317	0.0	2.2012556	1.8143839	1.0959787	0.0	4.7801037	2.9822881	0.15194975	2.5387692	4.5782924	0.0
534	ENSG00000162407*56579413_56579473	1	110	11.180339887498947	39	0.5727272727272728	4.472746	3.2147324	4.8618464	5.1689854	0.0	4.140782	2.0882857	1.4078351	1.2302997	1.0578102	1.0520782	2.0165243	0.0	2.7225833	3.4292784	2.364182	0.0	1.7669603	1.3457566	0.5289299	4.201495	0.0	0.60761076	2.6353033	0.57846725	0.0	5.1834874	0.57070655	0.0	3.1280792	2.4512012	0.0
535	ENSG00000162604*61724904_61725075	1	2787	17.916472867168917	436	0.3749551489056333	0.0	1.9444892	1.1698573	6.1228714	1.937878	4.9838004	0.0	1.3187224	0.93471783	0.0	3.1547832	0.40579602	0.0	1.3803781	2.7063706	1.7008904	0.0	0.87856966	1.1960272	0.0	5.7370353	1.2726319	0.9523715	1.5420572	1.5496497	1.1018703	3.8260174	0.0	0.3727881	0.3225749	2.3755314	1.0424093
536	ENSG00000230798*63321666_63321717	0	50	13.564659966250536	11	0.06	7.727992	3.1132958	0.0	0.948106	0.0	0.0	4.419344	0.42647728	0.56103605	0.0	1.0656525	0.36992303	0.0	3.7049816	0.5546532	0.0	0.0	4.326121	0.0	0.0	2.1367593	0.0	0.0	1.0973604	0.9229488	0.0	0.37899095	0.0	0.0	0.28306857	1.8560622	1.7263083
537	ENSG00000024526*68496951_68497034	1	1729	14.0	288	0.5309427414690573	1.391532	1.619917	0.40669975	3.372286	0.0	5.24724	0.789611	2.2133374	0.5326037	0.5963982	0.0	1.2564473	0.47602832	1.9693047	3.4781988	2.1221914	0.0	0.4316101	1.9877158	0.0	3.2757998	0.0	2.5110326	2.145313	2.1396363	0.0	3.9514997	0.5620472	0.964862	1.3250185	2.8622465	1.4613559
538	ENSG00000118454*70354514_70354623	1	1216	15.297058540778355	189	0.2853618421052631	0.63302773	2.87501	3.2361085	5.848157	1.2851369	8.98162	0.20663202	0.095224686	0.3690694	0.011036428	0.6189198	1.0774353	0.03918955	0.83915675	6.0767255	4.0689225	0.0	0.22298598	3.3325565	0.0	4.1623626	0.0	1.8449229	2.619414	4.5011873	1.5302697	6.1979403	0.85109764	0.0	0.22804697	5.827075	3.6856806
539	ENSG00000132485*71080890_71081000	1	162	11.180339887498947	23	0.4012345679012346	2.314084	0.7049104	3.2216265	5.0277033	0.0	5.4359713	2.516335	0.0	0.0	0.0	1.4255517	0.24300049	0.0	4.6190004	5.1708937	0.7003599	0.0	1.166776	0.0	0.050752703	5.4428673	0.0	1.3060184	1.7236946	0.32157165	0.40675446	2.8872643	0.22861668	0.61628866	1.2715789	3.2454274	0.19741173
540	ENSG00000132485*71081077_71081177	1	95	22.11334438749598	19	0.5052631578947369	2.777996	3.027066	3.4781735	6.1892242	0.0	5.0882792	1.4196297	1.1067961	2.6549363	0.12594403	1.0487247	1.6155394	0.48271212	4.1079617	2.8831656	1.9149091	0.0	0.119390875	2.5708039	0.0	4.517485	0.0	0.83011067	1.5048896	3.558169	0.44544134	2.2413576	1.2253311	1.5223165	1.440521	4.672236	0.60234636
541	ENSG00000116791*74733040_74733172	1	62	36.89173349139343	8	0.6290322580645161	0.6210005	2.7550786	3.076938	3.1739185	0.0	3.8939974	1.6244437	0.26619574	0.0	0.12669866	1.0081109	0.0	0.0	1.9667112	4.162676	1.8020645	2.267624	4.646345	0.0	0.0	4.160752	1.738687	0.9474677	1.3376832	1.7073479	0.0	1.3984735	0.4405953	0.35397336	0.5746391	2.8942308	0.0
542	ENSG00000077254*77759642_77759742	1	1772	29.61418578992169	178	0.4164785553047404	0.0	0.24369393	1.0121421	7.8003874	0.0	5.946229	0.0	1.3185054	1.8541104	0.0	0.0	1.389374	0.0	0.0	4.7718363	2.1201706	0.0	0.0	2.7275867	0.0	3.657508	0.0	3.8198643	2.711523	0.17300144	0.0	8.158273	1.5782769	0.037478063	2.0773842	6.6683145	0.0
543	ENSG00000117155*84690152_84690288	1	206	25.45584412271571	14	0.2184466019417475	0.0	0.0	4.741088	8.546888	0.0	10.256789	1.7312557	1.102058	0.05722428	0.0	0.0	1.6524618	0.0	0.0	4.3448772	2.4583182	0.056930184	0.0	1.4351294	0.0	5.037323	0.0	3.7755573	3.3407226	2.3549728	0.34064263	8.200063	0.80951804	0.0	2.16084	6.0767584	0.05788955
544	ENSG00000162642*85259463_85259562	1	3731	9.486832980505138	496	0.4492093272581077	1.4840207	2.2168665	3.651957	6.472576	0.0	8.795755	0.0	0.63017386	0.0	0.08425128	0.0	0.82477146	0.3405827	0.0	6.4499664	0.6437023	0.22167504	0.0	3.7083123	0.0	5.70456	1.0534352	4.573864	3.1111503	3.1523173	1.1975055	6.6092196	0.8717243	1.3781451	0.31914014	4.8578863	1.7658836
545	ENSG00000162642*85259359_85259452	1	54	28.24889378365107	5	0.0	0.0	1.5814325	5.4687505	8.937848	0.5944616	8.591741	1.2558161	0.0	1.6280296	0.0	0.0	0.8912175	0.0	0.6916207	5.1056037	1.5439858	0.0	0.0	3.959191	0.0	3.184044	0.0	2.654921	2.4753878	1.2893854	0.0	8.354246	0.5542363	1.1308709	2.9242918	5.67013	0.8179183
546	ENSG00000122417*86396035_86396230	1	1616	28.74021572639983	237	0.6262376237623762	1.928765	1.2633371	2.5467792	3.0679417	0.0	3.0057173	2.6467128	0.8535658	3.2011693	0.0	1.5566996	0.19904275	0.2412282	0.6699934	7.170065	3.8063397	0.0	1.1406088	0.78810406	0.040358372	1.290254	0.0	5.4474382	2.6077886	2.1379175	0.5352872	4.293335	1.1323274	0.0	0.0	6.571951	2.4474225
547	ENSG00000183291*86914134_86914276	1	415	13.820274961085254	68	0.4265060240963855	3.680067	1.2296227	1.0900351	4.7111416	0.77297074	6.140164	2.7301772	2.404901	1.2586148	0.0	0.9242973	4.34662	3.0131354	4.950033	2.8978348	1.242285	0.0	5.437252	1.271728	0.0	2.081708	0.0	1.5767701	2.7918153	2.1311138	0.0	4.4077935	1.1210324	1.5557308	0.35569334	4.455257	1.751307
548	ENSG00000137947*88891482_88891548	1	172	15.394804318340652	14	0.4709302325581395	3.0856917	2.3987627	1.7469696	3.8214724	0.0	4.3644032	1.9880514	0.0	2.41918	1.0220026	0.0	0.6240726	0.8085947	0.48982596	2.811248	2.0774877	0.022567194	0.81409115	0.5295537	1.0301552	1.6401249	0.0	1.4342406	0.7421293	1.9784207	0.18565701	2.8658795	1.1840106	0.0	0.0	3.406609	0.7833493
549	ENSG00000213516*88992584_88992681	1	81	21.40093455903269	9	0.6419753086419753	0.0	0.0	6.3969746	11.449841	0.0	11.86587	0.0	0.8258752	2.923726	0.0	0.0	1.5988902	1.3603662	0.0	6.4554424	2.7657692	0.0	0.0	4.524528	0.0	3.5188897	0.0	3.314686	1.6181461	4.9728985	0.20243488	8.667146	0.91630536	1.1484797	2.2552373	7.0160146	0.0
550	ENSG00000122482*91021272_91021402	1	1315	19.949937343260004	193	0.4897338403041825	4.5820026	0.89734584	3.6900637	3.9786317	0.0	4.443161	1.9356006	1.8434666	0.86612314	0.0	2.8492835	2.144593	0.9417967	3.7037604	2.4922886	1.4348978	0.0	3.063703	2.32164	0.0	3.1554384	0.0	2.837522	2.3254952	1.8125229	0.40257058	4.7892637	2.243312	0.0	0.0	4.7394094	2.3867707
551	ENSG00000122482*91021407_91021550	1	211	35.41186241925155	20	0.4928909952606635	2.7677338	1.6416978	1.3717579	4.7636323	0.062231462	3.6020179	1.0857022	2.4491475	0.17348099	0.0	3.0254552	0.19420472	0.0	2.311376	3.815898	1.2512991	0.0	2.1459234	0.80970085	0.0	2.6858456	0.0	0.7446643	4.0673966	2.1913733	3.6258314	4.1319695	0.0	0.0	0.6346622	2.890243	3.1108124
552	ENSG00000117500*93180358_93180404	1	140	12.288205727444508	24	0.2642857142857143	2.7505186	2.725264	2.4397297	3.7882452	0.0	3.457968	2.807397	1.2545213	0.8752275	0.0	1.7904677	0.98452306	0.0	2.2728639	3.1835797	2.0120044	0.0	1.9164093	0.09429744	0.0	3.1987903	0.0	3.7911887	4.022962	2.02443	0.0	5.2531524	0.0	0.06670713	0.0	3.0301132	0.8840307
553	ENSG00000067334*93878964_93879132	1	803	15.0	247	0.526774595267746	0.0	0.5681794	3.4709365	7.188292	0.29188085	5.9801292	0.8752475	3.0826628	1.2338816	0.0	0.0	2.2548802	0.37158105	1.0361924	5.9865966	0.0	0.0	1.7043829	0.0	0.0	3.7442317	0.0	3.14119	1.719866	3.1362715	0.0	4.5911875	0.0	1.9497335	1.0709838	4.3495827	0.0
554	ENSG00000117519*94926936_94927112	1	9284	18.708286933869708	1451	0.3859327875915553	0.0	1.9445817	5.3734193	7.6061425	0.0	5.1753526	0.33581966	1.3123336	2.1495206	0.5438291	2.2558122	0.0	0.0	0.0	6.50311	3.1967268	0.0	0.0	2.042769	0.0	5.125322	0.0	2.7820327	2.306089	1.6455256	0.0	6.549402	1.182398	0.0	0.3921485	4.627568	0.0
555	ENSG00000156876*100132752_100132847	1	1447	14.106735979665885	149	0.5335176226675881	3.3678014	1.8204293	3.229854	6.3969355	0.0	5.334754	1.9546256	1.264393	0.32562235	1.3133368	1.558083	1.9990517	0.0	3.7997208	3.582504	1.5815568	0.0	2.0428014	1.6375705	0.0	3.1255896	0.0	2.932141	2.1045656	0.36419898	0.0	3.3857138	0.0	0.02690271	0.046002224	3.301795	0.44071892
556	ENSG00000162639*108660958_108661071	1	490	14.106735979665885	82	0.4081632653061224	0.0	2.167548	2.5862744	6.719015	0.49260315	8.2167425	0.519234	1.6382942	2.9595277	0.7428256	0.30264363	0.0	0.0	0.0	5.2055764	0.6740583	0.0	0.60951096	5.2679305	0.095443785	4.6282125	1.216135	5.372578	0.0	2.3700478	1.6251645	7.8104067	0.7869657	0.7899469	1.9948087	3.0598536	0.0
557	ENSG00000162639*108661118_108661298	1	154	41.60528812542944	9	0.5064935064935064	0.0	2.1472237	5.2685275	7.611006	0.0	9.399408	0.0	2.2352915	0.0	0.0	0.0	0.51491046	0.0	0.14551549	6.8985934	2.9828537	0.0	0.0	1.4429448	0.0	7.4187846	0.0	3.2032576	2.056936	1.2772248	1.0544494	6.131748	3.0392425	0.4464635	2.8604295	4.1931863	1.3377912
558	ENSG00000134222*109282923_109283069	1	436	25.219040425836983	68	0.3715596330275229	0.0	1.9771826	1.3138001	3.8693635	0.0	6.126095	1.7895892	1.3519051	0.29970407	0.0	1.8806752	0.31924638	0.0	0.49337575	3.4626935	2.6663136	0.0	0.0	2.2000225	0.0	4.51416	0.0	1.823779	2.7323785	2.0269716	0.0	6.6762304	1.407831	0.31980795	0.0	5.4516053	0.9394629
559	ENSG00000156171*111139504_111139707	1	323	41.02438299353203	20	0.5325077399380805	0.7233276	5.767295	4.2818727	7.029975	0.0	4.623956	0.27036905	3.5285976	0.0	0.9190829	0.9184146	1.8199763	0.0	2.9050915	5.082767	1.5988922	0.0	0.0	0.08714828	0.0	3.5392063	4.8159494	3.082261	2.739547	3.2666101	1.4662118	4.3647356	0.2866102	0.0	1.7023321	5.388506	1.84757
560	ENSG00000156171*111139914_111140104	1	307	45.36518488885502	23	0.3973941368078176	0.0	0.0	1.6291962	6.658319	0.0	5.703115	0.0	1.1831192	0.0	0.8440805	0.0	1.1746415	0.41379163	1.1226182	3.714723	1.2924047	0.0	0.35257483	1.4646744	0.0	3.0510514	0.0	1.9129487	1.8667184	1.7226931	0.4099532	4.336569	0.0	0.8483116	0.0	4.8686104	0.16482678
561	ENSG00000155380*112956193_112956297	1	201	19.519221295943137	24	0.4079601990049751	1.8704557	2.536205	2.972947	6.4911327	0.0	5.2057815	1.4328132	0.37750426	1.9710513	0.35926324	0.30722153	0.0	0.0	0.0	3.7860632	0.74289066	0.0	0.0	1.0164655	0.0	4.2277293	0.0	2.152701	4.8881855	3.817978	0.0	3.7144914	1.075874	0.0	1.2910609	2.9893513	1.3635088
562	ENSG00000134262*113904916_113905013	1	61	19.39071942966532	7	0.3114754098360656	0.0	1.44686	5.2115316	12.930838	0.5599489	10.026242	0.0	0.18866968	0.5495819	1.7575841	0.0	0.0	1.4865694	0.0	8.405017	0.17527786	0.0	0.0	1.6776433	0.0027635437	3.5895603	0.05153757	3.76583	4.8314114	1.9890742	0.27582374	6.2616487	0.0	0.6183688	0.0	6.3467727	1.8801466
563	ENSG00000197323*114510923_114511093	1	596	48.2078831727758	56	0.5083892617449665	0.0	0.11021556	5.518329	11.657219	0.94281024	9.592734	0.17608346	0.44356346	0.0	0.0	0.0	0.10398563	0.0	0.0	5.501533	3.4445434	0.0	0.0	1.7471731	0.7613545	5.9995184	0.17320739	3.7268488	4.7274942	3.131438	0.98289067	8.76325	0.8312719	1.8036901	0.0	6.2914734	0.0
564	ENSG00000009307*114757924_114758000	1	130	9.1104335791443	52	0.5923076923076923	0.0	1.2045667	2.7542558	6.5930805	0.8027654	6.5845995	0.52086	2.06043	3.7795372	0.0	1.6571656	1.4374723	0.0	2.3691473	5.0527077	0.0	0.0	0.0	0.0	0.0	3.420415	0.0	2.8199034	3.287293	1.7518075	0.4371777	5.673693	0.39464855	0.63930154	0.26985723	4.199788	3.1978643
565	ENSG00000052723*114780432_114780575	1	3684	23.89560629069704	429	0.4476112920738327	2.1838655	0.70408106	3.1950696	4.980383	0.0	5.1809545	2.1985319	3.6068888	1.0769761	0.0	2.848465	1.3635541	0.0	0.0	3.1418862	0.0	0.0	1.7286626	0.8251019	0.0	1.1186402	0.0	1.2954289	2.8594067	3.2332916	1.083225	4.2977877	0.0	2.349873	1.4311084	1.6381192	1.5128497
566	ENSG00000265808*120156738_120156936	0	71	50.25932749251625	4	0.056338028169014	7.021556	3.5099938	2.848065	1.2955343	0.0	0.0	1.0929403	2.1193366	1.7988849	0.0	2.8397548	3.1703794	0.0	8.881978	1.2271744	0.04289215	0.0	8.514507	1.4510164	0.6952445	0.17483965	0.0	2.5204158	1.4155082	0.0	0.6735042	1.1518584	1.6025664	0.0	0.0	3.0208693	4.458214
567	ENSG00000188610*121183864_121183982	0	52	34.55430508634199	4	0.0576923076923076	3.6914773	0.0	0.8136054	3.094891	0.0	3.780032	0.0	2.7984016	1.3639743	0.50026995	0.8242832	0.7369508	0.0	3.0237913	3.6042414	0.58841854	0.8967627	1.6613388	0.94517577	0.0	3.514979	0.0	3.4074614	1.7892064	1.119973	0.0	4.81411	0.0	0.52662086	0.0	3.6145446	1.5333754
568	ENSG00000265491*145823947_145823985	1	1575	9.219544457292889	358	0.5993650793650793	0.0	2.3066049	7.234555	11.641767	0.0	8.06557	0.0	3.054759	0.84659034	0.0	1.2232777	0.85143554	1.2184201	0.0	5.317868	1.1884593	0.0	0.0	3.720417	0.0	3.4410748	0.0	3.7592456	0.87279594	3.0652735	0.0	6.6663117	0.0	0.9889011	2.9821243	7.051374	0.0
569	ENSG00000265241*145927324_145927446	1	2170	11.135528725660045	512	0.4576036866359447	0.0	0.5259603	1.1505435	3.2957468	0.0	2.6083848	1.8735437	0.0	0.3667167	0.69193	0.32149473	2.3355305	0.0	0.4905139	5.1405435	0.84846526	0.0	0.0	3.6325567	0.0	3.5178814	0.0	4.4801745	3.9055743	0.19152997	0.0	6.355768	0.0	0.0	0.68493944	4.6990285	3.7001526
570	ENSG00000227733*148246628_148246723	1	74	18.275666882497067	11	0.4864864864864865	0.0	1.9798815	5.3781376	4.2330794	0.0	8.1891365	0.70904666	0.48969316	0.9728489	1.1571178	3.3144248	0.0	0.0	0.6255695	5.0015635	1.9275234	0.0	0.0	1.8367485	0.0	3.9201443	0.0	2.3835824	2.1764593	0.607275	0.0	4.731123	1.0655253	0.0	0.45758238	4.9541	0.140908
571	ENSG00000143384*150579440_150579585	1	3931	9.16515138991168	1153	0.5861104044772323	2.2806163	0.6327416	3.3815544	6.554723	0.5500186	5.654753	0.3028338	0.0	0.0	0.0	0.907479	1.5419539	0.0	0.5212844	5.6692295	0.0	0.0	1.7643483	3.2512376	0.0	4.33401	0.0	3.338918	3.3604865	2.2181048	0.0	3.836598	0.0	1.4207917	0.0	2.4994905	0.0
572	ENSG00000143384*150575586_150575761	0	255	50.06995106848019	19	0.0392156862745098	6.828535	1.9433358	1.2693813	1.3894328	0.0	0.17612632	3.439674	0.0	2.3791945	0.0	1.9101491	1.7963773	0.0	4.852286	0.54646385	0.73229235	0.106934585	6.6875954	0.0	0.0	2.4926941	0.18876027	2.9634283	1.4478152	0.0	0.0	1.8150417	0.621665	0.0	0.0	2.0072374	0.8641088
573	ENSG00000143384*150579204_150579336	1	70	38.34057902536163	3	0.1571428571428571	0.0	0.9815278	5.0509357	8.816026	0.0	7.482926	2.327825	3.0860293	0.0	0.8110596	0.0	0.63852316	1.428952	0.0	5.2972984	2.6869864	0.0	0.0	1.2703013	0.8065956	5.690183	0.0	3.450306	3.9127984	1.2549495	0.0	9.615771	3.5466855	0.08816862	0.0	4.69108	0.0
574	ENSG00000143384*150577167_150577271	0	55	26.13426869074396	6	0.0545454545454545	6.6300597	2.853357	3.0966413	0.0	0.0	3.738825	3.3478136	0.0	1.6465344	0.0	3.032135	4.2880564	0.0	5.6697235	1.4109106	0.948415	0.0	7.6586275	2.132679	0.0	2.78192	1.5900018	2.7375407	0.8683679	0.0	0.0	1.7477478	2.6888254	1.4849082	1.3428361	0.0	3.0364726
575	ENSG00000143420*150625520_150625705	0	246	28.861739379323623	18	0.0203252032520325	12.422375	4.099272	0.26784045	0.0	0.0	0.0	4.9206376	0.13490506	1.6871669	0.11905419	1.7054219	3.0973816	0.45570105	7.3666377	0.6313341	0.0	0.71690464	6.453417	0.0	0.0	2.0028155	0.0	0.71340704	0.51138324	0.0	0.0	0.23692702	0.7083262	0.28264213	0.0	2.6745121	2.2214422
576	ENSG00000143418*150974329_150974382	0	353	9.38083151964686	43	0.2011331444759206	0.0	0.6522074	5.1578817	10.758804	0.0	8.871126	0.0	1.0653358	1.4106961	0.0	0.0	0.9937553	0.0	0.0	5.5292997	0.72836083	0.28313988	0.0	2.4740956	0.09126067	3.6288931	1.2677109	3.163255	2.7467637	3.1986878	0.0	10.091056	0.0	1.2470015	0.290949	4.09455	0.0
577	ENSG00000197622*151059477_151059604	1	2694	18.110770276274835	246	0.4892353377876763	3.4200401	2.802256	2.0444956	5.673675	1.5554901	3.0537312	0.79394984	0.0	0.0	1.2386688	0.7722101	0.8475636	0.0	0.9787054	2.6154904	2.4539921	0.0	1.832007	0.92216635	0.0	2.525334	0.0	2.656179	1.3701103	0.7635986	1.8175176	3.4638298	0.0	0.0	1.4352851	0.7352197	0.14773174
578	ENSG00000143393*151327463_151327604	1	129	37.49666651850535	19	0.5193798449612403	1.6569352	2.6937473	1.6938215	3.6790168	0.0	2.7383966	1.9494348	1.6842567	2.761578	1.0051682	0.96809316	3.3980658	0.0	2.8944407	3.4003649	1.2406448	0.0	2.6036632	0.54502505	0.0	2.5772526	0.0	0.2642595	1.2141893	1.9286772	0.0	3.3627737	0.0	0.0	0.0	4.716278	0.700575
579	ENSG00000143390*151342254_151342445	0	57	53.43220002957018	5	0.0350877192982456	9.422649	3.470349	0.033562887	0.3849522	0.0	0.5917677	1.885832	0.0	0.045708783	0.0	2.679819	2.2668958	0.0	5.764613	0.0	0.0	0.0	7.4254184	0.0	0.0	2.9724429	0.0	0.0	2.596425	1.4263858	0.29247662	0.0	0.036413185	0.0	0.0	0.35118902	0.6406593
580	ENSG00000143390*151342872_151343067	0	55	48.507731342539614	5	0.0363636363636363	4.2635145	1.1861485	2.812913	1.7805996	0.0	3.9440897	2.0103157	3.1861966	2.1037157	0.0	3.7974706	0.0	0.0	5.1647115	1.3368338	1.9886252	0.0	4.278961	1.8662574	0.0	2.4670665	0.0	0.15985548	1.2098159	0.9211252	0.0	3.5384452	0.6866776	0.0	0.0	2.5582702	1.485578
581	ENSG00000182134*151790375_151790447	1	518	15.588457268119896	46	0.2818532818532818	0.109626085	1.9095061	2.7912786	6.4794936	0.0	4.652193	1.6678512	2.3992207	1.3984723	1.1347289	0.34419715	1.2150645	0.0	1.3425967	5.0834804	2.7492616	0.0	2.1219122	1.3135381	0.0	1.0920234	0.88610053	1.5695156	2.3234732	1.8279442	0.0	5.0038304	1.3881328	1.7538776	1.8138857	4.9013553	0.13798098
582	ENSG00000189171*153627477_153627578	1	183	28.0178514522438	30	0.4754098360655737	1.273151	0.9470136	2.4738638	3.104835	0.0	2.6239662	1.3728733	2.691088	3.0012128	0.73463446	2.818919	0.0	0.16813602	1.8058844	3.7133152	2.0560322	0.0	4.168156	0.73470366	0.32312593	2.6847596	0.0	4.5557714	1.4027629	0.315326	0.954585	2.5697308	0.653063	0.7563023	1.1654006	3.939072	0.0
583	ENSG00000143570*153959659_153959862	0	569	51.234753829798	16	0.0228471001757469	9.015	3.2591875	2.8164515	0.12896797	0.0	0.028094646	4.9323487	0.0	0.24658705	1.5600573	3.6715684	0.011333482	0.0	5.442779	3.2973762	2.2349243	0.0	6.275644	0.64214325	0.0	3.5172224	0.0	1.3109491	0.0	2.0075276	0.7375089	2.0775661	0.31387648	0.0	0.47998947	2.3063664	1.2524712
584	ENSG00000143570*153959867_153959994	0	230	36.61966684720111	13	0.0304347826086956	5.2190657	1.1965957	3.3088834	2.4533343	0.0	3.0501635	1.7116753	2.2919204	2.5238707	0.0	2.6623878	0.99321413	0.0	2.63513	1.6610752	0.21677655	0.0	3.8080864	1.4435549	0.0	1.4428957	0.0	0.0	1.307415	0.98105395	0.19883718	1.541322	1.7896514	0.0	1.6214776	1.1665766	1.610279
585	ENSG00000143570*153960003_153960136	0	183	31.44837038703277	20	0.0218579234972677	4.603587	3.341046	0.0	0.646266	1.2844723	0.6476055	3.6865673	0.48996496	1.9841541	0.0	4.1736255	1.9114491	0.0	4.7430224	2.894349	0.81931907	0.0	5.0196004	0.21554369	0.0	2.362659	0.0	2.5639205	1.8768005	1.268203	2.1998765	2.8967035	2.4869196	0.0	3.015825	2.314574	1.9318126
586	ENSG00000143570*153959544_153959657	0	137	34.11744421846396	8	0.0364963503649635	6.784347	4.4647956	0.75577426	0.74958056	0.0	1.8268504	2.620508	1.1580223	1.2149318	0.0	2.7170918	0.0	1.4812758	4.3212447	0.95238113	0.0	0.0	7.919612	0.0	0.0	2.9873536	0.0	0.0	2.3372376	1.2096906	1.1746762	1.9689101	0.0	0.0	0.0	0.0	4.903466
587	ENSG00000143570*153960144_153960240	0	85	27.640549922170507	7	0.0352941176470588	8.58105	4.2179837	1.978693	0.0	0.0	1.1572899	4.2221594	0.0	0.392279	0.0	5.0172367	0.0	1.2647398	3.487448	1.7151897	2.0163226	0.0	8.403498	0.0	0.0	2.8114414	0.0	0.0	1.1984819	0.3975837	0.7787467	0.0	0.7765856	0.0	0.0	0.0	0.56976295
588	ENSG00000143570*153967415_153967542	1	60	25.88435821108957	13	0.5833333333333334	0.038096707	1.6194215	2.627738	7.0746713	0.58755	8.979761	1.4960626	0.7802751	0.0	1.8382256	1.6001126	0.0	0.8132683	0.0	3.104493	1.2809681	0.0	0.7292948	0.46560946	0.25187126	3.4202416	0.0	2.1209257	2.2045074	2.9804122	0.0	6.6321793	0.0504518	0.41607985	0.3002361	4.132833	0.0
589	ENSG00000143549*154182986_154183148	1	7759	15.427248620541512	1348	0.2065987885036731	1.8876779	2.9823687	3.4989142	3.480412	0.0	4.197985	2.3000987	0.0	0.8394851	0.0	1.854332	2.010736	0.0	4.0044694	4.306981	1.2383783	0.0	3.2911413	0.0	0.0	4.5723505	0.0	0.08351331	3.8126488	0.92003405	0.0	4.1675897	1.1238611	1.3196576	1.6517645	2.1248739	0.4369799
590	ENSG00000160691*154970035_154970147	0	76	34.68429039204925	5	0.0394736842105263	6.5488324	3.6946704	0.0	2.3734543	0.0	2.6559374	1.9232649	2.7002625	1.0699927	0.0	0.61312646	2.6062198	0.0	3.0823727	2.519504	1.8711697	0.0	3.5073023	0.0	0.0	2.464354	0.11205322	0.7816432	1.018471	1.7149541	0.0	2.73712	0.0	1.1360073	0.0	1.8946195	0.9002707
591	ENSG00000160691*154970258_154970384	0	72	41.2674205639267	8	0.0694444444444444	7.2623754	3.671138	2.6372309	0.0	0.0	0.8761426	0.7415279	0.0	2.555049	0.0	3.9010603	0.10616846	0.0	8.755561	1.991481	2.6828547	0.0	5.8488817	3.0865734	0.0	0.4834023	0.43760476	0.0	0.50143826	0.0	0.0	0.018194783	1.6123507	0.0	0.0	0.49209434	0.2842037
592	ENSG00000160767*155255045_155255197	0	122	32.71085446759225	15	0.4180327868852459	4.0544205	1.0879399	1.242467	3.664552	0.0	0.62530303	1.9806515	0.0	0.55053777	0.0719593	2.8211453	3.120121	0.0	3.5296106	3.4330091	1.4905149	0.20560549	5.411013	0.79655796	0.0	2.2674415	0.0	2.6385295	3.3372333	2.0391736	0.0	2.6033874	0.72701323	0.0	0.0	0.6035292	0.8935336
593	ENSG00000160767*155254658_155254812	0	65	41.7612260356422	5	0.0461538461538461	10.683554	3.7969913	0.0	0.0	0.3354557	0.0	4.4034	0.0	2.4800215	0.0	2.8521986	2.9151938	0.5375412	8.654175	1.2738479	1.4015611	0.0	8.290841	0.0	0.17331111	0.7310032	0.0	1.4395211	0.70523393	1.930748	0.0	0.0	0.8268817	2.303367	1.871542	0.0	2.037019
594	ENSG00000160767*155250640_155250784	1	57	27.386127875258307	6	0.2807017543859649	3.091773	2.2471771	2.0021281	3.1624825	0.0	2.3591812	1.9350467	0.0	1.5876808	0.0	3.0724337	0.0	0.0	2.9358444	2.9098005	1.8856015	0.0	3.4765646	0.44610694	0.0	3.7034926	0.0	3.6520343	1.9641565	1.3344012	0.0	3.1395986	0.0	0.0	0.6777327	2.1639786	0.7297691
595	ENSG00000116521*155262088_155262314	1	3428	48.33218389437829	415	0.499708284714119	0.0	3.357317	3.4424224	6.047371	1.3115404	8.2313795	0.0	1.8401825	1.9304113	0.0	0.0	1.695967	0.0	0.7211411	4.6123395	0.0	0.0	0.0	0.9768906	0.1967479	5.037366	0.01412617	1.9033598	2.6434212	1.3162897	0.66673934	5.2538238	2.150804	0.03151854	0.0	5.345127	1.5032222
596	ENSG00000116539*155562561_155562695	1	242	29.512709126747414	25	0.3016528925619834	0.0	0.86056525	5.502861	6.991654	0.44559315	7.452506	0.0	1.1746632	2.4012258	0.55367774	0.14690298	0.0	0.0	0.0	6.950694	2.9809203	0.0	0.0	1.4810814	0.0	4.3124223	1.4433664	3.608385	2.0278413	2.0731275	0.47835988	6.3392487	0.0	0.0	0.0	4.121832	0.5900055
597	ENSG00000163374*155688539_155688707	1	297	47.37087712930804	44	0.4208754208754209	0.0	0.8867813	3.0939932	7.0247393	1.4799572	5.9713793	0.0	0.8069949	1.0441723	0.0	1.5228179	0.33431724	0.0	0.0	5.0377893	3.7540522	0.0	0.0	0.0	0.0	2.9673352	0.0	2.567804	3.6243975	2.0269992	0.0	4.922434	0.12861712	2.0424874	0.0	4.346668	0.0
598	ENSG00000254726*156073368_156073541	0	292	47.62352359916263	21	0.0376712328767123	9.376425	4.164079	1.2081097	0.29894277	0.0	0.0	4.3473883	2.1553574	0.0	0.0	0.0	2.788851	0.0	6.6016726	3.213925	1.1510587	0.0	6.4988093	0.7186258	0.4820786	0.0	0.0	0.0	2.004876	1.7167464	0.82479626	1.1672293	1.0872053	1.7067243	0.0	2.3069403	3.458252
599	ENSG00000254726*156072888_156073001	0	111	30.822070014844883	7	0.072072072072072	7.4349136	2.4415197	0.34126022	1.2791287	0.0	0.0	2.4833364	1.7926619	1.580303	0.0	0.0	0.7503196	0.0	4.9014263	0.7780731	1.7247987	0.0	6.968389	2.632544	0.0	1.2292897	0.0	2.4198	0.39090493	0.0	0.0	0.83672667	0.0	0.0	0.0	0.3497264	1.1728352
600	ENSG00000198952*156250026_156250216	0	112	57.262553208881634	5	0.0267857142857142	6.7768927	4.1206713	2.3107936	1.6274916	0.0	0.0	2.7123475	0.73418576	0.71922743	0.5667344	3.2263327	1.6582384	0.0	5.2394996	0.8210186	1.8431243	0.0	7.292118	0.0	0.0	2.43022	0.0	1.558426	0.09321625	0.095576376	0.0	0.9476401	0.92816055	0.0	0.0	2.9541276	1.0048447
601	ENSG00000198952*156249699_156249800	0	55	29.61418578992169	4	0.0363636363636363	6.7976193	3.7849815	0.0	0.0	0.0	0.0	1.615848	1.7268772	0.95079774	0.30386895	1.0426551	1.5225233	0.0	5.2765484	1.0635418	0.27043122	0.0	5.2893634	1.2107489	0.0	0.0	0.19690208	0.30738744	1.4144902	2.2452953	0.0	0.16884887	1.1755106	0.0	1.2525792	0.03952358	2.8833482
602	ENSG00000198715*156291402_156291463	1	99	12.529964086141668	16	0.2121212121212121	4.934596	3.6538181	1.4077436	3.4271524	0.0	2.0849288	2.1323948	0.64864904	0.99615115	0.0	1.1607631	0.71959615	0.46091902	4.448081	3.474237	2.7170026	0.0	4.9599724	0.003979758	0.0	2.408728	0.0	0.0	2.1662111	0.0	0.0	4.452302	0.78979623	0.0	1.6070802	3.2769732	1.6635901
603	ENSG00000143319*156727241_156727343	0	86	27.910571473905726	17	0.0232558139534883	7.940071	4.22789	2.1647577	0.4038251	0.0	1.347257	2.8427222	0.14880426	1.9646529	0.09078717	1.884347	2.2820392	0.0	6.0867805	1.7785195	0.5859621	0.21271525	6.7329497	0.96357656	0.0	2.1105611	0.26265886	1.6445457	0.0	0.0	0.0	1.8771489	0.0	0.0	0.0	2.7301261	1.230713
604	ENSG00000143319*156727350_156727499	0	59	41.7612260356422	5	0.0508474576271186	7.2444115	1.7057177	2.1651998	1.8453119	0.0	0.9718671	4.1666293	1.0816122	2.6106596	1.6684242	3.6747432	1.4555411	0.9821783	4.9792466	1.8259948	0.40042216	0.0	5.950514	0.0	1.0133317	0.29928955	0.0	1.6185044	3.4831567	1.573937	0.0	0.85920954	2.4271388	0.0	0.7608765	1.4069139	2.2037618
605	ENSG00000143314*156740931_156741094	1	400	30.364452901377952	57	0.56	1.4547104	2.9187737	3.9376845	5.461677	0.0	4.132961	3.1855927	0.15186706	0.9899356	0.0	0.6534415	0.0	0.1536682	2.8405843	4.005338	2.2646422	0.0	3.371469	0.0	0.0	3.9052272	0.0	1.2166356	2.541347	2.2589872	1.3959814	4.5175896	1.5268773	0.0	0.93503976	2.5060122	2.8337944
606	ENSG00000143321*156743629_156743767	0	473	32.77193921634788	37	0.0359408033826638	7.9446125	1.7774898	0.0	0.0	0.0	1.2936658	1.8479419	1.7649275	1.6033683	0.0	2.0631807	2.3193998	0.0	6.391872	0.8663684	1.4696782	0.0	6.0662923	0.42756566	0.0	0.0	1.0722171	0.5824315	2.660404	0.23382734	0.0	0.39213324	0.47040862	0.9299985	0.0	0.8705887	0.21404536
607	ENSG00000143321*156744161_156744245	0	423	24.0	91	0.0260047281323877	7.5570145	4.19424	0.7641452	0.94956076	0.0	0.84096855	4.3834486	2.0031402	2.3599675	0.2428982	1.5042579	1.860794	0.0	4.5782647	2.3973193	1.6525009	0.0	6.6471562	2.8596597	0.0	0.0016170694	0.0	2.2220213	0.0	0.6861016	0.56213254	3.3929977	0.9448682	1.538574	0.7666227	0.0	1.641732
608	ENSG00000143321*156743057_156743215	0	293	43.393547907494266	16	0.0341296928327645	6.7728496	1.9106408	2.3172197	1.8772008	0.0	1.4574566	3.8718524	0.32209772	0.73211515	0.0	0.10133552	1.1833798	0.0	4.4360137	0.231758	0.92511475	0.0	5.2975373	0.64053607	0.7929675	2.2859914	0.37795615	1.4956999	0.42870885	0.0	1.2915772	2.4586163	0.0	0.0	0.0	0.6331988	1.3968679
609	ENSG00000143321*156745012_156745100	0	61	15.066519173319364	14	0.0163934426229508	7.6366963	2.282929	0.0	3.0239708	0.0	0.8651667	0.9941074	0.0	1.7413224	0.0	2.1730528	1.7851819	0.0	4.3703265	0.0	1.180247	0.0	4.661226	0.24571398	0.0	3.135954	0.0	1.2153149	2.0808227	0.0	0.030771807	2.9559865	0.6897902	0.0	0.664448	2.8945556	1.1660453
610	ENSG00000158710*159918638_159918844	0	212	52.1344415909483	17	0.0377358490566037	9.639388	2.702576	1.098305	0.0	0.996814	0.0	2.6027148	0.0	2.204765	0.9568538	1.6102521	1.3816267	1.0077	9.338167	0.0	1.6923099	0.0	8.931886	0.76638126	0.0	1.0989093	0.047444753	0.0	0.0	0.0	0.0	0.0	0.8892323	0.0	0.7318947	1.6024536	2.3334196
611	ENSG00000162729*160092281_160092411	0	97	40.14971979976946	6	0.0309278350515463	6.35666	4.159489	3.3080778	0.14521317	0.0	3.3631928	3.6708646	0.22926685	0.0	0.0	0.83200353	1.1752366	0.0	6.2733946	1.6506512	0.47232834	0.0	8.038292	0.88514805	0.13202588	2.8188193	0.0	0.4597967	0.0	0.0	0.5422982	0.51251316	0.0	1.4450196	0.0	0.0	3.155544
612	ENSG00000162729*160092921_160093038	0	66	35.35533905932738	8	0.0303030303030303	4.56829	2.7981875	2.6526678	2.4200554	0.0	1.4258628	4.4951344	1.6834174	2.2053201	0.0	1.27331	3.001232	0.0	4.2594595	1.8744631	0.0	0.0	3.8952653	0.15257692	0.0	2.0072522	0.12971793	0.3980156	0.43206933	0.50311846	0.25000748	1.006444	1.3155692	0.52737254	0.121820316	2.1635292	1.3225261
613	ENSG00000122218*160343129_160343162	1	1009	7.745966692414834	131	0.33201189296333	2.5715306	2.9469764	1.4251685	5.8532553	0.0	4.5611663	0.0	0.5508337	0.0	0.0	1.8982202	0.01994532	0.0	0.0	3.7990246	0.6324101	0.0	1.7310097	2.1971226	0.0	3.5492656	0.0	2.5167816	2.056761	1.3640279	1.4637548	5.2427783	0.0	1.4670161	0.0	1.9427342	0.0
614	ENSG00000122218*160289382_160289537	0	85	31.89043743820395	8	0.0823529411764705	7.443934	3.930843	3.14805	1.921667	0.0	1.8698512	1.4361278	1.4426078	1.0398436	0.0	3.332415	0.9476998	0.0	4.3223734	2.3508623	3.6290903	0.0	6.6187773	0.4062944	0.0	4.237654	0.0	1.8158029	1.308364	2.9713352	2.0866275	3.1011443	1.1822642	0.0	0.0	2.511232	2.6238937
615	ENSG00000158769*161021008_161021098	1	4576	14.696938456699067	929	0.5072115384615384	0.32737777	2.5817995	3.2100024	6.9057407	0.0	6.0292	2.0410209	0.032942105	0.0	0.0	0.0	0.0	0.0	0.0	4.9552116	0.9617813	0.0	0.0	1.5845667	0.0	4.2520075	0.0	1.7446812	1.5892075	0.96820545	1.0771656	5.8872905	0.0	1.5391512	0.0	5.581469	1.2672842
616	ENSG00000158769*160997328_160997491	1	117	47.4236228055175	8	0.017094017094017	6.7234364	2.1622562	0.93798643	0.87743086	0.116276726	0.95366704	3.2307475	0.0	0.13838127	0.0	2.0237608	0.9515639	0.0	3.9208295	2.1144402	1.3496778	0.0	4.908782	1.3893903	0.94153196	3.3294291	0.0	1.4530928	1.4409455	1.8444928	0.06128291	1.3076215	0.0	1.0728196	0.0	2.7567542	1.366784
617	ENSG00000143248*163202790_163202943	1	3548	13.2664991614216	1085	0.4861894024802706	10.8943815	5.5964265	0.0	0.5959522	0.0	1.4034445	6.1444836	0.9422407	1.7288948	0.72888184	3.4794533	2.6077626	0.20390093	6.3805947	0.0	0.8493893	0.0	7.174517	0.75971085	0.0	2.4655993	0.0	1.4654217	0.0	1.5404116	0.30399966	0.0	2.4314792	0.0	0.8662599	0.4669875	2.921997
618	ENSG00000143248*163202947_163203062	1	349	22.956480566497994	41	0.3782234957020057	7.6551676	3.0861492	4.638032	0.3334358	0.0	0.6312218	4.1683702	0.5303222	2.3289037	1.3883822	3.1331496	1.7444239	0.0	5.441672	2.2490356	0.17706308	0.0	6.6823025	0.19223042	0.0	1.6183279	0.0	2.6913798	1.3766363	0.0	0.0	1.5730915	0.0	0.0857806	1.2403744	0.0	0.974315
619	ENSG00000143162*167553509_167553694	0	2799	15.427248620541512	463	0.5698463737048947	0.0	0.0	3.2808769	8.354257	0.0	10.139296	1.5035528	0.0	0.7465125	0.0	0.0	0.0	0.0	0.0	5.916961	1.5019828	0.0	0.0	1.1255981	0.0	4.840161	1.4234364	1.8960198	2.5983295	0.8080886	0.0	11.485426	1.1068504	0.0	2.5309625	5.1771793	0.0
620	ENSG00000117477*169427290_169427434	1	365	21.02379604162864	44	0.4383561643835616	1.8123893	0.3113411	4.7195253	4.172791	0.0	5.8597965	1.967213	2.225848	0.0	0.0	1.128202	0.36552647	0.0	0.0	3.377545	1.3056687	0.0	2.0985098	3.5902603	0.0	5.405899	0.0	2.5398684	1.6703151	1.1104902	0.0	5.4933305	0.0	0.0	0.0	3.9326823	0.561299
621	ENSG00000143207*176207027_176207176	1	1450	23.53720459187964	100	0.3924137931034482	4.0860467	3.365574	2.2207646	3.3568656	0.5784031	4.370691	1.8188818	2.3732498	4.1425686	0.92442787	1.1617534	2.0824172	0.0	5.5812364	3.3095222	1.615946	0.0	5.129213	6.0884547	0.0	4.0072765	0.0	2.269859	2.731444	2.1823618	0.0	6.198912	0.0	0.0	0.0	1.8765705	0.31686467
622	ENSG00000152092*177164563_177164636	1	128	13.114877048604	12	0.53125	0.7476304	0.7601052	1.4143062	3.6349845	0.0	5.9167705	1.1228021	0.0	0.0	0.48521024	0.54651225	1.1350454	0.0	2.1813602	4.5330086	1.0873791	0.0	0.8011774	1.2139167	0.0	3.0339572	0.012651571	1.7892483	3.503895	1.1428225	1.1959327	3.6959882	1.0858195	2.033887	1.3980067	4.355179	0.0
623	ENSG00000152092*177164703_177164840	1	87	23.79075450674064	15	0.7241379310344828	0.0	3.3005044	4.6654477	7.9571743	0.0	6.3814917	0.29215577	0.0	0.0	0.14233677	0.0	0.41211787	0.0	0.0	5.057472	1.808621	0.0	0.20966515	1.8295748	0.0	3.266989	0.0	2.2579165	3.3666694	0.54224646	0.0	6.0895543	2.228368	0.49684262	1.3001328	4.9445953	0.0
624	ENSG00000143322*179229475_179229573	0	119	21.0	19	0.3865546218487395	0.0	1.426099	5.0324154	6.8028736	0.0038921726	7.3861613	0.77501386	1.1429937	2.5669029	0.0	0.0	0.6764763	0.0	0.17884439	6.303389	2.5251312	0.0	0.0	1.5558485	0.83497435	4.463704	0.8236219	4.390241	4.272399	1.6479183	0.0	8.9233465	0.0	2.867611	2.1050613	5.908254	0.07885656
625	ENSG00000230124*180502398_180502599	1	4593	29.58039891549808	360	0.5186152841280209	0.06373631	1.1048709	4.2582045	5.557585	0.0	8.0265875	2.3397124	0.0	1.2794743	0.0	0.62810427	0.13388	0.76378405	0.07233914	3.8744154	0.010090584	0.0	2.536884	0.75983423	0.0	2.0062718	0.0	2.4273434	4.2642403	1.5148363	0.9487343	5.795069	0.0	0.0	0.6323813	4.0599704	2.1086884
626	ENSG00000230124*180502612_180502839	1	3286	18.81488772222678	403	0.5736457699330493	0.0	0.8703874	4.453957	5.1985865	0.0	8.414879	0.0	1.6107366	0.45332807	0.43059918	0.0	0.0	0.0	0.0	4.9489946	1.8467548	0.0	0.0	2.2880757	0.0	3.3748777	0.0	5.5386653	3.6138263	4.6056933	1.5387166	5.722505	0.94488007	0.0	0.024835285	5.494285	0.0
627	ENSG00000230124*180502143_180502337	1	1770	43.01162633521314	100	0.3870056497175141	3.2761383	1.7704086	2.8281121	5.717121	0.83049536	5.393349	0.0	1.651108	2.0823462	0.0	3.134421	1.7026619	0.0	1.6045269	4.983032	1.4756907	0.0	2.1318207	1.7535985	0.0	3.6865284	0.0	2.0912724	3.4464579	3.2082558	0.0	4.1971507	0.0	3.5966458	0.9075826	1.8824894	0.5015579
628	ENSG00000230124*180502341_180502393	1	140	15.588457268119896	14	0.1642857142857142	3.2618694	3.8000166	0.9557874	4.2416935	0.0	5.9397097	3.3962536	1.9187096	1.3185233	0.0	0.19722342	0.0	0.0	2.0866446	2.26707	2.277763	0.0	2.5955281	2.3676484	0.0	4.8508096	0.0	2.6917512	4.338344	1.1679544	0.4742363	3.1531146	1.8082178	0.48707104	0.0	2.4744778	0.0
629	ENSG00000230124*180502039_180502133	1	95	22.978250586152114	17	0.0105263157894736	4.247819	1.1134516	2.6084633	5.4569445	0.0	5.806721	2.3971226	2.1231282	2.0277143	0.39732128	1.4233043	1.6716691	0.0	2.3452024	2.6080742	0.0	0.0	4.5236707	0.08866676	0.0	0.8661284	0.0	1.9440373	2.7039127	3.184654	0.0	3.3117511	1.4803483	0.0	0.0	4.391959	0.7869125
630	ENSG00000135823*181022733_181022879	1	2726	22.11334438749598	343	0.4277329420396185	0.0	1.1810491	3.2188666	5.423153	0.0	6.616699	3.1982014	0.39672002	1.9454036	0.0	0.6481584	0.3176489	0.0	0.0	4.430177	0.54471314	0.0	1.3923107	0.16278699	0.0	4.354883	0.0	2.9589946	0.49877214	0.0	1.1993659	6.600305	0.0	0.30652553	1.1634021	6.4407806	0.0
631	ENSG00000135821*182391646_182391778	1	8175	4.795831523312719	4310	0.4269113149847094	0.045449767	0.71066165	4.2185183	3.9062274	0.3871416	7.5736856	0.0	0.0	0.6312148	0.0	1.6012495	0.40841353	0.0	0.0	5.147937	0.30071342	0.0	0.0	1.3560295	0.0	4.1888766	0.0	1.1996152	3.6286228	1.3210225	1.8971673	5.388101	0.7465398	0.046385992	2.8190167	5.854666	0.0
632	ENSG00000116406*184691821_184691969	1	53	40.52159917870962	8	0.0188679245283018	1.8484343	2.6425242	4.63226	4.2580895	0.0	3.8755615	3.3742402	1.8210161	0.29195026	1.257104	1.4960365	0.31933534	0.0	2.36852	3.8278968	0.0	0.0	2.5228133	0.0	0.0	4.0107465	0.2589057	1.9362524	0.0	0.24469599	0.0	4.2608175	0.0	0.0	0.35336855	2.8077607	0.515556
633	ENSG00000047410*186375109_186375265	1	5814	24.49489742783178	497	0.4312005503955968	0.0	0.749129	5.677026	5.11457	0.0	4.9292727	1.1727059	0.28022277	0.0	0.0	3.175161	0.0	0.0	0.3161098	2.9596694	1.952929	0.0	1.4810227	0.799408	0.0	0.0	0.0	1.442409	2.4883034	2.6931694	1.7309961	2.4746354	1.5799067	0.0	0.0	2.8716414	2.8247628
634	ENSG00000047410*186375557_186375583	1	362	6.782329983125268	164	0.7182320441988951	1.8421376	1.3955836	3.1586232	2.3826854	1.3946465	5.4639645	1.1723506	1.363023	0.42274472	0.0	2.6477203	1.4890782	0.0	2.0743253	3.481233	0.11771271	0.0	2.3797338	0.0	0.0	4.368677	0.5273683	2.0167143	1.597404	5.048559	0.5258616	6.062176	2.4239633	0.2557459	1.8151534	3.8626566	0.13463409
635	ENSG00000116750*193059155_193059298	1	3247	20.07485989988473	334	0.3951339698182938	0.5550441	0.8701768	1.8848404	4.4247737	0.0	4.6147017	2.729034	0.4274558	0.65945876	0.0	0.9233912	0.0	0.0	2.5940897	4.5666876	2.032398	0.0	2.5921786	0.0	0.0	2.9969265	0.0	0.0	0.37277645	1.7491437	0.0	4.0058036	0.89114475	0.0	0.42677274	4.847757	0.0
636	ENSG00000116750*193059313_193059458	1	70	44.24929377967517	5	0.4714285714285714	0.0	0.0	3.687457	8.428581	0.91165155	8.801691	0.0	2.6397316	1.7790534	0.0	0.9787393	0.7353048	0.0	0.0	5.6975565	1.5111834	0.0	0.0	2.0153553	0.0	5.2850704	0.0	2.254774	1.5113238	0.9269755	0.0	8.437473	0.0	0.844769	0.0	5.838107	1.8850889
637	ENSG00000162687*196608410_196608518	1	59	26.888659319497503	5	0.5254237288135594	1.9373384	2.757443	1.7309474	6.8483386	0.8487443	4.8262286	2.0490406	0.0	1.4565274	0.09014489	4.799819	1.2063298	0.0	2.2587416	4.8877406	1.6621319	0.0	2.848601	0.0	0.0	5.601293	0.0	2.3080597	5.6205187	1.1171902	0.0	5.092096	0.0	0.85130525	0.0	4.1215463	0.7106145
638	ENSG00000066279*197146422_197146585	1	3461	19.131126469708992	692	0.6235192140999711	0.0	0.746978	4.4258327	7.408271	0.0	8.452872	0.2688804	1.8525426	0.8677893	0.31917834	1.9023964	0.0	0.0	0.0	3.5744805	1.0416596	0.0	0.0	2.0721788	0.07146103	3.193136	0.0	3.1287405	3.5813546	1.6824416	2.359517	7.263381	0.30260205	0.0	0.0	3.702937	0.7185288
639	ENSG00000066279*197143467_197143589	0	273	24.413111231467404	28	0.0219780219780219	10.485111	3.3779774	1.6077609	2.696393	0.0	2.3861358	3.1318462	0.0	1.948418	0.8212618	3.9060462	1.9716824	0.0	5.345525	1.8725549	0.0	0.0	6.7641573	1.3504725	0.0	1.9118227	0.0	1.1987238	0.0985968	3.0892103	0.0	2.8404536	0.0	0.0	0.0	4.214582	2.6499832
640	ENSG00000066279*197142438_197142641	0	104	47.4236228055175	8	0.0673076923076923	7.309961	4.5393405	0.9617021	0.0	0.0	1.4008768	3.621294	1.6593236	0.3876679	0.0	3.1754491	3.3737764	0.42780524	5.854543	3.429971	0.0	0.0	7.000334	0.8339211	0.0	1.2875258	0.0	0.70326984	0.57585156	3.0680106	2.1289062	1.6716125	0.23104513	0.008639636	0.0	0.28642005	1.367178
641	ENSG00000213047*197775282_197775419	1	154	32.984845004941285	10	0.487012987012987	0.0	0.0	3.1012058	7.5294557	0.0	7.5890017	0.0	1.0936426	0.8649588	0.0	0.0	0.0	0.21205828	1.3920879	2.586183	1.5854515	0.0	0.0	0.45933607	0.0	4.201307	0.0	3.9823937	1.2970722	2.2476099	1.640529	6.93662	0.0	0.0	1.5821539	3.9356015	0.0
642	ENSG00000213047*197775140_197775266	1	56	31.192947920964443	4	0.3928571428571428	0.0	0.0	2.376575	7.020448	0.78082776	6.8242598	0.41997343	0.0	0.4829374	0.0	0.7047536	1.4013237	0.015852647	1.514224	5.632013	1.0195618	0.0	0.0	2.3038323	0.0	4.9034896	2.1289458	2.0389376	4.80049	3.0353746	0.2957968	5.67155	0.368515	0.0	0.0	4.3205786	0.0
643	ENSG00000162702*200406870_200407072	0	264	48.63126566315131	10	0.034090909090909	7.924235	5.2835455	2.5787249	0.0	0.0	1.1115909	3.368263	0.99411106	1.5917581	0.0	2.08855	1.1111712	0.0	8.604958	0.0	0.76162356	1.2324284	9.882696	0.0	0.0	2.7721689	0.2633989	0.0	0.0	0.8850777	1.2568	0.0	0.21137366	0.47186613	0.5283121	0.43612224	2.8423002
644	ENSG00000162702*200405832_200406004	0	169	50.05996404313531	24	0.0236686390532544	12.008297	2.9082694	0.36474523	0.0	0.0	0.25288165	4.0463657	0.0	0.56692374	0.0	2.0088143	3.1038568	0.0	7.515304	0.0	0.2250311	0.0	4.9824038	0.5437493	0.0	1.8698204	0.0	0.0	1.5610925	0.0	0.0	0.0	1.711086	0.0	0.0	2.047536	1.4223846
645	ENSG00000162702*200406586_200406738	0	162	41.38840417314975	8	0.0925925925925925	11.463373	6.474137	1.7831129	0.0	0.0	0.0	4.5062437	0.20753431	1.494787	0.0	3.4908276	0.36902538	0.44100583	9.411367	0.0	0.0	0.0	13.156112	0.0	0.0	0.0	0.0	1.8601949	2.6025248	0.19290051	0.0	0.0	0.6028352	0.0	0.0	0.0	2.1927168
646	ENSG00000162702*200406744_200406852	0	115	23.9791576165636	28	0.017391304347826	9.828085	5.4064116	1.5830212	0.0	0.41953963	0.0	4.268653	0.9064304	2.0510798	0.0	3.6697469	2.2566338	0.95999455	7.1018004	0.0	0.4576889	0.1695243	9.666294	0.43334082	0.0	1.8042417	0.0	0.0	1.3094647	0.4238319	0.0	0.0	1.1099455	0.0	0.0	0.57663095	2.9100668
647	ENSG00000162702*200407255_200407380	0	102	35.90264614203248	10	0.0686274509803921	5.312152	3.1396787	4.4847674	1.0668167	0.0	0.39300463	2.6709003	0.05412742	3.3078897	0.61337507	0.23869193	1.8367542	0.0	5.3438673	2.8473337	0.0	0.0	6.31827	0.40211558	0.0	0.56013596	0.9684554	1.7726372	0.0	0.0	0.0	2.0360334	1.5723877	0.0	2.5224428	0.39119422	2.1371064
648	ENSG00000162702*200408797_200408909	0	68	28.930952282978865	6	0.0294117647058823	8.606204	1.9029824	0.9003088	0.28535953	0.0	0.2972374	4.356455	0.0	2.3755145	0.55802965	1.631933	3.3873456	0.0	7.044225	0.19331563	1.3858013	0.0	8.4920635	1.6635599	0.0	2.0602043	0.0	0.7213084	0.0	0.71584785	0.0	1.4478151	0.0	0.0	0.0	0.93592185	2.0005262
649	ENSG00000162702*200406016_200406101	0	63	24.879710609249457	16	0.0158730158730158	7.1189256	2.4421427	0.0	0.0	0.0	2.1166265	7.0838203	2.0920553	5.4028726	0.81131303	4.2684155	2.4633098	0.7242609	6.8979206	0.8375025	0.0	0.0	9.128153	0.6726409	0.0	0.0	0.0	0.38349143	0.14920583	0.0	0.0	0.0	2.0326946	0.0	0.0	1.6994758	3.2577405
650	ENSG00000118193*200620509_200620641	1	1019	17.832554500127006	104	0.4052993130520118	2.0147598	0.27664596	0.8032548	3.7844174	0.0	5.4740033	2.702819	1.1533532	2.7488139	0.0	2.8239915	0.6040217	1.2384791	2.3369827	5.725912	2.0564804	0.0	4.1103916	2.0326548	0.0	0.36028415	0.8787179	1.7458494	1.3156047	1.2212094	0.0	3.4518516	1.0074992	0.0	0.0	2.3956075	1.5392873
651	ENSG00000118193*200618541_200618761	0	67	50.36864103785212	6	0.0149253731343283	9.812602	6.76995	0.0	0.12649894	0.0	0.0	4.586803	0.87555057	0.0	0.0	2.8928542	1.5005345	0.20285904	6.440386	0.0	1.0315248	0.0	8.192492	0.62984383	0.0	3.0554407	0.0	0.016478896	2.2961607	0.6754449	1.5624942	2.4298103	2.0983093	0.0	1.2890799	2.0823722	3.8999538
652	ENSG00000118197*200669766_200669796	1	532	8.246211251235321	98	0.5789473684210527	0.0	0.0	4.3111	9.066267	0.5416557	7.777918	0.0	0.0	0.0	0.0	0.27382147	2.1692367	0.0	0.0	2.776069	0.9793298	0.0	0.20407349	0.9460169	0.0	4.869043	0.0	2.925441	3.3461025	2.4536045	2.5030823	7.6712174	0.69073313	0.0	1.3679045	6.1240454	0.0
653	ENSG00000118197*200666160_200666304	0	60	35.94440151122286	6	0.05	9.49674	0.776826	2.534599	0.37274733	0.0	0.0	5.572574	0.0	2.4234538	0.0	3.4151313	2.8528879	0.0	8.762921	0.0	0.21938486	0.0	7.857835	1.6081581	0.5336876	0.0	0.5626897	0.8305575	1.0659604	1.5529565	0.015150939	0.0	1.1993655	0.0	1.4327638	2.7469208	1.9194746
654	ENSG00000116857*201154197_201154373	1	1281	25.11971337416094	630	0.6315378610460578	0.0	2.5229414	3.728846	4.492123	0.0	5.1683054	0.0	1.4045993	0.8368056	0.0	1.6140237	0.0	0.0	1.6172985	5.9149294	1.3235953	0.0	0.0	3.0307124	0.0	4.624462	0.0	1.5930233	3.5513813	0.31988338	0.49923745	5.539787	0.0	0.0	0.7128045	3.6603653	0.0
655	ENSG00000159176*201484540_201484679	0	76	38.897300677553446	12	0.0394736842105263	9.82986	1.369721	3.6400533	0.0	0.0	1.233636	3.58639	0.4370427	1.9828731	0.86267745	4.726786	3.5130718	2.6710176	7.2614827	0.0	2.650759	0.0	9.111676	1.2869709	0.0	1.264375	0.93874556	0.67742634	1.7115283	0.0	0.96540165	0.0	2.3581307	0.0	0.484745	0.92760724	2.472769
656	ENSG00000117153*202927087_202927180	1	1559	21.330729007701542	171	0.5291853752405388	0.0	2.086492	3.3950386	4.511101	0.0	7.783985	0.33310473	1.6892763	0.0	0.0	0.0	0.0	0.0	2.434863	4.5833282	1.3493832	0.0	0.0	3.4495628	0.0	2.7018719	0.0	3.7282474	3.433182	1.1712308	0.0	7.2475624	0.15460937	1.7270206	2.5881674	6.5691037	0.0
657	ENSG00000133059*205211354_205211521	1	162	30.479501308256346	15	0.3765432098765432	0.0	1.086239	4.656204	10.34432	1.4000591	6.1946335	0.8429863	1.3862178	0.0	0.0	0.40317258	1.3484547	0.80202794	0.8326375	5.326247	1.7663643	0.0	0.0	0.0	0.0	4.660142	0.0	3.2286663	1.40055	0.3743461	0.6235869	7.981519	0.0	0.0	3.0186193	6.287348	0.7286043
658	ENSG00000065600*212414721_212414790	1	1502	17.349351572897472	161	0.507323568575233	2.9445693	2.081767	0.12309116	5.555592	0.9502407	5.6422954	1.5439321	0.45383015	1.573305	1.7439215	2.886038	1.7241442	0.0	3.107555	4.1580286	0.5544317	0.0	2.9005075	1.8045505	0.0	4.5482345	0.0	1.237897	0.44446173	3.973981	0.0	7.2436748	0.06874696	0.28219146	0.36426708	5.683103	2.3603013
659	ENSG00000117697*212791533_212791672	1	3897	9.38083151964686	1208	0.5555555555555556	2.1048532	2.2292447	3.5487664	2.6669776	0.0	4.4825706	2.4744942	1.4536936	0.0	1.6513855	1.1575944	1.4896387	0.0	2.7974703	4.8782516	0.36144134	0.0	3.1578207	0.0	0.0	1.7588601	0.0	2.0168612	1.2667971	2.7019293	0.0	3.0966055	0.006539995	1.6727035	0.95893025	2.5585446	2.3680794
660	ENSG00000152104*214349187_214349362	1	137	42.60281680828159	9	0.0291970802919708	3.622767	1.940221	3.6849134	2.0283334	0.0	2.2056713	1.1969252	0.0	2.3446748	0.0	3.6099932	1.7622455	0.0	5.948048	1.973384	2.573978	0.0	3.365955	0.8511385	0.0	4.2959447	0.0	0.0	3.5754082	0.0	0.0	4.1612215	0.0	1.0787158	0.9832848	3.8597126	2.5679953
661	ENSG00000152104*214551589_214551674	1	120	19.697715603592208	19	0.6	0.0	0.0	4.889729	8.964841	0.20938486	8.535295	0.10511933	0.2891481	2.114043	0.0	0.23693001	0.0	0.25279632	0.0	5.6676226	1.6191771	0.0	0.0	2.7951925	0.5618307	5.8531404	1.2384428	3.027345	4.0591455	3.1156852	0.0	8.1507225	0.912044	0.13379821	0.0	5.3221707	0.0
662	ENSG00000152104*214349977_214350135	1	50	46.14108798023731	5	0.04	0.0	1.8327065	5.8353705	3.94314	0.0	5.2456336	0.24267969	0.0	1.6654227	0.0	0.67739046	2.1223679	0.0	1.195638	4.9334235	2.1984892	0.0	2.3096693	0.5704944	0.0	3.7697492	0.0	2.7736926	1.0782014	2.7803411	1.2808427	4.7936893	1.9171464	0.0	0.72159773	4.5473485	0.9698085
663	ENSG00000092978*217630914_217630979	1	1006	12.884098726725126	157	0.5894632206759444	4.625413	3.8092308	1.8493702	4.562305	0.0	4.130549	0.0	3.2234726	2.010479	0.45762962	2.1557055	2.427358	0.0	0.76489174	3.1258736	0.3651638	0.0	0.38025603	3.2451367	0.0	3.5977654	0.0	1.4289587	0.7682809	0.6550523	0.0	3.7505834	2.0682902	0.0	0.0	4.072188	2.4344444
664	ENSG00000136628*220046341_220046421	1	6341	21.11871208194288	562	0.468538085475477	0.0	0.6531219	2.7311802	5.790783	0.0	6.8356805	0.0	0.0	1.1096009	0.0	0.0	0.388299	1.5700566	0.0	1.9993091	0.15551132	0.2976965	0.5382589	1.9025077	0.0	3.6323326	1.0181514	4.4244275	3.2965004	0.40829548	1.6997246	5.7364593	0.18238817	0.93995315	1.2515273	5.994382	0.0
665	ENSG00000162813*220089650_220089786	1	360	18.62793601019716	28	0.4638888888888889	0.0	4.581761	0.75111043	5.0578437	0.0	5.496472	0.71696585	1.5629797	0.8886464	0.7367636	1.2092153	2.7181954	0.0	2.8852916	4.15728	0.12580264	0.45447412	2.5960414	1.1947981	0.0	3.3938687	0.0	3.2366946	0.16375566	0.56447726	0.086047724	8.61897	0.7018803	0.0	0.0	2.9044566	1.0931304
666	ENSG00000118873*220272221_220272345	1	779	28.178005607210743	77	0.5365853658536586	3.8806193	2.5768285	2.811085	5.30969	0.0	3.7055674	2.575869	0.2801717	0.0	0.0	3.066876	2.3211486	0.36001644	0.9296087	4.299545	1.5473015	0.0	3.1143687	0.0	0.20293985	1.088049	0.0	4.132222	2.3989985	0.0	3.1581414	4.9506164	0.9596404	0.52787113	2.098338	4.75045	2.5990682
667	ENSG00000143514*223845655_223845843	1	1023	51.176166327695945	99	0.4574780058651026	0.0	0.5386628	3.810639	8.227414	0.0	9.591648	0.0	3.4758809	0.99584067	0.0	0.0	1.5519105	0.09260455	0.0	4.0053043	3.7012773	0.0	0.0	2.3770003	0.0	5.8566227	0.0	6.474835	4.4175057	0.9737212	2.0937345	6.000333	0.0	1.5178951	0.0	4.8440967	0.8362162
668	ENSG00000143811*225924120_225924229	1	2114	14.696938456699067	199	0.4422894985808893	0.0	1.7381129	2.4696543	7.0271673	0.0	6.6132865	0.77229786	2.2559633	0.009373711	0.0	0.0	2.464008	0.0	0.0	7.223655	1.7084551	0.0	0.0	1.2429973	0.0	3.9736903	0.0	1.6691841	4.1742773	0.9489638	0.0	5.966723	2.0230122	0.0	0.6438113	5.4441295	0.23567002
669	ENSG00000143811*225920068_225920299	0	135	54.699177324709375	7	0.0222222222222222	5.9671354	3.7024238	0.6115355	0.28661108	0.0	0.2945576	2.210846	0.0	0.24185199	0.49426794	2.618934	1.6579365	0.0	4.704434	0.39148074	1.2318413	0.0	7.0975943	0.5980217	0.0	2.752032	0.0	0.5129209	0.0	1.103319	0.3273781	1.1853054	0.009250458	0.0	1.0979469	2.3826191	0.38302302
670	ENSG00000143793*228103252_228103410	1	172	28.879058156387305	21	0.4476744186046512	0.0	0.0	4.3828034	11.784907	1.7340299	8.786935	0.0	2.612733	1.3619771	0.0	0.0	0.26582187	0.0	0.0	7.3903937	1.2203627	0.0	0.0	0.0	0.61024773	4.8873334	0.0	3.0607772	4.4125896	3.5056489	1.2823551	9.089179	0.0	0.4151806	0.2994309	5.8924	0.8325063
671	ENSG00000154429*229342306_229342476	1	146	28.77498913987632	15	0.3082191780821918	2.6707447	0.62610626	3.7045505	3.663376	0.0	5.344411	1.1343764	1.305715	0.51004964	0.0	0.23489583	2.2633588	0.3075133	0.0	1.8599658	1.7766087	0.0	1.3859055	0.8640706	0.0	3.6148205	0.8869109	2.7246225	1.1833326	1.0036595	0.25175318	4.8044004	0.6345873	0.85395473	0.0	2.8204298	0.18940538
672	ENSG00000069248*229508066_229508231	1	1620	31.32091952673165	134	0.5734567901234567	0.0	1.0073819	4.448273	5.3951244	0.28649515	4.4785933	1.4475878	0.0	0.0	0.0	1.0107887	1.693188	0.0	0.23481606	5.188054	1.6060195	0.0	2.5742614	2.7834358	0.0	5.218174	0.0	3.3616962	4.1688175	0.62745637	0.0	5.0635853	0.0	0.0	0.0	4.6143336	1.8793665
673	ENSG00000119280*230868369_230868531	1	1297	12.083045973594572	170	0.2066306861989205	0.0	3.205966	3.8255377	7.6972017	0.0	7.408911	0.6040454	1.7099743	2.7151093	0.28553006	1.4638567	0.085011914	0.0	0.35405043	6.488342	1.6890589	0.0	1.2166951	1.8122039	0.0	6.037564	0.0	2.8957803	2.3001583	3.462185	0.0	6.9698725	0.0	0.0	0.04831758	4.8376703	0.43114257
674	ENSG00000168264*234606653_234606729	0	136	22.427661492005804	26	0.0588235294117647	8.393446	3.7964249	2.504836	0.37934056	0.0	0.0	3.8487506	1.1855476	2.4314528	1.1471106	1.9624181	0.2675851	0.0	6.3776636	2.2187274	0.7927039	0.0	5.041951	0.57631373	0.0	0.6779196	0.0	3.4769542	2.2693946	2.0218332	0.0	0.0	3.757247	0.0	3.190042	1.8621019	1.2855632
675	ENSG00000168264*234607548_234607677	0	112	39.63584236521283	6	0.0982142857142857	11.238029	4.03079	2.5313878	0.0	0.0	0.0	2.8883662	0.0	2.7073166	0.0	2.3676023	2.8381913	1.1838408	9.602148	0.35177913	3.1998053	0.0	11.091219	0.0	0.0	1.2712225	0.577425	0.13520122	0.0	2.0924785	0.98384315	0.0	0.5191213	1.696189	1.4812737	0.0	4.8054543
676	ENSG00000168264*234607416_234607538	0	91	37.02701716314724	5	0.0439560439560439	11.069904	2.484253	1.6910481	0.0	0.0	1.4909362	3.5851104	1.2835488	1.9790201	0.0	1.923608	1.1630799	0.0	5.9332705	2.1287808	0.60004157	0.0	7.276602	0.0	0.0	0.0	0.0	0.0	0.0012061466	0.4888044	0.0	0.0	1.0576384	0.0	0.0	1.0094084	0.90657014
677	ENSG00000168264*234608450_234608623	0	65	50.83306010855534	3	0.0153846153846153	4.390311	2.124596	3.2386122	2.1894631	0.15471646	2.878848	1.5633948	0.8589678	2.5995755	1.2556133	1.2972147	1.042525	0.0	5.0093493	1.4655374	0.17719167	0.0	5.1388917	0.0	0.0	1.5531867	0.0	0.4204047	0.0	0.0	0.0	3.0268497	0.20463878	0.0	2.5930567	1.4076111	1.5444973
678	ENSG00000168264*234608758_234608926	0	58	47.96873982084583	6	0.0344827586206896	0.0	0.36788288	5.3171477	10.49792	0.21504565	10.428423	0.0	1.1605045	0.0	2.0112607	1.0089921	0.0	0.0	0.0	5.4091477	2.7168405	0.0	0.0	1.2477024	0.0	5.21392	1.5786914	4.8583775	1.188005	1.2751027	0.0	6.957305	1.3614707	2.7757611	0.0	6.9844704	1.2648488
679	ENSG00000168264*234609196_234609315	0	52	32.72613634390714	5	0.3076923076923077	0.0	0.5432234	4.063869	9.988259	0.0	8.263473	0.0	0.6914093	0.9317306	0.0	0.0	0.16816682	0.0	0.0	6.605575	2.895262	0.0	0.0	1.2156638	0.0	5.351981	0.0	4.9567986	1.2183868	1.9285809	1.745333	7.7031198	0.010545449	0.35937226	0.3381959	4.6346064	0.23959118
680	ENSG00000162885*235504259_235504341	1	1509	19.570385790780925	262	0.4188204108681246	0.0	0.0	4.9110885	5.9450326	0.80359435	9.205745	2.5177393	0.58444065	0.0	0.0	2.2187912	1.9171151	1.5009296	0.0	5.936965	4.191097	0.0	0.0	2.9320087	0.0	6.4217463	0.0	3.2927482	4.5021396	2.8499377	0.0	6.1365037	0.0	1.2542782	0.814189	4.6992254	0.0
681	ENSG00000116962*236064947_236064995	1	116	6.557438524302	28	0.5862068965517241	0.9344656	0.6101492	2.2203846	7.783219	0.0	4.421465	0.10402252	0.0	1.6761752	0.46171117	0.64405364	1.7817897	0.0	1.6468549	4.1411395	1.0524071	0.0	0.85262024	0.9935763	0.0	1.619687	0.0	5.412981	3.553154	0.0	2.1997	4.679525	0.858219	0.6649995	1.3794231	2.0063772	1.4294935
682	ENSG00000054277*241640143_241640331	1	5624	33.63034344160047	812	0.4811522048364153	0.0	0.16629352	5.8242736	8.082383	0.0	8.619861	0.0	0.0	2.0466437	0.0	0.97321844	0.37849304	0.0	0.0	3.7327526	2.7268968	0.0	0.0	2.7622828	0.0	5.82579	1.0766885	2.6297858	4.9895196	4.3562217	0.42492637	7.5707235	0.7595231	1.3362087	0.0	6.130438	0.0
683	ENSG00000203668*241635760_241635915	0	127	39.5347948015416	13	0.0787401574803149	10.7452965	3.5133715	2.8844774	0.0	0.0	0.0	4.4318433	0.0	5.37763	0.0	2.8847063	3.1829588	0.0	9.811558	0.11084022	0.0	0.0	10.860431	0.0	0.0	1.5435699	2.2864456	1.2693202	1.738914	1.3206831	0.0	0.0	0.94399315	2.0728476	0.8964971	3.1340184	1.6286886
684	ENSG00000203668*241635424_241635586	0	90	49.85980344927164	4	0.0111111111111111	10.4759865	5.305663	0.0	0.0	0.0	0.0	4.1159253	0.18840848	1.9702876	0.20604582	6.8774257	2.9981525	0.0	8.078597	0.0	0.0	0.0	10.129287	0.0	0.0	0.0	0.34478837	0.0	0.0	0.0	0.5336095	0.0	2.1813486	2.8234117	0.0	0.0	2.5947902
685	ENSG00000203668*241635310_241635411	0	57	30.512292604784715	5	0.0175438596491228	5.487779	1.5753627	1.9309459	0.01334611	0.0	0.9463062	1.6875018	0.7705698	3.9649427	0.0	1.9485025	1.4792045	0.0	4.994469	0.0	0.41331947	0.0	5.9287233	0.13143101	0.0	3.9019687	0.13953789	0.260255	1.8626733	0.061470952	0.0	4.094561	0.78105575	0.5399101	0.0	0.7487136	4.316152
686	ENSG00000180287*242524301_242524423	1	595	23.79075450674064	123	0.5042016806722689	0.0	0.7957147	4.7559795	9.071734	0.0	9.805483	0.85682285	2.3764088	0.95597756	0.7769702	1.4111614	0.44836843	0.0	0.0	5.252273	2.5878875	0.0	0.0	2.3939378	0.0	4.345935	0.0	3.701524	2.1849706	2.4187953	0.0	5.9922895	0.0	0.35804313	2.5215724	5.962186	0.9219811
687	ENSG00000188295*247104195_247104261	1	783	16.583123951777	149	0.5747126436781609	1.9141119	1.4707916	4.740227	3.2844563	0.0	4.8519664	0.0	0.860436	1.1530653	0.0	0.0	0.9608753	0.0	2.0814118	3.3078158	0.7954234	0.0	0.07348875	1.5231526	0.0	2.026052	1.0094242	2.6698158	3.8315406	0.0	1.495842	5.3191223	0.82313615	3.3547466	0.0	2.1804764	0.016080044
688	ENSG00000162714*247331496_247331658	1	95	42.21374183841087	7	0.4842105263157895	0.0	0.88904285	2.1883152	6.0036087	0.0	5.463104	0.0	2.1545243	0.28334084	1.0789636	0.83146894	0.099186376	0.0	0.88749576	2.1815863	0.24599113	0.8650923	0.0	0.851882	0.004090764	2.149741	0.0	2.430514	3.9642045	2.75046	2.3033364	7.159749	1.4974788	0.09126542	0.0	2.399585	0.52662146
689	ENSG00000162714*247298978_247299162	0	89	50.82322303829225	5	0.0112359550561797	8.455148	2.6297438	0.2940824	0.0	0.0	0.0	3.7765899	2.7037508	0.61903965	0.0	3.7837372	0.6224374	0.0	7.0066233	2.5877788	0.14047575	0.0	7.1121206	0.0	0.0	1.7575114	0.0	0.0	1.0120205	1.1262147	0.67803437	0.267948	0.0	0.0	0.0	0.0	1.7871413
690	ENSG00000171163*248858901_248859034	1	453	21.633307652783937	103	0.6247240618101545	0.0	0.5387194	3.6226127	5.8625693	0.0	8.569902	0.0	0.0	0.06655917	0.2028585	0.05924803	0.024873681	0.0	0.2426036	5.1427145	0.52576566	1.3162627	0.0	0.99979305	0.0	5.4851956	0.0	3.2741134	0.520251	0.52134234	1.3914804	5.2329497	0.0	2.2700212	1.2227389	5.6056333	0.0
691	ENSG00000143727*264824_264997	1	9289	25.865034312755125	1058	0.2931424265259985	0.0	2.3256843	2.9443393	7.590708	0.0	8.49911	0.23666112	3.631259	2.1090791	1.9679985	0.3998962	0.0	0.0	0.0	5.049812	2.727075	0.0	0.0	1.8153039	0.0	4.728384	0.0	4.3005776	3.892165	0.31712267	0.0	6.3180065	1.772721	0.58904237	0.8186202	4.6405478	2.0997612
692	ENSG00000171853*3379674_3379831	1	1239	28.39013913315678	159	0.3430185633575464	2.6354187	1.4006212	2.7883775	2.862876	0.0	4.4797025	1.0248948	0.0	0.58723485	0.548551	0.32317442	2.2965071	0.0	3.9732962	4.372116	1.6333851	1.2988555	0.6169027	1.0478932	0.0	2.4470127	0.0	0.0	1.8654683	0.36468983	1.3144535	5.380167	0.20202307	0.3545668	0.0	3.4827788	0.0
693	ENSG00000118004*3595059_3595147	1	98	18.867962264113206	21	0.2959183673469387	4.0208282	1.0416449	2.582815	3.6393688	0.07719514	3.2903004	2.0222268	1.6576208	1.4210839	0.0	2.9705553	1.0431175	0.0	2.9452584	3.2633224	1.4579989	0.0	4.807482	4.0890784	0.0	1.5385331	0.0	2.480684	1.8565012	1.964295	0.0	1.8981481	0.30781573	1.8097618	0.0	4.066324	0.0
694	ENSG00000118004*3605611_3605740	1	61	18.7349939951952	19	0.6065573770491803	0.0	0.24209873	3.6918955	6.8309627	0.0	3.8607275	1.3705354	1.5018116	0.73576474	0.0	0.0	1.0891949	0.0	0.7875305	4.277489	1.3193452	0.0	0.4405265	0.10490996	0.0	4.382906	0.0	1.9328223	2.5229597	3.2523541	0.29791367	5.155651	2.6754208	0.49519747	0.0	2.8477867	0.0
695	ENSG00000119203*9423650_9423775	1	3629	20.12461179749811	1236	0.4238082116285478	0.98814774	1.201704	2.3219113	6.1342187	0.0	5.0491457	0.33437294	0.0	1.8969178	0.0	0.9379087	1.514118	0.0	3.0434504	3.2197578	3.0629447	0.0	0.87273467	0.0	0.0	4.299833	0.0	2.2800767	2.1696558	1.597937	1.5178626	4.8331327	0.0	0.011595997	0.87148404	3.529307	1.0192311
696	ENSG00000115750*9843449_9843563	1	1114	22.67156809750927	110	0.4560143626570915	0.0	1.6779784	7.3106256	14.252147	0.0	13.611643	0.0	2.8810022	0.0	0.0	1.4494188	1.3811433	0.0	0.0	10.055676	3.5232718	0.0	0.0	2.8322911	0.0	7.671268	0.0	5.3629637	5.2851844	5.5829916	1.3395848	12.921455	0.0	0.21838254	0.8642386	8.040477	0.876989
697	ENSG00000115750*9843566_9843642	1	70	14.0356688476182	28	0.2714285714285714	0.0	4.0113626	4.289463	10.02751	0.0	8.945653	0.0	0.9109754	0.18158375	0.0	0.77534646	1.1945231	0.41193458	0.0	6.7804585	0.5918864	0.0	0.0	2.9221978	0.0	3.8589888	0.52476907	4.017235	5.6805797	2.6094635	1.5105028	10.920922	0.0	0.0	0.0	4.5796604	0.0
698	ENSG00000171848*10122264_10122382	1	125	20.445048300260872	21	0.496	0.0	0.49107024	3.59684	7.3303065	0.0	8.584317	0.87757057	1.9730248	0.97580296	0.17653795	1.7731422	0.0	0.0	0.0	2.8037093	2.5317643	0.0	0.0	0.0	0.0	2.3831875	0.0	2.7155933	1.3204206	1.9953521	0.5319221	5.9955153	0.28187558	0.0	0.0	4.6897545	0.0
699	ENSG00000134324*11746564_11746654	1	225	21.817424229271428	24	0.3777777777777777	0.0	0.0	4.4946456	6.857186	0.0	6.663473	0.0	1.3437592	1.1673025	0.10614157	0.093093514	0.0852569	0.0	0.72816795	4.9415097	1.8781462	0.0	0.0	2.7913585	0.0	2.5848424	0.5463675	1.5799003	2.319212	3.6248598	0.0	6.6895013	1.526526	0.0	0.8889431	4.5862656	0.76150346
700	ENSG00000162981*14634539_14634703	1	88	41.38840417314975	9	0.3977272727272727	2.1511145	0.49420625	3.1648972	5.2711167	0.0	4.7933393	2.3964746	1.4669659	1.3118386	0.0	1.9564723	0.8286081	0.0	0.6864042	4.02263	2.034901	0.0	0.59156734	1.5926952	0.0	2.9164124	0.0	0.95155567	0.0	1.968419	1.9516289	4.603577	0.0	0.68155557	0.6109921	3.784774	0.0
701	ENSG00000162981*14632700_14632794	1	69	16.97056274847714	31	0.3768115942028985	0.0	0.0	3.1232018	10.06165	0.0	8.172162	0.44181693	0.0	0.9251991	0.0	0.0	0.0	0.0	0.0	4.7312555	1.4488653	0.0	0.0	0.9696936	0.0	3.2341893	0.26105344	0.44838735	2.7332716	1.1674304	0.36175865	7.0412974	0.78381014	0.0	1.268108	5.549969	0.8654405
702	ENSG00000079785*15591806_15591938	1	2239	19.078784028338912	618	0.4399285395265743	0.0	0.056610033	6.955892	10.305658	0.0	8.888645	0.0	0.44766927	0.43632218	0.0	0.19118749	0.0	0.0	0.0	8.704887	1.0432211	0.0	0.0	3.574016	0.0	7.239282	0.0	2.887654	4.792363	5.6680026	4.348933	12.6089	0.29646888	0.101044774	2.3386354	6.896733	0.4134117
703	ENSG00000134323*15941750_15941921	1	449	26.90724809414742	119	0.2093541202672605	4.0781155	2.5244207	1.9789348	2.0972238	0.0	1.7964299	1.2633208	0.8299977	0.0	0.0	0.95024735	0.0	0.0	3.3621135	3.0332623	1.3103774	0.0	4.281653	1.935802	0.0	2.71468	0.13398378	1.8694209	1.7562491	0.7308567	0.0	1.8440852	1.0799934	0.0	0.0	2.4323401	2.167143
704	ENSG00000178295*17753857_17753999	1	176	23.9791576165636	38	0.3636363636363636	0.0	0.34094226	5.8434205	9.262456	0.0	13.683238	0.0	0.0	0.0	1.0457987	0.0	2.2459414	0.48421586	0.0	8.714421	1.6348518	0.0	0.0	2.3114247	0.0	3.5899305	1.3522836	2.6940796	4.866525	4.0345163	0.60996735	10.291599	0.0	2.251507	0.6967293	8.45218	0.117531605
705	ENSG00000173960*23940392_23940541	1	2257	26.457513110645905	227	0.386796632698272	0.0	0.0	5.7866616	12.132946	0.5623086	12.238102	0.0	1.0530515	0.0	0.5735691	0.0	0.0	0.0	0.0	7.0270576	2.4864285	0.0	0.0	2.1456184	0.0	6.108049	0.2651085	3.7430542	3.5328388	3.6740427	2.3634012	10.545054	0.0	1.7790142	0.936289	7.936457	0.0
706	ENSG00000173960*23927284_23927338	1	191	13.490737563232042	39	0.418848167539267	1.0312604	0.30323625	5.0414596	4.7526183	0.0	4.9309855	1.8674473	1.9476225	0.0	1.8870585	3.0035355	1.3502678	1.4098085	0.9772289	5.6180167	0.2943917	0.0	0.0	1.8249818	0.62943953	4.5557575	0.0	4.4905133	1.9823143	0.30814493	1.2249155	6.3840036	0.31186506	0.0	0.88207936	4.918704	0.0
707	ENSG00000119782*24049700_24049804	1	5709	13.490737563232042	1703	0.4447363811525661	0.0	0.0	5.358624	9.574466	0.0	9.712846	0.0	1.6118138	0.6708113	0.0	0.0	0.5713167	0.026090981	0.0	5.3904996	0.7020275	0.0	0.0	1.078262	0.0	4.5430512	0.0	3.0544007	5.249868	3.192657	3.1654296	9.926429	0.08100787	1.4168283	0.0	5.751902	0.0
708	ENSG00000219626*24076829_24076955	1	64	31.71750305430741	17	0.375	3.943747	1.6699066	1.7335876	3.6569655	0.0	4.2802415	2.0776293	0.58804005	0.51184976	0.0	0.0	1.191239	0.0	1.9878043	4.6556745	0.56127614	0.0	0.8183561	0.6825783	0.0	3.443213	0.0	1.1693512	1.9988881	0.10021119	0.80262613	4.0598774	0.3114184	0.106195614	1.8607775	2.9906683	0.0
709	ENSG00000138092*24793135_24793238	1	92	19.79898987322333	19	0.358695652173913	0.3142887	0.55406624	2.7407022	3.7511373	0.0	5.9792914	1.7374634	0.40348667	0.0	1.4469414	0.13250661	1.894058	0.03927107	2.3685672	2.7637804	1.5380967	0.0	2.0331476	0.51679	0.0	3.060348	0.0	3.322855	3.5252647	2.6099658	0.0	4.4514327	2.1419418	0.0	1.3233442	4.4725695	0.931164
710	ENSG00000084710*25042075_25042176	1	147	19.8997487421324	28	0.3469387755102041	0.0	0.42658463	4.935425	7.1073446	0.0	6.087501	0.0	1.7936201	3.6359854	0.0	0.44443586	0.81314254	0.0	0.0	2.522422	1.078264	0.0	1.0855154	1.3037978	0.0	2.4694989	0.055789664	4.056947	2.7677648	0.0	1.6767498	5.4140573	0.0	0.72556067	1.6416409	4.439049	1.5806366
711	ENSG00000138029*26244813_26244982	1	1662	19.72308292331602	219	0.3766546329723225	0.38872725	2.70454	5.517129	4.8147006	0.0	5.9253054	0.44954613	0.83156234	1.045973	0.0	2.7561479	1.3926169	0.0	2.0319436	2.8442252	1.0287465	0.0	1.632891	1.428554	0.0	3.2356083	0.0	0.0	3.0049555	0.23626164	0.8948741	3.0887175	0.0	0.51698405	1.2488652	2.777881	1.2940633
712	ENSG00000138018*26346024_26346186	1	1773	22.759613353482084	255	0.5798082346305696	0.0	0.0	5.8965015	7.388793	0.0	8.319598	0.0	1.0323689	0.0967155	1.5656005	0.19134039	0.0	0.33662486	0.0	5.692661	2.453726	0.0	0.0	0.031999834	0.0	6.6977773	0.0	2.298872	4.754978	3.8335865	1.6621968	7.501292	0.0	2.85004	0.0	7.0205636	1.2505703
713	ENSG00000115163*26785938_26786135	1	4914	21.30727575266252	533	0.3317053317053317	0.0	0.0	5.030373	12.319226	0.0	10.662662	0.0	0.17443971	1.2209455	0.13995704	0.0	0.0	0.0	0.23430043	8.295361	2.1905885	0.0	0.0	1.371726	0.0	4.15996	0.0	4.2793765	3.3967085	2.0227911	0.0	9.392448	0.0	0.0	3.730136	8.549232	0.0
714	ENSG00000084693*27055073_27055252	0	96	45.13313638558703	9	0.0520833333333333	12.085659	4.525034	0.85432273	0.0	0.0	0.0	3.435454	1.5505875	0.11870167	0.0140904635	2.1641343	0.0	0.0	8.136826	2.9348707	0.0	0.0	8.011988	1.5744109	0.0	2.129354	0.4138037	0.30593532	2.919178	1.9917543	0.0	0.0	1.0230906	0.0	0.0	3.3274064	3.537704
715	ENSG00000084693*27053400_27053553	0	74	41.97618372363071	4	0.0945945945945946	11.527258	2.8521175	1.0352777	0.0	0.0	0.0	2.0454984	0.0	5.5338717	2.0901895	1.5218829	1.8671921	0.0	5.528894	0.0068583246	2.7554195	0.0	8.808024	1.1368726	0.0	2.7291245	0.0	1.7376021	0.18778114	0.8062815	0.0	1.8695163	1.615469	0.0	0.83018816	1.1055813	0.6352533
716	ENSG00000138085*27212278_27212477	1	7567	17.349351572897472	2033	0.2698559534822254	0.0	0.0	5.5564833	5.609575	0.0	7.3072863	0.0	0.30501845	1.3872875	0.9609165	1.1334633	1.3859664	0.0	1.4198023	5.2683225	1.7389606	0.0	0.68368983	3.2217634	0.0	2.998726	0.0	3.443042	2.376315	1.0918894	0.0	4.9540663	1.9760586	0.0	0.48652962	3.6749806	0.0
717	ENSG00000084774*27217368_27217444	1	1273	18.65475810617763	280	0.5710919088766693	0.74113697	0.0	5.8913007	6.10911	0.76365846	8.238978	1.4937769	1.0403092	2.491185	0.11248795	0.61129564	2.3698246	0.5673417	0.88686013	5.6289606	2.1287243	0.0	0.0	1.4735569	0.0	7.3091493	0.0	3.2925062	2.246849	2.8033397	0.0	6.795275	0.017159887	0.8147098	4.0533094	5.7371206	5.109947
718	ENSG00000084774*27217447_27217553	1	277	26.70205984563738	33	0.5126353790613718	0.0	1.4420934	6.246006	10.316163	0.0	8.09414	1.3468875	1.7215539	0.0	0.0	0.0	3.752877	0.0	0.0	4.6996264	2.770188	0.0	0.0	3.1895711	0.0	7.1313577	0.0	3.5721316	0.92633224	2.0200963	1.4758871	7.297881	0.14801832	1.012733	1.7570454	5.149306	0.01923233
719	ENSG00000234072*27357031_27357228	1	155	44.77722635447622	22	0.3548387096774194	0.0	0.9451141	3.099673	8.681154	0.0	7.6739264	1.0813282	1.2348361	0.65792614	0.0	0.0	0.15452069	0.0	0.0	4.30756	0.6419924	0.0	0.0	0.22591951	0.28257725	2.428665	0.0	5.1449428	0.9880558	3.6329205	0.0	5.0507374	1.9595476	0.0	0.13444427	4.338689	1.3288724
720	ENSG00000115234*27370500_27370718	1	6763	11.489125293076055	2162	0.5697175809551974	1.1590579	0.74270326	6.776361	6.2475963	1.2019216	6.2555585	0.91848934	1.9696805	1.5522203	0.0	0.97222424	1.4053433	0.0	1.8301557	4.6128902	0.81667036	0.0	0.0	1.759383	0.0	3.4137926	0.0	4.668338	4.358025	2.0309017	0.0	7.2390766	0.0	1.2709188	0.0	6.4184685	0.0
721	ENSG00000115234*27375504_27375648	0	108	42.14261501141095	6	0.0185185185185185	5.6484203	3.7347965	0.10431647	0.34508592	0.0	0.0	5.7854047	0.0	0.41582248	0.32838243	4.636285	2.2427912	0.0	5.792158	2.296372	0.7503265	0.0	6.9745564	0.7668305	0.0	5.1451287	0.0	0.48880753	0.0	1.5549514	0.12346632	1.9809489	3.4535244	0.49537268	1.599806	0.46462888	1.1270312
722	ENSG00000115234*27376606_27376725	0	70	34.336569426778794	9	0.0285714285714285	6.5899906	3.060643	2.7198834	0.022037445	0.0	2.492053	0.0	0.8291859	0.0	0.038711637	1.1842036	1.5277481	1.9959865	5.213467	0.0	1.2950616	0.0	3.8130188	0.27577806	0.0	2.852601	1.5308919	0.0	3.0310051	0.9341839	0.0	1.5741959	0.8443645	1.4605185	2.0369961	0.0	4.1193786
723	ENSG00000115216*27428575_27428723	1	5645	21.517434791350013	1170	0.4173604960141718	0.0	0.103603505	3.6931045	5.164976	0.0	6.036461	1.3862736	0.0	1.8610849	0.35871282	0.0	0.78537405	0.5384872	0.0	4.622194	1.8974628	0.0	1.7516176	0.71223783	0.0	4.490893	0.0	4.3125825	5.069428	1.324755	0.09966636	5.412121	1.2323248	1.3397985	3.5334609	4.9830046	2.904466
724	ENSG00000115216*27433342_27433477	0	248	32.29551052391029	24	0.0362903225806451	4.6234794	2.140616	0.0	2.0172207	0.0	2.5437095	1.8849481	0.5219627	0.0	0.0	2.78366	0.87503725	0.0	4.9507337	0.9941889	0.5023497	0.0	4.4818554	1.3399104	0.0	2.3114185	0.0	0.47180513	0.74613583	2.3141665	0.0	2.5274248	0.3954495	0.71282184	0.0	2.492613	2.4253974
725	ENSG00000115216*27433249_27433334	0	77	22.15851980616034	7	0.0519480519480519	8.071181	1.0878571	1.148565	0.0	0.22878323	0.0	2.8143177	1.2790055	2.1893282	0.0	3.0454986	0.9457674	0.0	5.1220875	1.5267569	1.7423652	0.40971428	7.9776063	0.0	0.0	2.934825	0.23426853	0.0	1.0742246	1.8346244	0.34235162	0.0	0.0	0.0	0.0	1.189411	1.203196
726	ENSG00000157992*27442365_27442507	1	5170	35.482389998420345	686	0.4350096711798839	0.3564288	0.0	4.623226	5.9832873	0.0	9.626765	0.12033866	0.884019	0.57992965	0.0	0.0	0.413315	0.0	0.0	4.5692406	0.0	0.0	0.0	1.6897461	0.0	6.489424	0.0	2.1364183	2.278254	5.17977	0.0	7.698195	0.0	1.0084559	1.6627027	6.407023	0.55483854
727	ENSG00000243943*27582969_27583114	1	1227	20.688160865577203	212	0.2974735126324368	0.67738694	2.329998	1.3624369	4.9465423	0.0	4.7874875	3.6172304	0.25949463	0.0	0.6566179	1.0293945	3.8430912	0.0	1.6899238	3.0918188	1.4140296	0.0	0.47511187	0.88463813	0.0	4.2207084	0.0	2.8119898	3.2660062	2.117648	0.5350464	3.9390585	0.695001	0.0	0.7785186	5.293824	1.1279095
728	ENSG00000198522*27628991_27629163	1	2812	15.937377450509228	381	0.3474395448079658	1.0458316	1.4612566	3.2719388	6.9339943	0.0	6.6672163	2.5989003	1.0821611	0.0	0.0	0.4287172	0.0	1.8365569	1.3268553	2.5525074	1.3406563	0.0	3.5878026	2.5915055	0.0	1.4848341	0.0	4.672581	3.1490667	0.8036988	1.2663141	4.6200905	0.43313438	1.8467805	2.9304168	4.3871717	0.0
729	ENSG00000243147*27771716_27771805	1	4150	14.933184523068078	603	0.2718072289156626	0.20323089	0.64687276	3.8637924	6.354562	1.4404172	6.5982747	2.5537724	0.0	0.093441255	0.25095218	0.6157087	1.9239904	0.99177086	2.2130375	3.626746	3.9834666	0.28542754	0.8880777	0.27779156	0.0	2.0071375	0.0	1.6610266	1.933918	1.9050425	0.0	4.866288	0.37346974	0.7180798	3.6717587	4.975057	2.1204503
730	ENSG00000243147*27771949_27772115	1	276	25.15949125081825	23	0.3985507246376811	2.1233635	2.6195924	5.8089623	4.6225514	0.0	3.5179083	0.0	3.1024776	0.64353377	0.40439576	0.31932604	0.71251893	0.0	3.2765698	2.738545	0.7157619	0.0	0.14647615	0.0	0.0	3.7171135	0.4669224	1.7902184	3.7546442	0.72342247	2.848502	2.98412	0.0	0.4484212	1.1943246	2.8188791	1.1549549
731	ENSG00000213639*28751723_28751911	1	2807	48.82622246293481	185	0.3184894905593159	0.0	0.0	2.8861012	10.260972	0.0	6.9025145	0.19219787	1.8311404	0.0	0.0	0.29641986	0.027269088	0.9053013	0.0	4.2360873	3.2507904	0.0	0.0	0.34956843	0.0	3.4189851	0.0	3.3445983	4.2252274	3.503173	0.29750013	8.325835	1.5430479	0.0	0.6663644	4.6521134	0.0
732	ENSG00000213639*28751986_28752167	1	853	40.06245124802026	148	0.365767878077374	0.0	0.0	2.5169973	5.895309	0.0	5.4760017	0.8775059	0.42103866	0.0	0.25832152	0.72280794	1.8247943	0.0	0.1611855	5.08978	4.201935	0.0	0.48415852	2.1676261	0.0	4.307036	0.0	3.0874808	3.1331315	1.6159148	0.71196055	4.624189	0.1478054	2.5950933	2.4521046	5.825716	0.52707493
733	ENSG00000213639*28751640_28751720	1	322	19.364916731037084	64	0.4037267080745341	0.0	0.0070181927	4.8288236	9.552977	0.0	9.61568	0.0	0.81716114	0.0	0.13804309	0.0	0.0	0.0	0.0	7.942271	4.3541737	0.0	0.0	1.5672214	0.37410596	5.0078735	0.0	5.43502	4.8661156	3.1688378	0.8644292	10.428379	0.0	1.6140085	1.0824485	9.6915455	0.29258236
734	ENSG00000163811*28894666_28894755	1	4120	12.12435565298214	1186	0.5050970873786408	0.5810237	2.1288433	3.6435301	7.8966494	0.0	6.4095407	0.7370744	1.0895722	0.0	0.0	0.4987186	0.25220037	0.0863496	0.6984763	3.186423	0.0	0.0	1.1564378	2.0314012	0.0	4.033687	0.69484085	1.5491244	2.5141482	2.070547	1.6124258	6.159376	1.1454438	0.0	0.3846005	6.225392	2.3103592
735	ENSG00000119801*30146940_30147042	1	1641	21.42428528562855	189	0.3040828762949421	1.5704943	2.04912	2.1573799	4.942898	0.0	7.2320566	2.257458	0.9890537	0.0	0.0	0.0	0.0	0.68837667	2.8030248	2.452369	0.6003454	0.0	0.69522333	1.7549434	0.0	2.5961986	0.0	4.0839286	0.72946835	1.1716902	0.0	2.7491965	0.8889031	0.2989024	0.85509133	3.3855712	0.17449975
736	ENSG00000172954*30447225_30447322	1	860	17.0	106	0.5627906976744186	0.0	0.3457615	5.2767034	9.534395	0.0	8.753909	0.0	0.9981648	0.0	0.06123904	0.0	0.0	0.0	0.0	6.3304825	1.4899712	0.0	1.0460819	1.0774198	0.0	2.7695656	1.8941157	4.736513	1.7028968	2.7196565	2.2611446	10.005141	0.0	0.06673766	0.582021	7.520872	1.0573146
737	ENSG00000021574*32063627_32063757	1	717	24.79919353527449	90	0.2900976290097629	0.0	0.28491697	2.050441	6.0066743	2.0489054	6.5941234	1.2447009	0.9380585	3.5895646	1.0804427	0.28046602	2.9688194	0.0	0.40807712	3.5570257	3.7801912	0.0	0.0	3.5630822	1.1720924	0.16255182	0.20693013	3.5276906	2.73271	0.0	0.3587479	7.2287126	1.1436446	0.0	0.0	5.2166324	1.0207037
738	ENSG00000021574*32063546_32063615	1	290	17.291616465790582	52	0.3793103448275862	0.0	0.0	3.5351841	8.092084	0.0	9.110884	0.962191	0.5569146	0.13398671	0.0	0.83024454	0.0	0.0	0.0	6.853049	2.1984704	0.0	0.0	1.4284258	0.0	5.5442815	0.0	3.8015282	4.766573	2.1793847	0.0	7.1152267	0.38697433	0.0	0.7683335	6.5740423	0.18167433
739	ENSG00000021574*32063898_32064028	1	284	28.722813232690143	27	0.454225352112676	0.0	1.4104728	3.059758	8.522378	0.0	6.6349382	0.0	3.3227684	0.7457342	0.0	0.0	0.1774899	0.0	0.0	5.772185	2.812285	0.0	0.0	0.37308615	0.0	5.5009747	0.0	2.2215703	3.3623095	0.2817358	0.0	7.806018	0.8232104	0.0	0.015163695	5.872596	0.30011973
740	ENSG00000152683*32165840_32165892	1	966	9.273618495495704	535	0.5269151138716356	1.4838448	2.0303612	3.8626232	6.333694	0.0	3.7564719	3.29608	1.5946743	0.3491604	0.0	3.1773615	1.1114424	0.0	2.6409047	3.2067828	0.0	0.0	1.2493638	2.3618875	0.37325835	4.6602864	0.0	1.3950711	4.0585093	0.0	0.0	5.0502133	0.0	1.1747946	1.0590476	4.122966	1.0781668
741	ENSG00000119820*32277903_32278018	1	1877	15.427248620541512	303	0.487480021310602	3.7975094	1.9952035	2.5593903	4.2044134	0.0047694636	5.3809648	3.1295807	0.0	2.5364184	0.0	1.0912477	0.980302	0.0	2.729406	4.861043	1.3298539	0.7137278	2.8042502	0.13272808	0.0	3.101345	0.0	4.4488745	0.31846988	2.1097593	0.842473	4.8683167	1.7243907	1.4187707	1.1302826	4.3630486	0.46225426
742	ENSG00000115760*32357100_32357260	1	1202	35.552777669262355	104	0.5665557404326124	0.0	1.7000881	3.6446023	8.000029	0.0	8.498133	1.4935207	2.2860267	1.4030517	0.0	0.41568744	1.1748577	0.0	0.0	5.295117	2.8106368	0.0	0.085574806	1.9627318	0.0	4.597728	0.0	2.5227213	2.3458757	3.731002	1.7006031	5.856341	0.0	0.0	1.645468	5.5348163	1.0937946
743	ENSG00000115760*32357027_32357087	1	64	17.146428199482248	23	0.609375	0.75376934	0.25624368	4.111477	7.503295	0.0	10.661703	0.0	0.26787412	1.9845362	0.0	0.0	0.6351995	0.6143702	0.7285093	3.826416	3.682696	0.0	0.0	2.630211	0.9826709	3.9564269	0.68460435	5.9649324	3.52828	3.3153718	1.1525823	4.0941925	0.0	0.426137	1.9039088	5.485444	0.0
744	ENSG00000049323*32946952_32947046	1	77	20.97617696340303	66	0.6493506493506493	0.0	0.73639315	2.6735363	10.334978	0.0	8.791641	1.1685157	1.1208849	0.0	0.0	3.0074136	0.8236065	0.5203846	1.3023535	7.80791	2.4434423	0.0	0.0	2.0985744	0.0	4.3515816	0.0	3.8308048	2.7982502	3.4184494	0.853225	6.496691	2.3648946	0.83089334	0.0	6.0472813	1.4270637
745	ENSG00000049323*32947569_32947796	1	74	50.7444578254611	7	0.3783783783783784	0.0	1.0210745	3.4597945	5.7203546	0.0	7.43009	1.9253035	1.5400523	0.06993904	0.23003207	0.67846584	1.0596014	0.0	0.0	4.7910094	0.46021083	0.0	0.0	2.6579936	0.0	4.504782	0.0	0.46253353	3.3014808	2.8166747	1.3241748	7.311886	0.585793	2.791015	0.0	5.170219	0.0
746	ENSG00000218739*37196487_37196555	1	7385	5.744562646538029	3248	0.4100203114421124	0.0	1.5524361	4.2014046	8.854296	0.39801934	5.854836	2.0549436	2.2852058	0.79901236	0.0	0.0	0.7132948	0.0	0.0	4.617262	3.3158364	0.0	0.3278288	2.0038788	0.0	5.64607	0.35151595	2.5319674	3.4139934	2.211787	2.9581213	7.4632945	0.29072562	1.227048	1.5398551	4.9247684	0.564759
747	ENSG00000218739*37202060_37202240	0	250	44.31703961232068	34	0.04	6.9270506	3.2134159	1.6295954	0.0	0.0	0.0	4.465458	0.0	0.7639236	0.0	4.7542405	1.0439044	0.10930709	6.449869	1.1044402	2.5446315	0.0	8.84035	0.0	0.0	2.1097891	0.3801216	0.0	0.35493565	0.0	4.0453954	1.2138114	0.0	0.0	0.0	0.9177048	1.8711919
748	ENSG00000218739*37203197_37203352	0	112	36.27671429443411	13	0.0089285714285714	10.878583	4.892743	2.877257	0.0	0.0	0.0	3.7440126	0.0	3.876316	0.0	3.4024081	2.688886	0.0	7.906391	0.0	0.57630503	0.0	9.021119	0.0	0.0	2.5161965	0.44846344	0.24031635	0.42374986	0.19512749	0.0	0.13927826	3.789528	0.07667628	0.0	0.59833634	3.7654371
749	ENSG00000218739*37199702_37199813	0	99	33.98529093593286	11	0.0404040404040404	8.973793	4.83168	2.082221	0.83983004	0.0	1.4885143	3.1407998	0.14523803	1.4787987	0.3193557	3.5775414	3.0935826	0.63993067	7.0881715	3.1866527	0.0	0.0	5.5879116	0.5399012	0.0	2.8008635	0.0	1.8631902	0.06303848	0.0	0.0	2.4863183	1.2048361	2.3394938	2.357116	1.397112	5.804918
750	ENSG00000218739*37202665_37202740	0	78	16.0	17	0.0128205128205128	12.788048	5.0948305	0.0	0.0	0.0	0.0	5.536823	2.2427065	3.193109	1.1845531	1.8121023	1.8473574	0.38553506	8.49627	0.0	0.32361344	0.0	9.233918	0.0	0.6130992	3.3278422	0.34492272	0.0	0.62961924	0.0	0.0	0.85779506	1.7388042	0.0	0.0	1.1630975	3.0276446
751	ENSG00000003509*37231630_37231766	1	1602	22.47220505424423	244	0.4731585518102372	0.0	0.0	3.6105547	7.197826	0.0	7.313698	0.6508032	1.4822736	0.5707233	0.16457213	0.0	0.0	0.0	1.0924795	7.1496844	0.13051106	0.0	0.0	1.2627317	0.36941582	5.1584706	0.0	3.2598846	4.080925	2.1006763	0.0	4.2859507	1.6896783	1.0088662	0.8250894	5.061368	1.468043
752	ENSG00000143891*38666080_38666161	1	429	11.832159566199232	102	0.5641025641025641	1.3336542	1.9817585	2.451605	5.075681	0.0	6.579445	0.5782564	1.2782447	1.7197022	0.97311574	0.53854346	2.187211e-05	0.20131999	2.21974	6.2960253	0.0	0.0	1.7666794	3.6800647	0.0	2.8268042	0.0	4.085267	1.2409552	1.3703079	0.0	4.322859	0.16698013	0.0	0.0	2.9114428	0.0
753	ENSG00000152147*38778164_38778266	1	4103	10.816653826391969	800	0.4447964903728978	2.8491726	2.0291626	5.4377074	3.852056	0.38688192	5.166855	1.0591898	0.77799505	1.7651815	0.0	0.85525095	0.7139998	0.5174637	1.2698197	4.230703	0.0	0.0	1.8575882	1.36063	0.0	3.8618245	0.0	4.391865	3.53418	2.013893	0.0	5.8109527	0.0	0.0	0.29902896	3.2915285	0.0
754	ENSG00000152154*39665786_39665966	1	639	31.20897306865447	86	0.460093896713615	0.0	3.1418371	3.8972456	6.570819	0.0	7.076867	0.0	2.011435	1.7747588	0.0	0.0	0.0	0.88293135	0.0	4.0991287	2.5678163	0.0	0.0	0.6268648	0.0	4.5317945	0.0	3.4706903	1.2046174	3.0814755	1.1020281	6.656031	1.902031	0.8019265	0.4828686	4.132992	1.0876981
755	ENSG00000162878*42057753_42057896	0	192	34.75629439396553	12	0.0572916666666666	6.9236555	2.1173677	0.52206236	0.0	0.0	0.78984976	3.8387759	0.9739743	0.99131703	0.0	1.0792795	2.102516	0.34724048	7.363972	0.0	0.94933754	0.0	4.955803	0.5154159	0.0	1.766386	0.0	1.4250803	1.3201855	0.6993123	0.8996366	1.2549119	1.169504	0.0	1.8419316	1.9005364	2.5579236
756	ENSG00000162878*42053237_42053354	0	88	34.08812109811862	7	0.0227272727272727	10.362668	2.5851142	0.13350779	0.6579656	0.0	0.17218047	3.816532	1.5072807	1.8651334	0.0	2.419949	3.0378864	0.0	6.1852036	0.0	2.248242	0.0	9.40279	1.2272279	0.0	2.1220765	0.15092102	1.0351986	0.0	0.7612913	2.250726	0.5209288	1.9229115	0.0	1.9865505	0.0	2.6858785
757	ENSG00000162878*42054914_42055013	1	56	27.94637722496424	9	0.0178571428571428	10.629195	2.0837672	1.3141412	1.262078	0.0	0.15475169	3.294175	1.0004978	3.31063	0.0	4.6291156	1.2791725	0.8633645	7.208975	1.9411128	0.0	0.11329213	6.754932	0.0	0.07645202	1.3618014	0.0	0.0	4.5757165	0.025083242	0.0	0.0	1.5199424	0.0	0.0	1.6225644	1.9168537
758	ENSG00000143924*42169352_42169430	1	3674	13.711309200802088	684	0.3903102885138813	0.0	1.3519195	6.429169	13.133126	1.3321086	12.596218	0.0	1.289092	0.0	0.30685246	0.0	0.0	0.0	0.0	7.359427	2.070561	0.0	0.0	2.20933	0.0	6.316528	0.0	4.1579256	3.9211385	0.7170769	1.2688018	10.374305	0.6058542	0.0	2.5155265	6.838005	0.0
759	ENSG00000143924*42169560_42169629	1	105	13.114877048604	26	0.419047619047619	0.0	0.0	5.533847	10.395887	0.0	9.067279	0.0	1.1352357	2.377782	0.75036037	2.651589	0.37613398	0.0	0.0	4.8800635	2.9968407	0.0	0.0	0.022569114	0.4406414	3.7222586	0.0	4.845905	5.019553	3.491183	0.5360856	6.1258063	2.5341396	1.4414319	0.0	4.838565	0.89484924
760	ENSG00000143924*42169435_42169545	1	64	33.31666249791537	4	0.0625	0.0	0.0	5.219345	10.994705	0.0	10.676907	0.0	0.0	0.0	0.0	0.0	0.0	0.0	0.0	6.6766586	2.1293354	0.0	0.0	1.169833	0.0	5.4771576	0.0	3.9553418	2.390958	4.1497912	1.2504394	8.342332	3.0806668	2.0567434	0.39221492	6.1898003	0.42008048
761	ENSG00000057935*42568430_42568597	1	254	27.440845468024488	25	0.5354330708661418	0.8479376	0.0	5.007656	4.632608	0.0	6.8813534	1.4516819	0.23451115	1.0833552	0.0	3.0162523	0.0	0.0	0.0	4.613826	1.0805942	0.0	2.8745556	1.1702627	0.0	3.237705	0.0	1.5269786	2.3643217	0.29192203	1.1618851	3.6871276	1.9113781	0.0	0.0	2.4909546	2.7848837
762	ENSG00000057935*42568064_42568225	1	190	36.3318042491699	38	0.4421052631578947	6.313891	2.1014674	3.2606475	3.8392637	0.0	6.438152	1.0066521	0.0	0.0	1.7981023	0.0	1.4637374	0.48548347	1.9042468	3.1044593	2.2226996	0.47731835	1.7405702	0.7382784	1.6299404	2.522808	0.0	2.2833571	2.6582093	0.5663142	0.24568848	3.2898388	1.6360713	3.4048257	1.5859034	3.9115086	0.0
763	ENSG00000143919*44361946_44362017	1	1186	18.411952639521967	186	0.5109612141652614	0.8451068	1.6873474	3.8395646	6.9480767	0.0	9.335537	0.34794533	0.8468812	0.9051599	0.0	1.6250088	3.4252832	0.0	0.5359947	1.9451232	2.5149386	0.0	0.0	4.0222964	1.4319352	1.8292451	0.0	3.1562064	2.1455967	2.4902847	1.071177	8.17275	0.66742843	1.6773418	1.576317	4.641147	0.0
764	ENSG00000119888*47369161_47369381	1	8466	34.64101615137755	1840	0.448499881880463	0.0	1.0054096	4.390839	6.9936814	0.0	7.1544194	0.0	1.8295989	2.8859327	0.0	0.116118714	0.72475344	0.0	0.015142612	3.515015	2.2393284	0.0	1.4416882	2.0735416	0.0	3.6424859	0.0	2.4953504	2.9427123	2.871808	0.1547381	4.523241	0.0	0.7610035	0.35268563	3.0370932	0.0
765	ENSG00000119888*47373795_47373956	0	121	37.97367509209505	10	0.024793388429752	8.39978	2.7179008	0.3990743	0.0	0.0	0.0	2.5701547	0.0	0.47848335	0.5737082	2.564813	0.3777552	0.0	6.851277	1.04553	1.9251119	0.0	10.04091	0.0	0.0	1.4937599	0.0	0.0	1.8869269	2.7151754	0.0	0.0	2.1173897	0.0	0.45664993	0.43492958	2.2123501
766	ENSG00000116062*47783035_47783220	1	7601	20.07485989988473	3126	0.5149322457571373	0.0	1.1685777	4.155261	8.737394	0.0	10.809093	0.104502946	2.4026456	2.2518876	0.0	0.6439236	1.1380178	0.0	0.0	5.749706	2.4759986	0.0	0.0	1.4688888	0.0	6.4316506	0.0	4.250048	1.9833878	2.3546584	0.0	7.234866	1.0210251	0.82956547	1.2514911	4.9051805	0.122409075
767	ENSG00000116062*47783890_47784037	1	133	32.43454948045371	15	0.1428571428571428	0.5164398	1.7141783	3.7745867	5.6426463	0.0	7.6653852	2.6407046	1.3966936	1.243412	0.0	0.14621149	0.17266624	0.0	0.0	6.421425	0.9315788	0.19316167	0.0	0.30592626	0.0	2.210575	0.0	2.8652518	4.077557	2.9917192	0.0	7.793547	0.2559084	0.78774774	0.0	4.4495287	0.0
768	ENSG00000068912*53787043_53787242	1	2296	30.24896692450835	683	0.4416376306620209	0.0	0.0	5.5765657	7.700867	0.0	10.174466	0.21978655	3.9515212	0.0	0.94980997	0.13556205	0.5008456	0.29408073	0.0	4.962589	0.8327397	0.0	0.0	3.315571	0.31268921	2.982985	0.1379368	3.575891	4.654129	2.8412073	0.0	6.894712	0.0	1.8638898	3.4351668	6.315778	0.0
769	ENSG00000170634*53971064_53971199	1	857	21.0	132	0.2765460910151692	0.0	0.0	1.7034632	6.94272	0.0	6.8681097	0.0	0.64254135	1.4514022	1.2085257	0.0	1.9268812	2.3918324	0.0	5.541446	2.9480567	0.0	0.0	0.4060227	0.0	0.970632	0.0	3.6037626	2.481792	0.11767569	0.0	7.147939	0.03632865	1.3146651	0.0	6.290636	1.4275371
770	ENSG00000170634*54115526_54115706	1	379	27.11088342345192	53	0.503957783641161	0.0	1.076938	4.5741796	10.382258	0.0	9.395258	1.1485817	0.64682484	0.7734757	1.3966236	0.0	0.0	0.41205287	0.0	5.554548	2.2346652	0.0	0.0	0.79422736	1.3202611	7.3499327	0.31155387	2.5512617	5.123786	3.2766392	2.6924598	5.9270096	1.2507501	1.5023031	1.6556938	7.423296	0.17729576
771	ENSG00000028116*58046770_58046885	1	1271	26.627053911388696	104	0.3784421715184893	1.4582647	0.0	4.0899434	7.494833	0.0	7.3718038	1.877118	1.1626711	0.8593857	0.0	0.0	0.0	0.0	0.992457	4.9450765	2.273001	0.0	0.0	2.181216	0.0	3.8252137	0.0	2.7530558	3.2496395	0.5991709	0.0	3.7530043	0.12993175	0.048993923	0.4971656	5.5506325	0.935496
772	ENSG00000028116*58048825_58048950	0	112	31.71750305430741	9	0.0357142857142857	8.453557	3.9012592	0.0	1.0321106	0.0	3.0358002	5.234318	1.7849177	0.0	0.0	1.8019941	0.40561736	0.0	7.281764	0.01644034	2.4306686	0.0	6.160727	0.6819951	0.0	1.6240151	0.66712636	1.545003	1.2403477	0.0	0.7475128	0.3572913	2.2016447	0.45476997	0.0	2.8163702	1.6155626
773	ENSG00000115421*60756252_60756381	1	475	21.517434791350013	121	0.4610526315789474	0.0	0.0	2.7842014	6.162075	0.0	6.453433	0.0	0.0	0.8301724	0.75924337	1.0677203	0.0	0.0	0.805722	5.9113965	3.7508767	0.0	0.0	1.1081824	0.0	4.480118	0.0	6.659042	1.9130658	0.2843503	0.0	4.0723133	0.17355004	0.80976844	0.0	5.7199163	0.23570903
774	ENSG00000162928*61017669_61017836	1	1832	14.866068747318506	456	0.334061135371179	0.0	1.2351335	2.3423061	7.215127	0.0	5.479123	4.3389134	0.9566458	0.7598361	0.0	0.0	0.0	0.0	0.0	5.610712	0.8435467	0.0	0.0	2.5852451	0.0	3.4963892	0.25843793	2.2998672	3.2677827	3.005466	0.46002176	6.9818845	1.7976292	0.0	4.617699	3.874112	0.94296837
775	ENSG00000237651*61145067_61145173	1	1972	17.029386365926403	908	0.5349898580121704	3.014452	3.041247	3.6272957	6.1305976	0.0	5.9551177	0.0	0.0	0.11253464	0.0	0.0	0.04521512	0.0	2.2723165	3.3477156	1.3737761	0.0	2.9637082	0.0	0.0	2.7064137	0.22304416	2.2918096	1.2287091	0.918517	2.0146282	5.538955	0.0	1.7477169	0.0	3.2202017	0.94902104
776	ENSG00000115504*62705627_62705753	1	1479	24.879710609249457	268	0.3340094658553076	2.1520083	0.0	2.6089106	6.15556	0.0	6.1708426	0.978295	0.7552633	2.2210457	0.0	0.077999696	0.0	0.34962785	0.0	3.9559329	0.0	0.0	1.8256483	1.8368696	0.0	5.2254486	0.0	4.532393	1.4077919	1.4224914	1.0443755	4.106463	0.0	1.8172975	0.8919656	4.7007217	1.2343179
777	ENSG00000014641*63588915_63589079	1	8695	19.519221295943137	2262	0.5104082806210466	0.84583884	2.7192922	2.9812202	8.040918	0.0	6.5577703	1.6585785	1.2025132	1.8169429	0.0	0.42096353	0.0	0.0	2.1346366	4.8524666	1.9906132	0.0	3.4485464	2.8422918	0.0	4.2688603	0.0	2.4152522	4.2616334	3.9985647	0.9300841	4.2692213	0.3623186	0.5974257	0.028855653	4.25287	1.8813912
778	ENSG00000169764*63841845_63841992	1	3391	17.69180601295413	1655	0.3208493069890887	0.0	0.6540832	2.6252265	7.428152	0.0	5.750821	2.4274855	0.7702911	2.1036248	1.6531876	1.2021735	1.7229971	1.8340569	0.70766765	5.7507305	1.5038549	0.0	1.0825783	1.688805	0.0	4.28976	0.0	2.007946	1.7307012	3.4892673	0.3121307	5.9176526	1.779042	1.0546951	1.2752323	4.984144	0.52382004
779	ENSG00000225889*64251602_64251817	1	290	44.57577817604534	40	0.396551724137931	3.7225475	1.5254059	2.2812576	0.0	0.59841514	2.2618995	4.48041	0.0	2.7520392	0.44349933	0.969247	3.5045927	0.0	5.2038894	2.5890605	0.0	0.0	5.2806954	0.04201606	0.39299655	2.7233117	0.48489743	0.03935947	1.7550603	2.0412006	0.0	2.8102756	2.418171	0.045728512	1.2130343	3.9029028	0.59961814
780	ENSG00000119862*64454377_64454569	1	1992	32.54228019054596	292	0.4849397590361445	0.0	0.0	3.588389	11.001342	0.0	8.110693	0.0	1.7279335	1.02466	0.0	0.8174668	0.0	0.0	0.0	6.0448956	3.287037	0.0	0.0	0.48347685	0.0	5.8210063	0.0	4.1350603	4.297372	2.5060842	0.0	8.683769	1.2273638	2.604179	1.2489944	6.0270066	0.0
781	ENSG00000119862*64454064_64454242	1	390	36.20773398046335	51	0.541025641025641	1.502858	2.7258713	2.856136	5.4603496	0.0	5.601607	0.0	2.1919549	0.7919194	0.85237455	0.0	0.0	0.0	0.0	5.370743	1.1444316	0.0	1.2240787	2.1290536	0.0	3.4451723	0.0	0.0	1.6566681	3.0326357	0.0	6.1706376	0.0	0.0	0.0	2.2620385	0.0
782	ENSG00000119844*64524304_64524517	1	748	31.591137997862628	103	0.3008021390374331	0.0	0.0	4.362472	7.550942	0.049728256	10.597223	2.296359	1.5534427	0.0	0.0	0.0	1.201717	1.3857797	0.0	6.2327642	1.9912897	0.0	0.0	1.0551977	0.0	3.1270351	0.0	4.6710367	3.338466	2.4738932	1.8143246	8.88446	0.35723177	0.1613984	1.5517412	8.072462	0.2964122
783	ENSG00000011523*65056371_65056507	1	1438	22.0454076850486	266	0.5146036161335188	0.0	0.0	5.493802	10.2475195	1.1862423	9.885792	0.0	0.4569771	0.679811	0.23877828	0.29342204	0.0	0.0	0.0	8.602917	2.1799486	0.0	0.0	3.1398962	0.0	4.44243	0.0	4.0524173	4.833281	2.668146	0.0	8.078339	0.0	2.1917853	0.0	7.5778236	0.0
784	ENSG00000143971*67397321_67397420	1	957	18.027756377319943	295	0.5841170323928945	0.0	1.8683124	4.416915	9.890111	0.0	10.019803	1.424892	0.0	0.0	0.0	0.7942788	0.0	0.0	0.0	7.326192	2.9750469	0.0	0.0	1.5375476	0.36802924	7.1511893	0.0	3.064239	3.562829	2.2216983	0.20933878	8.224181	0.7298816	0.76488423	0.0	4.254701	1.7593633
785	ENSG00000115946*68157887_68158000	1	2325	21.817424229271428	313	0.4593548387096774	0.0	0.0	5.5861425	9.6812525	0.0	8.148943	0.026353685	0.0	0.0	0.0	0.0	0.7938959	2.0566363	0.2209628	2.7203019	1.0271605	0.0	0.0	1.2841262	0.0	4.320833	0.0	1.3978813	2.5124497	0.87855935	2.4473684	6.9522214	0.39930665	0.36794662	0.0054734917	4.453226	1.4988513
786	ENSG00000115946*68158378_68158520	0	194	39.89987468652001	19	0.0206185567010309	10.391399	2.9219024	1.2089733	0.0	0.0	0.0	3.337181	0.027229417	0.5730541	0.20544416	2.3730128	2.98097	0.38650244	6.7781353	0.0	0.35602218	0.0	8.3474455	0.0	1.0906222	1.3602536	0.0	2.040138	2.01268	2.9815161	0.0	0.0	2.3106704	0.0	0.0	0.6934069	2.140248
787	ENSG00000115946*68158006_68158144	1	169	37.53664875824692	8	0.0710059171597633	0.4394733	2.4413958	2.9066963	4.986516	0.0	5.339642	1.7727178	1.0103759	0.24622682	0.0	2.5618448	0.7929501	0.5923951	1.2892785	4.166664	1.7963784	0.0	2.0199697	0.49271947	0.0	3.5946305	0.514242	2.721786	2.551529	0.9456425	0.6168428	4.9623904	0.19423118	0.0	0.0	4.746187	2.4612327
788	ENSG00000169621*68467571_68467737	1	368	30.903074280724887	119	0.4918478260869565	0.0	0.0	5.161866	7.9316087	0.0	8.754632	0.3181937	0.0	0.0	0.8833813	0.0	0.19833367	0.0	0.0	5.318939	1.4072595	0.0	0.0	0.0	0.0	5.6369295	0.8421841	4.9177322	5.256426	1.4275166	1.3393308	8.868314	0.7089786	0.0	1.4185262	6.240321	0.0
789	ENSG00000169604*69013278_69013469	1	1019	21.61018278497431	153	0.2610402355250245	2.33015	1.9762764	3.2436302	6.5301948	0.0	7.8772182	0.86720884	0.96429384	2.5077028	1.8857572	0.38960695	0.9121457	0.0	2.620069	4.913539	0.0	0.0	0.61092174	0.0	0.0	1.8358374	0.77212274	5.718411	5.3458147	0.2640821	2.5506048	4.2739105	0.15316868	1.4439026	0.0	4.6965327	2.4419184
790	ENSG00000196975*69742052_69742153	1	319	22.869193252058544	51	0.3636363636363636	0.0	0.92970335	2.0346274	6.940621	0.0	5.51698	0.0	1.2290139	3.5586233	0.544731	0.63755065	1.6020885	0.0	3.5097854	3.610465	0.0	0.9012133	0.80018574	2.0907974	0.0	4.171995	0.0	0.68690866	0.8562238	3.6067412	0.0	5.359299	3.1740868	0.0	1.1348878	5.0299153	0.16116324
791	ENSG00000124380*69893955_69894012	1	2992	11.40175425099138	826	0.5604946524064172	0.0	0.0	3.7776713	8.863801	0.33962768	11.340916	0.0	1.7935648	0.0	0.0	0.9930736	0.0	1.5649985	0.40585816	6.0141907	0.29589877	0.0	0.0	3.510571	0.0	5.403967	0.0	4.2039084	4.4695544	0.37003538	1.2487143	9.1858015	0.0	0.30075026	0.0	7.6231155	0.0
792	ENSG00000116005*70258065_70258179	1	970	21.37755832643195	158	0.4350515463917526	1.259178	3.3519392	3.0668595	6.7410836	0.0	6.6587524	1.8768258	0.26265877	0.0	0.0	0.0	1.6020083	0.0	0.218272	4.483118	1.1706475	0.0	0.79480445	0.46948403	0.0	4.3446608	0.0	1.7054482	2.5195606	0.8583549	1.4599305	7.4799833	1.62569	0.0	1.4402211	5.1933594	2.3405354
793	ENSG00000124357*71068538_71068704	1	1152	26.19160170741759	155	0.4184027777777778	0.0	0.0	0.79809487	7.3714185	0.7864222	7.9909825	1.4161565	0.70298	2.4845715	0.0	0.0	0.6337852	0.0	0.0	5.812796	0.47780803	0.0	0.0	0.0	0.0	0.95541734	0.0	2.3667026	2.4535742	1.3929001	1.0197691	3.5375223	0.54850996	0.44663483	0.0	4.4734435	0.0
794	ENSG00000124357*71068246_71068339	1	432	11.090536506409418	87	0.4768518518518518	3.2461164	2.2660282	2.7876756	4.1967964	0.0	5.8467345	0.0	0.0	1.1502342	0.81857646	2.1115026	2.8843765	0.0	2.6576023	4.28042	0.92343616	0.0	2.209511	0.0	0.6456625	1.732568	0.0	3.7079127	0.24201113	1.5176135	0.0	2.163076	0.33333114	1.8245885	1.9860387	4.114961	3.2272453
795	ENSG00000124383*71130631_71130700	1	1154	8.426149773176359	222	0.5797227036395147	0.0	0.0	1.9853278	10.782217	0.0	8.536339	0.0	1.152754	1.6936265	0.04305954	0.0	0.0	0.0	0.0	6.785391	0.9065741	0.0	0.0	2.6556287	0.41316736	4.083062	0.43992046	1.3125972	3.1260679	2.355895	0.0	7.0354695	0.95464516	1.967724	1.4411374	6.684058	0.0
796	ENSG00000075292*71331660_71331865	1	2335	20.27313493271329	704	0.3468950749464668	0.0	1.3685182	4.15812	8.975371	0.0	8.481097	0.9772838	2.3828156	1.2441039	2.5679967	0.2714213	0.0	0.0	0.0	6.077928	3.3226078	0.0	0.0	1.3880268	0.0	3.961252	0.94188243	3.8342028	2.5081832	1.4185125	0.0	7.9335403	2.1443217	1.4371171	0.0	5.5289526	1.2189903
797	ENSG00000075292*71276560_71276670	1	1361	15.491933384829668	247	0.3482733284349742	0.0	0.0	5.9893064	10.752624	0.05163827	11.154875	0.0	1.4117855	0.0	0.83114505	0.0	0.0	0.0	0.0	5.124772	2.9400804	0.0	0.0	2.9211626	0.0	4.74182	0.0	3.6026497	2.1624084	1.5575508	0.71741587	8.460932	0.0	0.0	0.839749	5.6245427	0.0
798	ENSG00000135632*73214221_73214354	1	606	21.07130750570548	105	0.4587458745874587	0.6472076	2.0458465	4.813933	5.311049	1.5931597	8.754843	0.27573663	0.5908823	1.2893647	0.0	0.0	0.0	0.0	2.1482584	4.352346	0.59837866	0.0	0.0	2.0103936	0.0	6.7064695	0.0	5.1320806	3.0928833	0.36507177	0.04399935	4.064822	1.5492966	1.7060258	0.51291907	5.1096535	1.9596046
799	ENSG00000116127*73385757_73385924	1	424	28.84441020371192	123	0.5613207547169812	0.9835147	1.6488943	1.5456661	4.634385	0.0	3.9211664	2.8826797	1.4907863	1.1801805	0.0	0.563493	1.6410979	0.0	2.2276075	3.9007602	2.126204	0.0	2.3748906	1.4619876	0.0	3.0928705	0.0	2.8467324	0.0	2.1524615	2.2499685	3.4319968	0.20204157	2.0826101	0.0	4.919079	0.0
800	ENSG00000187605*74002658_74002767	1	84	22.20360331117452	21	0.5357142857142857	0.0	1.1947275	4.505577	6.915115	0.10160231	9.954575	1.8629957	1.0195725	0.6165546	1.0855956	0.0	0.0	0.0	0.0	3.9401906	2.1348238	0.66656065	0.0	1.6225697	0.0	5.1072206	0.75684184	3.3143592	3.672599	1.148402	0.60258925	8.730637	0.4127221	0.0	1.2081631	6.943872	0.0
801	ENSG00000065911*74198609_74198693	1	8316	3.1622776601683795	3588	0.7147667147667147	0.0	0.0	6.3389564	9.205996	0.9043909	9.200132	0.0	0.23279163	1.4266497	0.0	0.0	0.0	0.36703646	0.0	4.412055	0.34641394	0.0	0.0	1.8802594	1.2456603	6.264781	0.47732234	4.1395245	3.6521544	2.7506196	2.1365733	5.665819	0.35132822	0.0	1.358083	4.3892922	0.0
802	ENSG00000239779*74458399_74458530	1	7015	18.193405398660254	1301	0.4287954383464005	0.0	1.1380285	3.9931479	3.9586613	2.046367	5.727894	0.031125449	0.6733045	0.24536015	0.0	0.0	0.0	0.0	0.96989065	2.5414577	0.0	0.0	0.0	1.1563407	0.0	2.8170516	0.0	4.1863933	2.948246	2.2576551	0.7758242	2.6263735	0.0	0.4398407	1.6392189	3.9524083	3.5473454
803	ENSG00000115350*74958642_74958753	1	5226	12.96148139681572	1094	0.5032529659395331	0.0	0.0	6.246141	10.461739	0.0	12.677343	0.11834939	0.0	1.7085124	0.0	0.0	0.0	1.4118276	0.0	7.4209976	2.0033913	0.0	0.0	0.8647781	0.0	5.944097	0.0	5.5314374	5.559726	3.3310134	1.9691237	8.024153	1.4299586	0.75223607	2.148877	8.84271	0.0
804	ENSG00000115350*74958934_74959072	1	90	31.906112267087632	9	0.4333333333333333	0.0	0.2526844	3.010393	4.8557587	0.0	5.7616134	0.85276693	0.0	0.0	0.0	0.8357281	2.7809155	0.0	0.0	3.9725084	1.9456676	0.20086563	0.0	0.0	0.0	5.702686	0.0	0.53667325	3.8737872	0.70538527	1.3794544	6.6333885	0.854014	1.3210071	1.4103676	5.171712	1.2856549
805	ENSG00000115364*75646782_75646866	1	5162	9.899494936611664	1355	0.5218907400232468	3.2365918	1.0987998	2.250067	4.797661	0.0	6.005546	0.9942464	0.0	3.3212886	0.0	0.4107055	1.3872398	0.0	2.5862827	4.362827	1.0289448	0.0	1.6420059	0.0	0.0	3.3874917	0.0	1.6725072	2.721686	2.8853583	0.0	5.6214066	1.5424403	1.1062193	0.3661634	3.9357805	0.42304954
806	ENSG00000115364*75646870_75646964	1	89	20.784609690826528	13	0.3820224719101123	2.3032951	0.15489003	1.8132516	2.2133565	0.0	4.5091524	3.369033	0.12311397	0.6350015	0.0	2.6073303	1.5593354	0.0	3.790194	3.4038203	0.0	0.0	1.0769666	2.444866	0.0	2.663105	0.0	1.7536232	2.3696485	1.9449177	0.0	4.6388617	0.0	0.33752808	0.0	5.0718775	0.21096602
807	ENSG00000176407*84971092_84971188	1	2106	21.047565179849187	260	0.3912630579297246	0.0	0.0	5.1424136	10.471439	0.0	12.207521	0.0	1.5988884	0.012753484	3.1805627	0.0	0.0	0.0	0.0	5.098532	1.6311833	0.0	0.0	0.0	0.28499377	6.451802	0.0	4.5778947	3.5868301	1.4743348	0.0	11.226628	0.18008637	2.7030745	0.61230683	4.6671934	0.0
808	ENSG00000168906*85544010_85544160	0	384	41.66533331199932	20	0.0442708333333333	10.552927	3.2247677	1.3080395	0.0	0.0	0.0	5.060391	0.0	1.7000946	0.5926802	2.8508213	0.058011103	0.59568316	8.450039	0.8041177	1.4845289	0.0	10.248588	0.9207003	0.0	1.3658074	0.0	1.5689473	1.6369088	0.98725015	0.0	1.7275579	2.700091	0.0	0.0	0.0	3.0641956
809	ENSG00000168906*85543632_85543780	0	219	37.65634076752546	16	0.0502283105022831	5.996181	2.6283457	0.0	0.0	0.0	0.9608318	1.9023688	0.0	2.118319	0.0	1.5175362	2.6976776	2.008067	5.352365	2.607577	0.80299884	0.0	6.4128885	1.5278556	0.0	2.7660341	0.0	2.0435002	1.7574536	2.7648194	0.0	0.0	0.0	0.0	0.0	1.9475646	0.2682614
810	ENSG00000168906*85544283_85544370	0	215	23.15167380558045	18	0.0837209302325581	6.818799	2.753345	0.15074132	0.0	0.0	4.307194	3.1892753	0.0	1.1710259	0.0	2.5690646	0.5970929	0.8221965	6.081265	1.9320902	0.0	0.0	7.742874	0.6375282	0.0	3.2595546	0.0	0.0	1.948424	4.0827904	1.019501	1.5259163	3.30539	0.0	2.132032	3.8916793	1.7082403
811	ENSG00000168906*85543415_85543539	0	132	31.984371183438952	16	0.0984848484848484	5.809525	3.9882188	1.0918641	2.2897494	0.0	0.0	1.8595691	0.0	0.21096215	0.29153916	0.22715095	0.0	0.0	5.593011	2.9696097	0.0	0.40227577	6.1087193	0.08236289	0.0	1.2392546	1.6432145	1.2813505	0.0	0.2540317	0.0	2.8693912	0.0	1.1380206	0.0	1.8506558	1.7331206
812	ENSG00000168906*85541587_85541769	0	74	40.4103947023535	5	0.027027027027027	9.289414	2.348349	0.0	0.0	0.0	0.36214626	4.7525	0.081609555	1.8171831	2.1442182	2.7397308	2.3980117	0.0	7.810769	1.3521175	1.2060841	0.0	7.496662	0.3835246	0.0	3.8783648	0.0	0.0	0.0	2.870774	0.79266894	0.3806985	0.0	0.0	1.4562887	1.1012496	1.114806
813	ENSG00000118640*85577476_85577641	1	4397	24.1039415863879	486	0.4193768478508073	0.6241252	2.9254837	0.4991559	3.3112388	0.0	6.5559626	1.8175834	2.3064654	0.0	1.0928426	2.204318	2.5352829	0.0	1.0605791	4.8435016	0.1931247	0.0	2.7065349	1.6520275	0.3780268	1.7363622	0.0	2.5279686	3.2532334	2.0048022	0.94424295	4.1674514	0.0	0.0	0.8457346	3.002176	0.0
814	ENSG00000168883*85612080_85612179	1	66	20.09975124224178	9	0.2424242424242424	3.3215954	1.7296379	2.0904415	5.77391	0.0	3.9593759	1.1426419	1.0092437	0.0	0.0	0.0	0.0	0.0	1.4212095	4.0736403	1.2011391	0.0	0.0	1.7274134	0.41358805	3.6000016	0.0	1.8874642	2.7365744	1.3187354	0.0	4.811943	0.0	0.0	0.0	2.1579208	2.3468587
815	ENSG00000168883*85602855_85602897	1	51	11.31370849898476	14	0.3725490196078431	0.0	0.0	5.056354	11.227823	0.0	9.227618	0.15916145	1.3658313	0.22191912	1.2145581	0.041072745	0.4059323	0.0	0.0	5.742579	0.9798846	0.0	0.0	2.6528792	0.0	4.703746	0.0	2.2467208	3.3249972	1.6791545	2.9356523	8.540006	0.0	0.0	1.0967127	6.489721	0.57853603
816	ENSG00000132300*86106222_86106336	1	2024	10.099504938362076	823	0.4402173913043478	0.0	0.20929974	3.7201324	6.938576	0.0	5.6250086	2.5810955	0.046125174	0.0	0.0	0.37150598	0.7326576	0.0	1.2693589	5.0083075	0.6942562	0.0	0.0	0.67367756	0.0	4.689172	0.0	3.1737661	4.8188605	1.3519039	1.136371	6.125574	3.0233061	0.27529383	1.5040867	7.565405	0.9387048
817	ENSG00000115548*86441271_86441434	1	770	18.841443681416774	167	0.4142857142857143	0.0	3.178384	4.6717114	7.0724454	0.0	6.90035	0.0	1.1688453	0.0	0.0	0.0	0.0	0.0	0.17057425	6.8230715	2.8812108	1.2785637	0.0	0.0	0.0	5.636354	0.0	2.1363509	1.6328697	1.9820998	0.0	4.975364	0.0	0.36759612	0.6968847	3.1624668	0.0
818	ENSG00000115042*95402707_95402759	1	2617	12.68857754044952	657	0.6129155521589607	2.8732007	3.2404256	4.353348	5.673315	0.3139284	6.4281006	0.0	0.0	1.1804422	0.0	1.1922927	0.0	0.0	2.7928941	5.123479	1.8806499	0.0	0.66646165	0.67873514	0.0	4.1187387	0.0	3.7020447	5.3784494	0.89913785	2.4672422	9.300439	0.39036664	0.0	2.3918822	4.0953755	0.0
819	ENSG00000144021*96266158_96266378	1	5946	26.81417535558385	735	0.4298688193743693	0.0	0.0	4.6589403	8.776206	0.0	9.451552	1.3354806	1.9616776	0.6152248	0.0	1.7049466	1.1612384	0.6911669	0.48228306	7.8131175	3.5876708	0.0	0.0	0.23965284	0.0	3.1501536	0.0	2.2278526	4.035407	1.4376922	2.4786406	6.9867473	2.3046482	0.5167748	0.0	6.8997474	2.3049123
820	ENSG00000121152*96335765_96335829	1	1964	16.401219466856727	661	0.6043788187372708	0.0	2.1120992	4.6136007	8.933444	0.005152163	7.287657	0.66260284	0.479452	1.4101944	0.0	0.0	0.0	0.0	0.0	6.076606	2.2135158	0.0	0.0	1.1152678	0.0	3.7028751	0.20237254	2.6468856	3.3820965	2.6662793	0.0	6.169108	0.0	0.0	0.7016907	4.713967	0.0
821	ENSG00000135940*97646061_97646183	1	9894	8.660254037844387	3145	0.4708914493632504	0.0	1.1587489	4.260114	5.33702	0.5899833	7.5273075	1.1502384	1.0245616	0.0	1.3682445	0.0	2.114464	0.0	0.6302929	4.024014	2.3937764	0.0	0.0	1.3197111	0.0	2.8446805	0.7974479	4.0445385	2.3016582	0.2664957	0.61733377	3.7706058	0.41925538	3.1292639	0.82640284	4.3377523	0.9292213
822	ENSG00000185414*99181151_99181241	1	2711	17.88854381999832	448	0.4857985983032091	5.710514	2.0858378	2.1546032	3.9084954	0.0	4.2273335	3.161822	0.0	0.04903208	0.0	0.87427866	2.5116248	0.29206535	0.15480646	4.832145	0.573816	0.0	2.8080003	3.440926	0.0	1.6344063	0.05381943	2.0899537	0.0	0.18079768	0.04839141	6.4939575	2.9442296	0.76802087	2.0506	3.73069	0.9137238
823	ENSG00000158417*99337370_99337472	1	3752	16.97056274847714	935	0.5229211087420043	0.0	0.0	3.050742	6.3056617	0.0	7.107515	0.8189635	0.0	2.7790506	0.0	0.92341465	0.54324913	0.0	1.4933838	5.4921255	1.4315163	1.0480663	0.6038221	0.4706187	0.0	4.6119127	0.0	2.2686214	0.7433041	0.0	0.7320661	7.0597434	0.67867106	0.08202798	2.1482308	3.495647	0.0
824	ENSG00000115539*100562992_100563067	1	2094	18.35755975068582	445	0.4484240687679083	0.0	0.0	1.3358419	7.8504376	0.0	3.4564595	0.0	1.6895195	0.0974341	0.0	0.49911866	0.0	0.0	1.5608708	4.310427	2.2340114	0.0	2.398535	0.0	0.0	4.21143	0.90370244	1.9082273	0.83360857	0.6103246	0.0	5.700288	0.0	0.24139732	0.49372542	2.8552403	0.0
825	ENSG00000115539*100566507_100566623	0	212	23.280893453645632	40	0.0094339622641509	5.829239	3.7600245	1.4159541	3.0729473	0.0	2.2093437	4.3416915	0.0	0.18912843	1.0240847	1.4445765	0.46624368	0.0	4.3680406	3.0209277	1.7489704	0.0	4.349036	0.895152	0.0	3.1913645	0.0	0.6754308	2.9774268	2.0407243	0.58502215	0.49223116	2.0796242	1.4462113	0.0	2.707941	1.2436513
826	ENSG00000115539*100563221_100563406	1	142	44.11349000022555	22	0.4295774647887324	0.0	0.51177967	5.084579	7.196684	0.0	6.8272753	0.40130863	2.4005394	0.020386523	0.0	2.2070348	0.0	0.0	0.53544146	3.6186678	0.53345406	0.0	1.84495	0.47553033	0.0	3.9136045	2.241285	4.4466643	3.4259443	0.32477915	0.0	7.197672	0.5697144	1.5629321	1.0976927	4.849465	0.0
827	ENSG00000071082*101002228_101002415	1	9595	14.106735979665885	2031	0.6054194893173528	0.6859222	0.5731455	5.459062	7.8846064	0.06159044	6.375954	1.795167	0.0	0.0	0.18221685	0.0	2.9453087	0.0	0.028973745	5.8133583	1.0185984	0.0	0.0	2.3100493	0.28492	4.569297	0.0	1.9037502	2.3948085	3.6342676	1.9095172	5.78121	0.0	0.24918708	0.0	4.699261	0.0
828	ENSG00000071054*101697936_101698130	0	276	44.328320518603	21	0.0507246376811594	9.986494	6.2103124	0.0	3.0167646	0.0	1.7579135	3.3487978	1.3757222	3.9763052	0.0	1.763637	0.0	0.0	4.1705523	1.1172898	2.05864	0.0	6.052749	1.1008039	0.0	3.8420086	0.14970809	2.1099286	0.94626266	1.5185553	1.0022341	0.9488336	2.3511193	1.0292878	0.0	1.4113406	3.3958015
829	ENSG00000071054*101893616_101893803	1	130	49.18333050943175	8	0.1	9.186634	3.049199	0.0	0.0	0.0	0.0	2.5892944	1.1114875	0.933906	0.96790993	2.6627545	3.077804	0.0	8.819469	0.0	0.30975574	0.0	7.3893285	0.0	0.15087734	0.6285063	0.0	0.3353716	0.0	1.6110939	1.0564952	0.52533245	1.3068464	0.5778784	0.0	0.107036434	0.70248944
830	ENSG00000071054*101893976_101894101	1	110	33.85262175962151	12	0.009090909090909	1.2210945	0.907965	4.851807	6.3202777	0.72230035	5.955421	0.0	0.0	0.0	0.0	1.4453975	1.3782355	0.0	0.6051673	5.173901	2.1740444	0.0	0.0	0.61155784	0.0	4.4049816	0.0	1.6339785	0.59917104	2.9491293	1.4736713	6.7023554	0.0	0.54700875	0.0	5.9483047	2.9353845
831	ENSG00000071054*101893820_101893967	1	78	40.54626986542659	7	0.0256410256410256	2.051894	1.4636781	2.057185	2.272741	0.0	3.163056	1.7689617	2.0026205	0.9261606	0.0	3.1038823	3.5195322	0.09472135	4.898484	3.586587	0.0	0.0	2.2133172	1.4061384	0.0	2.822698	0.456047	2.1985295	1.8115823	3.0555496	0.63768244	4.5522275	0.0	0.0	2.0269105	5.1194887	0.6776435
832	ENSG00000135972*105038068_105038191	1	4595	18.138357147217054	1325	0.4487486398258977	0.0	0.0	4.825627	7.8877997	0.0	9.231984	0.0	0.74123156	0.9438887	1.8275621	2.4739015	0.18378267	0.51125586	0.0	5.553579	2.9794679	0.0	0.0	2.31027	0.0	4.737373	0.5286942	3.6500626	4.9299493	2.4826052	0.0	5.085032	0.0	0.403197	1.1268448	5.5927205	0.2324036
833	ENSG00000135974*105337531_105337679	1	874	15.652475842498529	222	0.3558352402745995	1.6843474	0.4347089	4.7649136	5.3732905	0.0	6.887908	1.0901861	0.0	1.2838422	0.4789461	0.7187445	1.3091135	0.6557577	1.6270807	4.1997027	1.5182276	0.0	3.1355307	2.4891405	0.0	5.384953	0.0	3.0526357	4.0468245	1.6662724	0.008005191	4.940937	1.4312034	0.58269155	0.0	6.9899716	0.0033092322
834	ENSG00000169756*108534354_108534501	1	3408	34.322004603461025	738	0.5316901408450704	0.0	0.0	6.7832108	14.499798	2.483741	12.434374	0.35282627	2.940825	0.7431368	0.0	0.0	2.1756356	0.0	0.0	9.345566	5.422407	0.0	0.0	4.9430394	0.0	5.8080983	0.8163462	4.47106	4.7528214	4.3941894	0.0	13.223444	0.057855982	2.545792	1.4825547	8.355295	0.0
835	ENSG00000169756*108621145_108621344	1	417	22.13594362117865	131	0.4940047961630695	3.4806163	0.0	2.7622006	4.472536	0.0	5.2552304	1.4743195	1.5774192	1.6631492	0.0	1.8948501	2.79699	0.0	3.1000202	3.0280182	0.0	0.17203458	4.215397	0.0	0.0	4.2788043	0.0	1.5638318	1.9479452	2.1868858	1.1939915	4.8695	0.0	0.0	2.4123454	2.8528278	1.1102818
836	ENSG00000153201*108719481_108719578	1	2832	20.808652046684813	741	0.5218926553672316	0.0	1.4337626	5.713021	6.1055713	0.0	7.434166	0.0	1.9715606	1.5475574	0.0	0.37578416	1.9293704	0.0	0.34607974	5.226829	3.4939392	0.0	0.0	1.9264023	0.980477	5.4321346	0.0	2.8325453	3.800394	4.788843	0.7692123	5.888566	0.74443483	0.437341	1.7912861	4.080154	2.387859
837	ENSG00000153201*108782666_108782853	0	163	53.52569476429054	8	0.0368098159509202	8.490058	0.5821069	1.5788692	1.2975307	0.0	2.5962825	3.0015683	1.246491	2.8875084	0.0	1.495134	0.72443074	1.8160502	5.3540497	0.951426	0.8742482	0.0	7.4649386	1.2494346	0.8022214	3.2800906	0.0	0.0	1.9363767	1.3265834	1.5763849	0.26978186	0.0	0.0	0.0	2.9978464	3.0411773
838	ENSG00000153201*108782526_108782654	0	154	39.98749804626441	10	0.0389610389610389	11.1470585	5.056508	1.7437773	0.0	0.0	0.0	4.5202537	0.92529553	1.9696165	0.0	0.6895613	2.8214016	0.38700646	6.0251746	0.34893712	0.0	0.0	9.008566	0.8630039	0.0	0.9239905	0.0	1.9834692	0.0	0.0	0.0	1.9564147	0.5550148	1.3039036	0.0	0.6119341	2.913662
839	ENSG00000163006*108786756_108786909	1	2044	14.7648230602334	371	0.4187866927592955	0.0	0.0	4.200343	8.720141	0.0	6.4119315	1.7290072	1.8190489	0.40909645	0.9918473	0.0	0.0	0.30257145	0.5584136	5.3464136	0.0	0.0	0.0	3.5249403	0.0	4.2092185	0.84970707	3.7354703	2.882551	3.438962	1.8028818	6.5491796	0.0	2.3817239	0.0	5.3652725	1.0537478
840	ENSG00000153094*111120846_111120953	1	606	13.527749258468685	322	0.6864686468646864	0.0	0.0	6.1180105	11.268354	0.0	10.542534	0.0	0.92987645	0.086338826	0.65206236	0.0	0.00043353718	0.0	0.0	4.92772	2.7863846	0.0	0.0	0.8146323	0.28672048	3.917639	0.0	3.378222	2.887243	1.4256405	0.1119831	8.463485	0.917577	0.0	0.5168406	5.9611974	0.0
841	ENSG00000153214*112055268_112055391	1	539	28.513154858766505	93	0.608534322820037	1.7601186	2.690595	3.7538855	3.8124845	0.0	4.3746376	1.3177778	0.0	0.2928455	0.0	2.0713737	1.128547	1.239141	3.8178484	3.1252725	0.0	0.0	2.026226	0.37786222	0.0	4.6069536	0.0	2.5125618	4.1393533	1.1228747	1.1541637	5.2658305	0.275689	0.3269377	0.0	3.6751397	0.7652228
842	ENSG00000188177*112275596_112275715	1	582	18.2208671582886	74	0.5	0.0	1.542837	3.244381	9.555589	0.0	8.788029	0.0	1.0310255	2.0458753	0.0	0.0	0.0	0.0	0.0	5.8261533	2.1466498	0.48937935	0.0073320344	2.0080698	0.0	2.940956	0.0	4.156694	1.7058028	2.0620117	1.0740296	7.4627213	0.61127555	0.0	2.6159148	6.6771884	0.32781166
843	ENSG00000125630*112542145_112542283	1	85	26.589471600616665	17	0.5058823529411764	0.91616976	2.0597258	2.6556327	7.8117585	0.0	6.2312274	1.9808118	3.256665	1.9529699	1.3862232	0.0	2.0156841	0.0	0.6464153	3.8080814	1.330456	0.0	1.1078947	0.535131	0.0	4.246018	0.0	3.651627	2.3000047	1.990537	0.7115824	4.347411	0.17879488	0.0	0.63332963	3.2850473	1.319178
844	ENSG00000125611*112584554_112584643	1	7039	12.24744871391589	1740	0.4470805512146611	0.50026476	2.0391867	2.530168	6.2174315	0.0	6.801914	0.1316605	0.0	2.7911012	0.68792766	0.16006431	0.3693904	0.76783514	0.0	4.9280663	0.0	0.0	4.1067986	3.482069	0.0	3.1402261	0.0	0.98892236	2.4058094	0.25112477	1.5776471	5.6179705	0.0	0.0	0.0	3.2109182	0.0
845	ENSG00000125611*112584404_112584549	1	1473	21.79449471770337	162	0.4086897488119484	1.2733701	0.33016974	4.913893	7.6307254	0.0	6.886831	0.26598704	0.21257494	1.3557624	0.0	1.1552287	1.1114872	0.0	1.9335351	4.7420454	1.5467925	0.0	0.0	1.2622801	0.0	3.5704782	0.0	2.94497	2.660584	0.642872	0.0	6.7008057	0.0	1.1358166	0.4216754	4.700331	0.0
846	ENSG00000125611*112584841_112584966	1	58	31.51190251317746	26	0.5689655172413793	2.8763168	1.7506509	3.183295	5.853234	0.40374193	6.9991474	0.37157014	1.2438009	0.0	0.0	1.2726982	0.33272555	0.117061	1.7157995	2.8637652	0.018342871	0.0	3.0942605	1.3875302	0.0	2.626964	0.0	3.0300276	3.235904	3.2408383	1.1403246	5.2469597	0.0	0.0	0.0	4.5621552	1.3346767
847	ENSG00000144136*112645938_112645987	1	2130	2.449489742783178	1991	0.6239436619718309	0.0	0.70549476	3.2233946	8.265039	0.56916213	8.522098	0.02379615	1.1261535	0.0	0.0	0.0	1.2260933	0.0	0.0	6.678301	2.9866278	0.0	0.0	1.4829533	0.0	4.037957	0.0	2.2718995	4.3729973	0.13119166	0.0	5.3469467	0.025852598	0.070235625	2.3811965	2.4635372	1.2137249
848	ENSG00000088205*117814690_117814842	1	3030	18.62793601019716	371	0.3656765676567656	1.5082623	1.8920301	5.1284704	5.284976	0.17226052	7.26175	1.7479098	4.4829	4.403086	0.016337048	0.025358323	0.6244116	0.0	1.8472056	2.5539968	1.253315	0.0	3.9445186	0.4973402	0.0	3.097388	0.0	3.0469937	2.4294126	1.5340383	0.0	6.6231794	0.0	2.0495083	1.1223652	1.9156607	0.0
849	ENSG00000144120*119679166_119679265	1	3518	14.38749456993816	748	0.4823763501989767	0.0	1.2437128	4.8566823	10.020816	1.1878182	9.812507	2.015486	0.4841183	0.06756379	0.6510457	0.0	0.67806435	0.0	0.0	6.8654137	2.5083122	0.0	0.0	3.6529393	0.0	4.931859	0.031122226	4.221618	3.8738754	0.66312945	0.16716677	8.111737	0.0	0.0	0.105980456	7.0526257	0.0
850	ENSG00000088179*119760099_119760279	1	672	25.92296279363144	125	0.5669642857142857	3.1635146	2.991032	1.1714284	2.740358	0.0	6.4421268	1.499665	0.6314652	1.1342872	0.0	0.16409062	0.7893009	0.0	0.23305531	0.71083575	0.0	0.0	1.1180078	3.8569326	0.0	2.0888784	0.0	2.4881132	1.0321219	3.0848732	0.0	2.038282	1.2320232	0.0	2.0169227	3.7689419	1.3299787
851	ENSG00000088179*119759921_119760078	1	543	26.1725046566048	162	0.4935543278084714	3.3671248	2.1085615	3.0063396	3.558894	0.0	3.1247346	2.5156887	0.0	2.2718	0.0	2.4422636	0.5201101	0.5055716	3.2419777	2.6427188	0.0	0.0	3.070019	0.0	0.0	4.8790894	0.0	1.4724858	1.5890707	0.0	0.9259237	4.6671133	0.74378234	0.82425004	0.0	3.5169477	0.0
852	ENSG00000144118*120252752_120252963	1	739	51.76871642217914	67	0.3558863328822733	0.0	1.2387275	3.4713736	9.151032	0.0	6.9829745	0.97502583	1.6001011	1.4756504	0.0	0.0	1.1440632	0.0	0.0	6.4055943	5.1952996	0.0	0.0	0.0	0.0	4.8510723	0.0	1.6634989	1.5405159	0.11463133	0.0	8.21732	0.0	0.0	0.0	5.675388	0.0
853	ENSG00000236859*121650048_121650189	1	379	24.515301344262525	44	0.4854881266490765	3.099816	0.44226804	4.0841002	5.4957614	0.0	4.006593	1.1428486	0.4239152	0.0	0.0	3.868084	1.4244179	0.0	2.7702188	3.042484	1.5146947	0.0	0.0	3.5404081	1.345778	0.2323565	2.2651393	0.29863194	4.496072	1.2206047	1.4790144	4.065622	0.4117643	0.0	2.811394	3.8469992	1.3711677
854	ENSG00000236859*121649573_121649741	1	197	32.49615361854384	23	0.416243654822335	0.1750775	1.1096673	0.4615076	5.6933594	1.1249166	3.2060237	0.8450668	0.0	2.12374	0.0	2.6559715	0.8165014	0.0	1.9311078	3.5199106	2.5852854	0.0	1.7808802	3.145756	0.0	3.27179	0.0	3.5445755	3.9883225	1.2802078	1.1776483	5.164944	1.5047973	0.0	2.3758655	0.0	0.122143686
855	ENSG00000236859*121650957_121651160	0	82	45.8257569495584	7	0.0365853658536585	11.157158	2.858207	1.0749992	0.0	0.0	0.0	3.642966	0.0	1.6919616	0.44421917	2.5907438	0.13060045	0.14279424	6.9577875	0.92016673	0.1590206	0.0	8.034542	0.36730465	0.0	1.1561102	0.0	1.4202119	1.1318412	2.1910503	0.0	0.0	1.6116678	0.0	0.83745605	0.7418772	1.683134
856	ENSG00000211460*121755620_121755840	1	5377	35.156791662493895	351	0.3766040543053747	0.0	1.4151675	3.671048	11.193272	0.0	9.151393	0.0	2.6830072	0.0	0.0	0.0	0.0	0.0	0.0	6.312245	2.391132	0.0	0.0	2.5674186	0.46712515	7.4441323	0.0	2.3156755	5.8400507	0.26637545	0.97065926	9.465831	0.0	2.0734634	0.0	8.595637	0.0
857	ENSG00000211460*121755480_121755617	1	292	22.44994432064365	61	0.4212328767123288	0.0	1.9185859	3.4521892	7.661761	0.0	8.43696	1.2562729	2.3675504	0.0	0.7098314	3.9223776	1.1111379	0.0	0.0	5.9311476	1.7526941	0.0	0.0	1.5094727	0.0	5.0127187	0.0	3.5435195	3.69869	2.783542	0.0	5.3734636	0.0	1.7003862	0.0	6.530512	1.0328683
858	ENSG00000136732*126656132_126656304	1	6516	24.37211521390788	1029	0.5234806629834254	2.2111704	0.0	2.7900774	5.1188607	0.05321426	4.91829	0.90571475	0.0	0.0	0.0	0.485081	1.789314	0.39522445	2.4539359	3.150373	1.2206335	0.0	2.6981468	1.6383294	0.0	2.2189615	0.0	2.7745218	1.2822814	0.0	1.8201305	4.368073	0.81228775	0.0	3.3251202	3.5493793	1.942657
859	ENSG00000136731*128091199_128091369	1	855	40.422765862815474	104	0.4608187134502924	0.0	0.92675734	5.5180473	8.160665	0.0	7.9742675	0.612472	1.4065406	0.0	1.8103976	0.0	0.0	0.0	0.0	6.3322344	1.431804	0.0	0.06649774	0.9881761	0.0	4.9700613	1.1420778	1.3446248	4.479321	3.5934775	0.86945873	7.9923697	1.568262	0.0	3.2200348	3.3151047	2.3588698
860	ENSG00000152082*130181736_130181810	1	109	13.114877048604	36	0.3027522935779816	0.0	1.5904673	3.3521378	5.93871	0.0	7.055641	0.40904737	1.0057739	0.31759694	0.47899333	1.7404835	0.64254534	0.0	2.1865995	3.6474593	2.8177536	0.0	0.17870322	2.295579	0.0	4.7001715	0.0	3.979201	3.1046214	3.3403008	0.7705722	5.6185927	0.6724994	0.7360069	2.154834	4.880426	1.1317803
861	ENSG00000136718*130345540_130345714	0	104	38.36665218650175	9	0.0576923076923076	6.72668	2.2912714	2.1033928	0.05550221	0.0	2.4820564	3.1655202	0.9895583	2.0630112	0.0	2.8122895	1.9691466	0.31454197	3.7501488	0.87142646	3.009458	0.0	6.633413	0.85545206	0.184955	3.506425	0.0	2.721893	0.44297063	0.0	0.0	0.84229976	0.0	1.4075371	1.3874297	3.063625	0.90764225
862	ENSG00000136718*130343084_130343179	1	78	25.67099530598687	10	0.0769230769230769	0.31209233	2.9856756	3.205182	4.966721	0.0	3.4793804	0.0	0.04210143	0.0	0.31803262	0.0	0.0	0.5345337	0.10870571	3.0876014	2.4362762	0.0	1.8914856	1.3908122	0.0	4.3037286	1.3677808	1.0228105	1.3631773	1.281808	1.7250376	4.842782	1.2604685	0.045237366	1.3660353	3.8917305	1.1497332
863	ENSG00000136718*130342224_130342324	1	65	28.142494558940577	13	0.5076923076923077	1.5154759	1.1746453	3.4801326	7.1915593	0.0	4.026143	0.2410814	0.0	0.47561952	0.9014645	1.5539895	1.2244941	0.0	2.091812	3.3497243	0.0	0.0	0.0	0.117905006	0.0	4.4378657	0.0	1.4251316	2.4136724	2.1749904	0.0	6.4680705	2.6717021	0.0	0.0	2.6834598	1.7680584
864	ENSG00000136718*130346330_130346546	0	59	52.744667976962376	3	0.0338983050847457	9.7418785	3.4579093	0.6124069	1.4766941	0.0	0.0	4.740899	1.927392	3.3334112	0.0	3.2370842	2.86481	0.68016714	7.280387	0.0	2.8569129	0.0	9.715013	2.6312175	0.0	2.2946444	0.006316294	0.0	1.3785532	0.0	0.36424047	0.0	0.0	0.0	2.124971	1.332812	0.0
865	ENSG00000136718*130346016_130346106	0	54	30.967725134404045	6	0.037037037037037	6.9294963	3.2221081	0.021324446	0.58227134	0.4216656	0.0	3.4440107	1.5065356	1.3040962	0.80239916	3.0017338	1.5104756	0.0	5.2154512	0.33822122	0.72804064	0.0	4.302415	0.0	0.0	0.18998596	0.0	0.86947703	0.0	2.6235473	0.0	0.7044517	0.6419263	0.0	0.24093693	0.28621328	1.1431116
866	ENSG00000072135*130356045_130356157	1	464	10.44030650891055	184	0.4547413793103448	0.0	1.6961128	4.9780064	9.313415	1.2330233	10.498363	0.16756628	0.43453148	0.92218167	0.77873564	0.7645192	0.0	0.0	0.0	4.375713	0.9094293	0.0	0.0	1.8543081	0.0	5.146658	0.34071872	4.9723787	1.5000112	2.41965	0.0	9.502016	0.0	0.43323052	0.0	6.391218	0.60296327
867	ENSG00000072135*130372621_130372814	1	411	33.555923471125034	79	0.462287104622871	0.7980205	1.3537459	2.5328338	5.029615	0.0	4.112379	0.46391025	0.0	0.8936089	1.1084204	1.8827461	0.0	0.0	1.4749366	4.9014826	0.9836087	0.0	0.80907106	0.6965208	0.3648467	3.9897134	0.0	3.3993185	3.0902548	3.3621666	0.044175178	4.866725	1.7251415	0.0	1.633677	1.1958655	0.22984467
868	ENSG00000115762*131105264_131105389	1	3854	16.881943016134134	913	0.3570316554229372	0.0	0.0	7.145151	8.493427	0.0	8.008186	0.0	1.7410582	0.0	0.0	1.4122883	0.0	0.0	0.0	4.128751	1.8485212	0.0	0.0	0.0	0.0	4.7133675	0.0	3.4578464	3.617211	3.080595	0.0	9.141501	2.0638208	0.0	0.0	7.228029	0.0
869	ENSG00000115839*135052264_135052373	1	1300	6.0	345	0.2753846153846154	0.0	0.0	4.199947	6.2101283	0.0	6.829704	0.5360045	0.0	1.3515524	0.0	3.119517	1.7171955	0.8579163	0.62860596	5.9516363	1.2885908	0.0	1.3815567	0.18836658	0.16126958	2.8644423	0.0	4.4976163	1.4810152	0.45940763	0.5586475	5.7463455	0.0	0.0	0.0	7.0938544	1.746434
870	ENSG00000144228*138501884_138502055	1	200	33.926390907374746	25	0.375	0.0	0.8731366	6.013564	9.119342	0.0	9.503	0.25318047	3.5233476	0.34140268	0.9566857	0.7131104	0.41802275	0.0	0.0	5.5443335	0.0	0.0	0.0	1.4735615	0.0	5.140618	0.0	2.347201	3.0119748	1.8586382	0.8350378	7.326943	0.4176022	2.0758557	1.2827657	5.9152017	0.0
871	ENSG00000144228*138501769_138501879	1	127	36.41428291206625	16	0.3700787401574803	0.0	0.0	3.1422827	6.482055	2.2358816	7.9823046	0.13007523	2.2784786	0.0	0.0	0.7773387	0.12173677	0.0	0.0	4.773511	0.0	0.0	0.0	2.6293209	0.0	5.203647	0.0	1.9675922	1.9916819	3.6080744	0.0	10.49368	0.05503226	0.095213845	0.17964919	4.351301	0.0
872	ENSG00000121989*147844516_147844651	1	95	27.422618401604176	25	0.4947368421052631	0.0	0.04545252	4.2887106	8.067326	0.0	8.363718	0.0	0.42572343	2.8163283	1.4257405	0.21091507	1.2458777	0.38944012	0.0	6.202111	2.081832	0.0	0.0	4.1505322	0.0	5.274799	0.24805357	4.653842	3.1016545	4.3832316	0.2659232	6.989654	1.0270644	0.0	0.29234335	3.9576461	0.13201281
873	ENSG00000204406*148021348_148021534	1	137	43.31281565541543	17	0.5474452554744526	2.1429648	1.7611114	3.992979	5.3879147	0.6540248	5.504161	2.2001603	3.3619359	3.8516164	0.0	0.0	0.112626225	0.0	0.8935523	4.2629027	2.992041	0.0	0.0	0.14212453	0.0	4.239058	0.0	2.0420208	0.18081357	2.1934786	1.9847895	5.4323387	1.7615414	0.0	0.0	3.0855355	0.0
874	ENSG00000168280*148875226_148875319	1	1499	18.65475810617763	642	0.4149432955303536	0.0	1.834035	4.9526844	11.268797	0.2858465	11.227027	1.6519684	1.6108636	0.0	0.0	0.0	0.94166666	0.0	0.33084968	8.633452	3.1228456	0.0	0.0	2.7597895	0.0	6.1343384	0.0	5.275826	5.120091	1.4727347	0.08143912	12.775765	0.0	0.0	0.58663785	6.4474006	0.3915396
875	ENSG00000150556*149038673_149038777	1	248	22.93468988235943	28	0.4798387096774194	0.6897294	2.9052763	5.0037966	3.6199353	0.0	7.023487	0.5182282	2.3947442	0.42235607	0.0	0.22198318	0.0	0.0	0.42057818	2.80661	1.8384248	0.0	1.0845749	2.4827027	0.0	4.1162496	0.0	3.7527452	1.4754938	2.503849	0.0	3.8165038	0.49782947	1.23723	0.0	4.5412693	0.0
876	ENSG00000150556*149038454_149038599	1	71	45.0	13	0.6197183098591549	3.134981	2.438479	3.542295	4.544583	0.0	4.7383175	0.24069206	1.6166091	0.578858	1.237485	2.9382143	0.0071084527	0.1904989	2.1977808	3.1105323	1.3576589	0.0	1.074838	1.8523395	0.0	3.2639637	0.0	3.21917	1.42439	0.4130419	0.13017657	3.5643492	0.0	1.9778978	0.8794192	4.8883657	1.0021626
877	ENSG00000080345*151409882_151409978	1	2436	18.62793601019716	311	0.4298029556650246	0.0	0.31684455	3.3736968	5.81124	0.0	5.9437714	1.6233908	2.515963	0.0	0.0	2.757697	0.7243711	0.81847364	0.0	5.530467	1.9963601	0.0	0.0	1.5245633	0.0	5.714564	0.0	1.1113166	3.033782	2.8791814	0.0	4.8990607	0.7080254	0.15060312	0.0	6.3194304	0.0
878	ENSG00000080345*151410102_151410231	1	278	22.38302928559939	55	0.539568345323741	2.1561728	1.5585399	3.1699612	3.7984676	0.0	5.0083246	0.0	1.9536045	0.0	0.0	0.78634554	1.5357381	0.0	1.6825176	4.937562	2.0607338	0.0	0.0	0.8946633	0.0	3.367712	1.2293421	1.5232013	0.37837586	4.717469	1.7294302	5.8678474	0.0	0.0	1.6537243	3.6378796	0.34307438
879	ENSG00000157827*152335173_152335210	1	360	9.327379053088816	187	0.4638888888888889	0.0	0.5041922	4.1259246	7.080783	0.0	5.447926	0.0	2.3904958	2.4282753	0.0	0.38883305	0.8169052	0.0	0.0	5.3485827	4.312628	0.0	0.0	0.041261125	0.0	3.351481	0.55491	4.1937857	1.6887795	1.6212802	0.0	10.341401	0.0	0.38091558	0.0	4.637334	0.0
880	ENSG00000177917*152718252_152718351	1	153	19.261360284258224	40	0.3660130718954248	0.0	0.6349709	2.8059256	8.662771	0.14835668	10.130765	0.0	2.2999365	2.1445532	0.0	1.1600975	0.0	0.0	0.0	4.854433	1.9692059	0.0	0.0	0.11021784	0.097092025	5.061113	0.0	3.1709619	4.59819	3.2977679	0.0	8.072183	0.86194044	1.0799375	0.0	7.8359966	0.5629275
881	ENSG00000177917*152718659_152718794	1	92	37.89459064299283	6	0.1630434782608695	0.0	0.0	2.2707157	6.5006876	0.0	4.091182	4.1551323	0.25101885	1.4940604	0.257143	3.2324672	0.86319166	0.0	0.30553833	5.2494183	3.3668983	0.0	0.0	4.2594485	0.0	5.6081595	0.0	1.9708563	4.86733	1.9955832	1.9740733	6.99337	0.84893733	0.0	1.9625995	4.003042	0.71581197
882	ENSG00000115159*156436258_156436477	1	570	30.610455730027933	89	0.4982456140350877	0.0	0.0	3.4204538	7.9138474	0.0	8.590676	0.0	1.9974437	0.0	0.0	0.0	0.36909914	0.49870858	0.0	6.0539007	1.3408464	0.0	0.0	0.530203	0.0	4.570878	0.0	4.493974	1.8222095	1.7438544	0.8151556	7.7626967	0.0	2.2493649	1.1827079	7.069573	0.06212011
883	ENSG00000144283*158456964_158457033	1	322	12.96148139681572	151	0.5869565217391305	0.0	0.63151234	5.9516406	8.633836	1.1769123	9.695905	0.0	1.2323192	0.32738793	0.0	0.0	0.9488799	0.0	0.13714346	6.399831	0.0	0.0	0.0	1.1415055	0.0	4.7958755	1.377331	3.8248985	4.441373	2.7848897	1.5285656	7.569427	0.4646272	0.0	1.5771103	5.4787073	0.0
884	ENSG00000144283*158457843_158457939	1	80	22.293496809607955	14	0.5375	0.0	0.63101125	4.469304	6.6923203	0.0	8.524209	1.9919984	0.0	0.0	0.2665186	0.80654013	3.1072714	0.0	1.8793504	2.0974846	3.1714737	0.0	0.0	0.39511916	0.0	2.4427655	2.2185068	2.023191	1.4628651	2.9107466	1.830425	5.6293726	1.0043131	0.4154705	0.4379635	2.959559	2.2110775
885	ENSG00000144283*158533178_158533309	1	53	43.382023926967726	4	0.0566037735849056	2.1283758	1.7241157	2.1771781	3.5128794	0.0	5.556988	3.1685324	1.5515965	0.0	0.0	3.0165367	0.0	0.0	1.6454923	2.6823106	1.9984264	0.0	3.871194	0.0	2.8602865	3.2513247	0.0	0.37423432	3.2527955	0.0	1.271779	5.639219	0.0	0.0	0.4165958	5.1267433	0.51616865
886	ENSG00000136536*159712456_159712646	1	1973	25.39685019840059	448	0.319817536746072	0.0	0.0	7.7116327	9.0395775	0.0	9.02932	0.0	0.0	0.0	0.77379686	2.4444735	2.3392081	0.0	0.0	3.3622894	0.9902194	0.0	0.0	1.3679582	0.0	6.780166	0.51704705	3.9075015	3.71669	0.23163608	1.5262502	6.548134	2.0613368	0.17596321	1.5874014	2.973634	0.0
887	ENSG00000115233*161369537_161369654	1	450	18.841443681416774	225	0.3911111111111111	11.28021	3.337237	0.20113291	0.0	0.0	0.0	6.0723534	2.9433715	3.0089433	0.0	3.2619398	2.7991562	0.0	7.225203	0.67066675	0.0	0.0	7.800088	0.0	0.0	2.4290435	0.0	0.0	0.0	0.8422459	0.0	1.8114092	0.2726531	0.0	0.0	2.0731733	2.4284897
888	ENSG00000115233*161308625_161308780	1	102	49.37610758251404	17	0.4803921568627451	0.8699789	1.2584661	1.3030511	4.0315156	0.0	4.8801193	1.904691	1.1657486	1.7114288	0.0	0.2997483	3.2675347	0.0	0.7052099	4.6118383	0.13614066	0.0	1.5497755	1.7299402	0.0	4.5366955	0.0	4.066725	2.809529	0.44762078	0.64555246	6.1423373	0.62584955	1.4932712	0.0	3.8591778	3.5609877
889	ENSG00000115233*161411300_161411469	0	78	45.39823785126467	8	0.0256410256410256	9.104965	4.766819	1.11286	0.5184547	0.0	0.0	2.0928185	0.9727403	2.631816	0.0	3.2636096	3.2994032	1.7099545	8.872387	0.0	2.938327	0.27020124	7.860034	0.0	0.0	0.16344135	0.34163257	0.0	2.703051	0.0	0.0	0.0	0.0	0.11898435	0.0	1.1371609	2.9967885
890	ENSG00000115271*162344062_162344223	1	4437	21.817424229271428	1385	0.4572909623619562	0.0	0.0	5.4621406	6.7804627	0.0	7.452009	1.1099185	1.0566843	1.2402642	0.0	0.0	0.0	0.100342706	0.0	4.5187254	1.7617725	0.0	0.0	1.1842512	0.0	4.6097484	1.7032452	3.5402799	3.452953	1.6919978	0.7342464	5.351045	1.4251552	0.87817216	2.3255002	3.5308673	0.3930774
891	ENSG00000115271*162344344_162344476	1	351	16.1245154965971	97	0.3846153846153846	0.0	0.0	7.9735093	8.039909	0.0	8.394086	2.4507952	1.2540646	2.33044	0.0	0.93375367	1.1258235	0.0	0.0	5.5353227	1.2639948	0.0	0.0	1.7840378	0.0	6.142524	0.0	5.459592	3.3186066	4.690728	0.0	7.5957727	0.0	0.0	2.4259238	2.6529603	0.70142454
892	ENSG00000172292*168456179_168456396	1	855	27.73084924772409	101	0.4011695906432748	0.0	0.6435644	3.8539016	7.706635	0.6207777	8.752422	0.2517596	0.09577319	1.033195	2.1839125	0.4473873	2.3647647	0.124920815	0.8480615	4.5703435	3.4575615	0.0	0.024978228	3.1336849	0.0	5.038592	0.051710293	2.644692	0.0	0.9739482	1.2814274	7.9411917	0.55703694	1.8903337	1.9239347	9.022893	0.7386784
893	ENSG00000172292*168456026_168456156	1	128	18.027756377319943	90	0.515625	0.0	0.66369456	3.6038065	8.241052	0.0	9.107384	0.67093045	2.6749654	0.19031999	0.0	0.0	0.2025742	0.025898593	0.0	6.9186993	0.11632957	0.0	0.0	2.2772138	0.0	3.8525279	0.0	3.5692277	3.2470608	1.7608944	0.03499919	9.145794	0.0	0.8335131	0.046198234	5.4051657	0.7302741
894	ENSG00000138398*169584343_169584483	1	4934	17.916472867168917	618	0.4989866234292663	0.0	2.0027337	3.5579994	6.33884	0.0	8.063052	0.0	0.581242	0.26874405	0.0	2.7693021	0.0	0.0	0.0	5.470284	0.0	0.0	1.042571	2.5847514	0.0	5.082319	0.10845344	2.72091	2.913354	0.0	0.38238698	7.841142	1.1509786	0.0	0.0	5.154991	2.188153
895	ENSG00000144362*169694454_169694579	1	948	17.204650534085253	348	0.5527426160337553	0.0	0.13972346	5.8862853	6.2871413	0.0	7.3066683	2.5581396	1.6259799	1.6722637	1.0455502	3.1929793	2.239555	0.0	0.0	3.9943268	2.4077258	0.0	0.0	1.6613591	0.0	4.55543	0.0	3.5051208	4.348089	1.3483816	1.7346119	10.057212	1.1973065	0.24476533	1.9370235	5.628441	1.9284272
896	ENSG00000213160*169733766_169733921	1	4246	24.31049156228644	680	0.4460668864813942	0.0	2.0443945	6.6136904	9.130237	0.0	11.09818	0.0	0.37840402	0.0	0.0	0.0	0.0	0.0	0.0	8.240715	1.7806003	0.0	0.0	0.0	0.0	5.5316463	0.0	2.3869712	3.8887393	2.633732	2.3974266	9.559589	0.0	1.9316667	0.51019406	7.6469665	0.8692276
897	ENSG00000213160*169735122_169735257	0	185	30.495901363953813	17	0.0594594594594594	12.051514	4.476355	2.1707635	0.0	0.0	0.0	2.7693512	0.58744717	3.2826526	0.0	3.7130413	4.0172315	0.0	8.334254	1.9485757	2.345031	0.0	7.578587	1.1769578	0.0	2.110782	1.2072027	0.7153572	2.2385418	0.0	0.0	0.0	1.3352278	0.0	0.4426165	0.0	2.7446246
898	ENSG00000213160*169733928_169734071	1	102	35.94440151122286	13	0.3431372549019608	0.0	0.7321332	3.313346	8.247856	0.0	9.599778	0.0	0.49713024	0.0	0.0	0.8157492	0.0	0.0	0.0	4.802689	1.7032932	0.0	0.0	1.126095	0.0	7.2531347	0.0	3.8544133	1.0136315	1.5634906	0.0	6.518568	0.29002097	0.5468514	0.0	5.1496196	0.0
899	ENSG00000138385*169798780_169798970	1	7695	20.808652046684813	1597	0.5663417803768681	2.3451207	3.1936548	2.016307	5.9258366	0.0	4.696374	1.9199551	3.3250809	1.7163743	0.0	2.243646	0.5667849	0.9434389	3.3163846	2.9887614	1.395187	0.0	1.9085387	0.0	0.0	2.5405815	0.0	3.49946	0.17979586	0.66552347	0.20955779	5.4155746	0.0	0.7646226	1.9829633	2.2830167	0.69814974
900	ENSG00000144357*169827458_169827535	1	102	14.352700094407323	23	0.5	1.4044306	2.177261	1.4225839	6.2127805	0.0	7.6685	1.2078797	0.0	0.0	0.6260104	3.642123	0.0	2.4031076	1.1837692	4.5683837	3.7070177	0.0	2.4611912	0.7721951	0.0	5.299472	0.0	3.2461197	3.9038212	2.1164298	0.0	6.46422	0.0	1.2050813	0.0	3.4409616	2.7233777
901	ENSG00000115806*170929175_170929330	1	5141	30.364452901377952	657	0.4345458082085197	0.0	0.22781913	3.7164595	9.54332	0.58013684	8.572124	0.0	0.0	0.0	0.49149054	1.4870368	0.72837365	0.0	0.6687282	5.4749784	0.29728472	0.0	0.0	0.3383441	0.0	5.16629	0.0	2.8110402	2.3412194	0.0	2.881968	5.955011	1.6372333	0.0	0.5283398	5.5825815	0.0
902	ENSG00000115827*171434538_171434712	1	103	44.0	7	0.3592233009708738	0.03365468	4.0225496	4.398152	4.736103	0.0	6.743132	1.5434998	0.0	0.0	0.0	0.0	0.0	0.0	1.7388145	5.053018	1.7495524	0.0	0.0	3.1629086	0.0	3.284114	0.0	0.1199221	1.7265357	0.0	1.2097169	6.2227106	1.6176796	0.12889595	0.0	4.274728	0.0
903	ENSG00000077380*171687703_171687856	1	554	26.457513110645905	61	0.5018050541516246	0.0	1.5616196	2.511528	3.9280546	0.14051338	5.7158723	1.7351016	0.21953106	2.5791247	0.0	4.010282	0.68874645	0.0	2.1256263	2.8519375	2.7979524	0.0	0.0	1.2689632	0.0	2.7457843	0.606132	1.9357017	3.4644382	2.6009195	1.5671061	5.0091295	0.0	2.6493614	2.4979966	5.1712112	0.43996316
904	ENSG00000077380*171687408_171687516	1	301	17.776388834631177	59	0.574750830564784	0.6656626	2.218143	3.617155	9.043896	0.0	7.0216193	0.51883954	0.2972926	2.1782022	1.2332361	0.0	2.6562178	0.0	0.0	5.7202234	2.587627	0.0	0.0	2.4076607	0.3917449	2.5288308	0.0	2.7423704	3.6724272	4.436913	1.0971221	7.080868	2.1721146	0.76762086	1.9375534	3.760028	0.0
905	ENSG00000128708*171925485_171925628	0	59	25.179356624028344	6	0.0338983050847457	9.631041	2.5560598	3.3880742	0.07315112	0.0	1.0168315	1.5155168	0.0	3.334308	0.0	2.1978197	0.0	0.0	8.966175	0.0	0.0	0.0	6.583808	0.5644263	0.7763782	0.10798061	0.0	0.0	0.0	1.5104496	0.0	1.8121122	0.68733454	0.0	0.5511024	1.5009698	2.9636774
906	ENSG00000144306*174395732_174395815	1	171	16.30950643030009	34	0.5847953216374269	1.7806251	0.43394315	4.435932	6.3469973	0.0	4.562585	2.3728828	0.2184607	0.0	0.9781921	2.5301824	0.0	0.0	2.1939614	4.251569	1.4551561	0.0	0.94677544	1.3394624	1.284155	3.7657824	2.4223	1.4572903	2.8413682	0.13309497	0.0	4.492873	0.0	0.0	0.32111996	1.7114842	0.0
907	ENSG00000144306*174395832_174395923	1	74	18.16590212458495	13	0.3513513513513513	0.0	2.3889403	4.0155454	9.547081	0.0	10.475245	0.037372798	2.9300854	1.7532588	0.1205637	0.0	0.95819	0.0	0.0	2.881523	1.5589468	0.0	0.0	2.0823445	0.0	3.8946083	0.56700623	2.8321393	3.7170436	1.8331387	1.0677072	5.849097	0.0	3.219763	1.9743756	3.4236584	0.0
908	ENSG00000170144*177215748_177215890	0	89	40.48456495999432	7	0.0224719101123595	7.273908	2.9876215	1.2864234	2.1330817	0.0	2.3648236	0.9477393	1.022954	3.092651	1.4449856	1.4357263	1.7387837	0.22353259	8.199265	0.0	0.0	0.0	6.4741406	0.0	0.050107975	1.8157493	0.84086394	0.0	2.0705595	0.59132874	0.0	1.244065	0.0	0.45128888	1.2154626	2.92147	3.480263
909	ENSG00000170144*177215537_177215650	0	55	39.48417404479927	5	0.0	8.143346	4.2245784	0.5843128	1.6196568	0.0	0.792913	4.121093	0.4448551	0.2897407	0.0	2.352072	3.7840862	0.3685914	9.867681	4.435128	1.7299244	0.0	7.8592296	2.3501906	0.0	2.6903405	0.9173444	1.6603067	2.2811112	0.0	0.0	0.45588118	0.39801311	0.37378153	0.0	0.0	1.9845208
910	ENSG00000018510*177392756_177392816	1	1675	9.1104335791443	285	0.3934328358208955	0.0	0.9705521	4.534569	8.976669	0.0	8.07117	0.0	2.4132137	2.386777	0.0	0.0	0.0	0.0	0.0	6.565497	3.56243	0.0	0.0	1.2075778	0.0	5.244867	0.0	3.435604	2.9073443	2.4307816	0.6554973	7.9309974	0.0	0.0	0.0	7.027773	0.029050522
911	ENSG00000018510*177392983_177393043	1	83	18.16590212458495	20	0.0963855421686747	2.8957198	2.2672765	0.25578386	6.180539	0.0	5.9581375	2.7180302	0.4859895	0.0	0.0	0.14789647	0.86934465	0.0	2.14519	1.6622409	2.3027713	0.0	1.8384373	1.0269057	0.0	3.064961	0.0	3.43588	2.466976	1.5305234	0.49289614	6.8910594	0.16581067	0.0	0.0	4.7929177	0.0
912	ENSG00000170035*180980566_180980711	1	3692	23.55843797877949	548	0.4024918743228602	0.0	0.0	7.149706	13.803032	0.1536447	13.265382	0.0	2.3281553	0.39858583	0.0	0.0	0.0	0.0	0.0	7.7765417	1.098577	0.0	0.0	4.6194916	0.0	6.5191793	0.0	5.3340864	3.9286695	0.846265	2.3187385	9.409638	0.0	0.13102329	1.0187278	7.0521197	0.0
913	ENSG00000170035*180980864_180980967	1	3204	25.436194683953808	260	0.5727215980024969	0.0	1.279389	5.848674	5.835427	0.0	6.236527	0.0	1.853345	1.8656635	0.0	1.7599561	0.6902588	0.37444985	0.9756272	5.160213	1.745596	0.0	0.0	2.8435805	0.0	0.68050444	0.0	2.922037	3.4876528	1.5019109	0.35208735	7.8402534	1.2791477	0.009672245	0.0	7.022635	0.0
914	ENSG00000170035*180980286_180980448	1	371	27.892651361962702	104	0.4123989218328841	0.0	0.8275648	5.263986	8.269573	0.0	10.708015	2.5463285	1.8131452	0.0	0.0	0.0	0.0	2.3004136	0.0	8.876304	1.521098	0.0	0.0	4.3902674	0.0	3.6678739	0.0	4.4903145	6.3364153	2.8880546	2.2217412	8.039496	0.9253336	1.6413187	0.1497652	7.964133	0.0
915	ENSG00000170035*180980725_180980821	1	188	18.16590212458495	49	0.4893617021276595	0.57308084	0.724533	6.008708	6.8871274	0.0	7.838204	2.4212356	0.12157075	1.1216501	0.0	0.9254138	0.15139803	0.0	0.7802784	5.8133354	2.2291653	0.0	0.0	1.3152817	0.0	5.97855	0.49954236	4.9661803	4.9658804	3.2277548	0.08240554	10.367403	0.0	0.0	1.2691344	4.3486934	0.1553037
916	ENSG00000170035*180983896_180984086	1	73	49.85980344927164	8	0.2876712328767123	8.00225	1.8646079	0.0	0.0	0.0	0.0	3.4048436	0.0	2.7959564	0.8612354	4.2078996	3.3309665	1.07338	7.808959	2.8391902	0.0	0.0	4.840568	0.0	0.0	0.8867086	0.0	0.0	1.2075442	0.9582743	0.83961785	0.0	0.8080733	0.0	1.7255255	3.0909321	0.42392159
917	ENSG00000115232*181457484_181457541	1	63	12.36931687685298	11	0.6349206349206349	0.0	0.52852374	5.798622	7.95055	0.06759935	11.189733	0.0	0.7561747	0.0	0.0	3.3007667	0.0	0.0	1.485323	10.136446	3.449485	0.0	0.0	2.4504595	0.0	4.921406	0.0	5.600465	2.1395671	2.9064696	0.0	8.759693	0.0	2.935827	0.0	5.8232484	0.0
918	ENSG00000138434*181891729_181891852	1	171	32.2335229225724	19	0.5263157894736842	0.0	0.0	2.5473454	15.710531	0.0	12.678982	0.0	0.63365734	0.0	0.0	0.0	0.0	0.0	0.0	7.082152	0.0	1.4517837	0.0	3.2611318	1.6366458	6.6837215	0.20266691	3.6402254	3.3764837	5.010854	0.65969753	11.205356	0.23839255	0.951327	1.659055	5.225261	0.20295127
919	ENSG00000138434*181891869_181892048	1	169	26.66458325194677	24	0.6390532544378699	0.0	0.0	5.8960924	7.868615	1.3406341	8.8177	0.0	1.0795364	1.743031	1.6274068	0.13961004	3.4308677	0.0	0.0	4.413622	3.5406096	0.5711997	0.0	1.2355987	0.0	4.158228	0.4340653	4.192257	1.6827576	0.42917728	0.0	5.0894794	0.0	1.7744764	0.0	5.8035474	0.023244057
920	ENSG00000077232*182716217_182716327	1	4697	20.14944167960989	331	0.390461997019374	0.0	1.6446087	4.4802012	6.132797	1.7148194	6.7372713	0.7848732	1.4500872	0.0	0.858216	2.7108169	0.5152961	0.0	0.776178	3.2715073	0.9885194	0.0	0.12539215	2.382398	0.0	2.2264588	0.0	3.6791742	1.938034	0.85901266	4.087615	5.7054057	0.0	0.0	0.0	5.0235105	1.068031
921	ENSG00000077232*182716331_182716477	1	212	42.661458015403085	45	0.3915094339622642	0.75536513	1.7333043	4.5181284	7.8923016	0.0	5.564836	1.9088212	3.1105013	0.0	0.0	0.62437284	1.2731191	0.0	0.0	2.3648596	2.6362295	0.0	0.42259145	1.6277971	0.0	5.532924	0.0	1.1773298	4.198599	1.0520098	0.0	4.956285	0.0	1.8886409	0.0	5.103366	1.5423434
922	ENSG00000077232*182720005_182720157	0	127	38.87158345115362	11	0.0393700787401574	11.743384	3.4849215	2.2448077	1.2561383	0.077597104	1.1093827	2.3080678	0.8982619	3.2686281	0.016443001	2.390867	2.4542148	0.958379	6.897417	1.0878621	0.7141548	0.0	8.574138	0.29584002	0.0	1.1198931	0.0	0.0	0.21449883	1.1396984	0.0	1.5646045	1.3166072	0.49344906	0.0	1.0767254	2.9155083
923	ENSG00000163002*183124361_183124483	1	2080	23.2379000772445	917	0.5677884615384615	1.2862837	1.7964687	4.8736835	6.641023	0.0	6.6853437	1.0659591	0.0	0.0	0.10255127	2.5234795	0.0	0.23434733	1.5952924	4.2232895	2.3981514	0.0	4.1225576	1.4731578	0.0	3.0929813	0.0	1.9318366	2.4693937	4.0792117	1.6563855	5.668729	0.0	0.0	0.11637167	2.3745074	1.9668927
924	ENSG00000065548*186486252_186486450	1	7911	28.89636655359978	1006	0.4239666287447857	0.0	0.068937674	7.0672517	9.897226	0.0	7.886901	1.462936	0.2314832	1.779917	0.0	2.5195758	0.0	0.53756577	0.0	3.0556147	1.9275686	0.0	0.0	0.0	0.0	2.970861	0.0	1.9311391	6.12664	2.2714167	1.9267402	8.650538	0.0	0.0	0.9887825	2.6745648	0.0
925	ENSG00000138448*186590055_186590106	1	115	8.48528137423857	37	0.5478260869565217	0.0	0.0	3.469716	9.456297	0.0	7.3145447	0.32230198	0.0	0.0	0.0	0.0	1.6038562	0.69339716	0.74338585	4.047917	3.0085607	0.0	0.53617734	4.253681	0.0	5.476151	0.0	2.6777854	3.0517168	3.1242125	2.096072	8.077328	0.7184695	0.0	0.0	6.804938	0.93198526
926	ENSG00000138448*186590114_186590226	1	52	29.0516780926679	7	0.5576923076923077	0.0	0.0	6.144608	12.262686	0.0	10.817049	0.77223486	0.18041947	0.0	0.0	0.0	0.0	0.08431779	0.0	6.865693	2.100345	0.16417544	0.0	3.5367708	0.0	5.9714828	0.64668596	3.364038	2.486794	2.1124535	0.6128829	10.195239	0.0	0.26236874	0.56525546	8.555511	0.6472398
927	ENSG00000144366*188292748_188292860	1	3341	20.5182845286832	448	0.5929362466327447	0.0	0.90395147	3.9310434	7.2335844	0.0	6.8242307	1.2302936	0.0	0.59078014	0.19403543	0.8790915	0.0	0.7693246	1.688071	5.697735	1.0516651	0.0	0.0	1.4771074	0.0	4.8441133	0.0	3.7285275	1.9433206	1.7151059	0.0	5.665162	0.0	0.79033643	1.9698818	6.075035	0.0
928	ENSG00000144366*188291995_188292125	1	1301	22.494443758403985	170	0.3743274404304381	0.0	0.95048106	4.509262	7.493529	0.0	9.212477	0.76471776	3.2255692	0.0	2.1665857	0.0	0.0	0.0	0.0	6.778153	0.9896013	0.0	0.02301655	3.4347029	0.0	4.8660545	0.0	4.132036	2.8550587	1.9627434	1.8164408	9.49498	0.5507416	1.8378936	0.0	5.4691343	0.8786089
929	ENSG00000144366*188293020_188293129	1	75	22.02271554554524	19	0.3066666666666666	2.6631713	1.2945057	4.975782	5.322732	0.0	5.5661845	1.1559863	0.6004993	0.95642996	1.450572	2.2971222	0.58614427	0.0	0.8900532	2.5940645	0.0	0.0	0.0	0.0	0.5320411	3.863133	0.0	3.4126394	2.0989635	0.39124516	0.4144119	2.9284682	0.0	0.0	0.48004368	3.7096603	0.3242791
930	ENSG00000115368*189441446_189441570	1	2982	12.16552506059644	638	0.3936955063715627	3.4836566	1.3757927	2.5539443	6.194891	0.0	7.846867	0.84494644	1.9114642	1.9941405	0.0	1.2328233	1.9884763	0.0	2.029745	5.105776	2.066991	0.0	1.9895632	0.0	0.0	2.471109	0.0	3.8641484	0.9357246	1.4381614	0.7172849	6.8033023	1.1256324	1.4737065	0.1587693	4.1535964	2.130779
931	ENSG00000138381*189661386_189661516	1	3402	21.563858652847824	911	0.4788359788359788	0.0	0.22650626	4.7863917	8.8070755	1.7786223	7.153197	0.25657156	1.4477726	0.0	0.66144246	1.750173	0.0	0.0	0.0	4.336016	2.2458417	0.0	0.0	0.0	0.0	2.3521514	0.1993791	3.9600875	3.3031738	2.6457224	0.0	5.5696535	0.0	0.34038043	1.5349867	8.063159	0.0
932	ENSG00000138381*189666040_189666136	0	93	22.494443758403985	19	0.032258064516129	15.798669	4.394339	1.0672187	0.0	0.0	0.0	3.6748703	0.8274014	2.7086773	0.0	3.1587253	2.5735333	0.0	7.3497305	0.9309134	0.1942986	0.0	10.9166975	0.0	0.0	0.9021205	2.2269192	0.43581876	0.47412714	2.6553519	0.050046418	0.0	0.60258543	0.0	0.0	2.6898963	2.627285
933	ENSG00000151687*189674466_189674638	1	233	38.768543949960254	19	0.3905579399141631	0.0	1.6806715	3.5049508	4.985382	0.0	6.283133	0.043207154	1.1312106	0.528308	0.0	0.6369526	0.7358978	0.0	0.22821656	4.6348443	2.045257	0.0	0.0	1.5096954	0.6207114	4.390167	0.0	2.5991015	1.8008054	0.8889711	0.09366568	4.227336	0.9496956	0.0	0.77923113	2.931104	0.71916485
934	ENSG00000151687*189674656_189674757	1	73	20.83266665599966	8	0.5205479452054794	0.0	0.024834793	4.8399324	7.6003723	0.0	10.337034	0.0	2.538547	0.8193011	0.0	0.0	1.8360213	0.0	0.0	6.9347506	0.0	0.7220071	0.0	0.6645279	0.0	6.0267673	0.0	5.8898125	3.28606	2.6791325	1.1239039	8.930787	0.0	2.6011336	1.2657123	5.72921	0.0
935	ENSG00000064933*189784084_189784184	1	442	17.320508075688775	46	0.4276018099547511	0.0	2.5285995	3.1837757	6.735742	0.05127205	5.914896	2.756758	0.5785057	0.27838847	0.0	0.9236328	0.8684865	0.0	1.1295409	3.0302022	2.6944525	0.0	0.019512545	1.2170155	0.0	3.4958246	0.0	1.8566825	2.6660998	2.3362324	0.47045028	6.473007	0.15234298	0.0	0.9726171	5.610267	0.24796513
936	ENSG00000138386*190649010_190649140	1	453	19.0	39	0.4083885209713024	0.0	0.10151927	4.243998	9.157637	1.3273847	9.790362	0.0	2.384305	1.4681112	0.0	0.0	0.7613562	0.0	0.0	5.024438	2.579514	0.0	0.0	3.099087	0.0	2.3550844	0.0	6.0095553	3.097205	2.0691094	0.2690016	8.327077	0.0	0.4649489	0.28164524	6.76161	0.0
937	ENSG00000138386*190649147_190649331	1	175	41.617304093369626	13	0.4171428571428571	0.0	0.0	4.3810053	7.813111	0.0	7.4210906	0.0	1.8556205	1.0721447	0.036129467	0.20456696	1.1649636	0.0	0.0	6.549982	3.6445518	0.0	0.0	0.0	0.0	4.686756	0.0	2.851136	4.0765204	0.4029612	0.49773684	6.8246675	0.0	0.65152556	1.1512581	6.3670154	0.91998535
938	ENSG00000138386*190648759_190648941	1	120	31.559467676119	15	0.3166666666666666	0.0	0.024906598	4.4245043	8.413717	0.20504996	9.480623	0.76789397	1.839628	0.0	0.0	0.2078313	0.0	0.0	0.0	4.186872	0.0	0.0	0.0	0.63103807	0.0	3.545329	1.1737876	4.5652895	2.9413776	2.9748986	0.058731873	8.475274	2.0922048	1.947739	0.33190268	5.0565147	0.0
939	ENSG00000115419*190880832_190880929	1	56	18.33030277982336	14	0.3214285714285714	0.0	0.0	4.441009	8.938737	0.0	9.09223	0.2320519	1.4553193	3.1830826	0.0	0.95668745	1.4950953	0.031279527	1.217486	6.842129	1.976574	0.0	0.0	1.9554174	0.0	5.006232	1.6788031	3.1702328	3.6693895	1.3864433	1.4770324	9.02993	0.77928376	0.5212117	0.7499664	5.888013	0.0
940	ENSG00000128641*191245316_191245489	1	3441	29.171904291629644	511	0.4117988956698634	0.0	0.0	5.316914	10.259914	0.0	10.889093	0.36608198	0.73035026	2.4160233	0.0	1.7566475	0.0	0.0	0.0	7.87845	1.8838785	0.0	0.0	2.4776168	0.20428605	5.321026	0.0	3.2981648	5.050403	2.1476374	0.83625627	11.743362	0.2045324	0.0	0.85356456	7.178002	0.0
941	ENSG00000128641*191245221_191245302	1	62	22.20360331117452	7	0.3548387096774194	0.0	0.72917795	3.4977174	10.115915	0.0	9.485451	0.0	1.9107494	0.72584903	0.0	0.0	1.0797548	0.0	0.0	4.395185	0.69694513	0.0	0.0	2.1620886	0.0	5.156928	0.0	3.7897336	2.4145002	2.2263498	0.62608993	9.061259	0.0077081933	0.0	0.0	5.387488	0.0
942	ENSG00000196950*195657113_195657273	1	5268	29.3598365118064	811	0.2856871678056188	0.0	0.0	4.782523	10.179081	0.0	7.7394714	0.33198872	0.0	0.0	0.29544318	1.4610374	0.0	2.1332805	0.0	6.1761417	0.09083454	0.0	0.7869484	2.9051554	0.0	5.127215	0.0	1.2369133	2.078815	0.0	0.0	7.233564	0.0	0.0	0.0	5.986855	2.778532
943	ENSG00000196950*195612974_195613060	1	278	13.490737563232042	72	0.5107913669064749	4.505384	2.6713347	4.2848053	1.9660437	0.0	3.8756282	3.656961	0.0	1.2468584	0.0	1.964805	0.5412724	0.0	2.8090758	2.2620754	1.0582492	0.0	1.5785917	0.65165395	0.0	2.9527462	0.0	3.255772	1.781791	1.012805	0.41946602	3.3210917	0.0	0.6484615	1.9889878	4.3205132	0.56679535
944	ENSG00000196950*195586269_195586393	1	272	24.79919353527449	135	0.4301470588235294	9.926527	5.079012	1.537683	0.13790168	0.0	0.0	2.6964977	0.50307655	1.1771137	0.0	2.061732	4.8435187	0.0	6.751827	1.1118389	1.1848623	0.0	7.9457946	0.0	0.0	3.2337298	0.90880626	0.6815539	1.0451442	1.7057718	0.0	0.21542278	1.8253691	0.0	2.0176249	0.0	1.514917
945	ENSG00000196950*195656987_195657112	1	197	17.97220075561143	36	0.4771573604060913	0.0	0.0	3.8990092	7.8611636	0.0	6.6356244	0.0	2.2986846	1.1962353	0.5424214	0.0	0.0	0.0	0.0	5.848867	2.3265684	0.0	0.0	1.2828677	0.0	5.6125746	0.0	2.9916685	3.5912976	1.3751615	1.8415961	7.687635	0.0	1.7117219	0.9555916	5.453078	1.6322114
946	ENSG00000196950*195656839_195656969	1	57	23.43074902771996	7	0.543859649122807	0.0	0.0	4.6789417	8.787622	2.088173	8.654828	0.0	1.406616	1.0900941	0.30060473	0.45422295	1.4495013	0.0	0.0	3.1134067	3.4256444	0.0	0.0	1.8239777	0.0	2.3235798	0.40019384	4.613666	2.042185	1.4204298	0.0	6.8464065	0.51634145	1.9073085	2.6586092	4.516542	0.0
947	ENSG00000115540*197515966_197516190	1	4497	15.329709716755891	629	0.5076717811874583	1.9733503	2.4847057	1.9349538	6.764908	0.0	4.2913914	0.0	0.4961712	0.0	0.0	1.3401989	0.0	0.0	2.1572368	2.1926312	1.3663251	0.0	3.2600121	2.7933517	0.0	4.120428	0.0	3.1606114	0.8765042	1.148579	2.035151	4.8905506	1.0820391	0.0	0.0	1.0070398	0.553529
948	ENSG00000178074*199955364_199955495	1	60	34.132096331752024	9	0.4666666666666667	0.29669473	2.590558	2.8445306	4.2340417	0.0	4.177668	1.2751614	0.0	0.0	1.4647074	0.0	3.4798052	0.0	3.466438	4.079517	0.8534758	0.0	0.7485757	1.5494864	0.67171836	7.241304	0.27431858	2.1686158	1.7776246	3.3732133	0.0	3.4314432	1.1701607	0.0	0.21826501	3.6644151	2.245312
949	ENSG00000162972*199955676_199955855	1	1923	23.388031127053	232	0.3707748309932397	2.2556822	1.0531158	3.4634955	5.3487744	0.0	6.5272627	1.3984486	1.9769189	3.0871398	0.0	0.77614427	0.14810833	0.0	1.8700441	5.1830726	4.7299504	0.0	3.9127908	0.9145099	0.5111127	4.172746	0.0	2.0678425	0.25874895	1.6369755	0.20650265	4.346884	0.0	0.0	0.57888925	5.255979	0.0
950	ENSG00000162972*199956027_199956164	1	78	32.49615361854384	11	0.2692307692307692	3.3387325	0.8272792	2.2178123	2.3431177	0.0	2.9092839	1.6619174	0.54969627	3.9847353	0.0	0.0	2.382209	0.0	3.8862848	3.1622157	1.8052766	0.0	2.7196503	0.52168834	0.0	5.074158	0.124152325	0.0	1.57703	1.1669888	0.0	2.319888	0.0	0.0	0.0	2.4662435	0.4097645
951	ENSG00000196141*200477737_200477915	0	513	48.507731342539614	20	0.0545808966861598	5.386388	2.486558	2.098715	1.9949775	0.0	3.1556342	3.003616	0.5073843	1.6799846	0.0	0.0	2.4586422	0.1020606	4.4708138	3.0732992	0.67079455	0.0	5.514418	2.2310927	1.5299582	2.4436269	0.2612412	2.6078155	0.31733093	1.6582246	2.305373	1.451637	0.93180174	0.0	1.2669275	1.7029126	0.2806089
952	ENSG00000196141*200306308_200306402	1	227	20.808652046684813	31	0.237885462555066	2.0099216	2.7210083	0.5480826	5.613492	0.66620445	4.307128	1.9942003	0.0	0.93514234	1.8258808	1.8404953	0.7567918	0.0	1.8658613	2.5859523	0.0	0.0	2.2123234	1.1208305	0.25152057	3.579	0.0	1.8774178	2.2535887	1.6713238	0.09678662	5.3221025	0.7580745	0.0	2.197981	2.1491797	0.0
953	ENSG00000196141*200477924_200478050	0	222	35.9722114972099	14	0.0405405405405405	6.4099917	3.3466363	4.481525	0.72919816	0.0	0.0	1.6474923	1.2277246	0.14062014	0.0	1.7510827	1.5910729	0.0	8.068364	3.2643342	0.9684411	0.0	9.42327	0.0	0.0	1.8530433	0.0	1.5640064	0.0	2.1264338	1.2868316	1.5119938	1.9276584	0.0	0.74266917	2.22961	0.51933193
954	ENSG00000163535*200526075_200526244	1	2382	30.23243291566195	184	0.5075566750629723	0.0	0.0	4.570827	9.578112	0.0	9.577697	1.0013863	0.6266292	0.5149573	1.011375	0.56377465	2.0304089	0.0	0.0	6.236864	3.0192232	0.0	0.0	2.788078	0.0	5.056859	0.0	3.6439571	3.865148	2.1813276	0.0	8.693702	0.0	1.7101759	1.4949129	7.1023884	0.0
955	ENSG00000163535*200510007_200510191	1	63	49.12229636326055	7	0.4603174603174603	0.0	0.0	4.419858	10.678286	0.0	9.667664	0.0	3.2152467	0.427158	0.1364447	0.0	0.65474725	0.50425076	0.0	5.5707045	2.8505352	0.0	0.0	1.8304994	0.0	5.7838492	0.0	5.0707273	3.7471006	2.6904178	1.1890718	8.673056	0.8627965	0.0	1.890883	5.6284685	0.0
956	ENSG00000082153*200811489_200811632	1	857	14.66287829861518	175	0.2917152858809801	1.1837059	2.3286088	2.8215003	5.3529015	0.0	4.122564	1.1514112	0.9559972	0.0	1.2025176	0.9336332	1.8722957	0.0	2.1933408	4.6171036	2.254612	0.0	2.9766521	1.678103	0.0	4.5513263	0.0	3.1830792	1.5715477	3.278433	0.0	3.6946213	0.0	0.0	0.0	4.380188	1.015981
957	ENSG00000196290*200889329_200889484	1	3577	30.24896692450835	446	0.5202683813251328	0.0	1.9862738	5.534464	8.3925705	0.0	8.38382	1.271171	2.2133584	0.0	0.0	1.588228	0.0	0.0	0.0	6.0576406	0.0	0.0	0.0	0.32248926	0.0	5.983239	0.0	0.19806774	5.214943	3.9016323	1.051365	6.386915	0.0	2.3312788	1.9202822	5.835868	0.22951119
958	ENSG00000196290*200891694_200891862	0	55	43.47413023856832	6	0.0363636363636363	9.559119	4.452694	0.7773151	0.0	0.0	0.0	4.827718	1.1664543	1.0449096	0.6220218	2.4079254	3.0071857	0.0	5.659767	0.5533023	1.8970324	0.47554842	9.458284	0.29707015	0.0	1.1282386	0.16016242	0.0	1.5100238	1.5209024	0.13956377	1.9607027	2.278123	0.8774756	0.0	1.4533832	2.4104297
959	ENSG00000183308*200963262_200963398	1	120	33.60059523282288	11	0.4083333333333333	1.3024983	1.1235709	4.0724163	8.734692	0.0820594	4.108151	0.841752	1.0034355	0.8880537	1.1904523	0.13091458	0.47946498	0.0	2.2646968	5.407203	0.0	0.0	1.5659233	1.4795835	0.0	3.3038235	0.27716625	2.8295274	2.1953967	3.2822056	0.0	3.6954129	1.1870422	0.0	1.4968048	3.8063715	2.7583854
960	ENSG00000183308*200963409_200963478	1	56	12.569805089976535	21	0.5178571428571429	0.0	0.14768842	2.7387378	5.312039	0.29870495	6.915766	0.737826	1.5690712	2.3489623	0.8205088	0.017799381	0.9119546	0.0	0.7600646	4.2206593	1.1852187	0.0	0.38569504	1.338377	0.0	3.346752	0.30426064	3.1706352	5.1448364	0.9636771	0.24269655	4.645229	1.8021783	0.33155286	1.1065733	4.995945	0.38943407
961	ENSG00000119013*201071909_201072089	1	5832	13.07669683062202	1134	0.4794238683127572	1.7529452	2.2417357	2.8330355	6.121349	0.0	8.405849	0.90098065	0.05593498	0.76110095	0.0	0.41879353	0.9286181	0.0	0.0	6.8308363	3.3211122	0.0	1.5199499	0.0	0.0	3.2671003	0.0	2.2333283	2.9477599	2.54401	0.0	6.0904574	0.0	0.0	2.1111941	4.6089787	2.8515356
962	ENSG00000055044*202265735_202265819	1	8269	14.0356688476182	1868	0.4961905913653404	0.0	0.91871125	1.7814231	7.025384	0.0	8.788399	0.0	1.6879501	0.3745412	0.0	0.98334146	0.0	0.0	0.0	7.5028663	0.0	0.0	0.0	3.1229718	0.0	5.336105	0.44270283	2.3167362	1.9669895	1.7002877	0.75118196	9.644506	1.8666263	2.1737423	0.27680665	6.012239	0.0
963	ENSG00000055044*202265926_202266028	1	63	19.39071942966532	11	0.2698412698412698	0.0	0.0	4.689638	4.91521	0.6023969	6.0683327	1.3500725	0.39663348	4.1009655	0.0	0.07378427	2.6890771	0.0	0.0	6.2471232	0.6865163	0.0	1.6736361	0.056668833	0.0	2.1782296	0.0	2.660313	2.4354522	0.0	0.0	7.735544	0.0	1.7338926	2.2176704	2.7374914	0.3469955
964	ENSG00000055044*202265823_202265911	1	54	31.04834939252005	9	0.1666666666666666	0.0	0.98948526	4.2846336	6.855393	0.0	6.980597	0.80004555	1.3514086	0.6585989	1.239357	0.0	1.4130368	0.0	0.0	3.2757843	1.5690252	0.0	0.0	0.009677246	0.0	4.6531415	0.0	1.6710078	3.6927187	2.424277	0.19208056	7.1492376	0.0	0.0	0.0	4.424379	0.65410984
965	ENSG00000144426*203014878_203014943	1	396	16.673332000533065	100	0.4974747474747474	0.0	0.0	4.994657	7.3656044	0.0	6.9388013	0.0	1.0338374	0.0	0.18621485	2.0177877	0.037052095	0.9090552	0.5082568	3.164093	0.06844577	0.0	0.0	0.11552463	0.0	4.8647485	0.0	4.1972704	2.9731073	1.237296	0.35537758	8.335147	0.0	0.2634283	0.6305621	4.839369	0.0
966	ENSG00000138443*203328238_203328311	1	2308	13.784048752090222	233	0.3765164644714038	0.0	0.0	4.9532514	9.700645	0.0	12.462508	0.0	0.80111814	0.0	1.4695152	0.0	0.0	0.0	0.0	5.821671	3.4635117	0.0	0.0	1.5125285	0.0	4.702785	0.0	3.6030328	3.8027408	2.586645	0.0	8.868099	0.0	1.8553354	0.0	6.524277	0.0
967	ENSG00000138443*203328314_203328455	1	2217	22.24859546128699	712	0.591339648173207	0.0	0.0	3.793988	11.119987	0.0	10.295227	0.0	1.3349453	1.3254044	0.3201617	0.050796837	1.3913438	0.0	0.0	7.2684603	1.3900248	0.0	0.0	2.4933116	0.0	4.031344	0.0	4.5326104	5.131332	3.5336835	0.69922775	7.562455	0.0	0.6238881	0.0	7.7176685	0.18800315
968	ENSG00000138443*203328467_203328540	1	150	17.86057109949175	15	0.2666666666666666	1.0543239	1.2138326	4.2359486	6.564253	0.0	7.686472	0.0	1.0581745	0.0006455388	0.0	1.3437067	0.0	0.4146586	0.0	4.575777	0.0	0.0	0.0	2.9447567	0.0	4.5059977	0.0	1.9739546	2.4508436	3.2590592	0.0	8.762803	0.0	0.0	1.5732317	4.3348517	0.45251894
969	ENSG00000227946*206085829_206085986	1	262	22.69361143582044	102	0.549618320610687	0.9303248	1.0364249	3.063605	6.5032387	0.0	4.6497517	3.8693943	3.105856	0.0	0.0	0.5133942	0.39941534	0.0	0.64842516	4.0097466	1.641671	0.0	1.9987962	1.0086478	0.0	2.883286	0.0	0.0	1.4061499	2.0971537	0.0	3.3664374	0.0	0.0	0.090511754	2.799001	0.0
970	ENSG00000227946*206086143_206086304	1	59	41.24318125460256	9	0.3728813559322034	3.8112893	3.4335923	5.7286224	3.1021872	0.0	5.8154373	2.4194083	0.4621287	1.4860853	0.0	0.7932457	1.8046012	0.88529456	2.805598	5.861239	2.1013331	0.0	2.61777	2.6308532	0.0	5.033693	0.0	2.3160763	2.697818	2.9452531	0.0	4.1439643	0.0	0.35144526	0.0	3.9497027	0.41847128
971	ENSG00000114942*206159840_206159991	1	7699	14.0356688476182	2464	0.4100532536693077	0.8694299	1.2035925	2.7680242	7.279019	0.0	7.5589986	0.997901	0.0	0.0	0.0	1.3444903	0.0	0.0	0.17176777	5.07884	2.0203893	0.0	3.0905166	0.0	0.0	5.773369	0.0	2.2761018	2.2335513	1.7013005	1.0804417	5.4444075	1.9756132	0.0	0.98647636	2.9243417	0.7516657
972	ENSG00000114942*206159584_206159681	1	2184	20.07485989988473	234	0.4143772893772894	0.0	0.61384237	1.901522	5.923532	0.0	7.7013817	0.0	0.75197613	0.0	3.5747607	0.98601586	1.2395979	1.0364181	3.433646	3.3331902	0.0	0.0	2.4075677	3.7973337	0.0	4.1098857	0.83169234	1.566169	2.1251636	1.3455408	1.8216792	4.623354	1.2046963	0.0	0.0	5.8913183	0.18085322
973	ENSG00000204186*206274662_206274803	1	199	24.413111231467404	43	0.5728643216080402	0.0	0.46383998	4.303552	8.253179	0.2007151	8.341145	1.1432447	1.4055383	1.8320986	0.5772598	0.0	0.16489471	0.0	0.0	6.513973	2.3915591	0.0	0.0	2.4257653	0.0	3.7972345	2.4526749	3.3908594	0.3431893	3.2809641	1.7735134	5.735883	1.6900544	0.0	0.56029737	2.6957	0.0
974	ENSG00000118246*206765572_206765721	1	1465	17.029386365926403	357	0.4812286689419795	2.956467	3.0525072	1.3629762	5.143064	0.0	4.3076587	1.633879	0.9193098	0.0	0.8922574	1.6491982	0.51249766	0.0	0.84769833	3.9102535	0.8698037	0.0	3.8285396	0.0	0.0	2.1605012	0.0	3.8684483	2.2652874	0.91217834	0.0	5.0791183	1.3652048	1.9031016	1.7642574	2.310215	1.1264801
975	ENSG00000118246*206765360_206765438	1	76	16.522711641858304	16	0.5	1.3980477	3.1339133	4.4178357	4.721886	1.5671606	6.5503244	0.3659073	2.021153	0.0	0.0	0.69371396	1.257687	0.0	1.2447189	2.1811438	3.1713452	0.0	2.8215876	0.30388096	0.27897793	5.3753424	0.0	2.002053	1.6269759	1.2850608	0.0	6.1937003	0.02944033	0.0	1.0739743	3.8717718	0.0
976	ENSG00000118260*207529872_207530002	1	3430	20.4939015319192	571	0.4944606413994169	0.0	0.0	3.6771562	9.386842	0.0	6.5386276	0.0	3.745548	0.71461785	0.0	0.20649979	0.0	0.0	0.0	5.1514006	3.2144601	0.0	0.0	3.5246167	0.0	4.69119	0.51864284	2.6880717	2.6513968	2.0594902	0.0	8.464669	2.4794796	0.0	0.0	3.8379488	1.1117713
977	ENSG00000118260*207530004_207530128	1	136	38.78143885933064	19	0.25	0.0	1.0936164	3.325477	4.0858536	0.7641443	7.361747	0.6148537	1.1289225	0.0	0.0	1.8388029	0.0	0.0	0.0	5.1729097	0.9370181	0.0	0.0	2.216591	0.0	4.6616397	0.0	0.0	2.5503416	4.1487637	0.86241454	4.085301	0.0	0.0	0.9530128	5.004086	0.21506494
978	ENSG00000115020*208266254_208266405	1	687	38.11823710509184	156	0.5283842794759825	2.1923645	3.9157953	4.432232	6.5509195	0.0	4.398712	0.20511174	0.4994654	0.0	0.0	0.0	1.2346495	0.0	0.3716595	2.647967	0.0	0.0	1.8203182	1.7992094	0.0	1.2600878	0.0	1.7582505	2.129629	1.8517582	0.0	5.487445	0.0	1.4281605	0.8123045	4.291647	1.250704
979	ENSG00000078018*209424057_209424131	1	168	14.7648230602334	27	0.5178571428571429	0.28267214	0.21207245	2.7954047	7.0928354	0.0	4.9608183	2.435072	0.0	1.0535249	0.88129944	0.18827677	0.3434381	0.0	0.25103095	3.7287169	2.654053	0.0	1.1780021	3.8127697	0.0	2.7964547	0.0574039	0.953283	4.259993	2.041893	0.2513209	4.3099995	0.0	0.0	1.73506	4.4644904	2.1248674
980	ENSG00000078018*209661432_209661544	1	102	27.018512172212592	15	0.4509803921568627	2.9691453	3.9620595	3.6677122	5.334314	0.0	5.0034323	2.7775702	0.54230917	0.0	0.3465819	0.0	1.6757793	0.0	1.7514092	4.506805	0.3664811	0.0	2.8231082	2.3123777	0.0	4.6046605	0.0	2.097948	3.1607833	2.675808	0.0	5.530683	0.0	0.39757746	0.35135546	3.4372854	1.2101494
981	ENSG00000144451*213284378_213284507	1	3241	23.194827009486403	543	0.367170626349892	0.0	0.22036633	2.1270704	8.508178	0.0	5.799146	0.0	0.0	0.93392503	0.6811573	0.45775598	0.0	0.0	0.5319904	4.994065	2.1427605	0.0	0.0	1.5621542	1.91547	2.7468324	0.0	3.6053305	3.187186	1.63875	1.8092587	5.299091	0.0	0.0	2.6511166	5.6402545	0.6275838
982	ENSG00000138363*215311958_215311987	1	80	6.324555320336759	22	0.625	0.0	3.5704732	0.0	8.476887	0.0	7.351752	0.6292011	2.0302975	0.6316765	0.0	0.0	1.1711278	0.0	0.0	3.6114104	1.6837217	0.0	0.0	3.5102572	0.0	3.2205179	0.3995263	2.3506176	2.1650383	0.0	2.52893	3.4425828	1.194238	0.0	0.43896437	3.8528504	0.0
983	ENSG00000079246*216119041_216119154	0	108	37.65634076752546	13	0.0462962962962962	10.164085	3.227296	0.0	0.0	0.0	0.0	1.7899636	0.0	1.8430268	1.7385641	3.7600753	3.4449742	0.0	9.216525	2.2394032	0.97744024	0.0	8.256965	0.0	0.0	1.4188318	0.39129156	0.0	1.2157313	2.9484994	0.0	0.3619899	0.0	0.0	1.9730034	1.3293529	2.4040244
984	ENSG00000138375*216412413_216412588	1	598	32.46536616149585	98	0.5167224080267558	0.7130149	4.4967084	3.8335636	5.9828906	0.26644218	5.280161	2.6885622	0.0	0.0	0.0	0.5954822	0.0	0.0	0.0	3.230264	0.3582838	0.51300544	0.0	0.0	0.0	1.0490085	0.0	3.0281436	2.2136874	2.241764	0.0	5.342239	0.0	0.0	1.5901926	4.7304816	0.0
985	ENSG00000138375*216412727_216412800	1	275	10.535653752852738	45	0.28	0.0	0.7847875	3.4950216	5.518581	0.0	5.891052	2.0100498	0.0	0.0	0.34882253	0.5975879	2.1844804	0.0	0.0	4.7845263	1.4675535	0.0	0.0	0.47636595	0.42946535	4.2765646	0.0	2.5240974	2.018513	0.94138896	1.1416942	4.842998	1.6824545	0.37553725	2.3677845	3.6677504	0.0
986	ENSG00000197756*216498824_216498949	1	9797	6.855654600401044	4469	0.7147085842604879	0.0	1.3525376	4.3370895	8.099955	0.0	7.5575314	0.8009798	1.5017012	0.59073466	0.0	2.2579896	0.0	0.6542639	0.0	4.110292	2.218259	0.0	0.48564777	3.0953212	0.0	5.3404827	0.63807076	4.7336984	3.1247191	0.6674729	0.0	5.340889	1.1576747	0.0	2.069842	4.4220724	0.32447705
987	ENSG00000197756*216498976_216499102	1	59	36.87817782917155	11	0.4067796610169492	3.8822289	1.7413026	1.4146185	5.135065	0.0	5.7632604	1.979036	1.3338205	2.1976929	0.04407452	1.0855453	0.0	0.0	1.9656433	3.2305982	1.785881	0.0	2.3345308	1.018616	0.0	2.8746245	0.0	0.0	2.744398	1.4701408	1.0413436	4.518456	0.0	0.0	0.0	3.6862943	0.0
988	ENSG00000115457*216633333_216633538	1	9058	37.38983819167984	1526	0.3294325458158534	0.0	0.55245167	3.6341887	7.402516	0.0	9.294686	0.0	0.76452845	0.84716403	0.0	0.32253844	0.0	0.16737038	0.0	6.2688446	1.8063872	0.0	0.0	1.5533289	0.0	4.1772113	0.0	3.090494	2.7688732	3.0349114	0.88589746	5.468034	0.0	0.47916925	0.5912603	5.2205944	1.0080196
989	ENSG00000115457*216663935_216664038	0	81	30.659419433511783	7	0.0246913580246913	5.572359	2.412262	3.9579084	0.0	0.0	2.2948644	0.78648484	0.46980226	1.8837457	0.0	0.72881204	3.1846867	0.0	3.9406273	1.9600638	1.575178	0.0	2.5734417	1.3890831	0.0	2.3404875	0.0	0.45338878	3.019508	2.4192896	0.0	1.3463877	0.9155936	0.10085802	0.0	1.2066792	2.5783443
990	ENSG00000163466*218217140_218217307	1	8989	20.223748416156685	2124	0.4004894871509623	0.0	0.0	3.2413316	10.308884	0.66881055	9.692921	0.0	2.4054499	2.8025641	0.1810931	0.1705965	0.9319944	0.0	0.0	6.180872	1.6501682	0.0	0.0	0.0	0.0	5.0478034	0.0	2.368296	3.344214	1.2592529	1.9566436	8.66737	0.2818544	0.87432724	0.8761875	5.376811	0.0
991	ENSG00000127838*218323156_218323301	1	178	18.841443681416774	29	0.4438202247191011	1.6549294	0.062970355	3.729019	7.923569	0.0	5.647621	1.4996793	0.0	0.2681267	0.86834276	2.3358822	0.0	0.0	1.6625526	5.150163	0.058838177	0.0	0.17794907	0.0	0.0	1.4083121	0.0	2.8445725	3.3879044	1.928164	0.109114245	3.8769357	0.0	0.0	1.046519	4.286097	1.3466985
992	ENSG00000074582*218659630_218659797	1	1462	21.283796653792763	204	0.405608755129959	2.4573886	1.6439447	1.2577696	6.9719634	0.0	4.893469	3.866537	0.0	0.0	0.0	0.07299706	0.0	0.0	0.93623316	4.5211606	1.4816223	0.0	0.48817962	1.8334908	0.0	4.1641636	0.0	1.8690729	1.5537002	0.0	2.4752672	6.9060335	0.0	0.0	0.8721892	5.5774093	0.0
993	ENSG00000074582*218658763_218658925	1	53	31.575306807693888	7	0.5660377358490566	1.5736395	1.5021347	4.8837147	5.0126166	0.0	3.580798	1.2272862	0.920029	1.0328788	0.71883374	0.87721574	0.14564073	0.62656677	0.19460954	3.878876	1.2838314	0.0	2.7759235	2.364101	0.0	2.8622813	0.0	2.1556423	1.3948196	2.258161	3.1959174	5.1400414	0.0	2.7278056	0.99517	2.7600434	0.0
994	ENSG00000163482*218672287_218672347	1	124	12.767145334803704	37	0.5403225806451613	2.3509796	2.9195373	2.006047	2.908475	1.0578309	4.6771655	1.7312706	0.5758853	2.6884332	0.0	0.80297035	1.7784573	0.0	0.37700236	2.9617481	2.9744132	0.0	2.2723053	0.0	0.0	2.8853514	0.0	3.7004008	5.777902	0.0	0.9041139	3.616809	0.0	3.895072	3.702418	3.6330163	1.0335146
995	ENSG00000163482*218672068_218672177	1	92	29.0	7	0.4673913043478261	3.2708385	2.834133	3.289062	5.953782	0.0	4.235791	1.4046329	3.0427904	0.0	0.08937223	0.63077277	0.7325682	0.0	2.2610927	2.6208975	5.1450768	0.0	3.1593804	0.0	0.0	2.5302439	0.5001021	2.8509567	1.2361656	0.0	0.80784994	4.346838	0.5147622	0.0	0.0	4.480777	0.37443393
996	ENSG00000135912*218710834_218711012	1	877	25.96150997149434	66	0.4640820980615735	0.0	1.3955228	2.8328977	10.139442	0.5959408	11.0685005	0.0	2.1845932	0.0	0.0	0.0	0.5580794	0.0	0.0	7.0708957	2.655669	0.0	0.0	2.034001	0.0	2.8839042	0.0	2.8062418	5.4579816	2.3328335	0.50866854	8.531106	0.0	3.2991376	0.0	8.511996	0.3624129
997	ENSG00000163516*219229782_219229966	1	733	28.91366458960192	150	0.572987721691678	0.0	0.0	5.287715	8.07854	0.0	9.4720545	0.15734342	0.33557963	1.6009891	0.1819782	0.30919412	0.0	0.0	0.0	4.9531918	1.7088617	0.0	0.0	1.4094318	0.0	5.054035	0.0	3.5945868	4.708068	2.1138122	1.2319216	8.528458	0.20606185	0.21852225	0.0	4.8757153	0.0
998	ENSG00000135924*219279292_219279435	1	848	29.546573405388315	87	0.5778301886792453	2.3918655	2.5429592	2.0493379	4.108142	0.0	6.334786	1.7944847	1.8306944	1.6463041	0.0	0.15743911	0.10429126	0.0	2.224043	4.6324196	2.0973775	0.0	2.3382628	3.2399006	0.0	2.5600734	1.1384709	1.9787532	0.0	0.5526875	0.0	2.9822845	0.14368738	0.0	1.8011835	4.579293	1.624561
999	ENSG00000135924*219280581_219280691	0	56	25.826343140289914	6	0.0357142857142857	8.148633	4.2767105	2.429917	1.0842711	0.0	1.0184064	3.152005	0.9358366	3.209176	0.0	3.0742064	2.200126	0.0	4.768253	1.6347721	0.65837914	0.0	6.101175	0.8756236	0.0	1.9675215	0.0	1.1146001	0.0	0.0	2.9463758	3.4940512	0.01940559	0.0	0.0	2.0571043	1.9424365
1000	ENSG00000072195*219441994_219442069	1	209	12.96148139681572	30	0.6124401913875598	0.0	0.57654196	4.444533	5.4906526	0.0	6.0369964	0.46067876	0.16636337	1.4065114	0.0	0.0	0.4414775	0.0	1.6391667	5.6745296	0.08129951	0.0	0.0	0.5509252	0.0	3.1670706	0.0	0.15677795	1.551195	1.2351673	1.1115687	6.097428	0.0	0.0	0.0	3.012626	0.0
1001	ENSG00000072195*219460624_219460890	1	115	52.3450093132096	14	0.5043478260869565	2.983357	2.704296	2.5621374	6.10798	0.0	4.8770475	2.2244296	2.214716	0.5366192	0.0	1.2685809	1.2425444	0.25797373	1.5515921	2.1242843	1.9538271	0.0	0.0	2.6276412	0.0	2.2679698	0.0	3.0352817	1.4350233	1.2554379	0.0	4.4323997	1.0585395	0.0	0.0	4.3401065	1.7389246
1002	ENSG00000123983*222860943_222861093	1	6392	16.3707055437449	3240	0.3984668335419274	0.0	0.0	5.82421	5.4664793	0.0	8.562626	1.1878091	1.1740016	0.12415237	0.46976677	0.0	0.0	0.0	0.0	6.106827	3.2041535	0.0	0.0	1.5478926	0.0	4.5154076	0.056209847	2.3905513	3.7522256	1.6261857	1.7178113	7.8436933	0.0	2.2463748	0.41934484	6.343457	0.0
1003	ENSG00000168958*227325150_227325156	1	103	1.0	59	0.4757281553398058	0.8511289	1.1484989	5.8484473	4.0334353	0.0499345	8.040382	0.5473429	1.7530422	0.7500251	1.8545614	3.068081	0.6550883	0.0	0.0	1.9558061	0.66840035	0.0	1.9405478	3.112966	0.0	2.3896654	1.2525035	0.0	1.0917755	3.3644018	1.2210187	3.5837226	0.18262918	0.0	1.175079	5.0097866	1.2324529
1004	ENSG00000173744*227472152_227472225	1	241	9.055385138137416	52	0.4066390041493776	0.0	0.0	4.8007913	6.8583193	0.3841065	7.8465333	0.43067887	1.4375185	0.0	0.22468291	0.15296115	2.1543581	0.0	0.42772523	3.886783	0.6377754	0.0	0.0	3.6241722	0.0	5.3838744	0.0074715195	4.533282	3.4367936	2.392457	0.6629076	6.4804344	0.0	0.36324054	2.2153025	3.3154526	0.0
1005	ENSG00000135932*230712841_230712926	1	808	23.259406699226016	115	0.5235148514851485	0.0	1.1471562	5.0693016	10.498642	0.75701207	8.156508	1.2434045	2.1647713	0.74449545	0.57850873	0.0	0.0	0.0	0.0	6.6678786	2.5334587	0.0	0.0	0.6810282	0.0	4.1787195	0.0	3.4097478	2.32921	2.571525	0.0	8.318551	0.0	2.6265304	4.910197	7.2506456	0.0
1006	ENSG00000173692*231056863_231057027	1	4090	19.621416870348583	572	0.319559902200489	0.0	0.0	5.5679874	8.666431	0.0	8.768003	3.2113771	0.0	0.3129292	0.050951842	1.7041049	1.4562485	0.0	0.0	7.161973	2.8285685	0.0	0.0	1.9323754	0.0	4.692241	0.41415086	4.660048	4.834811	3.9444962	1.8574772	7.7413983	0.0	2.438644	0.8902043	2.9556375	2.1854072
1007	ENSG00000156966*231395709_231395805	0	180	17.46424919657298	43	0.6111111111111112	0.0	0.2848433	4.822344	7.768301	0.5037056	7.484534	0.0	1.3511885	0.0	0.0	0.4697279	0.12124093	1.4698826	0.0	6.767601	0.36851394	0.0	0.0	2.905269	0.0	5.3252	0.0	2.0177164	1.9940667	1.2836024	2.728016	6.0743866	1.1377786	0.0	0.41125634	6.9899764	0.0
1008	ENSG00000187514*231712963_231713072	0	130	31.240998703626616	11	0.0384615384615384	7.6265445	4.5872483	1.4293399	0.0	0.0	1.8701586	3.3079083	1.177793	1.4498512	0.0	1.982318	1.2038524	0.0	8.1667795	2.91346	3.4087882	0.0	5.247596	0.0	0.0	2.6569319	1.0615245	0.47762448	1.5711576	0.0	2.4576848	1.8411692	3.104909	0.0	1.6357762	3.2739034	4.0258565
1009	ENSG00000187514*231708645_231708744	0	51	26.94438717061496	6	0.0588235294117647	6.8447137	1.7453488	1.2607175	2.6263516	0.48926017	2.6119583	2.4770913	0.0	1.4884158	0.0	0.0	3.1179135	0.6634947	4.132139	0.0	0.0	0.0	4.4407053	3.133252	0.0	2.549666	1.3943231	2.8847482	0.16982095	0.0	0.0	2.1632347	2.6458282	0.0	0.0	3.8274262	0.6073438
1010	ENSG00000144524*231786353_231786540	1	3618	14.798648586948742	1769	0.470702045328911	0.0	2.1713665	2.7964377	7.888583	0.0	6.1861253	2.1207116	0.8058725	0.548667	0.0	1.8958168	0.76181054	0.0	0.97293574	3.658253	3.3205636	0.0	1.6107974	1.124388	0.0	2.262149	0.0	3.1539202	3.3531938	0.4548823	0.0	4.414495	0.0	0.0	0.17672843	5.429994	1.2056481
1011	ENSG00000144524*231781673_231781769	1	199	27.31300056749533	23	0.5477386934673367	2.6360817	4.605881	2.2497005	5.8360686	0.0	4.659974	1.3891361	0.13132058	2.271555	2.4816213	0.0	0.95650274	0.0	2.3930259	5.098206	0.5858691	0.0	4.22418	2.4849038	1.1857444	1.9462248	0.0	3.5820973	2.804218	2.3274918	0.8369305	5.1094832	1.1531329	2.9424813	0.84684896	3.5656054	0.0
1012	ENSG00000144535*231961641_231961750	1	544	13.856406460551018	116	0.3823529411764705	2.6283844	0.0	3.4418693	5.653258	0.0	7.2152596	2.5465732	0.43392974	0.77100605	0.0	2.989392	1.0622388	0.0	0.10921627	1.1392921	0.0	0.0	1.5801259	1.135652	0.0	2.9626722	0.012047149	1.0300033	2.679067	2.390197	0.0	4.785514	0.0	0.71697575	0.8562082	4.4102907	3.767245
1013	ENSG00000144535*231961385_231961589	1	61	40.0374824383352	8	0.4754098360655737	0.0	0.25966465	3.1772966	5.8298607	2.9038243	6.980761	0.70673454	1.3324909	0.0	0.0	0.0	2.9369485	1.9732789	0.3806263	3.0755665	1.9655398	0.0	0.0	2.5105855	0.0	3.1853073	0.18136464	3.4539702	3.2591338	1.3019803	0.9379892	6.2485137	2.9884732	5.3867545	2.6500206	8.942609	0.0
1014	ENSG00000135930*232550673_232550746	1	8143	9.327379053088816	2616	0.4502026280240697	0.0	0.0	3.224829	9.505846	0.636939	8.550739	0.0	0.16015375	0.37229177	0.0	0.0	0.37345964	0.0	0.0	6.2149115	1.1667409	1.3795351	0.0	2.3507562	0.0	2.6470997	0.0	4.1532445	1.7684554	0.0	0.0	9.350707	2.2498577	0.87657493	0.9466188	8.096192	0.8087205
1015	ENSG00000204120*232697298_232697386	1	1666	17.26267650163207	621	0.5498199279711885	0.0	1.3094597	4.000425	7.575399	0.28886008	8.57494	0.0	2.403555	0.76108253	0.0	0.0	0.0	0.0	0.0	7.0595207	0.0	0.0	1.4687153	3.7769756	0.095486276	3.2990935	0.40137246	4.816642	2.4350457	3.0225074	0.42221737	7.9155555	1.1220492	0.0	0.0	5.643124	0.0
1016	ENSG00000198612*237085881_237086032	1	8437	18.24828759089466	1176	0.3919639682351546	0.0	0.4738602	2.8375053	8.884367	1.3859892	9.346156	0.5302882	1.7070445	0.0	0.0	0.0	0.52461386	0.06649296	0.0	7.57875	0.0	0.0	0.0	0.47073695	0.25711423	4.2591867	0.0	2.9460008	3.4751835	2.141491	0.9610468	6.491527	0.0	0.96063507	0.0	3.647075	0.34149906
1017	ENSG00000124831*237692066_237692281	1	4075	39.92492955535426	435	0.3548466257668711	0.0	0.0	5.497924	10.175341	0.0	7.830677	0.0	0.0	0.0	0.80243087	0.0	0.0	0.0	0.0	7.77536	1.7400333	0.0	0.0	0.2239274	0.0	5.141542	0.33221072	3.3165517	1.3470036	0.35849813	0.61261696	8.882063	0.24352698	0.0	0.313371	5.567416	0.0
1018	ENSG00000184182*237966954_237967113	1	2465	18.384776310850235	480	0.4787018255578093	0.0	0.0	5.75301	9.983808	0.0	10.970822	0.0	1.527594	0.0	0.0	0.0	0.0	0.0	0.0	4.765538	1.6962439	0.0	0.0	3.088211	0.0	4.8363276	0.0	3.0968678	4.533613	2.521853	2.1558151	10.207221	0.87526554	0.0	2.664046	5.970244	0.0
1019	ENSG00000184182*237966843_237966935	1	93	23.664319132398465	27	0.5591397849462365	0.0	0.0	5.366733	10.106747	0.0	9.462087	0.84274936	0.9587392	1.4080873	0.0	0.0	1.7384832	0.0	0.0	5.7983885	2.2409065	0.0	0.0	2.2378578	0.0	3.9521074	0.0	0.89215505	3.9376352	3.1130233	0.44834802	9.676145	0.0	1.2238722	1.0770732	7.8551745	0.0
1020	ENSG00000204104*238320444_238320627	1	1076	26.476404589747453	102	0.345724907063197	0.0	2.5328808	2.0351584	8.924546	0.0	7.9295135	0.32431245	0.48589632	0.0	0.0	0.0558154	1.0763679	0.24478725	0.0	5.186448	1.0812496	0.9513136	0.0	1.3503398	0.0	4.2759676	0.0	3.312863	5.1907687	3.3995023	0.4370825	10.201072	0.017819025	1.3225203	1.1204659	7.953138	0.39974535
1021	ENSG00000063660*240435662_240435748	1	248	22.24859546128699	22	0.5040322580645161	0.0	0.0	5.6878195	12.003329	0.0	8.337523	0.0	0.98207384	0.9738579	0.0	0.0	0.46864745	0.0	0.0	6.7936177	0.06184291	0.0	0.0	3.2158682	0.0	4.816546	0.0	5.509476	3.827291	1.4031192	1.7834115	10.159953	0.92959094	0.0	0.0	5.1825237	0.0
1022	ENSG00000142330*240586734_240586881	1	248	36.701498607005135	17	0.4314516129032258	0.0	0.5766377	4.6058364	8.188593	0.0	9.040439	0.0	1.8556471	0.9557637	0.0	0.08555832	0.0	0.0	0.0	7.055889	0.868345	0.0	0.0	2.7641804	0.0	4.363713	0.0	3.0586216	1.8602396	1.4906956	1.5172201	6.5485873	0.0	0.55203176	0.79799205	4.454943	0.0
1023	ENSG00000115685*241150408_241150541	1	3841	10.04987562112089	678	0.3335068992449883	0.0	0.3135651	4.469857	11.460833	0.0	8.5816765	0.2067158	1.0598841	0.0	1.2330315	1.0343865	0.25107017	1.4896919	0.53823626	4.4377513	0.21013168	0.0	0.0	2.2355537	0.0	5.2068152	0.0	3.1901937	2.80172	2.9092572	0.26684842	7.7005954	0.0	2.1088843	1.9964283	5.860589	1.3319479
1024	ENSG00000115685*241149575_241149706	1	310	24.9799919935936	48	0.5096774193548387	0.0	0.0	3.7372591	7.1160617	0.0	7.513364	1.8400307	0.964555	0.664829	0.0	0.0	0.99882746	0.3222253	0.47185475	4.9661326	2.0251408	0.0	0.0	2.3157992	0.0	4.225981	0.0	1.29513	2.4744327	1.7494413	0.20317638	8.512604	0.0	0.0	0.6535413	4.811059	0.0
1025	ENSG00000168385*241315854_241316085	1	6669	25.25866188063018	487	0.326435747488379	0.0	0.0	7.879606	11.630168	1.0099605	13.323397	0.0	3.4536538	0.0	0.0	0.0	2.4098866	0.5772924	0.0	6.543815	3.479314	0.6437797	0.0	2.241698	0.0	5.2690024	0.0	4.6358476	6.2131715	0.2848509	2.0241592	12.913897	0.0	2.9211593	0.97013605	6.9118357	0.0
1026	ENSG00000168385*241316113_241316227	1	130	16.34013463836819	22	0.4769230769230769	1.1156737	1.5601785	4.4873433	7.66182	2.3803728	7.5846915	0.0	0.5967796	0.0	0.6010897	0.0	3.9485128	0.0	2.2237163	7.201987	2.1441905	0.0	0.0	0.0	0.0	2.6846719	0.0	3.16412	2.3471956	2.179462	0.0	6.2719784	0.0	0.0	0.35523656	5.348071	0.0
1027	ENSG00000168385*241352081_241352173	0	126	26.343879744638983	21	0.0396825396825396	13.159758	4.620236	0.0	0.0	0.0	0.0	4.6655064	0.5338508	1.5233544	0.27826717	3.831455	3.2392306	0.27879465	8.490272	2.1129272	1.0321692	0.63875437	10.742214	0.21835248	0.0	0.0	0.0	0.0	0.0	1.244263	0.0	0.0	2.3896773	0.0	0.0	0.3333409	2.5428107
1028	ENSG00000168385*241351918_241352072	0	125	29.39387691339813	16	0.016	13.149009	5.373371	0.23741554	0.0	0.0	0.0	5.4414325	0.0	3.8895748	0.8934124	5.145599	1.7935678	0.07106854	7.786245	0.0	2.145422	0.0	11.53427	0.0	0.0	0.38372043	0.0	1.3360106	1.8422576	0.10782926	0.2630984	0.0	1.7218664	0.0	0.34958777	0.82535374	4.8911777
1029	ENSG00000168385*241352188_241352327	0	125	38.19685850956856	10	0.032	10.062989	4.5206237	0.0	0.31627917	0.0	0.0	4.312419	0.47675198	2.0296886	0.29525664	4.762535	4.576742	0.0	9.841221	0.46125963	0.0	0.0	9.856373	1.3231808	0.0	2.5663726	0.0	0.0	0.45005298	1.1441079	0.0967704	0.0	1.3524768	0.0	0.0	0.0	1.1124862
1030	ENSG00000168385*241353179_241353298	0	94	33.98529093593286	11	0.0531914893617021	12.377332	4.1875277	1.1843663	0.08347913	0.0	0.0	3.7881365	1.7833412	2.854975	0.7366728	2.1555817	4.1623507	0.0	7.8361907	0.0	0.0	0.0	9.807644	0.40986696	0.0	0.1023821	2.2372997	0.8861214	1.0529671	0.6523958	0.10193191	0.0	0.19171038	0.0	0.0	1.6111248	2.3803434
1031	ENSG00000006607*241356284_241356380	1	471	12.328828005937952	205	0.5817409766454352	0.0	0.16999364	3.3766255	8.41689	2.197313	10.393089	0.0	0.348619	0.0	0.0	0.81519884	0.0	1.6009334	0.5589103	6.6234355	0.0	0.0	0.0	1.1546166	0.0	6.1819487	0.0	2.626128	2.9689069	3.417658	2.1554272	7.740319	0.0	0.0	2.5870438	5.6311035	2.6413012
1032	ENSG00000176720*241558676_241558842	1	1083	19.313207915827967	218	0.5743305632502308	0.0	0.0	0.0	4.2689695	0.0	6.59282	1.5220029	0.8223398	1.7676293	0.0	4.0877934	0.05419507	0.0	2.3422606	3.5384793	2.7755215	0.0	0.0	1.3344761	0.0	4.6597767	0.0	1.1083717	3.9696417	0.0	0.0	4.262828	0.9150768	0.0	0.0	4.0950785	0.17369486
1033	ENSG00000168397*241637593_241637747	1	1914	18.083141320025124	357	0.51619644723093	0.0	0.0	4.0520864	9.43136	0.0	7.600457	0.0	3.16707	0.46009815	0.0	0.0	0.0	1.6331984	0.0	5.8225794	0.99787116	0.0	0.0	1.4440044	0.0	5.2522316	0.0	5.0783286	3.0436502	2.9379463	2.5301812	8.893551	0.33765754	0.0	0.7445846	5.706547	3.2388878
1034	ENSG00000168395*241701985_241702094	1	1550	11.40175425099138	551	0.4741935483870967	0.0	0.0	4.7650423	12.1530905	0.0	12.327856	1.6015362	3.7302582	0.0	0.32558364	0.0	0.9925131	1.0776948	0.0	6.845941	1.5455179	0.20780228	0.0	2.3209457	0.0	4.7859077	0.0	5.357129	4.002639	2.8392236	0.0	8.40556	0.23979384	0.0	0.0	7.6958756	0.0
1035	ENSG00000151353*677264_677299	1	1338	2.23606797749979	690	0.7130044843049327	0.5363262	0.36260048	3.1100636	5.988054	0.05889626	5.29648	0.7179623	0.20509396	1.8366491	0.7337184	1.4774544	0.0	1.4706848	1.1479607	4.9348736	2.938593	0.0	0.8509242	0.70575374	0.0	3.2887893	0.0	2.8071096	2.421194	2.2032065	1.0078803	4.6495585	0.0	1.8802494	0.0	5.2750125	0.0
1036	ENSG00000151353*676586_676756	1	279	25.826343140289914	33	0.2437275985663082	1.9695089	1.5157937	1.3951877	5.250856	0.0	4.4298687	1.1280792	2.9622457	0.97575456	1.0481191	0.25749454	1.5890523	0.0	2.3945994	4.987843	0.0	0.0	2.5139036	0.89941543	0.0	2.404178	0.0	0.99090093	2.1311214	1.9921867	0.0	4.089708	0.85018146	0.15049754	1.3431939	2.794106	0.8706946
1037	ENSG00000134313*8837480_8837519	1	806	7.681145747868608	114	0.3957816377171216	0.0	0.30553943	5.3530273	10.947686	0.0	9.555151	0.0	0.0	1.1353873	0.020078957	0.0	0.0	2.517082	0.0	7.0898023	0.6333718	0.0	0.0	2.7828553	0.0	2.2628894	0.3449312	2.4046829	4.366008	1.9869623	1.094795	7.049608	0.0	1.1306671	1.9878621	4.7162127	0.035029016
1038	ENSG00000143797*9003539_9003600	1	411	13.784048752090222	65	0.4184914841849148	2.62016	1.4487435	3.2393339	5.9745393	0.0	6.3677406	2.366626	2.136599	0.66063344	0.9918482	0.0	1.1586334	0.0	2.3680596	4.5790424	0.0	0.0	1.3454094	1.212848	0.0	2.5388405	0.0	3.1339638	1.6812785	2.2387283	0.7873718	5.527691	1.4387997	0.16720764	0.47871363	4.0402594	0.46368065
1039	ENSG00000143870*10812674_10812757	1	8955	12.84523257866513	1069	0.3702959240647683	0.0	0.0	5.7764654	8.108221	0.0	7.7194014	1.4995533	0.71396685	0.46242064	0.66002166	0.0	0.0	0.0	0.0	4.0201054	1.1651715	0.0	0.0	1.7332017	0.8719162	4.1846156	0.0	3.419982	4.9474235	0.0	1.6511666	7.760642	0.0	0.6650918	1.0569412	4.7747607	0.0
1040	ENSG00000169016*11465917_11466066	1	1306	25.317977802344327	124	0.3660030627871363	0.0	0.0	4.8397164	10.01948	0.0	10.424814	1.3749397	0.037748843	0.0	0.0	0.0	0.0	0.0	1.2837286	6.48511	1.976929	0.0	0.0	1.7328207	0.0	4.236034	0.0	2.32376	2.9743686	2.5531554	1.4176227	5.944409	0.8733443	0.72128993	0.8669647	6.1053176	0.0
1041	ENSG00000163029*17753625_17753761	1	5133	25.099800796022265	499	0.4280148061562439	2.4128008	2.5655036	3.2595866	5.714404	0.0	5.1571307	1.7082182	2.3834214	0.0	2.9039223	0.67760676	0.8847245	0.0	1.7432026	5.1313715	0.0	0.0	1.0058799	2.398069	0.0	5.261845	0.0	3.1550949	1.8382764	1.6208091	0.0	5.6575513	3.7132096	0.49782306	1.4407011	2.453801	1.1362242
1042	ENSG00000240857*18560498_18560568	1	2526	11.31370849898476	529	0.3368962787015043	0.0	0.0	1.8204972	7.7200294	0.9439883	4.98416	0.85138273	1.9562308	0.0	0.0	0.9886912	1.2650052	0.0	0.2800325	4.402974	0.6919649	0.0	0.0	0.5205046	0.0	4.8232093	0.0	4.74994	3.6910336	4.157024	0.8044173	4.3484144	0.37264612	1.5656718	0.0	4.910343	0.0
1043	ENSG00000240857*18560183_18560284	1	129	19.72308292331602	11	0.3333333333333333	1.857231	0.9010681	2.2350693	7.4867673	0.03497944	7.0659432	1.9274185	2.8724983	1.0011158	0.0	0.5391004	1.1903709	0.0	0.0	1.0111132	1.3402337	0.0	0.0	3.4835653	0.0	5.6954956	0.0	5.4525666	0.9343438	2.9554667	0.0	4.3064857	0.024121908	1.411891	0.0	5.3358855	1.8516413
1044	ENSG00000183891*19901496_19901646	1	253	20.223748416156685	21	0.3359683794466403	0.0	1.6740813	3.0062995	5.2219405	0.5541435	4.724909	0.1949526	0.98705816	1.3826778	1.8464506	1.6416792	0.0	0.0	0.4488819	4.843868	3.1239302	0.0	0.0	0.53043294	0.0	2.7611642	0.0	0.95639616	0.9390309	2.223534	0.49330974	6.70593	0.0	0.0	0.9065524	2.0709517	0.0
1045	ENSG00000183891*19901773_19901872	1	139	21.633307652783937	17	0.4100719424460431	3.4517927	3.3629982	1.206473	4.262629	0.0	4.5181904	2.2758775	0.18583092	0.008214682	0.0	2.4440603	0.53111595	0.0	2.8875031	4.448805	2.262204	0.3365478	2.7709458	2.8153982	0.0	1.976997	0.0	0.26973948	0.6871722	0.0	0.0	4.042104	0.0	0.0	0.087301314	3.6830823	0.6037051
1046	ENSG00000055917*20350654_20350787	1	957	20.591260281974	61	0.2633228840125391	4.767928	1.5154563	2.3297346	2.972933	0.0	3.8860657	2.0140934	0.8274719	1.6027687	2.36309	0.055499684	0.12782466	0.0	4.848375	5.930742	0.0	0.0	2.9910524	3.0560815	0.0	1.9217664	0.0	3.311543	1.0906531	1.7164148	4.2267623	1.3176417	0.38601306	0.18635851	0.6367258	3.6522074	2.0636132
1047	ENSG00000055917*20350594_20350651	1	150	15.874507866387544	15	0.2	0.0	0.30032122	4.466725	8.248241	0.0	9.214653	0.0	0.6687357	0.0	0.0	0.0	1.9693174	1.1174489	0.0	5.257551	1.8075433	0.0	0.0	0.9414184	0.0	6.8241277	0.0	5.2596064	5.5174165	1.5971575	0.44640118	5.9641137	0.07763796	0.17460002	1.0587083	5.9745827	0.0
1048	ENSG00000115129*24084632_24084777	1	787	35.73513677041127	68	0.5489199491740788	4.35689	0.5538475	3.8857524	3.4887464	0.0	3.782948	2.3057866	0.0	0.53809005	0.5621114	0.73630124	0.54394066	0.0	0.94309837	2.2154412	2.3528488	0.0	2.3963945	1.1050591	0.0	2.8265586	0.0	3.01276	2.648741	0.038049944	0.7276515	4.352529	0.0	0.0	0.93476915	2.7975783	1.318231
1049	ENSG00000115129*24084188_24084391	1	714	35.6931365951495	44	0.5966386554621849	7.853343	4.177619	0.63645226	0.0	0.13697821	1.6403097	1.5212892	0.0	2.505367	0.6867165	2.9074695	0.84785676	0.0	6.1101418	0.79454404	1.0912411	0.0	7.5786467	0.0	0.0	3.7232518	0.49263147	1.905749	0.66125274	2.7182934	0.0	1.0207654	1.0368509	0.8863062	0.0	0.0	2.5058873
1050	ENSG00000184924*24792884_24792982	1	87	20.952326839756964	7	0.2758620689655172	1.1428928	3.6326253	4.172042	5.1691837	0.4905022	5.9434958	0.31046474	1.8587652	2.2218297	0.0	1.7749362	0.02107276	0.5502587	2.8027222	2.9160943	3.043551	0.0	2.6825676	0.8605411	0.0	2.918586	0.17975076	2.4578605	0.5012343	0.0	0.0	3.6941407	0.0	0.0	0.0	2.0153022	0.0
1051	ENSG00000115137*24971911_24971982	1	115	16.61324772583615	13	0.4695652173913043	0.0	1.8908275	4.078786	5.8667836	0.0	6.823635	0.9524113	1.2309812	1.094765	0.7529941	0.2673246	1.0881914	0.47216645	1.5710886	5.2650504	2.142388	0.0	1.0401866	1.6475216	0.0	4.008261	0.0	1.6860723	2.3307076	1.8548132	0.0	4.2004275	0.8418686	0.0	0.35594627	3.074121	2.0939977
1052	ENSG00000084731*25982328_25982479	1	314	38.768543949960254	19	0.5859872611464968	3.7255433	2.1298501	2.558328	3.258052	0.0	4.3380704	0.9534596	0.53738534	0.0	0.0	2.1315844	1.1118827	0.0	4.1517763	2.342956	1.9018822	0.0	2.7939572	3.3071237	0.0	3.6855814	0.21109962	1.5958798	3.0643077	0.042993598	0.40851626	2.4708369	0.0	0.5982195	1.2133912	2.8208585	1.9072114
1053	ENSG00000084731*25982509_25982635	1	162	19.261360284258224	19	0.4074074074074074	0.0	1.179704	3.176779	8.799296	1.2463176	7.004571	0.85618836	2.7340965	0.0	0.0	0.18897712	1.4313859	0.0	0.0	7.7235365	3.335142	0.0	0.0	3.0589287	0.0	1.6631284	0.0	4.472593	4.511599	1.2580985	1.7136309	5.805963	0.940258	0.0	0.27135065	2.5026958	0.0
1054	ENSG00000138073*27133115_27133241	0	84	29.206163733020468	9	0.0595238095238095	4.1698513	0.0	2.6750126	5.764833	0.0	5.496587	3.610874	0.0	3.6903343	0.7169462	3.6526723	3.1274877	1.276083	4.1231003	4.2654114	1.5694387	0.0	5.7637653	0.0	0.0	5.9776664	0.0	4.3373027	2.2294776	0.9856957	0.0	2.573251	1.1622764	0.0	2.0816715	4.0224113	1.1488446
1055	ENSG00000115207*27356863_27356923	1	128	12.12435565298214	14	0.5546875	0.0	1.3992285	3.3764482	4.992075	0.17296004	4.5565815	1.3229871	3.2608945	0.7362416	1.739049	0.0	1.0791014	0.36666963	1.1082102	3.764357	1.7476033	0.0	1.2163303	2.0933573	0.0	5.630965	0.0	1.5798956	0.0	1.8377656	0.0	6.277497	1.0221775	1.3709638	1.9188809	2.946659	0.0
1056	ENSG00000115207*27326121_27326287	0	93	42.62628297189423	12	0.0	5.9168057	3.3920398	2.1158369	2.721565	0.0	1.9585524	1.5227239	1.1798158	1.6582539	0.0	2.5758607	3.3617709	0.0	6.046994	2.231295	1.0951927	0.0	7.0019937	0.84505844	0.0	3.4326754	0.735707	2.3057852	1.0326165	2.7010846	0.6503761	1.2750832	2.0275214	0.65861696	0.0	3.068724	2.3436291
1057	ENSG00000115207*27325882_27326109	0	75	50.99019513592785	12	0.0266666666666666	9.420043	3.6322327	1.6182998	0.5075185	0.0	0.11470254	1.9592437	0.0	0.45625573	0.20513877	2.909034	2.3422222	0.0	4.439957	1.5808997	2.3402112	0.37608272	6.8918157	0.30661428	0.0	2.6839302	0.0	1.2988245	1.1458054	0.92845285	0.0	2.79553	0.24206974	0.0	0.8116056	5.1328998	0.8024208
1058	ENSG00000163795*27380471_27380677	1	177	33.70459909270544	24	0.3615819209039548	0.0	0.0	2.804268	9.573632	0.38609675	10.944118	1.4194282	1.4345951	0.0	0.0	0.0	1.5108594	0.6658355	0.0	6.65021	2.7368984	0.7206903	0.0	1.7859244	0.0	5.669895	0.4584612	3.7567894	3.0977128	2.1652546	1.4415845	6.322594	1.7111187	0.4702398	1.3277826	6.4792423	0.0
1059	ENSG00000115241*27383364_27383489	0	119	34.85685011586675	11	0.0084033613445378	7.512913	3.0696216	2.841722	1.0581068	0.0	2.5682857	3.1361868	0.23553987	2.5387352	0.0	2.157657	2.335011	0.0	5.39195	3.79604	0.0	0.020804908	5.4868603	2.0289006	0.0	0.14296944	0.65106773	0.085372694	4.70131	2.1361911	0.0	2.9608724	2.196133	0.95155466	0.0	1.3907979	1.3428103
1060	ENSG00000162959*32010187_32010305	0	1622	27.586228448267445	120	0.5505548705302096	4.0117917	1.3478953	3.1927776	0.0	0.0	3.9083874	3.619471	0.8421124	1.7853136	2.1341043	1.9576232	1.6128814	0.0	3.8152373	1.2349998	3.884647	0.0	4.0290413	0.74151206	0.0	3.6942844	0.0	0.35510564	0.52318424	2.1421907	0.0	4.6615334	1.2225757	0.0	0.40961766	1.1400243	0.0
1061	ENSG00000162961*32039592_32039696	1	1143	30.870698080866266	229	0.4995625546806649	3.655335	1.900654	4.3706546	3.9413576	0.0	4.13454	1.4470413	0.0	0.45324564	0.0	0.59439075	1.6359257	0.0	4.7663054	2.8216498	1.2903539	0.0	1.8662292	2.1847231	0.0	3.8355265	0.0	3.410886	1.625858	0.0	0.9908104	4.203232	0.46392745	0.0	0.0	2.9469898	0.0
1062	ENSG00000162961*32039390_32039566	1	279	23.89560629069704	34	0.4838709677419355	1.5510128	4.6460195	4.514903	4.385516	1.7250654	3.475994	3.1772616	3.5867798	0.0	0.0	0.0	1.8179302	0.0	4.4734397	1.8875173	0.1321127	0.0	3.0007737	2.1936173	0.0	4.2206173	0.0	2.1733902	5.0222793	2.3326068	3.522519	5.3812885	0.0	0.20055711	3.4328907	3.0009978	2.269865
1063	ENSG00000119812*33599161_33599270	1	1815	18.303005217723125	153	0.3977961432506887	8.550141	2.2293205	1.7205129	0.31199962	0.0	1.2652451	1.5723603	1.1840333	2.3914366	0.3939245	2.534139	1.9395121	0.0	5.6634617	0.0	1.0968004	0.0	7.04477	0.87952185	0.0	1.2920767	0.0	1.8769242	1.9965671	0.016068446	0.0	1.6670434	2.1502068	0.0	0.2667978	2.738079	2.0595887
1064	ENSG00000171055*36597944_36598089	1	3792	12.529964086141668	395	0.3673523206751055	0.0	1.5433131	0.9181292	6.528739	0.0	5.3663964	1.6681789	1.7488999	1.9863236	0.0	0.0	0.14107853	0.0	2.2245598	7.5736694	2.639869	0.42040023	0.0	2.9611137	0.0	2.2800438	0.0	3.5416615	3.556418	0.31305394	0.652254	3.9050245	0.66728973	2.7003086	0.0	5.4821095	0.0
1065	ENSG00000115816*37228512_37228655	0	208	35.63705936241092	14	0.0288461538461538	9.024773	4.102045	0.0	0.64724547	0.087928966	0.0	4.544277	4.1673193	0.0	0.0	1.8737347	1.5777311	0.0	6.7361264	0.41368744	2.1721697	0.0	9.446119	0.70838445	0.0	0.11308997	0.0	0.8710951	2.407791	0.52837205	0.3960102	1.8492647	0.56437373	1.588117	0.0	0.0	0.91058165
1066	ENSG00000115816*37228394_37228499	0	65	27.784887978899608	6	0.0615384615384615	7.537772	1.0125682	2.0994053	0.0	0.0	0.8488201	3.7948065	0.0	1.1408645	1.0322843	2.4907854	1.4056636	0.0	7.704977	3.0882745	0.24587184	0.0	5.5800347	0.0	0.0	1.5777241	0.0	1.0048965	1.8860207	0.0	2.1049874	0.7876535	0.0	0.0	0.69674057	1.3077399	1.0477301
1067	ENSG00000143889*38602885_38602973	1	328	15.748015748023622	48	0.423780487804878	0.0	0.08081383	3.076632	9.4539	0.9890391	10.181963	0.0	1.4149227	2.2884276	0.0	0.0	0.0	0.0	0.0	4.3874044	0.62735623	0.0	0.0	0.22258244	0.0	7.162318	0.4406889	4.76006	0.9891155	0.6824709	0.0	9.253208	1.1274854	2.1802359	0.38966063	6.790199	0.0
1068	ENSG00000115875*38751229_38751383	1	9407	8.0	3429	0.5895609652386521	0.08331319	1.0129523	2.2287066	4.7749014	0.0	5.0656514	2.3723633	2.1130245	0.34632543	3.1758304	0.0	0.0	0.059236035	0.035411257	4.937815	0.0	0.0	0.59327483	0.33082154	0.0	1.3405138	0.0	4.760569	0.9988456	0.15885638	0.0	7.8804507	0.54867476	3.3352592	1.639405	3.9499679	2.2482362
1069	ENSG00000115875*38749480_38749594	0	101	26.095976701399778	8	0.0198019801980198	5.3533254	2.709716	0.8490844	1.4228052	0.0	2.7083204	2.6397533	0.33567607	1.6086876	0.0	5.605352	4.841936	0.0	3.1488047	2.3702133	1.466046	0.0	6.9219685	1.4185777	0.0	3.5082982	0.0	3.5236325	0.37497768	0.0	0.20350216	1.3323709	1.4351296	0.0	1.5673828	0.15213059	2.3362179
1070	ENSG00000115875*38750016_38750096	0	96	18.411952639521967	10	0.0208333333333333	7.929077	3.2022424	0.0	1.3403058	0.0	0.0	3.574489	1.3556612	1.8906707	1.8317063	0.8668388	3.3005044	0.0	7.8085637	2.8579104	3.445657	0.0	7.952806	0.0	0.0	2.6820583	0.0	0.05441068	0.0	0.9359157	1.5044729	0.0	0.0	0.0	2.5844548	2.1397455	1.7526957
1071	ENSG00000115875*38748578_38748729	0	50	35.510561809129406	5	0.0	9.759138	3.5198905	1.2597694	0.0	0.0	1.8004892	5.735887	0.0	1.1145865	3.8336163	3.0799794	0.0	0.8824718	8.068424	0.0	0.38589916	0.0	7.1357613	0.0	0.0	1.6416785	1.5509044	1.2633702	0.9855207	2.305917	0.0	0.0	1.5168706	0.9968595	0.0	1.7585841	2.3408327
1072	ENSG00000011566*39437088_39437188	1	830	22.0454076850486	175	0.4843373493975904	0.0	0.8476005	5.736195	9.866667	0.0	9.275538	0.0	2.4013681	1.2812032	1.4274869	1.3932359	0.3940824	0.0	0.0	5.973897	0.6019182	0.0	0.0	1.4605461	0.0	1.7873147	0.0	4.6557302	0.17286995	1.2800313	2.4641612	8.269894	0.0	0.52256703	0.0	4.611894	0.0
1073	ENSG00000138050*39779111_39779157	1	1169	10.770329614269007	144	0.3934987168520102	0.0	0.0	5.5999694	6.8402195	1.3654308	10.657748	0.0	1.9034225	1.6005272	2.6536787	0.0	0.0	0.0	2.711688	6.497068	2.8506474	0.0	0.0	4.629805	0.0	2.9153385	0.60458976	1.4804902	4.7808967	0.94684184	0.0	7.7804995	0.0	0.2938279	1.8087236	2.8729553	0.7030352
1074	ENSG00000138078*44361379_44361491	1	1185	23.40939982143925	163	0.4472573839662447	3.4030957	2.4876528	3.7057369	3.9885511	0.0	3.598998	2.6417158	1.7541393	2.5313048	1.1775597	1.3276556	0.71452147	0.0	3.1343367	2.445828	1.3665771	0.0	3.053816	0.41644272	0.0	4.6146507	0.0	0.38702807	2.069012	1.7570053	0.0	4.0304027	0.5134399	0.0	0.0	2.2457316	0.93543816
1075	ENSG00000180398*46941571_46941708	1	639	20.663978319771825	66	0.5461658841940532	0.0	0.0	4.088101	7.882597	0.0	5.79589	0.94318795	0.5234587	2.2696817	0.82769424	0.0	0.5955159	0.0	0.52811956	4.8821926	1.8169686	0.0	0.2074143	0.7152965	0.0	2.6932135	0.0	2.2044864	2.7933345	1.3682894	0.12467191	6.8153663	0.31858894	0.0	0.8394101	2.7531474	0.58182395
1076	ENSG00000180398*46915981_46916023	1	51	7.211102550927978	14	0.4901960784313725	1.4152372	2.6176012	2.7980163	6.7018857	0.0	5.7039814	0.0	1.7223971	1.3394783	0.4534813	1.0522171	1.7872891	1.2567884	1.8072368	4.171701	0.95662427	0.0	0.40187085	1.0416021	0.0	0.67197704	0.0	1.4903826	3.7896905	2.5327764	2.346838	3.9696155	0.95207435	0.0	0.0	4.251255	0.38082302
1077	ENSG00000184261*47521101_47521293	1	64	33.46640106136302	8	0.53125	4.5359116	2.835113	2.1903112	4.4963565	0.0	2.5773396	1.7578362	0.96880776	3.283056	0.0	4.450688	0.64066046	0.0	3.725105	2.434552	2.3996463	0.0	0.73718756	2.1135907	0.0	2.282956	0.0	5.2593727	4.654688	0.98065376	0.0	5.518662	1.1205094	0.0	1.5540575	1.3178182	2.2570305
1078	ENSG00000179915*51032393_51032534	1	78	28.1069386451104	6	0.5641025641025641	2.766216	1.6375712	3.7523463	5.75356	0.0	6.251327	0.07287268	0.8411255	1.5923951	0.47083533	0.52900404	1.2888587	0.0	0.73402965	3.770662	2.224008	0.0	0.14824124	0.48157468	0.6728481	5.275795	0.84920853	2.778282	2.6716733	1.9787352	0.89556926	6.3627195	0.20047218	0.0	2.1546495	1.8435506	1.8098588
1079	ENSG00000115239*53786820_53786912	1	315	22.869193252058544	21	0.4349206349206349	0.0	0.89840215	1.7500727	4.3477674	0.0	7.048897	1.8188362	2.323858	1.9284571	1.4520223	0.6406918	0.40100142	0.0	1.4459931	6.4868407	4.1205335	0.0	0.0	2.091685	0.0	4.669922	0.0	4.2498927	2.8002279	1.4700735	0.032578	7.818348	0.0	1.1552725	0.0	5.560811	0.0381096
1080	ENSG00000115239*53786676_53786810	1	247	15.362291495737216	35	0.4898785425101215	1.8815215	0.0	2.5041342	4.8923254	0.6511736	6.166415	2.1327047	1.5753576	0.71612763	0.0	2.720204	0.45542702	0.0	0.0	3.6140268	3.4276855	0.0	1.314578	0.67471695	0.0	3.1945505	0.0	3.0187979	3.082329	1.7194798	0.55836517	5.8313994	0.38730454	3.8067474	2.05369	4.596555	0.0
1081	ENSG00000115310*55050144_55050288	1	2479	21.283796653792763	318	0.4582492940701896	3.7282245	1.4789387	0.034064	3.6219268	0.0	2.4962876	2.5432587	0.14009939	1.4510947	0.0	3.115877	3.3196325	0.046349607	4.560317	4.573373	1.0973146	0.0	2.4668453	3.2659519	0.0	3.7161744	0.0	5.283199	4.2136035	1.5581548	1.0834451	3.2178972	0.0	1.5374627	0.08199629	5.0722823	0.0
1082	ENSG00000115355*55419542_55419636	1	84	27.12931993250108	5	0.119047619047619	1.218977	1.1737264	3.7293692	5.679156	0.0	6.6051354	2.5746787	0.9050426	1.1210699	0.7462097	1.8647274	0.46177566	0.0	0.5426205	5.150465	1.2272929	0.0	0.0	2.0152571	0.0	3.4102902	0.0	1.7218238	3.5147908	1.207861	1.7356355	4.573158	1.1187544	0.0	1.7314796	6.131854	1.7483816
1083	ENSG00000275052*55617530_55617650	1	511	31.54362059117501	49	0.4324853228962818	0.0	0.0	2.376371	7.375015	0.0	7.40929	0.5677836	0.48956227	0.1631885	0.0	1.2157052	1.7918392	0.0	0.0	5.0484533	1.1609261	0.0	0.0	1.7613626	0.0	5.566814	0.0	2.716265	5.4890246	2.508143	0.0	7.3687468	0.7412958	2.0750566	0.0	4.960288	0.033235
1084	ENSG00000138035*55693661_55693751	1	2834	11.789826122551595	493	0.4721242060691602	1.2981411	0.50007343	2.179155	5.583265	0.0	5.22992	2.3946269	0.8032011	0.0	0.0	2.6594672	0.0	0.0	5.396364	3.260362	0.0	0.0	1.3207648	0.79841995	0.0	4.2452526	0.0	2.0271943	4.3280244	2.8160937	1.8413205	3.1049395	3.1063983	0.0	1.4434266	4.48153	0.45026788
1085	ENSG00000115392*58241215_58241263	1	1108	11.958260743101398	144	0.5081227436823105	1.0585644	1.1026515	3.0978012	4.7819223	0.0	6.0655217	1.3714017	0.06520009	2.9616024	0.2423357	1.7894288	1.1852098	0.26057294	0.0	2.7182167	1.7261856	0.0	3.6496072	4.944487	0.0	5.9628906	0.0	1.3545585	4.0183344	2.4240768	2.109346	6.974086	0.0	0.0	0.6206533	2.7564342	1.9157711
1086	ENSG00000119866*60457649_60457799	0	95	44.0	10	0.0210526315789473	8.710965	2.4213912	0.0	0.40510717	0.0	0.0	3.6690292	0.15855078	2.6508124	1.0137361	2.883318	3.3061163	0.17163487	9.605803	3.0387967	0.98076576	0.0	9.084892	1.7763835	0.0	0.0	0.5554608	0.33677202	0.2965303	1.274415	0.0	0.92758906	0.0	0.0	0.0	1.1553267	0.7005915
1087	ENSG00000119866*60553216_60553354	0	55	42.08325082500163	4	0.3090909090909091	0.7903441	1.758285	4.804145	5.356839	0.0	5.278571	3.1296012	1.2647772	0.8612772	0.0	1.0729209	1.5600942	0.5176783	1.6570108	5.5131145	0.0	0.0	0.18410704	2.17459	0.0	4.2251015	0.0	2.8208332	3.5087235	1.2620093	1.4675169	4.68442	0.0	0.0	0.0	4.6585712	0.17458618
1088	ENSG00000115464*61470649_61470754	1	577	28.705400188814647	43	0.6187175043327556	0.0	1.3084904	2.7694702	10.17517	0.0	7.4375978	0.6196102	1.1152943	0.0	0.09928614	0.0	1.9990132	0.0	0.0	6.04712	1.562216	0.0	0.0	0.06577875	0.43691108	5.355752	0.0	1.8617423	3.0216053	1.7728004	0.0	5.993857	0.110961564	0.9044723	2.1962047	5.2116885	0.0
1089	ENSG00000186889*62506087_62506245	1	199	33.76388603226827	12	0.4321608040201005	0.0	1.7623255	3.80205	8.515608	0.0	5.754555	0.7996779	0.92007893	0.0	0.8213049	0.0	0.0	0.0	2.1803806	6.114667	1.5372294	0.0	1.239058	3.0402498	0.112080306	3.760503	2.8645892	3.9839127	2.7939827	1.8600554	1.5709443	4.889459	0.826834	0.0	0.0	5.2187123	3.2465427
1090	ENSG00000186889*62506029_62506071	1	53	11.874342087037917	6	0.4528301886792453	1.2107724	2.8297114	1.8708324	7.653421	0.0	5.9004726	1.4216343	2.6702302	0.97296816	1.474511	0.0	2.0740082	0.0	2.2357066	3.472348	1.8431536	0.0	0.06488031	1.0974413	0.0	2.1123588	0.0	6.134422	1.6176976	3.509212	1.2354681	4.776771	0.0	2.056632	0.36449754	5.7292714	2.4303834
1091	ENSG00000143951*63588427_63588532	1	115	19.235384061671343	12	0.4260869565217391	0.023864292	1.8630177	2.958057	8.244677	0.0	7.9760246	1.3116512	0.46326596	0.0	0.0	0.0	2.7964656	0.0	1.7048829	1.968858	0.020395301	0.0	0.14508502	1.3507009	0.0	2.5306172	0.0	2.5522869	2.7499697	1.4077349	2.1640024	5.8045344	0.0	4.2453356	0.06253525	2.737806	0.8609366
1092	ENSG00000179833*64653694_64653863	1	242	27.2213151776324	67	0.5702479338842975	1.2705216	0.1287737	3.1565464	7.319098	0.0	5.067597	0.0	0.81493074	2.4027045	0.0	1.5934652	0.0	1.7390512	0.0	2.780888	2.778817	0.0	0.0	1.8526521	0.0	4.007284	0.42583254	1.2222564	2.7521741	2.7639875	1.1807123	4.922023	0.0	1.3157934	1.1801755	5.5800376	0.19642626
1093	ENSG00000179833*64750706_64750893	1	53	53.81449618829484	5	0.5283018867924528	3.7026765	1.2400221	0.9082438	2.7433105	0.0	3.5644948	2.2541683	0.93426937	2.1015673	0.0	2.0953848	1.3524578	0.0	3.0870543	1.4084275	2.0228543	0.0	2.2201266	2.1345046	0.0	2.10367	0.0	2.9918182	2.7418272	1.1835204	0.0	1.6105452	1.0150665	0.0	0.6016052	2.2096643	1.9292582
1094	ENSG00000115977*69643784_69643875	1	117	24.186773244895647	11	0.6495726495726496	0.0	0.44982406	3.2036078	10.275477	0.0	8.729789	0.0	0.0	1.0320982	1.3041644	0.0	0.0	0.0	0.0	7.0410786	1.1200242	0.0	0.0	0.8848313	0.0	1.9994177	0.5342488	3.329392	4.3097568	1.8865415	3.999725	5.4621363	0.59768105	2.8090878	1.3180128	4.976606	0.0
1095	ENSG00000116001*70248404_70248549	1	2659	30.479501308256346	511	0.5866867243324558	2.6744127	3.7391136	2.8449752	3.652348	0.0	3.742542	5.968306	0.0	1.4707123	0.0	1.5216806	2.3391366	0.0	1.7758639	2.5657024	1.3297977	0.0	2.3001978	0.6997365	0.0	3.5125294	0.0	3.983833	1.9142185	1.3805897	0.30906847	4.5376425	0.03811057	2.0751154	1.4732615	3.8972073	1.8227009
1096	ENSG00000035141*70297181_70297367	0	200	50.35871324805669	16	0.025	10.049714	4.284874	0.0	3.5044837	0.0	0.07664999	1.106632	0.0	0.73079866	0.9722416	2.9073765	0.0	0.0	5.272559	2.510373	0.0	0.0	7.2116184	0.0	0.0	2.9900222	0.3098861	0.0	0.37803617	0.0	0.0	0.0	2.7933364	1.2501824	0.0	0.0	0.0
1097	ENSG00000035141*70296539_70296661	0	52	37.05401462729781	3	0.0384615384615384	12.533501	4.022228	0.0	0.0	0.0	0.0	5.391881	0.0	1.8466303	0.47565502	3.7182364	2.0143547	0.0	7.5932026	0.08985077	1.2892821	0.0	8.791679	0.78912365	0.0	1.6153896	0.0	0.0	0.20594896	0.14308038	0.0	0.9168703	0.85967845	0.0	0.0	1.1653008	1.4339443
1098	ENSG00000144036*72825796_72825926	1	609	45.33210782657255	60	0.5106732348111659	3.4748876	1.9258015	2.8186436	3.1987927	0.0	4.215688	1.4921476	0.67003477	2.3202994	0.6070907	0.9814816	1.0398861	0.0	1.0685954	4.1282134	0.9246248	0.0	3.6093776	3.030387	0.0	4.337578	0.08445835	5.073434	0.8545875	2.4100194	2.0084376	2.0049028	0.0	0.99024963	0.0	3.393598	0.2681498
1099	ENSG00000144040*73071603_73071715	1	225	19.621416870348583	25	0.2533333333333333	0.0	1.1712073	4.8761187	4.7517276	0.0	8.8374405	1.4041817	1.884063	0.43474725	0.3673992	0.0	1.3062744	0.9311172	0.0	4.5894938	3.2250838	0.119878486	0.0	0.59255236	0.0	5.7914834	0.0	1.123711	1.6061679	2.4390035	0.0	7.184938	3.2249393	0.0	0.7393106	5.64034	0.30742273
1100	ENSG00000204843*74391836_74391976	1	240	26.362852652928137	22	0.5666666666666667	0.0	1.7093079	2.7500987	6.7589083	0.0	7.5172553	0.0	0.66707623	1.411971	0.38074714	0.0	0.23711914	0.0	0.9672508	4.23197	1.3250828	0.0	0.45012525	0.84213734	0.0	2.7316153	0.0	5.0064945	1.7834885	1.672446	0.0	6.3217063	0.0	0.16074763	0.48707306	5.4243383	1.4533408
1101	ENSG00000204843*74370619_74370715	0	83	23.323807579381203	8	0.0	7.785334	3.7963872	1.0678655	0.8743107	0.0	0.0	3.5818884	1.2073042	3.1900322	0.0	4.046067	2.0571465	0.8211147	6.261238	1.2190461	2.849169	0.0	5.2540812	2.294934	0.0	0.0	0.0	2.0074444	1.7524774	3.0072494	1.045902	0.0	0.5189977	2.0751953	0.0	1.1507893	1.544767
1102	ENSG00000115275*74465127_74465298	1	896	25.099800796022265	59	0.296875	0.6660259	2.1118753	2.7447462	6.704918	0.7911993	8.0250845	0.0	3.9910982	2.3848047	2.1353557	0.69270355	0.0041196495	0.0	0.0	5.246228	3.7009366	0.0	0.0	2.0311682	0.0	5.160865	0.2442693	4.395707	3.9220076	0.42271122	0.39931118	7.8320875	0.0	0.8506059	1.5191694	6.834027	0.0
1103	ENSG00000115275*74462111_74462242	0	92	33.04542328371661	12	0.0326086956521739	6.6679616	4.6024556	3.5485175	2.3779645	0.0	4.1015177	2.7881155	1.9549961	3.7952073	2.5691426	2.0107384	2.0455348	2.3483582	2.139117	0.0	0.34927294	0.0	4.532924	1.1597455	0.0	1.801662	0.0	2.8161364	0.9840779	0.22546488	3.2155535	2.2496603	0.0	0.22685067	1.7880886	2.9023626	2.0510929
1104	ENSG00000115275*74462250_74462430	0	60	53.61902647381804	4	0.0333333333333333	5.347832	3.315165	0.5508547	1.6745021	0.0	1.2682971	1.7908231	0.9798978	0.6526011	1.176498	1.5069623	2.0662642	0.0	4.8840423	4.2836475	1.5165513	0.0	5.292886	1.9024479	0.0	1.0886104	0.0	2.6889966	0.5615928	1.1121637	0.0	0.0	1.4733274	0.0	0.0	0.3530451	2.6179552
1105	ENSG00000005436*75710725_75710872	1	1446	21.354156504062622	185	0.3734439834024896	0.0	0.0	5.2279963	8.4865	1.1563052	6.593335	0.0	0.28440922	1.4737239	0.26313648	0.39416155	0.0	0.5996294	0.0	5.1104693	1.6063308	0.0	0.0	2.6513667	0.0	6.0556016	0.88592196	3.5318964	4.4477553	1.6308154	0.76549876	7.6203003	0.0	0.7081406	2.0457737	4.8862762	1.6451141
1106	ENSG00000005436*75710574_75710703	1	256	29.0516780926679	27	0.27734375	0.0	0.24766962	3.1918392	6.293187	0.0	5.220262	0.0	0.025185343	0.0	0.0	1.598156	0.0	0.0	0.5098715	3.5401187	1.6304334	0.0	0.81485	1.531164	1.4569921	2.5234225	0.0	3.8395474	4.288737	0.4796373	2.5686321	5.4730687	1.0407966	0.6377844	1.0491172	5.4195933	0.92708874
1107	ENSG00000152291*85328055_85328185	1	95	29.44486372867092	14	0.3684210526315789	0.39804348	0.023604818	4.2461634	7.3523955	0.0	6.839123	1.0289805	1.165446	0.3788269	0.0	0.29175496	0.0	0.0	1.9022626	4.4404783	0.20494696	0.0	0.0	0.0	0.0	3.0086231	0.0055915304	3.4145534	0.0	0.76916355	1.0737729	4.153791	1.0548662	1.177536	0.0	3.8499286	3.6964414
1108	ENSG00000115486*85561384_85561430	1	272	13.152946437965904	35	0.5	2.8076236	1.8225871	2.7171333	5.384716	0.0	5.27479	2.1354537	2.3147838	0.0	0.0	0.0	1.1169246	0.56352127	1.8313302	4.3393598	2.1013741	0.0	0.0	0.5838745	0.0	4.5588236	0.0	2.365095	3.3469088	0.0	0.0	4.699074	1.4390695	2.4679425	0.0	2.58986	0.0
1109	ENSG00000168890*85602578_85602686	1	231	14.0	83	0.3376623376623376	0.49402288	2.574858	2.065159	6.522926	0.0	6.005858	0.5683471	0.0	0.0	1.3644868	1.1047055	0.024041042	0.0	0.0	2.1862764	3.1953468	0.0	0.0	2.7103248	2.3576772	3.9384534	0.0	0.5159613	1.4759499	1.6502992	0.0	3.1178577	3.4681482	0.14288826	1.8845347	4.3287077	0.0
1110	ENSG00000168890*85598880_85599040	0	50	36.02776706930364	3	0.02	11.31368	3.9737191	0.0	0.0	0.0	0.0	4.7954545	1.6901611	0.6895248	0.0	4.941623	1.9354789	0.0	5.9586945	0.13590446	1.4380424	0.0	7.990021	0.7614485	0.0	1.1714878	0.0	0.0	0.5397518	1.5739095	0.0	0.0	0.0	0.0	0.5480873	2.131821	4.242621
1111	ENSG00000132305*86195337_86195521	1	2550	25.84569596664017	339	0.4474509803921568	0.0	0.0	1.4685929	4.822169	0.0	6.4248543	3.2132814	0.0	0.2533192	0.0	1.2488416	1.2506472	0.0	0.52911305	3.2707324	2.778061	0.0	0.5922725	2.5482473	0.0	0.89126724	0.25597313	1.7576975	0.7348123	1.3082924	0.0	3.6689394	0.24815631	0.6215568	0.0	6.2320104	0.7490903
1112	ENSG00000239305*86623620_86623754	1	78	27.0	13	0.5512820512820513	0.0	2.3016899	2.1324468	4.5866165	0.6998812	6.3397217	1.9564673	1.8392936	0.0	0.0	0.0	0.0	0.0	0.34649885	1.1676232	3.2549393	0.0	0.0	0.3752986	0.0	4.134709	0.0	2.570335	0.0	1.8477477	0.0	5.2274785	0.0	0.0	0.0	4.293251	0.0
1113	ENSG00000084090*96208602_96208719	1	4217	16.852299546352718	1299	0.2542091534266066	1.3646476	0.0	3.428408	5.833209	0.0	6.08694	1.0719355	1.3746033	0.07000608	0.0	2.677793	0.0	0.0	3.2228334	2.6513245	0.33312413	0.0	3.152178	1.5711154	1.4281662	1.3113264	0.0	3.943312	4.715473	0.0	2.3897889	5.8095555	0.0	0.0	0.4009232	3.3105211	1.768496
1114	ENSG00000144028*96305392_96305490	1	4146	16.911534525287763	548	0.4857694163048722	1.1650635	2.8485396	2.4519696	5.7092547	0.0	5.3036294	0.0	1.0208277	0.0	0.0	1.5518324	0.44321543	0.0	1.9334275	3.3931568	1.3457556	0.0	2.042658	2.354424	0.0	3.3538198	0.0	4.2362466	2.9567983	3.3687887	0.35503486	6.3053584	0.0	0.9568974	0.5220459	4.118639	0.0
1115	ENSG00000135951*99141427_99141501	1	83	12.96148139681572	13	0.2891566265060241	0.0	2.4151797	1.997699	6.3019233	0.0	5.9792366	1.3053517	0.22516826	0.74567336	0.60539174	0.8243954	0.3240923	1.0602188	3.275297	4.4024954	1.0920568	0.0	2.861547	2.092061	0.0	3.279748	0.5225765	1.6504998	4.038484	2.302367	0.9548183	3.9595964	1.2424822	0.266179	0.7420467	3.172592	0.0
1116	ENSG00000115514*99336238_99336362	1	923	21.6794833886788	88	0.3716143011917659	1.5354606	0.0	3.8748534	5.064766	0.0	5.4589725	3.0649424	2.758975	0.6246853	0.24348597	1.0552589	1.1800336	0.0	1.9976474	3.7395875	1.3120465	0.0	1.0279336	2.4118404	0.0	3.2242785	0.68908143	2.8464527	0.5491802	1.8773893	0.0	5.0449343	0.55633205	1.8700684	1.0963522	3.5817888	2.774719
1117	ENSG00000115641*105398841_105398990	1	3281	23.706539182259394	303	0.4821700701005791	0.84332645	0.40470013	3.3281977	4.6151733	0.0	5.575901	1.0017192	2.875824	0.36162445	0.0	2.7662652	3.2292352	0.0	0.7323604	3.3893723	1.6740607	0.0	0.0	0.0541181	0.0	3.7873464	0.0	3.6385908	3.788862	1.7053049	0.4550157	5.4564724	0.0	1.5940199	0.6093265	3.1954634	0.0
1118	ENSG00000144057*106886438_106886594	1	106	24.79919353527449	14	0.3867924528301887	0.0	0.453225	2.1140394	6.4295325	0.44237125	4.862268	3.2243633	0.0	0.0	0.0	2.3508663	0.79954123	0.87312573	2.029885	6.1078277	0.2987557	0.0	0.0	3.1314576	0.0	5.6819615	0.0	4.7439404	2.6466005	0.052876364	1.5380591	7.759116	0.0	0.5964393	1.8358597	4.860724	0.0
1119	ENSG00000186522*109613926_109614033	1	182	19.672315572906	16	0.5439560439560439	0.0	0.0	7.81612	8.820319	0.0	8.021452	1.0414462	1.9902496	2.1144552	0.21297653	1.7872705	0.0	0.91690207	0.0	6.599979	0.9773439	0.0	0.0	1.9079828	0.0	4.2705336	0.0	2.0804121	3.576753	1.4419032	1.536178	7.3475347	0.7015669	0.0	2.5556993	7.2064977	0.0
1120	ENSG00000074054*121338437_121338579	1	91	36.91882988394946	11	0.0219780219780219	1.5542753	2.4952097	2.9173214	3.570934	0.0	6.43938	0.34731573	0.050019804	0.4133629	1.3692905	1.5958183	1.25553	0.30643567	0.9193181	3.2425287	2.3296103	0.0	3.6862404	0.0	0.6355448	4.6845984	0.6857121	1.9754456	3.0203376	3.1069453	0.0	3.7818012	0.4548784	1.4295658	0.0	3.8422291	0.9057503
1121	ENSG00000136717*127107083_127107178	1	569	28.30194339616981	47	0.5289982425307557	0.0	0.0	3.944981	12.063798	0.0	10.585623	0.0	2.6197617	0.1591931	0.0	0.0	0.0	0.0	0.0	5.791361	3.2115426	0.0	0.0	1.9891135	0.0	4.4046693	0.0	4.318137	3.3893836	2.5939229	1.5754125	9.3900795	0.28469604	1.3112522	1.9986224	6.7898746	0.0
1122	ENSG00000136717*127048361_127048521	0	73	48.72371086031933	3	0.0410958904109589	7.6479716	4.151641	1.9224287	0.0	0.0	0.0	4.3418612	2.1594145	3.183565	1.212844	1.8894825	2.4234092	0.0	6.8496494	1.346106	2.236296	0.0	5.4572144	0.0	0.0	1.544202	0.52914953	0.84678787	2.5210762	0.7863907	0.93948716	0.0	1.073119	0.46993527	1.1364598	1.6705599	1.0903621
1123	ENSG00000169967*127387784_127387964	1	470	19.0	90	0.5617021276595745	0.0	1.9083267	6.3177915	10.264279	0.0	8.81484	0.0	1.1416163	2.4702106	0.0	0.0	3.664587	0.0	0.0	4.3485813	2.8592699	0.0	0.0	2.9286454	0.0	4.473132	0.0	3.3257723	2.6983566	0.7408679	1.8687719	5.3500867	0.0	1.452976	3.567307	5.1444597	0.0
1124	ENSG00000136709*127706321_127706441	0	132	29.73213749463701	8	0.0227272727272727	6.582147	2.17579	1.9634535	0.8466514	0.0	3.1222816	2.811608	0.0	2.659664	0.0	1.0653903	1.1512122	0.0	4.2318125	3.0182922	2.3027904	0.0	6.510287	0.84142876	0.0	3.331405	0.0	0.005272232	2.1341197	0.26888287	0.68737763	0.0	0.14290287	1.264272	1.6523259	2.1813831	2.50181
1125	ENSG00000136710*130342222_130342317	1	59	22.825424421026653	9	0.4915254237288136	4.046511	3.366318	1.5032092	2.9029307	0.0	3.7227693	4.036651	0.13019826	1.4145186	3.1337433	2.4529386	0.8175828	1.2574424	3.8191352	3.2994545	0.95263714	1.1643417	0.9371879	0.032941535	0.0	4.625688	0.0	0.7330613	2.6630893	3.3018327	1.2049518	3.4326074	3.5679784	0.0	0.0	2.7749615	0.44380188
1126	ENSG00000173272*131492331_131492486	1	171	37.1887079635741	18	0.4327485380116959	0.0	1.7491205	2.7307584	8.743093	0.0	10.402221	1.9871901	3.5462537	0.0	0.0	2.9539115	0.0	0.28179774	0.90025896	5.7184544	1.243378	0.0	1.1186149	3.2631028	0.0	7.8054047	0.0	3.1348093	3.1751554	3.5396729	0.16458568	7.1118474	0.0	0.28130427	0.8123329	5.958423	0.4804388
1127	ENSG00000115947*148020606_148020719	1	1321	15.811388300841896	228	0.2513247539742619	0.46657234	0.07557146	3.320156	8.161623	0.0	3.958358	1.3797543	0.0	0.33572996	0.0	1.052737	4.3779817	0.04258421	1.5692221	3.227097	1.5421216	0.0	1.1635199	0.14333048	1.2352215	2.9564817	0.6248977	1.8277627	0.9725121	2.58634	0.2937792	5.628393	0.0	0.0	1.6080258	4.1061172	1.2270654
1128	ENSG00000162980*151828216_151828384	1	8877	27.331300737432898	679	0.3701701025121099	0.0	0.7486499	4.2664742	9.8831005	0.0	8.263027	0.0	0.69281954	0.0	0.0	0.0	0.0	0.0	0.0	4.839731	3.8762789	0.0	0.0	0.57382154	0.24095339	3.4735038	0.0	2.8383176	4.144501	2.9770885	0.95169723	5.1673694	0.04472202	0.32859072	0.0	5.9432993	0.1721381
1129	ENSG00000196504*152717697_152717887	1	1102	47.7179211617606	78	0.5027223230490018	0.0	0.0	3.093614	5.6403832	0.0	4.7031593	0.35037118	2.4281764	1.4022099	0.09894193	1.0130975	0.5880653	0.62380534	1.5883591	6.090109	2.2145839	0.0	0.60388255	0.45981506	0.0	4.312649	0.24390902	1.773514	2.1770446	0.09095219	0.0	5.0982866	0.0	0.0	0.0	4.9429917	0.86533034
1130	ENSG00000123636*159615393_159615518	1	128	28.792360097775937	23	0.6171875	3.3014264	0.6014292	1.8071072	5.002594	0.0	5.4628925	1.6304083	1.192948	2.7263784	0.40660313	1.6751606	1.4406272	0.0	2.0710208	4.6838026	2.4716165	0.0	5.153574	0.58745605	0.0	3.915583	0.0	1.0167814	3.6476803	3.0274656	0.0	3.108113	0.0	0.47919458	0.0	4.742707	0.5585029
1131	ENSG00000153250*160493288_160493456	1	933	28.053520278211074	43	0.360128617363344	1.4546005	1.491533	2.3743048	3.0995703	0.0	3.9640384	1.3713938	1.9222474	1.5483373	1.5385447	1.9728516	0.09883026	0.0	3.8580916	1.7004197	3.8631256	0.0	4.176135	3.5124798	0.0	2.2902086	0.0	3.9177635	0.0	0.8917137	0.7844232	4.0364656	0.72431064	0.0	1.3559573	3.3415163	0.3731505
1132	ENSG00000153250*160274294_160274459	0	396	17.0	50	0.1616161616161616	12.305254	4.7743206	0.0	0.0	0.0	0.0	4.679432	0.0	0.29842833	0.0	2.7151854	2.3181052	0.0	9.214381	0.0	3.2144957	0.0	9.700115	0.0	0.0	1.2491264	0.18650314	0.9995067	0.0	1.4005866	0.19790027	0.0	3.6632843	1.1662697	0.60088426	0.0	5.2540107
1133	ENSG00000153250*160272785_160272934	0	51	37.76241517699841	5	0.0	9.163672	4.2125344	0.078854755	0.0	0.13972238	0.0	3.1002274	0.50157577	0.6114609	1.4015492	2.0332434	0.44594887	0.0	7.3662887	1.3528087	1.0801197	0.0	7.110408	1.3117237	0.0	1.9935434	0.0	0.0	3.125149	0.029739132	0.3946337	0.13860653	2.6998029	0.0	0.08244195	0.0	2.3079329
1134	ENSG00000115339*165794081_165794247	1	743	28.792360097775937	44	0.3876177658142665	0.7047256	0.0	4.1528244	10.057992	0.7324563	6.15334	0.0	0.61066496	0.40893364	1.8445785	0.6754475	0.72952026	0.0	0.78215414	4.5390244	2.7684991	0.0	1.6053077	0.03485595	0.0	4.669145	0.0	3.7622886	3.0372448	1.3100984	0.18504597	6.40903	1.5503298	0.0	1.1254634	3.833225	0.51837736
1135	ENSG00000115339*165794019_165794078	1	125	13.30413469565007	18	0.4	0.0	1.6352401	4.264515	6.713001	0.0	7.7206707	0.7225805	2.5689814	0.4910718	0.0	1.3363119	1.6645416	0.0	1.852286	3.1535182	1.789187	0.0	0.0	2.8204093	0.0	2.7378676	0.0	2.000052	4.2053967	1.2256118	1.1217738	4.910894	0.7808859	1.7827592	0.0	5.5797715	0.033488955
1136	ENSG00000152253*168890317_168890414	1	1892	10.63014581273465	438	0.4101479915433403	0.0	0.0	5.0810027	7.0905466	0.0	6.5754304	1.6021523	1.3934524	0.0	1.4909196	1.1754657	0.0	0.0	2.0808027	4.8974204	0.83534837	0.0	0.0	0.0	0.0	3.058687	0.0	0.21782449	3.1747813	2.4964674	1.7144855	4.5969515	0.0	1.7072463	0.0	5.9837704	0.0
1137	ENSG00000198586*171160566_171160726	1	413	37.25587202039432	15	0.4624697336561743	0.0	0.0	5.5291343	10.906246	0.0	10.34875	0.0	0.8254193	0.0	0.0	3.03856	0.064340636	0.0	0.0	5.759752	1.9017605	0.0	0.0	1.9204656	0.0	4.7487645	0.0	5.234818	3.4943647	1.2563226	0.69938636	7.6663117	0.84393317	0.0	1.3908162	6.8782015	2.5403657
1138	ENSG00000198586*171159619_171159753	0	70	23.769728648009423	10	0.4428571428571428	4.704368	1.231963	1.5917007	3.7925892	0.0	3.5797849	1.350929	1.5086199	1.0669727	0.3370632	2.4861546	1.6160412	0.7756609	3.9401023	0.0	0.0	0.0	3.5426316	0.0	1.5944068	1.9008753	0.0	0.0	1.109139	2.6770177	0.0	2.6290526	1.1648339	0.3411379	1.5694804	0.0	2.8640249
1139	ENSG00000123600*171434672_171434692	1	93	3.872983346207417	20	0.3978494623655914	0.0	0.9513717	2.0719717	3.716777	1.3607887	5.1832156	0.0	1.6364558	3.751018	0.0	0.0	0.0	0.0	2.3219237	3.984517	0.38021088	0.0	1.2307713	1.9538835	0.0	5.623077	0.0	1.6538748	2.8988166	4.6683946	1.892186	3.1725078	0.0	0.0	0.0519331	2.756038	3.0404596
1140	ENSG00000138430*174248450_174248490	1	5229	9.69535971483266	386	0.571619812583668	0.0	0.8413892	4.690869	6.184114	0.0	6.9131017	0.82718074	1.3511152	1.9969683	0.0	0.0	0.0	0.0	1.378704	5.305569	0.0	0.0	0.20410219	0.56084096	0.0	2.781221	0.0	1.0152266	2.1028597	2.4682171	0.2397305	6.921901	0.0	0.0	0.0	6.020743	0.0
1141	ENSG00000115966*175168048_175168184	1	722	19.748417658131498	76	0.4335180055401662	4.8715215	1.8105825	2.544037	2.5975037	0.0	3.9757566	4.0073028	0.28463823	2.1857665	1.4185963	1.855657	1.0007964	0.0	0.32856518	1.892548	1.8201066	0.0	3.3509357	0.4267861	0.0	1.4211082	0.0	0.0	2.0444088	1.7512887	0.64639884	3.3997803	0.0	1.6792985	0.58860904	3.492021	2.1356058
1142	ENSG00000154518*175181655_175181702	1	122	10.295630140987	45	0.5737704918032787	1.2823979	1.0314314	2.255224	5.853038	0.55552745	4.531172	1.4106832	0.38045937	1.4164233	0.1978942	1.0632411	0.0	0.0	2.6690876	3.281673	3.223849	0.0	2.6470387	0.47706735	0.0	5.9786263	0.0	3.4813302	0.9681487	1.0821204	0.0	2.9855962	1.0849639	0.0	0.33188802	3.3989458	0.25941563
1143	ENSG00000116044*177392571_177392587	1	326	3.4641016151377544	88	0.3926380368098159	0.0	1.793601	2.9412167	5.53921	0.0	6.0683365	0.0	0.0	1.0262607	0.0	2.7547002	1.5155206	0.60954237	2.46203	5.036077	2.4409156	0.0	2.7224667	1.3560369	0.19257542	4.2309465	0.0	0.15627491	1.2995855	1.3240236	0.0	6.8657618	0.0	0.0	0.15162814	1.7169023	0.0
1144	ENSG00000180228*178450944_178451177	1	6454	23.68543856465402	512	0.3977378370003099	0.0	0.56671244	5.5138874	7.5724716	0.0	7.6909738	0.0	1.0134563	0.18691024	0.0	2.5662296	0.0	0.0	0.0	7.164636	0.7601673	0.0	0.0	1.1248394	0.0	4.7434893	0.0	3.3268032	4.6042843	0.45246515	0.6138101	5.955678	0.0	0.0	0.31140846	3.7927463	0.48670653
1145	ENSG00000180228*178450510_178450686	1	1008	23.323807579381203	108	0.2986111111111111	2.3831115	2.8601162	3.552727	5.345281	0.0	6.267816	0.0	0.0	0.0	0.4154542	2.231718	1.9636252	0.0	0.0	4.5439606	2.669317	0.25825617	0.17712535	1.2099879	0.4916021	3.1803122	1.1263251	1.9690366	2.2628677	2.9479783	0.7676587	2.942746	0.0	0.0	1.0508718	5.529388	0.7911653
1146	ENSG00000187231*179264582_179264723	1	1106	22.516660498395403	109	0.4773960216998191	0.0	0.0	5.3982406	7.8470697	0.0	6.91339	0.0	0.117911175	2.4943237	0.0	0.0	0.9445038	0.0	0.620292	6.2675285	0.6956086	0.0	0.0	1.4323846	0.0	3.9270287	0.0	3.1780064	3.229385	0.0	0.85777146	10.156118	0.0	0.9195781	0.16216832	6.776931	0.0
1147	ENSG00000061676*183037991_183038108	1	78	31.654383582688823	4	0.2564102564102564	2.225185	2.3923135	4.8430815	4.0914946	0.0	3.126953	2.3233604	0.0	3.998904	0.0	1.4498018	2.353892	0.0	2.8027184	1.2042874	1.5944467	0.0	4.066695	1.2392428	1.1263533	4.103519	0.0	1.6670275	3.0310497	2.0744727	0.0	3.5016224	0.07900135	1.5370194	0.0	3.367558	1.4067074
1148	ENSG00000115415*191014020_191014144	1	1853	16.852299546352718	276	0.4166216945493793	0.0	0.0	2.6467383	6.3672423	0.0	6.725731	0.5548025	0.33720058	0.48781306	1.816218	0.0	0.0	1.3901262	0.0	5.4876637	3.321947	0.0	0.0	2.9239151	0.0	4.7373347	0.0	2.06481	2.9946067	1.5321484	0.41852668	5.4344144	1.2421589	2.6020312	0.7072485	2.645057	0.0
1149	ENSG00000144381*197500140_197500249	1	137	16.583123951777	21	0.5255474452554745	0.0	2.6703339	4.0424194	8.307537	1.0246062	8.382651	0.0	1.5592175	0.0	0.0	2.5781205	0.0	0.0	2.0206265	5.3438444	1.236441	0.0	0.0	2.5206769	0.0	6.347493	0.0	2.5650587	2.0075922	2.2496927	0.0	7.7205977	3.3460534	0.0	2.0752902	5.9078164	0.0
1150	ENSG00000144381*197499903_197499976	1	69	15.588457268119896	8	0.3768115942028985	0.0	1.2582759	4.557724	5.5838428	0.0	8.188014	0.0062482087	4.539071	2.9202302	0.0	1.0001795	1.1718141	0.0	0.0	7.4870467	1.4970751	0.01939637	0.0	0.0	0.0	6.501677	0.0	3.2439373	2.4508371	0.0	0.00695779	7.9282436	0.0	0.0	2.2971625	5.1147585	1.3283533
1151	ENSG00000162971*199955488_199955626	1	244	28.792360097775937	22	0.4877049180327868	1.5523897	2.5072317	4.9761868	6.754594	0.25424275	4.035459	0.39421833	1.4420527	0.0	0.0	0.0	0.9007565	1.6343575	3.0974329	4.6129847	0.06093933	0.0	0.0	1.8872885	0.0	3.5089016	1.2098069	1.1347935	1.4173719	2.7193217	0.78272694	4.9421473	2.1877625	0.0	0.0	6.486684	0.0
1152	ENSG00000162971*199955392_199955467	1	55	22.956480566497994	12	0.6545454545454545	2.3533764	0.7889776	1.3302907	5.822178	0.0	6.1067424	1.1414732	0.49976784	1.8596193	0.0	0.0	0.26029542	0.0	0.0	4.6216207	1.3205377	0.0	1.9131927	0.57270145	0.0	4.6139503	0.0	2.431817	1.0515091	0.9477748	0.30216843	5.859125	1.4416294	0.511677	0.0	4.812629	0.6193394
1153	ENSG00000240344*200888948_200889067	1	1171	33.80828300875393	103	0.4953031596925704	3.1926603	2.3385432	2.029685	6.9076	0.0	3.7957711	1.8321207	3.6415405	1.3249081	0.21644245	1.3221503	0.0	0.6844876	1.9783934	4.5388417	0.2613218	0.0	4.6297994	0.0	0.0	4.1078367	0.0	2.9951637	1.102007	0.47905025	0.0	4.1120677	0.0	0.0	1.5730838	3.5505028	1.016664
1154	ENSG00000240344*200889070_200889185	1	294	36.180105030251084	18	0.4727891156462585	1.2791494	1.0029349	6.443957	5.248094	0.0	5.19826	0.28323594	0.7879279	1.3362411	0.0	0.083212666	0.0	0.0	1.7605034	2.814679	2.1747596	0.0	1.5914313	2.2523632	0.0	4.6116967	0.0	0.5374597	2.1864686	1.6950104	1.4062636	5.6278415	0.97324824	1.5834548	0.4345056	2.9052148	1.6830261
[truncated: 10,063 more rows]
