# Supplementary material for: CamoTSS: analysis of alternative transcription start sites for cellular phenotypes and regulatory patterns from 5' scRNA-seq data
Source: Nat Commun. 2023 Nov 9;14:7240. doi: 10.1038/s41467-023-42636-1 (PMC10636040; doi:10.1038/s41467-023-42636-1)
Supplement: Supplementary file 12 — Source Data [file 41467_2023_42636_MOESM12_ESM.zip › Fig2A_combined_features.csv]

	cnn_ture_label	score
0	1	1.0
1	1	1.0086266e-06
2	0	4.7875636e-07
3	0	1.3298992e-06
4	0	8.359474e-08
5	1	0.99999964
6	1	1.0
7	1	1.0
8	1	0.985232
9	0	6.4984434e-08
10	1	1.0
11	1	1.0
12	1	1.0
13	1	1.0
14	0	9.4893075e-08
15	1	0.99662685
16	1	1.0
17	1	1.0
18	1	0.9999999
19	1	1.0
20	1	1.0
21	1	0.06086735
22	1	0.9999994
23	1	0.9999981
24	1	0.62786716
25	0	1.2624356e-09
26	1	1.0
27	0	1.0
28	1	1.0
29	0	0.9999982
30	1	0.004689735
31	1	1.0
32	1	1.0
33	1	1.0
34	0	0.0020502263
35	1	1.2056571e-06
36	1	1.0
37	1	0.9999795
38	1	1.0
39	1	7.2027666e-05
40	1	1.0
41	1	1.0
42	1	1.0
43	1	1.0
44	0	4.428816e-07
45	1	0.99912864
46	0	0.00035190006
47	1	0.7022468
48	1	1.0
49	1	0.07638556
50	1	1.0
51	0	0.10517375
52	1	0.90771025
53	1	1.0
54	1	0.9999778
55	0	0.00027411967
56	0	7.789896e-06
57	1	1.0
58	1	0.998602
59	1	1.0
60	0	8.136146e-06
61	1	0.84110045
62	0	4.7871777e-05
63	1	6.628698e-07
64	1	1.0
65	0	2.4026373e-05
66	1	1.0
67	1	1.0
68	1	0.9999807
69	1	0.99997807
70	0	8.061255e-05
71	1	1.0
72	1	1.0
73	1	1.0
74	1	1.0
75	1	0.9810462
76	1	1.0
77	1	1.0
78	1	1.0
79	1	1.0
80	0	1.4653506e-09
81	1	0.9999964
82	0	0.00030182308
83	1	1.0
84	0	5.429787e-08
85	1	0.9999999
86	1	1.0
87	1	1.0
88	1	1.0
89	1	1.0
90	1	1.0
91	1	1.0
92	1	1.0
93	0	0.004621902
94	1	0.9999999
95	1	1.0
96	0	1.0328841e-06
97	0	1.2633099e-09
98	1	1.0
99	1	1.0
100	1	0.9999919
101	1	0.012342831
102	1	1.0
103	1	1.0
104	1	1.0
105	1	1.0
106	1	1.0
107	1	0.9999968
108	1	1.0
109	1	1.0
110	1	1.0
111	1	1.0
112	1	1.0
113	1	0.99996877
114	1	1.0
115	1	1.5523497e-05
116	1	1.0
117	1	1.0
118	1	1.0
119	1	1.0
120	1	0.81145424
121	1	0.99999344
122	1	1.0
123	1	0.9994586
124	1	0.55223584
125	1	1.0
126	1	1.0
127	1	0.9890098
128	1	0.99998987
129	1	1.0
130	1	1.0
131	1	1.0
132	0	7.4079196e-07
133	1	1.0
134	1	0.99991345
135	1	1.0
136	1	0.99937207
137	1	0.9999999
138	1	0.99995196
139	1	0.9993944
140	1	1.0
141	1	0.11503634
142	1	1.0
143	0	0.0064816307
144	1	1.0
145	1	1.0
146	1	1.0
147	1	1.0
148	1	1.0
149	1	0.99998116
150	1	0.99999964
151	1	1.0
152	1	1.0
153	1	1.0
154	1	1.0
155	1	0.99999344
156	1	1.0
157	1	1.0
158	1	1.0
159	0	1.5112619e-06
160	0	1.2637811e-07
161	1	1.8836903e-10
162	1	1.0
163	1	1.0
164	1	1.0
165	1	1.0
166	1	1.0
167	1	1.0
168	1	1.0
169	1	0.9996978
170	1	0.9999738
171	0	1.3346855e-06
172	1	0.9999155
173	1	1.0
174	0	0.038711805
175	1	0.9999201
176	1	0.9994209
177	0	0.955874
178	1	1.0
179	1	1.0
180	1	1.0
181	1	1.0
182	1	1.0
183	1	1.0
184	1	1.0
185	1	1.0
186	1	1.0
187	1	1.0
188	1	0.99632865
189	1	0.9999683
190	1	1.0
191	1	0.9999999
192	1	1.0
193	1	1.0
194	1	1.0
195	1	1.0
196	1	1.0
197	1	0.9998915
198	1	1.0
199	1	0.9999931
200	1	1.0
201	1	0.99975795
202	1	1.0
203	1	1.0
204	1	1.0
205	0	8.897385e-10
206	0	0.0001359107
207	0	1.0
208	1	0.20085949
209	1	0.99999714
210	1	0.99999917
211	1	1.0
212	0	1.007936e-05
213	1	1.0
214	1	1.0
215	1	1.0
216	1	0.0001363081
217	1	1.0
218	0	0.9959388
219	0	4.8203253e-07
220	1	1.0
221	1	0.9999988
222	1	0.88352567
223	1	1.0
224	1	1.0
225	1	1.0
226	1	1.0
227	1	0.99865997
228	1	0.99959093
229	0	0.15179938
230	0	2.5837082e-05
231	1	0.9751247
232	0	1.0076443e-09
233	1	1.0
234	1	0.99999034
235	0	7.950888e-06
236	1	1.0
237	1	0.9999999
238	1	1.0
239	0	2.0457191e-08
240	1	1.0
241	1	1.0
242	0	3.7564877e-07
243	0	3.7272113e-08
244	1	1.0
245	1	1.0
246	1	1.0
247	1	1.0
248	1	0.9999989
249	1	1.0
250	1	0.9999982
251	1	1.0
252	1	1.0
253	1	0.9999994
254	1	1.0
255	0	1.8954767e-09
256	1	1.0
257	1	1.0
258	1	1.0
259	1	1.0
260	1	1.0
261	1	1.0
262	1	1.0
263	1	0.9999715
264	1	1.0
265	1	1.0
266	1	1.0
267	1	1.0
268	1	1.0
269	0	4.629508e-06
270	1	1.0
271	1	1.0
272	0	4.9441736e-05
273	1	0.66771936
274	0	6.536989e-06
275	1	1.0
276	1	1.0
277	1	1.0
278	1	1.0
279	1	1.0
280	1	1.0
281	0	2.9241853e-06
282	1	1.0
283	1	1.0
284	0	1.9816268e-07
285	1	3.2536043e-08
286	1	0.0037320696
287	1	1.0
288	1	1.0
289	1	1.0
290	0	5.2285154e-06
291	1	1.0
292	1	0.99999976
293	1	1.0
294	1	1.0
295	1	1.0
296	1	1.0
297	1	1.0
298	1	0.99999917
299	1	0.14022635
300	1	0.9999583
301	1	1.0
302	1	1.0
303	1	0.9997447
304	1	1.0
305	1	0.7954736
306	1	0.9999962
307	1	1.0
308	1	0.99999976
309	1	1.0
310	1	0.03413255
311	1	0.9988034
312	1	1.0
313	1	0.9999863
314	0	1.0
315	1	1.0
316	0	9.434971e-07
317	0	8.042437e-11
318	1	1.0
319	0	2.0670718e-08
320	1	1.0
321	1	0.98722315
322	1	1.0
323	1	1.0
324	0	1.8600641e-06
325	0	2.7839942e-06
326	1	0.99951684
327	1	0.99999976
328	0	5.144417e-09
329	1	0.9999875
330	1	1.0
331	1	1.0
332	1	1.0
333	1	1.0
334	1	0.9999852
335	0	2.7325113e-05
336	0	3.573373e-06
337	1	1.0
338	1	1.0
339	1	0.9999021
340	1	1.0
341	1	0.9999175
342	1	1.0
343	1	1.0
344	1	1.0
345	1	1.0
346	1	1.0
347	1	0.9999993
348	1	1.0
349	1	0.43741253
350	1	1.0
351	1	1.0
352	1	1.0
353	1	1.0
354	1	1.0
355	1	1.0
356	1	1.0
357	0	2.8939787e-06
358	1	1.0
359	0	2.7511082e-06
360	1	1.0
361	1	0.9969893
362	0	4.6485598e-09
363	0	5.0793107e-05
364	1	1.0
365	1	0.99999976
366	1	1.0
367	0	0.005265371
368	1	0.9999708
369	0	1.7395937e-08
370	1	1.0
371	1	1.0
372	0	1.685416e-08
373	1	0.23063824
374	1	1.0
375	1	1.0
376	1	1.0
377	1	1.0
378	1	0.35769004
379	1	1.0
380	1	1.0
381	1	0.99993205
382	1	1.0
383	1	1.0
384	1	0.99955815
385	1	0.019591112
386	0	0.00013978287
387	0	0.019416915
388	1	1.0
389	0	7.3113138e-09
390	1	1.0
391	1	0.99999774
392	1	1.0
393	1	0.9999814
394	1	0.99688303
395	1	1.0
396	1	1.0
397	0	0.0028953764
398	1	0.9781401
399	1	1.0
400	1	1.0
401	1	1.0
402	1	0.7673409
403	1	0.9328057
404	1	1.0
405	1	0.9999838
406	1	0.9988393
407	1	1.0
408	0	1.9500877e-07
409	1	1.0
410	0	0.0064928695
411	0	0.27481222
412	0	0.011599815
413	1	1.0
414	1	0.99999297
415	1	1.0
416	0	3.3246833e-06
417	1	1.0
418	0	0.00026307398
419	1	1.0
420	0	1.0
421	1	1.0
422	0	4.8267793e-07
423	1	1.0
424	1	1.0
425	1	1.0
426	1	1.0
427	1	0.37328598
428	1	1.0
429	1	1.0
430	1	1.0
431	1	0.9999902
432	1	1.0
433	0	9.031033e-06
434	1	0.99999917
435	1	7.438078e-08
436	0	9.1280975e-07
437	0	5.6228906e-09
438	0	4.1425883e-05
439	0	0.00017084509
440	0	1.0804648e-06
441	1	0.9978143
442	1	1.0
443	1	1.0
444	1	1.0
445	1	0.2464714
446	1	1.0
447	1	1.0
448	0	2.6478774e-12
449	1	1.0
450	1	0.55093163
451	1	1.0
452	1	1.0
453	0	0.0003043709
454	1	1.0
455	1	0.9989396
456	1	0.99999976
457	1	1.0
458	1	1.0
459	1	1.0
460	0	9.573874e-05
461	1	1.0
462	1	0.00026129666
463	1	1.0
464	0	7.1486217e-10
465	1	0.9999999
466	1	0.95847833
467	0	1.4291539e-06
468	1	1.0
469	1	0.9788234
470	1	0.95120656
471	1	1.0
472	1	0.99999976
473	1	1.0
474	0	6.1922947e-07
475	1	1.0
476	1	1.0
477	0	0.0015886273
478	1	1.0
479	1	0.99942577
480	0	0.16902503
481	1	0.9999957
482	0	1.254396e-07
483	1	1.0
484	1	1.0
485	1	0.999997
486	1	1.0
487	1	1.0
488	1	1.0
489	1	1.0
490	1	1.0
491	1	1.0
492	1	1.0
493	1	1.0
494	1	0.9999689
495	1	0.99999785
496	1	0.9903458
497	1	1.0
498	1	0.99773186
499	0	0.00041341342
500	1	0.99781007
501	1	1.0
502	1	1.0
503	0	2.537328e-09
504	1	0.9999999
505	1	1.0
506	1	0.9999995
507	1	1.0
508	0	3.429319e-07
509	1	1.0
510	1	1.0
511	1	0.99999905
512	1	1.0
513	1	1.0
514	0	0.05535002
515	0	3.9565357e-10
516	1	0.9999881
517	1	1.0
518	0	0.0008006869
519	0	0.99999654
520	0	8.4083695e-06
521	1	1.0
522	0	0.010726613
523	1	1.0
524	1	1.0
525	0	2.5826474e-10
526	0	3.1687467e-10
527	1	1.0
528	0	8.83478e-06
529	1	0.4465291
530	1	1.0
531	1	1.0
532	0	0.0032200762
533	1	1.0
534	1	1.0
535	0	0.22396924
536	1	1.0
537	1	1.0
538	1	1.0
539	1	1.0
540	1	1.0
541	1	1.0
542	1	1.0
543	0	1.7342174e-05
544	1	1.0
545	1	1.0
546	0	1.0
547	1	0.9999471
548	1	0.9999989
549	1	0.9997272
550	1	1.0
551	0	1.08502825e-11
552	0	7.3520937e-07
553	1	1.0
554	0	0.8562424
555	0	0.0041529513
556	1	1.0
557	1	1.0
558	1	1.0
559	1	1.0
560	1	1.0
561	0	1.2795913e-10
562	1	1.0
563	0	1.4353155e-05
564	0	4.8454712e-08
565	1	1.0
566	0	3.2625856e-05
567	1	0.9999933
568	1	1.0
569	1	0.9999919
570	1	1.0
571	0	0.076771356
572	1	0.8016347
573	0	0.49781814
574	1	1.0
575	0	9.447069e-06
576	1	1.0
577	0	0.9999999
578	1	0.9281829
579	1	0.99999046
580	1	1.0
581	1	1.0
582	1	1.0
583	1	1.0
584	1	1.0
585	1	1.0
586	0	5.391387e-07
587	0	0.5976655
588	0	0.00024464226
589	1	0.9998374
590	1	0.99999154
591	1	1.0
592	1	1.0
593	1	0.008753767
594	1	1.0
595	0	0.99508554
596	0	1.1855173e-05
597	1	1.0
598	1	1.0
599	0	0.0010237353
600	1	0.9999999
601	1	1.0
602	1	1.0
603	0	9.750993e-06
604	1	1.0
605	1	1.0
606	1	1.0
607	1	1.0
608	0	0.0015814422
609	1	1.0
610	1	1.0
611	1	1.0
612	1	0.99999523
613	0	7.69983e-12
614	0	0.25134727
615	1	1.0
616	0	1.4581046e-06
617	1	1.0
618	0	0.16907406
619	1	1.0
620	1	1.0
621	1	1.0
622	1	1.0
623	1	1.0
624	1	1.0
625	1	1.0
626	1	0.99999535
627	1	1.0
628	1	1.0
629	1	1.0
630	0	0.0053497166
631	0	0.99906224
632	0	0.99998176
633	1	1.0
634	1	1.0
635	1	0.99997663
636	1	0.9999342
637	1	0.9999962
638	1	1.0
639	1	0.99066585
640	1	0.99937516
641	1	1.0
642	1	1.0
643	1	1.0
644	1	1.0
645	1	1.0
646	1	1.0
647	0	0.00010466458
648	0	0.7460266
649	0	5.3272032e-08
650	1	1.0
651	0	2.6869502e-08
652	1	1.0
653	0	1.9327008e-05
654	0	1.0076449e-05
655	0	5.701759e-07
656	0	0.028758418
657	0	3.0492626e-09
658	0	1.4175873e-09
659	1	1.0
660	0	3.075048e-07
661	0	3.7735613e-13
662	0	6.987526e-07
663	1	1.0
664	0	0.019114004
665	0	5.469683e-05
666	0	1.5664049e-06
667	0	1.3027103e-05
668	0	0.7825314
669	0	2.5366228e-08
670	0	0.00022677184
671	0	2.6700868e-06
672	0	2.077036e-11
673	0	3.591914e-10
674	0	1.7882744e-06
675	0	4.6088335e-08
676	0	2.3322758e-05
677	0	0.0006516023
678	0	5.0698112e-05
679	0	4.0317514e-06
680	0	6.8373885e-07
681	0	5.771072e-07
682	0	0.00059794204
683	0	9.932317e-07
684	0	4.089544e-06
685	0	2.7315903e-09
686	0	9.396831e-05
687	0	0.0013116334
688	0	2.6433042e-06
689	0	1.0076112e-06
690	0	1.9096613e-07
691	0	4.384495e-05
692	0	2.537894e-06
693	0	3.2858707e-09
694	0	8.3070156e-10
695	1	1.0
696	0	7.682058e-07
697	1	1.0
698	0	1.2204603e-08
699	0	3.9703505e-06
700	0	0.00034220432
701	1	0.99995923
702	0	1.3269323e-05
703	1	1.0
704	1	0.99999964
705	0	1.743651e-10
706	0	2.8110117e-06
707	0	3.3199536e-05
708	0	9.478347e-06
709	0	2.734089e-07
710	1	1.0
711	0	5.433415e-06
712	0	0.00057888107
713	0	2.2625944e-07
714	0	2.5436233e-05
715	0	4.1973017e-06
716	0	8.413127e-05
717	0	1.00068505e-07
718	0	0.026109073
719	0	1.6072944e-06
720	1	1.0
721	0	0.0010977372
722	0	5.651461e-12
723	0	1.7034042e-08
724	0	0.003320204
725	1	1.0
726	0	0.121522084
727	0	0.019051345
728	0	3.1364325e-05
729	0	0.0033837478
730	0	1.094816e-06
731	0	1.5219665e-05
732	0	4.0584814e-06
733	0	0.0012151147
734	1	1.0
735	0	1.564808e-08
736	0	0.00023650397
737	0	2.0970097e-06
738	0	0.0014323429
739	0	4.9840954e-09
740	1	1.0
741	0	1.7449527e-05
742	0	2.3476791e-06
743	0	4.859863e-05
744	0	3.8592108e-07
745	0	1.0335388e-09
746	0	1.5547248e-06
747	0	2.8061673e-09
748	0	7.239406e-09
749	1	1.0
750	0	3.5258305e-05
751	0	6.90481e-08
752	1	1.0
753	1	1.0
754	1	1.0
755	1	1.0
756	0	7.355068e-08
757	0	1.5117052e-08
758	0	7.023022e-07
759	0	2.749503e-07
760	1	1.0
761	0	0.41072902
762	0	2.9563132e-10
763	0	3.526926e-09
764	0	1.483379e-09
765	0	5.165763e-09
766	0	7.454386e-11
767	0	1.986825e-07
768	0	2.2006117e-07
769	1	1.0
770	0	1.8635501e-07
771	0	1.4883436e-10
772	0	2.1590753e-11
773	0	3.7860395e-06
774	0	1.272038e-10
775	0	1.4150775e-07
776	0	2.7294955e-10
777	0	3.5781034e-09
778	0	1.6010306e-08
779	0	1.6887498e-08
780	0	0.0026065449
781	0	6.424964e-07
782	0	2.0810181e-05
783	0	3.680697e-08
784	0	0.18904947
785	0	1.9600904e-08
786	0	1.761873e-08
787	0	6.8071927e-06
788	0	3.3025415e-05
789	0	7.738133e-10
790	0	0.00027652198
791	0	0.9864688
792	0	2.6181202e-05
793	0	5.919059e-05
794	0	0.55037904
795	0	0.00011738462
796	0	0.07926771
797	0	0.3285181
798	1	1.0
799	0	0.00018963349
800	0	1.7464379e-07
801	0	1.6518591e-08
802	0	0.998214
803	0	1.4099365e-10
804	0	1.5457982e-09
805	0	1.7470253e-08
806	0	4.6089166e-10
807	1	1.0
808	0	0.0004591109
809	1	1.0
810	1	1.0
811	0	7.02298e-06
812	0	0.00057534745
813	0	0.99300146
814	0	4.102756e-08
815	0	0.0010478712
816	0	2.3307231e-14
817	1	1.0
818	0	1.148696e-05
819	0	7.884734e-07
820	0	0.0009625968
821	0	0.0010151332
822	0	1.0150047e-06
823	0	4.9129694e-06
824	0	1.0160245e-08
825	0	0.00058784767
826	1	0.99999964
827	0	0.00089884456
828	0	0.002878315
829	0	4.242968e-11
830	1	1.0
831	0	1.13590795e-05
832	0	5.914243e-10
833	0	7.476776e-05
834	0	0.11310329
835	0	0.9557076
836	0	1.1271142e-09
837	0	1.0753028e-05
838	0	8.7483306e-05
839	0	6.952404e-06
840	1	1.0
841	1	1.0
842	0	1.0
843	0	5.6876496e-07
844	0	0.0011269973
845	0	1.2824727e-07
846	0	5.9599125e-07
847	0	4.6115377e-07
848	0	4.248803e-09
849	0	2.2695033e-07
850	0	1.6367694e-07
851	0	1.3360047e-06
852	0	1.7292813e-09
853	0	5.059308e-07
854	0	6.7077003e-06
855	1	1.0
856	0	6.348985e-08
857	1	1.0
858	0	0.8159245
859	1	1.0
860	0	2.5776436e-07
861	0	0.59413105
862	0	0.5475803
863	0	3.9239058e-05
864	0	3.2511156e-09
865	0	2.7182812e-08
866	0	0.04622768
867	0	5.517865e-05
868	0	2.8184736e-08
869	0	9.55473e-11
870	0	1.2213515e-07
871	0	0.0060485974
872	0	1.8652316e-05
873	0	6.545078e-08
874	1	1.0
875	0	2.7225617e-08
876	0	3.0745046e-08
877	0	1.2816437e-07
878	0	3.4372647e-08
879	0	2.5493947e-11
880	1	1.0
881	0	2.0053167e-05
882	0	0.09071486
883	0	2.0305738e-06
884	0	8.2369285e-11
885	0	5.9079906e-07
886	0	1.5272997e-05
887	0	3.594457e-05
888	0	8.335174e-13
889	0	5.3240383e-05
890	0	1.0
891	0	1.2682397e-05
892	0	1.1534062e-05
893	0	0.99187696
894	0	1.7245164e-06
895	0	4.068375e-12
896	0	0.00051038637
897	0	0.0015136336
898	0	3.2239795e-06
899	0	0.12728336
900	0	3.8333393e-08
901	0	7.7840073e-10
902	0	0.000115915034
903	0	3.507697e-10
904	0	1.455065e-05
905	0	3.955739e-12
906	0	4.7303165e-06
907	0	5.7058605e-07
908	0	0.003069078
909	0	1.0181343e-06
910	0	0.006817788
911	0	0.004832482
912	0	0.004760411
913	0	1.9160291e-08
914	0	1.9474413e-07
915	0	2.3374477e-12
916	0	4.128802e-06
917	0	1.1945629e-07
918	1	0.9999993
919	0	3.570371e-10
920	0	1.5220272e-07
921	1	1.0
922	0	6.1735385e-08
923	0	1.30717535e-05
924	0	0.00012893764
925	0	0.00011335343
926	0	1.0609211e-07
927	0	0.00044849043
928	0	2.2103672e-05
929	0	5.023337e-07
930	0	4.4680373e-06
931	0	1.8645314e-07
932	0	1.0634753e-06
933	0	1.7021095e-05
934	0	1.5211104e-05
935	0	1.2361258e-05
936	0	1.7065546e-09
937	0	0.0023291272
938	0	0.99199986
939	0	0.083861165
940	0	2.4183247e-09
941	0	2.3906596e-10
942	1	0.99998736
943	0	2.3930329e-09
944	0	1.8645174e-09
945	0	4.0792516e-09
946	1	1.0
947	0	8.148868e-12
948	0	1.5522279e-08
949	0	1.6815749e-09
950	1	1.0
951	0	9.3512455e-08
952	0	0.0010704222
953	0	9.0117265e-07
954	0	0.21218593
955	1	1.0
956	0	4.8905454e-06
957	0	3.8145809e-06
958	0	6.9497054e-07
959	0	1.2687947e-08
960	0	0.012132292
961	0	1.6422836e-08
962	0	1.5675853e-07
963	0	1.3274005e-05
964	0	1.3054716e-07
965	1	1.0
966	0	3.085035e-07
967	0	3.392331e-08
968	0	2.8276192e-05
969	0	0.00034290386
970	1	0.9998692
971	1	0.99482465
972	0	3.8879505e-05
973	1	1.0
974	0	0.0030637854
975	0	4.6931077e-11
976	0	1.5602532e-07
977	0	1.4986068e-10
978	0	7.1037404e-10
979	0	3.3319975e-10
980	1	1.0
981	0	0.00041175506
982	1	1.0
983	0	3.34839e-10
984	1	1.0
985	0	0.0009553882
986	0	0.83391136
987	0	0.00036841768
988	0	2.281521e-08
989	1	1.0
990	0	0.00032068603
991	0	0.14377595
992	0	0.016572772
993	0	4.249077e-05
994	0	3.135081e-10
995	0	4.2279844e-10
996	0	1.7698882e-09
997	0	0.00012403514
998	0	1.6999074e-06
999	0	1.9630834e-08
1000	0	0.9997838
1001	0	3.0046397e-07
1002	0	7.3602587e-07
1003	0	0.00029861453
1004	0	7.663565e-09
1005	1	1.08416765e-11
1006	0	0.00063817337
1007	0	0.0041257665
1008	0	1.1172162e-07
1009	0	0.00043699687
1010	0	9.80204e-08
1011	0	0.05376721
1012	0	0.97885865
1013	0	4.864223e-08
1014	0	0.6276398
1015	0	9.1065155e-11
1016	0	1.8016719e-05
1017	0	5.9647337e-10
1018	0	4.38415e-07
1019	0	0.00022362116
1020	0	9.626212e-06
1021	0	0.03401613
1022	1	1.0
1023	1	1.0
1024	0	3.9240463e-06
1025	0	3.0830183e-09
1026	0	5.3431366e-09
1027	0	0.0016348696
1028	0	6.229427e-07
1029	0	1.4864314e-05
1030	0	1.360419e-05
1031	0	3.0412223e-10
1032	0	2.655381e-06
1033	0	1.7567644e-06
1034	0	1.7869877e-09
1035	0	0.0043008863
1036	0	1.7682256e-05
1037	0	5.91651e-06
1038	0	0.0011710804
1039	1	0.9999912
1040	0	4.7782628e-08
1041	0	0.13881299
1042	0	0.016290087
1043	0	7.396481e-09
1044	0	2.0086509e-05
1045	0	3.3239595e-11
1046	0	1.0521035e-06
1047	0	9.171277e-10
1048	0	0.0004364209
1049	0	0.9969074
1050	0	1.2730113e-10
1051	0	1.2019106e-07
1052	0	1.0769372e-06
1053	0	1.6540776e-07
1054	0	0.48225057
1055	0	0.00024572696
1056	0	2.6115422e-05
1057	0	6.4763035e-09
1058	0	0.10412996
1059	0	8.0613296e-07
1060	0	0.6439941
1061	1	1.0
1062	1	1.0
1063	1	0.99999666
1064	0	5.5290917e-07
1065	0	0.0063145654
1066	0	1.6500247e-10
1067	0	2.2831887e-11
1068	0	3.5924622e-05
1069	0	0.004848956
1070	1	1.0
1071	1	1.0
1072	0	0.5107675
1073	0	0.051256496
1074	0	0.000116087154
1075	0	8.127739e-06
1076	1	0.999617
1077	0	0.21197028
1078	0	0.062442884
1079	0	0.64033395
1080	0	1.5114148e-06
1081	0	0.018800763
1082	0	0.00023655043
1083	1	0.9942972
1084	0	6.6269926e-08
1085	0	0.0010304978
1086	0	4.2894066e-05
1087	1	1.0
1088	0	7.617692e-08
1089	1	1.0
1090	0	1.2874834e-07
1091	0	1.6986518e-11
1092	0	1.4974433e-11
1093	0	9.434494e-09
1094	0	0.00019670579
1095	0	4.5064144e-06
1096	0	2.3579483e-07
1097	0	0.046041176
1098	0	9.981495e-09
1099	0	7.1329714e-07
1100	0	0.0008421486
1101	0	1.5280586e-06
1102	0	0.82409227
1103	0	0.1612884
1104	0	1.2192528e-08
1105	0	1.7006561e-10
1106	1	1.0
1107	1	0.9999999
1108	0	9.3386255e-08
1109	0	9.179927e-09
1110	0	1.5253491e-09
1111	0	2.4438245e-07
1112	0	0.0007304007
1113	0	0.00090205204
1114	0	4.4672134e-08
1115	0	5.1477565e-07
1116	0	4.2579083e-07
1117	1	1.0
1118	0	0.38435057
1119	0	0.4299028
1120	0	2.5914135e-08
1121	0	6.0183345e-05
1122	1	1.0
1123	1	1.0
1124	1	1.0
1125	1	1.0
1126	1	1.0
1127	1	0.99989724
1128	0	2.0212292e-07
1129	1	1.0
1130	1	1.0
1131	1	1.0
1132	1	1.0
1133	1	1.0
1134	1	1.0
1135	1	1.0
1136	1	2.2550264e-08
1137	1	1.0
1138	1	1.0
1139	1	1.0
1140	1	1.0
1141	1	1.4532506e-10
1142	0	1.1303504e-12
1143	1	1.0
1144	1	1.0
1145	1	1.0
1146	1	1.0
1147	1	1.0
1148	0	2.9795895e-11
1149	1	0.99999917
1150	1	1.0
1151	1	0.9999982
1152	1	1.0
1153	1	1.0
1154	1	1.0
1155	1	1.0
1156	0	3.1291327e-09
1157	0	2.825326e-15
1158	1	1.0
1159	0	0.00013000752
1160	1	1.0
1161	1	1.0
1162	1	1.0
1163	0	1.270672e-11
1164	1	1.0
1165	1	1.0
1166	1	1.0
1167	1	0.99998665
1168	1	0.99999976
1169	1	1.0
1170	1	1.0
1171	1	1.0
1172	1	1.0
1173	1	0.9999938
1174	1	1.0
1175	1	1.0
1176	1	1.0
1177	0	9.314819e-13
1178	1	1.0
1179	1	1.0
1180	1	0.9999994
1181	1	1.0
1182	1	1.0
1183	1	1.0
1184	1	1.0
1185	1	0.9999999
1186	1	1.0
1187	1	0.9999486
1188	0	0.0003116208
1189	1	1.0
1190	0	3.5322442e-13
1191	0	2.4527578e-11
1192	0	2.1490561e-05
1193	0	1.1893016e-08
1194	0	9.2299815e-06
1195	0	3.129349e-08
1196	1	1.0
1197	1	0.99999166
1198	0	1.1035916e-11
1199	1	0.9999988
1200	1	0.99997914
1201	1	0.9999999
1202	1	1.0
1203	1	1.0
1204	0	0.99999845
1205	1	1.0
1206	1	1.0
1207	1	1.0
1208	1	0.9999999
1209	1	1.0
1210	1	1.0
1211	1	1.0
1212	1	1.0
1213	1	1.0
1214	1	1.0
1215	1	0.9978174
1216	1	1.0
1217	1	1.0
1218	0	1.882064e-13
1219	1	1.0
1220	0	7.8515644e-05
1221	1	1.0
1222	1	1.0
1223	1	1.0
1224	1	1.0
1225	1	1.0
1226	0	1.3554761e-09
1227	1	0.9995278
1228	1	1.0
1229	1	1.0
1230	1	1.0
1231	1	1.0
1232	1	0.99999976
1233	1	1.0
1234	1	1.0
1235	1	1.0
1236	1	0.9999999
1237	1	1.0
1238	1	0.9999993
1239	1	1.0
1240	1	1.0
1241	0	3.3539052e-14
1242	0	2.952355e-12
1243	1	0.99973804
1244	1	1.0
1245	1	0.9999815
1246	1	0.99839205
1247	1	1.0
1248	0	0.0004229364
1249	0	3.226619e-06
1250	1	1.0
1251	1	0.99998677
1252	1	1.0
1253	1	0.99700564
1254	1	0.99984884
1255	0	1.4889413e-05
1256	1	1.0
1257	0	1.033594e-13
1258	0	1.0
1259	1	1.0
1260	1	1.0
1261	1	1.0
1262	1	1.0
1263	1	1.0
1264	1	0.9999987
1265	1	0.9999857
1266	1	1.0
1267	1	0.9999994
1268	1	0.9999715
1269	1	1.0
1270	1	0.9998323
1271	1	0.9999995
1272	1	1.0
1273	1	1.0
1274	1	1.0
1275	1	0.9999999
1276	1	0.99998415
1277	1	1.0
1278	1	1.0
1279	1	1.0
1280	0	0.99999976
1281	0	8.541675e-14
1282	1	1.0
1283	1	1.0
1284	1	1.0
1285	1	1.0
1286	1	1.0
1287	1	1.0
1288	1	1.0
1289	1	1.0
1290	1	1.0
1291	1	1.0
1292	1	1.0
1293	1	1.0
1294	1	1.0
1295	1	0.999982
1296	1	1.0
1297	1	0.9999957
1298	1	0.9999975
1299	1	1.0
1300	1	1.0
1301	1	1.0
1302	1	0.99998176
1303	1	0.9999411
1304	0	0.00015995752
1305	1	1.0
1306	1	1.0
1307	0	2.2842637e-12
1308	1	0.999998
1309	1	1.0
1310	1	1.0
1311	1	1.0
1312	1	1.0
1313	1	1.0
1314	1	1.0
1315	1	1.0
1316	1	0.9999254
1317	1	1.0
1318	1	0.99997103
1319	1	1.0
1320	1	0.99999666
1321	1	1.0
1322	1	0.9999881
1323	1	1.0
1324	1	1.0
1325	1	1.0
1326	1	1.0
1327	1	0.9999931
1328	0	9.715701e-06
1329	1	1.0
1330	0	2.7472965e-13
1331	1	0.99997795
1332	1	1.0
1333	1	0.9998117
1334	1	0.99997723
1335	0	8.920943e-06
1336	0	1.0
1337	0	2.3834875e-11
1338	1	1.0
1339	1	1.0
1340	1	1.0
1341	1	1.0
1342	1	1.0
1343	1	1.0
1344	1	1.0
1345	1	1.0
1346	1	1.0
1347	1	0.99999475
1348	1	1.0
1349	1	1.0
1350	1	1.0
1351	1	1.0
1352	1	1.0
1353	1	1.0
1354	1	1.0
1355	1	1.200521e-09
1356	1	1.0
1357	0	3.5437362e-13
1358	0	3.248203e-06
1359	1	0.9999839
1360	1	1.0
1361	1	0.9999993
1362	1	1.0
1363	0	3.4089596e-13
1364	0	7.972064e-06
1365	1	1.0
1366	1	1.0
1367	0	7.1271365e-14
1368	1	1.0
1369	1	0.9999896
1370	1	1.0
1371	1	1.0
1372	1	1.0
1373	1	1.0
1374	1	1.0
1375	1	1.0
1376	0	4.1756482e-07
1377	0	1.0927553e-09
1378	0	4.23147e-10
1379	0	4.5149642e-10
1380	1	1.0
1381	1	0.9999186
1382	1	1.0
1383	0	2.858576e-15
1384	1	1.0
1385	1	1.0
1386	1	1.0
1387	1	0.99999964
1388	1	0.9999809
1389	1	1.0
1390	1	0.9999999
1391	0	1.0
1392	0	9.389014e-11
1393	1	1.0
1394	1	0.99999917
1395	1	1.0
1396	1	1.0
1397	1	0.9999912
1398	1	0.9999925
1399	0	9.8106064e-08
1400	0	3.391242e-13
1401	0	3.6167203e-05
1402	1	1.0
1403	1	1.0
1404	1	1.0
1405	1	1.0
1406	1	1.0
1407	1	1.0
1408	1	8.79085e-12
1409	1	0.9999999
1410	1	1.0
1411	1	1.0
1412	1	1.0
1413	0	7.8828215e-15
1414	1	1.0
1415	1	0.99999523
1416	1	1.0
1417	1	1.0
1418	1	1.0383908e-07
1419	1	1.0
1420	1	0.995628
1421	1	1.0
1422	1	1.0
1423	0	3.7261277e-06
1424	1	1.0
1425	1	1.0
1426	1	1.0
1427	1	0.99995184
1428	1	1.0
1429	1	0.99953604
1430	0	6.695723e-06
1431	1	1.0
1432	0	9.849778e-15
1433	1	1.0
1434	1	1.0
1435	1	1.0
1436	0	5.443738e-05
1437	1	1.0
1438	1	0.9999962
1439	0	0.004070248
1440	1	0.99999774
1441	1	1.0
1442	1	1.0
1443	0	5.0646513e-06
1444	1	0.99973756
1445	1	1.0
1446	1	3.6081478e-06
1447	1	1.0
1448	0	1.0660601e-09
1449	1	1.0
1450	0	1.0
1451	1	1.0
1452	1	1.0
1453	1	1.0
1454	1	0.99991596
1455	1	1.0
1456	1	1.0
1457	1	1.0
1458	1	1.0
1459	1	0.999974
1460	1	1.0
1461	1	0.999998
1462	1	0.99999225
1463	1	1.0
1464	1	1.0
1465	1	1.0
1466	1	1.0
1467	1	1.0
1468	1	1.0
1469	1	1.0
1470	1	1.0
1471	0	3.831627e-09
1472	1	0.999866
1473	1	0.99998
1474	1	0.99999976
1475	1	0.99999774
1476	1	1.0
1477	0	5.2035474e-17
1478	1	0.9999995
1479	1	0.9999641
1480	1	1.0
1481	0	1.1621897e-05
1482	0	0.99933225
1483	1	1.0
1484	0	7.172461e-08
1485	0	7.343758e-15
1486	1	1.0
1487	1	1.0
1488	1	1.0
1489	0	6.668508e-15
1490	0	1.6257646e-06
1491	1	1.0
1492	1	1.0
1493	1	1.0
1494	1	1.0
1495	1	1.0
1496	1	1.0
1497	1	1.0
1498	1	1.0
1499	1	1.0
1500	1	0.9999876
1501	1	1.0
1502	1	1.0
1503	1	1.0
1504	0	2.532063e-09
1505	1	0.9999976
1506	1	1.0
1507	1	1.0
1508	1	1.0
1509	0	1.8342677e-08
1510	0	7.2087767e-07
1511	1	0.9998325
1512	1	1.0
1513	1	0.99990916
1514	1	1.0
1515	1	1.0
1516	1	1.0
1517	1	0.99998987
1518	1	0.9988894
1519	1	1.0
1520	1	1.0
1521	1	1.0
1522	1	1.0
1523	0	1.2166837e-15
1524	0	0.00014704454
1525	0	1.3409474e-06
1526	1	5.632667e-10
1527	0	7.186634e-12
1528	1	1.0
1529	0	0.048399195
1530	1	0.9999268
1531	1	1.0
1532	1	1.0
1533	1	1.0
1534	1	0.99999344
1535	1	1.0
1536	1	0.99992454
1537	0	6.9494107e-13
1538	0	8.347652e-12
1539	1	1.0
1540	1	0.9999995
1541	0	1.2000912e-08
1542	1	1.0
1543	1	1.0
1544	1	1.0
1545	1	1.0
1546	1	0.99987483
1547	1	1.0
1548	1	1.0
1549	1	0.99999833
1550	1	1.0
1551	1	1.0
1552	1	1.0
1553	1	1.0
1554	0	2.5197777e-09
1555	1	1.0
1556	1	1.0
1557	1	1.0
1558	1	1.0
1559	1	1.0
1560	1	1.0
1561	1	1.0
1562	0	1.0
1563	1	1.0
1564	1	1.0
1565	1	1.0
1566	0	2.373174e-13
1567	0	4.8812978e-11
1568	1	0.999843
1569	1	1.0
1570	1	1.0
1571	1	1.0
1572	1	1.0
1573	1	1.0
1574	1	1.0
1575	1	1.0
1576	1	1.0
1577	0	4.83438e-10
1578	1	0.9999473
1579	1	0.999936
1580	0	3.023101e-07
1581	1	1.0
1582	1	1.0
1583	1	1.0
1584	1	1.0
1585	1	1.0
1586	1	1.0
1587	1	1.0
1588	1	0.9999608
1589	1	1.0
1590	1	1.0
1591	1	1.0
1592	1	1.0
1593	1	0.99976665
1594	1	1.0
1595	1	1.0
1596	1	0.99965787
1597	1	0.9999907
1598	1	1.0
1599	1	1.0
1600	1	1.0
1601	1	1.0
1602	1	0.99882513
1603	1	1.0
1604	1	1.0
1605	1	1.0
1606	1	1.0
1607	1	0.9999994
1608	1	1.0
1609	0	1.1059918e-07
1610	1	1.0
1611	1	1.0
1612	1	0.99999976
1613	1	1.0
1614	1	1.0
1615	1	0.99991095
1616	1	1.0
1617	1	1.0
1618	1	0.99935
1619	1	1.0
1620	0	3.315103e-14
1621	0	5.529403e-10
1622	0	6.729668e-09
1623	1	1.0
1624	1	0.99994206
1625	1	1.0
1626	1	1.0
1627	1	1.0
1628	1	1.0
1629	1	1.0
1630	0	7.505589e-11
1631	1	0.99996567
1632	1	0.99998426
1633	1	1.0
1634	1	1.0
1635	0	6.4994967e-12
1636	1	1.0
1637	1	0.99999976
1638	1	1.0
1639	0	1.6885499e-12
1640	1	1.0
1641	1	1.0
1642	0	2.4695124e-05
1643	0	1.4097791e-08
1644	1	1.0
1645	1	0.9983589
1646	1	0.99998784
1647	1	0.9999583
1648	1	0.9999683
1649	1	0.9998222
1650	1	1.0
1651	1	1.0
1652	1	1.0
1653	1	1.0
1654	1	1.0
1655	1	1.0
1656	1	1.0
1657	1	0.99967945
1658	1	0.9999951
1659	0	0.9999999
1660	1	1.0
1661	1	1.0
1662	1	0.9999962
1663	1	1.0
1664	1	1.0
1665	1	1.0
1666	1	1.0
1667	1	1.0
1668	1	1.0
1669	0	1.0
1670	1	1.0
1671	1	1.0
1672	0	1.4044475e-05
1673	0	7.226737e-10
1674	1	0.99999535
1675	0	1.9975587e-06
1676	1	1.0
1677	1	1.0
1678	1	0.99996257
1679	1	1.0
1680	1	1.0
1681	1	0.999925
1682	0	5.337893e-07
1683	1	0.9999987
1684	1	1.0
1685	1	1.1662861e-06
1686	1	0.9999951
1687	1	1.0
1688	1	1.0
1689	0	1.9072644e-07
1690	1	1.0
1691	1	1.0
1692	1	1.0
1693	1	1.0
1694	1	1.0
1695	1	0.9998857
1696	0	8.1885604e-10
1697	1	1.0
1698	1	1.0
1699	1	1.0
1700	1	0.99999976
1701	1	1.0
1702	1	1.0
1703	1	0.9997887
1704	0	6.611776e-09
1705	1	1.0
1706	1	1.0
1707	1	1.0
1708	1	1.0
1709	1	1.0
1710	1	1.0
1711	1	0.99998856
1712	1	1.0
1713	1	1.0
1714	1	1.0
1715	1	1.0
1716	0	3.5969063e-13
1717	1	1.0
1718	1	1.0
1719	1	1.0
1720	1	1.0
1721	1	1.0
1722	1	1.0
1723	1	1.0
1724	1	1.0
1725	1	1.0
1726	1	1.0
1727	1	0.99860805
1728	0	1.0
1729	1	0.9999776
1730	1	0.99989855
1731	1	1.0
1732	0	2.3644557e-08
1733	1	0.99987364
1734	0	7.3859735e-07
1735	1	0.9999796
1736	1	0.9999323
1737	1	1.0
1738	1	0.99999857
1739	1	1.0
1740	1	1.0
1741	1	0.9999999
1742	1	1.0
1743	1	1.0
1744	1	0.99999034
1745	0	3.4044117e-06
1746	1	0.99998665
1747	1	0.99999976
1748	0	5.9449427e-08
1749	0	8.426929e-05
1750	0	2.339664e-09
1751	0	8.34401e-06
1752	0	3.5378694e-08
1753	0	4.147035e-05
1754	0	2.1100211e-12
1755	0	2.7055307e-08
1756	0	3.172059e-05
1757	0	1.0634473e-15
1758	0	1.5106359e-08
1759	0	0.00014855787
1760	0	1.4407989e-12
1761	0	3.1581973e-07
1762	1	1.0
1763	1	1.0
1764	0	7.252389e-11
1765	0	3.629732e-06
1766	0	6.189254e-08
1767	0	1.319719e-10
1768	0	4.970894e-11
1769	1	1.0
1770	0	3.0311777e-12
1771	1	1.0
1772	1	1.0
1773	0	1.0794806e-09
1774	0	3.2188952e-06
1775	0	3.141556e-11
1776	0	2.2810557e-11
1777	0	2.5291248e-08
1778	0	9.299604e-05
1779	0	5.29422e-09
1780	0	2.1394723e-11
1781	1	1.0
1782	0	1.5846052e-14
1783	0	1.5625777e-11
1784	1	1.0
1785	1	1.0
1786	0	3.284846e-11
1787	0	1.246479e-05
1788	0	5.767297e-14
1789	0	1.2108695e-09
1790	0	3.7546395e-06
1791	0	1.317585e-08
1792	0	0.00013694556
1793	0	6.1698513e-09
1794	0	1.3613042e-05
1795	0	8.982608e-10
1796	0	3.2127165e-10
1797	0	6.6231594e-05
1798	0	7.838838e-13
1799	0	1.9603019e-17
1800	0	9.663098e-15
1801	1	1.0
1802	0	1.0360417e-05
1803	0	1.0168291e-05
1804	0	4.492512e-09
1805	0	1.2278985e-13
1806	0	9.068846e-12
1807	0	2.3178256e-15
1808	0	7.102327e-15
1809	0	4.471297e-08
1810	1	1.0
1811	0	2.1855022e-10
1812	0	3.9166838e-16
1813	0	6.847476e-14
1814	0	9.93313e-11
1815	0	2.170006e-09
1816	0	6.964353e-05
1817	0	3.0267742e-09
1818	0	1.4528188e-13
1819	0	4.7102205e-10
1820	0	8.235293e-15
1821	0	1.5648726e-13
1822	0	3.5841427e-12
1823	0	1.2720413e-06
1824	0	5.4178482e-08
1825	0	2.4129728e-11
1826	0	8.626769e-13
1827	0	9.8119905e-08
1828	0	2.2703568e-18
1829	0	1.5337377e-11
1830	0	3.0643708e-08
1831	0	1.4374305e-06
1832	0	7.0933868e-09
1833	0	1.0787972e-05
1834	0	6.701925e-07
1835	0	2.191855e-11
1836	0	6.162444e-12
1837	0	2.6267703e-12
1838	0	2.2759364e-11
1839	0	4.204492e-11
1840	0	0.0004613274
1841	0	5.9116314e-08
1842	0	6.2244245e-09
1843	0	6.240373e-10
1844	0	3.1393396e-15
1845	0	2.4467562e-13
1846	0	1.7863516e-06
1847	0	5.7767546e-05
1848	0	1.5023178e-15
1849	0	4.4508117e-05
1850	0	4.4162818e-05
1851	0	0.00020274981
1852	0	1.4012207e-10
1853	0	9.977063e-12
1854	0	7.389664e-18
1855	0	1.610803e-10
1856	0	1.0101322e-17
1857	0	4.1047734e-09
1858	1	1.0
1859	0	9.168954e-13
1860	0	4.8250177e-15
1861	0	1.9020469e-12
1862	0	3.8804253e-09
1863	0	1.3285532e-14
1864	0	1.6980648e-08
1865	1	0.99999034
1866	0	4.7821325e-14
1867	1	1.0
1868	0	5.9582297e-14
1869	0	6.0841616e-11
1870	0	5.3852454e-14
1871	0	4.6699897e-11
1872	0	4.804697e-14
1873	0	1.845521e-13
1874	0	2.9761692e-08
1875	0	7.737874e-12
1876	0	1.2834937e-08
1877	0	2.1124362e-13
1878	1	1.0
1879	0	8.780478e-08
1880	0	9.571036e-11
1881	1	1.0
1882	0	3.4142307e-09
1883	0	1.4715914e-16
1884	0	7.0140356e-13
1885	0	1.1832473e-11
1886	1	1.0
1887	1	1.0
1888	0	1.0806803e-08
1889	0	2.1686568e-13
1890	0	2.3809655e-07
1891	0	1.1579192e-13
1892	0	1.0791099e-17
1893	0	0.00016838634
1894	0	1.0
1895	0	1.4009552e-15
1896	0	1.4113941e-07
1897	0	2.2829514e-13
1898	0	2.467272e-10
1899	0	1.0190143e-06
1900	0	2.8120894e-06
1901	0	2.0403965e-08
1902	0	1.0887744e-11
1903	0	2.2253835e-10
1904	0	1.1938756e-10
1905	0	2.91845e-15
1906	0	3.773672e-07
1907	0	9.925273e-06
1908	1	1.0
1909	0	1.4345658e-16
1910	1	1.0
1911	0	3.0551944e-13
1912	0	8.391543e-14
1913	1	1.0
1914	1	1.0
1915	1	1.0
1916	0	1.5801552e-08
1917	0	3.8926735e-12
1918	0	2.639989e-13
1919	0	9.961592e-06
1920	0	1.817555e-15
1921	0	4.32333e-14
1922	1	0.9998611
1923	1	1.0
1924	0	3.696133e-06
1925	0	1.2276369e-12
1926	0	1.3950001e-09
1927	0	2.6822687e-13
1928	0	1.0
1929	0	6.5116283e-06
1930	0	1.2694323e-14
1931	0	2.0104999e-07
1932	0	7.3195144e-10
1933	1	1.0
1934	0	4.919278e-09
1935	1	1.0
1936	1	1.0
1937	0	7.142318e-12
1938	0	2.9519407e-14
1939	0	4.295198e-13
1940	1	1.0
1941	1	1.0
1942	0	1.4755665e-07
1943	0	4.667763e-15
1944	0	1.1921556e-13
1945	0	2.259845e-07
1946	0	7.950433e-07
1947	1	1.0
1948	0	6.503547e-17
1949	0	6.3835387e-06
1950	1	1.0
1951	0	2.545358e-14
1952	0	2.92694e-11
1953	0	7.971423e-11
1954	0	3.7258955e-12
1955	0	9.752258e-10
1956	0	7.46485e-05
1957	1	1.0
1958	0	1.4242866e-13
1959	0	5.2821048e-05
1960	0	2.1641633e-11
1961	0	1.05302714e-17
1962	0	1.3946623e-09
1963	0	1.8436931e-07
1964	0	6.824301e-07
1965	0	3.1267282e-09
1966	0	3.041836e-11
1967	0	1.83202e-15
1968	0	3.924465e-10
1969	0	2.7128215e-12
1970	0	8.505684e-13
1971	0	0.000113934286
1972	0	1.0762067e-07
1973	1	1.0
1974	1	1.0
1975	0	1.3609108e-13
1976	0	3.781653e-09
1977	0	1.15844674e-10
1978	0	2.1644049e-09
1979	0	2.9131574e-05
1980	0	6.231021e-15
1981	0	3.0024087e-11
1982	0	1.023408e-11
1983	0	6.389794e-15
1984	0	6.8740694e-17
1985	0	1.1554165e-11
1986	0	3.9502157e-14
1987	0	3.4975276e-11
1988	0	3.3084171e-12
1989	0	4.875776e-09
1990	0	5.428616e-16
1991	0	6.912856e-17
1992	0	9.768127e-16
1993	0	1.5448886e-05
1994	0	1.5438896e-08
1995	0	1.4880012e-12
1996	0	5.5796834e-10
1997	0	5.2629635e-05
1998	0	2.3638635e-09
[truncated: 9,219 more rows]
