# Supplementary material for: CamoTSS: analysis of alternative transcription start sites for cellular phenotypes and regulatory patterns from 5' scRNA-seq data
Source: Nat Commun. 2023 Nov 9;14:7240. doi: 10.1038/s41467-023-42636-1 (PMC10636040; doi:10.1038/s41467-023-42636-1)
Supplement: Supplementary file 12 — Source Data [file 41467_2023_42636_MOESM12_ESM.zip › Fig2A_four_feature_plot.csv]

	four_feature_true_label	four_feature_score
0	1	0.9999695256437204
1	1	0.03036672321426068
2	0	0.0633443467907533
3	0	0.055229202238754174
4	0	0.03102508515901999
5	1	0.585342570587327
6	1	0.9659482908869412
7	1	0.9989280856953462
8	1	0.9982831684622526
9	0	0.02986747548903386
10	1	0.9979972622669389
11	1	0.9901149823509553
12	1	0.9676373187309902
13	1	0.99968973644629
14	0	0.036894859256586955
15	1	0.9849265141662835
16	1	0.9839718894837577
17	1	0.9959554468140854
18	1	0.756744291982601
19	1	0.9932483826070124
20	1	0.9957978326392355
21	1	0.02398071722623831
22	1	0.9653335797278624
23	1	0.9985723380516957
24	1	0.9837982987102877
25	0	0.0364215783543054
26	1	0.9754930674736316
27	0	0.9980686483367261
28	1	0.9955550008354674
29	0	0.9932506281158605
30	1	0.8889610345525243
31	1	0.9969665748728664
32	1	0.9793398475671047
33	1	0.8586882051090604
34	0	0.09033268440694543
35	1	0.10989120660496118
36	1	0.6239099762827841
37	1	0.874891660578955
38	1	0.9874967907022599
39	1	0.07480270210900604
40	1	0.9750106276901357
41	1	0.9449809640020304
42	1	0.9994997910862706
43	1	0.9473042881877339
44	0	0.047160483652587216
45	1	0.8259026100310441
46	0	0.04566154704321946
47	1	0.9685158209369237
48	1	0.9996406049535964
49	1	0.07488730853831545
50	1	0.9843811446615182
51	0	0.9705632085191643
52	1	0.9775749889225852
53	1	0.7720539793726983
54	1	0.9958673851422254
55	0	0.032039460144780416
56	0	0.04562409285979111
57	1	0.9589001123544101
58	1	0.7113499075462555
59	1	0.7669299908046451
60	0	0.05982448143268515
61	1	0.606228255935443
62	0	0.10431166873936841
63	1	0.02564265888296161
64	1	0.9991025561852215
65	0	0.021965330281372753
66	1	0.9369438741185565
67	1	0.5174751507699458
68	1	0.8952311606513956
69	1	0.8054433758692251
70	0	0.05787073874567673
71	1	0.8611796793303965
72	1	0.9941182721650221
73	1	0.9999134159095976
74	1	0.9998168860911494
75	1	0.0761657373562876
76	1	0.9433175094418086
77	1	0.9994243455204237
78	1	0.9991632650588192
79	1	0.968008915510585
80	0	0.03541083693630418
81	1	0.11779822474977047
82	0	0.05787958612774807
83	1	0.9915743579023829
84	0	0.08256007551307631
85	1	0.8228213196593342
86	1	0.9964705755731736
87	1	0.9926027801471006
88	1	0.9926285713929858
89	1	0.9988817455534935
90	1	0.9903203390694487
91	1	0.9989757161684942
92	1	0.9955762627172924
93	0	0.0671946437954026
94	1	0.9445282922349316
95	1	0.9882371570911879
96	0	0.07169414785209986
97	0	0.04327482273149976
98	1	0.9712975729376238
99	1	0.9945011338248109
100	1	0.18978046532117404
101	1	0.9736366214178018
102	1	0.9943822928736855
103	1	0.9992400819951904
104	1	0.9934610941064532
105	1	0.8919515034033115
106	1	0.9978660560925973
107	1	0.9815472425083998
108	1	0.9909359848828161
109	1	0.9969893710637497
110	1	0.8880856631327152
111	1	0.9936210166328595
112	1	0.9999999932710022
113	1	0.9971066238000637
114	1	0.9981392846777989
115	1	0.04734160287357649
116	1	0.9607043191804125
117	1	0.999941923907188
118	1	0.9875451815458755
119	1	0.9940859518488094
120	1	0.9650389116364926
121	1	0.9941658114966557
122	1	0.9904468914690132
123	1	0.8909695653766728
124	1	0.951215010454248
125	1	0.9934125417112615
126	1	0.9947275929225843
127	1	0.9825776869609105
128	1	0.9764854616870755
129	1	0.9965101744736237
130	1	0.9996036755104809
131	1	0.9970242928334874
132	0	0.024092766366385243
133	1	0.9888658506462258
134	1	0.9988281577453424
135	1	0.9980706557203642
136	1	0.9849491825674355
137	1	0.9903700748731473
138	1	0.9809259655251921
139	1	0.8050499069739515
140	1	0.9994875101466157
141	1	0.7989787486283179
142	1	0.9992567397060081
143	0	0.998980042336462
144	1	0.9717868980902498
145	1	0.986602868988329
146	1	0.9975559993913299
147	1	0.9999453253763678
148	1	0.9996208362279368
149	1	0.9619918686717366
150	1	0.9380799102637961
151	1	0.9659402387608628
152	1	0.9960305343920266
153	1	0.9983108188048182
154	1	0.9998779014207344
155	1	0.9761916227261089
156	1	0.9999998616874872
157	1	0.996870297646784
158	1	0.9872042840440113
159	0	0.0736943450156366
160	0	0.022148272704856857
161	1	0.018133955594285538
162	1	0.9466851613070458
163	1	0.9972026802451534
164	1	0.9563576897479553
165	1	0.9869857092720566
166	1	0.9967091811586236
167	1	0.13407302120965253
168	1	0.9087941520785286
169	1	0.9990768740465475
170	1	0.9925540425697215
171	0	0.121122845205985
172	1	0.8868665629275572
173	1	0.996972021849642
174	0	0.05450006097021014
175	1	0.9927324856048128
176	1	0.9901679977932335
177	0	0.9841005570105826
178	1	0.9785278543521453
179	1	0.6954615299056701
180	1	0.9979312028857268
181	1	0.9916760561475572
182	1	0.9858767915459838
183	1	0.9998785340385632
184	1	0.9943019559597402
185	1	0.9965307230887879
186	1	0.9892549663093317
187	1	0.99392121248593
188	1	0.9870110037574386
189	1	0.9731264416861434
190	1	0.993015692281342
191	1	0.8951320926862961
192	1	0.9964231978541058
193	1	0.9999606329259721
194	1	0.9806916693605504
195	1	0.9946566713712255
196	1	0.9957525818884848
197	1	0.9840451876613939
198	1	0.9997585250656335
199	1	0.9334522330694378
200	1	0.9932187905726679
201	1	0.995997211473535
202	1	0.9800858904560994
203	1	0.999378954490168
204	1	0.9255294327512952
205	0	0.016989149082874355
206	0	0.06443259890606108
207	0	0.9496658428956015
208	1	0.9606758149685263
209	1	0.997147144968597
210	1	0.9894801625906379
211	1	0.954548299685955
212	0	0.06037808597428098
213	1	0.9973797858558089
214	1	0.9981590737910843
215	1	0.9973478152617924
216	1	0.9678723513793908
217	1	0.9722885057147486
218	0	0.047939418816485446
219	0	0.03839609758055571
220	1	0.9904010844049708
221	1	0.9788857793559089
222	1	0.9820291304083315
223	1	0.9965379755881991
224	1	0.9885005882712523
225	1	0.9920703158881105
226	1	0.9603461761652766
227	1	0.8364816004612847
228	1	0.988173159115458
229	0	0.058828780216413
230	0	0.061979378560363944
231	1	0.9991036006682437
232	0	0.054564969755879836
233	1	0.9992265356207352
234	1	0.21059802764994043
235	0	0.037534854716578636
236	1	0.9998606456679393
237	1	0.9970319826503578
238	1	0.9953481918878331
239	0	0.6339519038530141
240	1	0.9843474112539636
241	1	0.9753244672863213
242	0	0.031675421370882646
243	0	0.02806451163255143
244	1	0.991615794322715
245	1	0.9972565745535955
246	1	0.9519059316604029
247	1	0.9992403108261274
248	1	0.9795371528499894
249	1	0.9997525817678161
250	1	0.7330912594439583
251	1	0.9425603909944623
252	1	0.9658439309757308
253	1	0.8071760319804643
254	1	0.8317871208503841
255	0	0.029622500902742682
256	1	0.9725388700671854
257	1	0.9818976772857411
258	1	0.9923837415521024
259	1	0.9951981505312506
260	1	0.948444280418604
261	1	0.9626741792707747
262	1	0.9982626383620161
263	1	0.943493673470053
264	1	0.9927343401630582
265	1	0.9955184962066281
266	1	0.9986317437402419
267	1	0.9878075050635795
268	1	0.9954039919393143
269	0	0.04451069709068979
270	1	0.986794142568204
271	1	0.27294962275161827
272	0	0.061826361330941854
273	1	0.16042093112647868
274	0	0.050630501699133315
275	1	0.9831684991279968
276	1	0.93971394870943
277	1	0.990952157613445
278	1	0.3217933492320817
279	1	0.9638181687469148
280	1	0.9984616181366506
281	0	0.05037184401031344
282	1	0.9992959995746239
283	1	0.9238036770982763
284	0	0.10698034205768768
285	1	0.5626499119902547
286	1	0.9967165097519332
287	1	0.987715594679811
288	1	0.9959953475844348
289	1	0.9841507562718803
290	0	0.024235915779355254
291	1	0.9993496860315539
292	1	0.9864861882177416
293	1	0.9733292218732567
294	1	0.9938447578348275
295	1	0.9299690847658388
296	1	0.9999673206730966
297	1	0.9825187729220218
298	1	0.9973688189637704
299	1	0.8631507994814135
300	1	0.9263499764373536
301	1	0.9923079243631426
302	1	0.9910156321144983
303	1	0.5896272881196116
304	1	0.9984906124310021
305	1	0.060416497208592705
306	1	0.9899360290261021
307	1	0.9951273469420674
308	1	0.9803244015588676
309	1	0.9974886919076944
310	1	0.9733322248293971
311	1	0.9957432292537571
312	1	0.9999956554963293
313	1	0.9592307058406787
314	0	0.7848664724088636
315	1	0.9948757502559049
316	0	0.05663652119578026
317	0	0.022434146906034753
318	1	0.955951657779353
319	0	0.13566524760398377
320	1	0.993269972704908
321	1	0.9674785530240794
322	1	0.9967438320492917
323	1	0.999819060470153
324	0	0.025028716289054762
325	0	0.05751088294241373
326	1	0.9928819534442269
327	1	0.9827565892180998
328	0	0.04182785039601718
329	1	0.9131618965260045
330	1	0.959061721469187
331	1	0.9148190677521241
332	1	0.9960572458939988
333	1	0.46501757896225776
334	1	0.9533231458315634
335	0	0.028644271370836447
336	0	0.04540005599343746
337	1	0.995813410622727
338	1	0.9696379815301822
339	1	0.9767201926737176
340	1	0.9944112835040422
341	1	0.9844644184116327
342	1	0.9968847056208058
343	1	0.9878433199608134
344	1	0.9778727174457646
345	1	0.893256901566553
346	1	0.9488750377619811
347	1	0.8012297593395319
348	1	0.9930874604644797
349	1	0.8982971122781532
350	1	0.9741287986303361
351	1	0.9976901837609663
352	1	0.9531708811141606
353	1	0.9931543053595127
354	1	0.9334883055872439
355	1	0.9961823545409416
356	1	0.9957158966580039
357	0	0.8224858873381383
358	1	0.9206149801394946
359	0	0.04847011453336916
360	1	0.957499692907748
361	1	0.1177741387967968
362	0	0.02994015690188629
363	0	0.03769159042770268
364	1	0.9982020574452836
365	1	0.9755682944722567
366	1	0.9349147589922701
367	0	0.053054178238840004
368	1	0.989971694235291
369	0	0.05092759142617546
370	1	0.9999993873568617
371	1	0.9805268794069717
372	0	0.07897754339166978
373	1	0.9982495758116249
374	1	0.9698149210695104
375	1	0.9988642908393363
376	1	0.989002375331607
377	1	0.9750107531312957
378	1	0.9915059401542463
379	1	0.9951681736139657
380	1	0.9729019179737405
381	1	0.9282912891614742
382	1	0.9966925896888008
383	1	0.9656856916432194
384	1	0.9985673641849441
385	1	0.16037716625989884
386	0	0.06363574023078972
387	0	0.02786028751351599
388	1	0.9291616382607294
389	0	0.0452596249566499
390	1	0.9995415706507073
391	1	0.8920567637497862
392	1	0.9594247271386681
393	1	0.9900126285061721
394	1	0.6489009909246307
395	1	0.9970275550712904
396	1	0.985345658769057
397	0	0.06474503200079311
398	1	0.9540611419416462
399	1	0.9993853819626021
400	1	0.9812008226773241
401	1	0.9809075988305886
402	1	0.5818499658944677
403	1	0.9983439634785979
404	1	0.9569390429139819
405	1	0.9993440889756547
406	1	0.9809185811135487
407	1	0.9987866042620869
408	0	0.021904320544791113
409	1	0.9829439304592337
410	0	0.12645634718727997
411	0	0.08415142880360241
412	0	0.09764176779090088
413	1	0.9339726264200277
414	1	0.8743597812114018
415	1	0.846311680802513
416	0	0.04068898409775451
417	1	0.9896775433412152
418	0	0.03628752683471338
419	1	0.9767828100158724
420	0	0.9999938641323082
421	1	0.9981573463874567
422	0	0.039788343825831546
423	1	0.9960621647208573
424	1	0.968280644642104
425	1	0.9344596203654676
426	1	0.9993605709769829
427	1	0.33219673384092585
428	1	0.9781985374552638
429	1	0.9991252618515084
430	1	0.976316420234738
431	1	0.8730663482317762
432	1	0.998735803168325
433	0	0.053072641715661416
434	1	0.9969970019625755
435	1	0.035147560366224975
436	0	0.11692533129565265
437	0	0.032169284814948906
438	0	0.05039746721194501
439	0	0.055834297949390974
440	0	0.0609879239314155
441	1	0.9959357027656325
442	1	0.9958780052021964
443	1	0.9263680809517855
444	1	0.9962976145857017
445	1	0.9906728641973528
446	1	0.998684713060526
447	1	0.9805637506022938
448	0	0.023402936896008517
449	1	0.9228060649063089
450	1	0.97603540768449
451	1	0.9866800021090348
452	1	0.9998254061476178
453	0	0.09247355466907753
454	1	0.99400627669859
455	1	0.9987493279686218
456	1	0.9917024330457994
457	1	0.9812831284356132
458	1	0.9864572959351813
459	1	0.9951171550318714
460	0	0.04047111849139678
461	1	0.9996951589781095
462	1	0.13977235052441445
463	1	0.8988284442208488
464	0	0.07677930079255035
465	1	0.9971322304979159
466	1	0.5177217573531846
467	0	0.022631437306432807
468	1	0.9952104039477144
469	1	0.9747887973739607
470	1	0.6979031490850324
471	1	0.9750862252361034
472	1	0.9671817779386159
473	1	0.9392461735501486
474	0	0.0488187337699426
475	1	0.9687523009515657
476	1	0.9908637108145034
477	0	0.09709286646659585
478	1	0.8911052475296686
479	1	0.9985554788281253
480	0	0.07878656188279705
481	1	0.998603337678704
482	0	0.04340242132241653
483	1	0.9395112793667569
484	1	0.9947942609635418
485	1	0.9904746889682463
486	1	0.9953464671485626
487	1	0.9430617568005009
488	1	0.9950975194142192
489	1	0.9999995406146273
490	1	0.9922725036106527
491	1	0.9973274069377102
492	1	0.9980199390055852
493	1	0.9668545859297286
494	1	0.45185551354904807
495	1	0.9752174426275737
496	1	0.9816267000367537
497	1	0.958270254549016
498	1	0.9837652154401907
499	0	0.04803379072277501
500	1	0.9565946786481601
501	1	0.9962026273019099
502	1	0.9897082626046836
503	0	0.0330632984946461
504	1	0.9846309239393363
505	1	0.9886357895452356
506	1	0.8824897138234236
507	1	0.9945600534701992
508	0	0.0729680881606861
509	1	0.9974851917520037
510	1	0.9770792795735213
511	1	0.9885933611429031
512	1	0.9992344573048209
513	1	0.9964903591320956
514	0	0.051453395171808636
515	0	0.02631300397936793
516	1	0.05851807393935426
517	1	0.9938497177604482
518	0	0.04890229873486341
519	0	0.0639713931575937
520	0	0.04519924749485843
521	1	0.9530196548057456
522	0	0.09373586035771583
523	1	0.9999794390152302
524	1	0.8391714624000605
525	0	0.03920521100664649
526	0	0.0970167331472335
527	1	0.9892122417689617
528	0	0.03308679073600527
529	1	0.986132591841033
530	1	0.9592795008448884
531	1	0.9948083432316218
532	0	0.024642064836206432
533	1	0.9997607093812098
534	1	0.9852632477536899
535	0	0.041431389560433254
536	1	0.9998779077064242
537	1	0.9986958276933808
538	1	0.9961178213404748
539	1	0.9699643593093097
540	1	0.9960084382746645
541	1	0.9994869682927001
542	1	0.9995640600153182
543	0	0.028798120418439224
544	1	0.997697439132832
545	1	0.988021199843331
546	0	0.9445524227257345
547	1	0.9941217869124438
548	1	0.9691803873910024
549	1	0.9954520827105477
550	1	0.9627434020054185
551	0	0.022056725711466323
552	0	0.14313784140756705
553	1	0.9922043550785488
554	0	0.029578681288334373
555	0	0.05516026290665892
556	1	0.999863615633339
557	1	0.5236170245478461
558	1	0.9938311437741385
559	1	0.9965878464345977
560	1	0.9936055494662552
561	0	0.07945346766995834
562	1	0.9851966427082594
563	0	0.06045718065800794
564	0	0.038098440239805874
565	1	0.9931681115191503
566	0	0.024084538237903377
567	1	0.9486488782836257
568	1	0.9872761376189468
569	1	0.9961937036807409
570	1	0.9853789354307542
571	0	0.07894474672554
572	1	0.7618783233194788
573	0	0.04445079319145394
574	1	0.982486925315956
575	0	0.0477284652992304
576	1	0.9990593616426994
577	0	0.997299126175343
578	1	0.99831156824012
579	1	0.03727048787892187
580	1	0.7228646166915069
581	1	0.9988454904714015
582	1	0.9729890082084344
583	1	0.9907407375400333
584	1	0.9913715001520295
585	1	0.9954163370573242
586	0	0.04192688402626464
587	0	0.047924598808604946
588	0	0.9735726757404046
589	1	0.9992253228522193
590	1	0.915826013227582
591	1	0.9528863827814774
592	1	0.9986721629923457
593	1	0.6371944375310913
594	1	0.9922069272640135
595	0	0.08827189560281025
596	0	0.048087944111639594
597	1	0.997975255327927
598	1	0.9490392738668285
599	0	0.03760432195798947
600	1	0.8189674399601632
601	1	0.9896985307065951
602	1	0.9970541412355662
603	0	0.05602330871023984
604	1	0.9990720572509986
605	1	0.9999962630548158
606	1	0.9959143599340388
607	1	0.9996453798544453
608	0	0.06551699317534916
609	1	0.9898844740979377
610	1	0.9967601436539353
611	1	0.9855580158566086
612	1	0.9719025976335777
613	0	0.0400578722661007
614	0	0.05581958865704662
615	1	0.998416235640544
616	0	0.07827114739549752
617	1	0.9981127228883947
618	0	0.1226846899220377
619	1	0.9768297147489279
620	1	0.9970246232177179
621	1	0.997461899915248
622	1	0.9933518433487669
623	1	0.8860590286698268
624	1	0.9916148546406124
625	1	0.9974692093310161
626	1	0.9997576703883267
627	1	0.9999061310312447
628	1	0.9895749796309626
629	1	0.8257825095979526
630	0	0.03135036918185784
631	0	0.09061798502076195
632	0	0.5322850734151564
633	1	0.9760460225565946
634	1	0.9866968792072496
635	1	0.9959724528843958
636	1	0.9956186083337344
637	1	0.9872126578230774
638	1	0.9627780123709149
639	1	0.9959659478782524
640	1	0.9768162030252141
641	1	0.6320902395340391
642	1	0.4433555181467089
643	1	0.979960375258249
644	1	0.9798696883535831
645	1	0.9997819560941573
646	1	0.9989454002475768
647	0	0.039581247367339874
648	0	0.059287853272042335
649	0	0.06224052816879412
650	1	0.9908427857898039
651	0	0.031855820811167314
652	1	0.9948104008899704
653	0	0.07471462608645141
654	0	0.021700801982111245
655	0	0.05901207887153937
656	0	0.12294070289624315
657	0	0.023574822757501085
658	0	0.01911535419482768
659	1	0.9999829409503151
660	0	0.05770776494060107
661	0	0.04098946255079922
662	0	0.041251749126468916
663	1	0.9841386028533591
664	0	0.046795121658660364
665	0	0.10562803717105
666	0	0.06594061561604186
667	0	0.05973055698826562
668	0	0.026854995633900248
669	0	0.03382177110244512
670	0	0.05706685713461388
671	0	0.04567816426800283
672	0	0.03879004285374758
673	0	0.05253091772648135
674	0	0.040043947887472876
675	0	0.046225190610164224
676	0	0.05270694180484915
677	0	0.04373279307085438
678	0	0.050642395028218164
679	0	0.0613935624686911
680	0	0.08725142024290407
681	0	0.06456373778706807
682	0	0.05579694284463967
683	0	0.03778647404963387
684	0	0.13540895166944786
685	0	0.024560791042787564
686	0	0.04045600022699911
687	0	0.9367094250758075
688	0	0.030896692919689998
689	0	0.04812913029710575
690	0	0.030683540780339726
691	0	0.07145558738935447
692	0	0.06566821987029348
693	0	0.021240723139734456
694	0	0.05651385066263254
695	1	0.990258967644804
696	0	0.06747053455208131
697	1	0.9909669630074825
698	0	0.05273949566021964
699	0	0.07040711687965891
700	0	0.0604418554433045
701	1	0.9955613931666168
702	0	0.08813454186518609
703	1	0.9932008896051833
704	1	0.997354585688481
705	0	0.061953263590096404
706	0	0.035519135217319815
707	0	0.08730751482739436
708	0	0.025532687101509473
709	0	0.057011545315715534
710	1	0.9988139442975743
711	0	0.018877182245619104
712	0	0.0463253584169184
713	0	0.034134832143974496
714	0	0.05513982408072121
715	0	0.09489669521926088
716	0	0.06397006511738831
717	0	0.10792615502967254
718	0	0.05309954768876814
719	0	0.04479525792225799
720	1	0.9200993356482192
721	0	0.03575005884848293
722	0	0.03334298756611158
723	0	0.02959965480009067
724	0	0.04705451608175215
725	1	0.9370600600428148
726	0	0.05560718373770485
727	0	0.0786305380479242
728	0	0.05058688774988518
729	0	0.09697537759817364
730	0	0.06640929847350602
731	0	0.04251234913662521
732	0	0.03909951461009242
733	0	0.04963545768744794
734	1	0.9950546078757011
735	0	0.02612688590081099
736	0	0.055589292578059016
737	0	0.05142555221283739
738	0	0.03244566510799637
739	0	0.05218684913349152
740	1	0.9983722081346702
741	0	0.051635924113275736
742	0	0.031087534445267993
743	0	0.0539168550873798
744	0	0.03666269551042973
745	0	0.08097890398245981
746	0	0.06159630407316294
747	0	0.0696818216688508
748	0	0.04575127830278568
749	1	0.9874591546717936
750	0	0.07986962590949463
751	0	0.11510148176358982
752	1	0.9999999883182223
753	1	0.9876945679787994
754	1	0.9895050502582321
755	1	0.9952635378346791
756	0	0.05201520590656094
757	0	0.041781612867065596
758	0	0.045284471286471374
759	0	0.06912207053933822
760	1	0.9897097526349654
761	0	0.06993816601885422
762	0	0.047962815986688806
763	0	0.08786823667235041
764	0	0.029021026448707812
765	0	0.05597503915234104
766	0	0.027743451924931658
767	0	0.05635378516841723
768	0	0.13370631158403595
769	1	0.98239770653256
770	0	0.10190867002763272
771	0	0.0682417787871028
772	0	0.019038418098606024
773	0	0.034177803643713395
774	0	0.03037164928802308
775	0	0.06367741682013817
776	0	0.039052617987980105
777	0	0.04723756066115163
778	0	0.059843042715695814
779	0	0.058206295403262054
780	0	0.053024640642194386
781	0	0.03411395330719961
782	0	0.03155747668636572
783	0	0.06362461141072723
784	0	0.051876215246743226
785	0	0.08705510282367518
786	0	0.08968904995188776
787	0	0.031192761756167878
788	0	0.055375159237219175
789	0	0.04086397433619585
790	0	0.10206765799101437
791	0	0.05207268599983798
792	0	0.052648682010481604
793	0	0.04073087198198486
794	0	0.06795497222633341
795	0	0.035702794254680065
796	0	0.06412828372741818
797	0	0.08625087972710928
798	1	0.9941171315930365
799	0	0.15370661284652928
800	0	0.02131557248855032
801	0	0.07607124753314352
802	0	0.07412009326800989
803	0	0.042691499091899884
804	0	0.04061559329999139
805	0	0.03434597043718146
806	0	0.03555762455729497
807	1	0.9999731356829378
808	0	0.08932928383936745
809	1	0.9995257521214124
810	1	0.9629089927512344
811	0	0.048170144456966976
812	0	0.0491328406240594
813	0	0.05073964290521228
814	0	0.03843699974043926
815	0	0.11942211050553823
816	0	0.024027424176147418
817	1	0.9955198089498808
818	0	0.023400122371020283
819	0	0.026597659905308806
820	0	0.03245498137866207
821	0	0.028107006916625554
822	0	0.03293267193947506
823	0	0.04788041901264878
824	0	0.03146116455922423
825	0	0.08984440027423114
826	1	0.9837750749175944
827	0	0.032404402720903176
828	0	0.03978406471262939
829	0	0.02071689842658105
830	1	0.9892091088495023
831	0	0.07141885074705485
832	0	0.02574559066243056
833	0	0.06878652523570826
834	0	0.049109192821067627
835	0	0.08418988011638179
836	0	0.04260856394277302
837	0	0.041324758005416566
838	0	0.07265822157157768
839	0	0.09464132863178897
840	1	0.9979420751797302
841	1	0.988098842020974
842	0	0.09376226945178977
843	0	0.08211990879224113
844	0	0.02800766880691536
845	0	0.021287033803741456
846	0	0.05257427560246324
847	0	0.03290418606809633
848	0	0.061623423246504785
849	0	0.04623343431234096
850	0	0.06675735306423708
851	0	0.04920322419313315
852	0	0.04620638044582982
853	0	0.11967980116595121
854	0	0.046432795677757814
855	1	0.9437693193238066
856	0	0.038478115241295865
857	1	0.9921700031839716
858	0	0.07626939008745626
859	1	0.9943440940838778
860	0	0.028629160983349715
861	0	0.03637584184995428
862	0	0.05491505494681381
863	0	0.05891181855696655
864	0	0.11155233713330717
865	0	0.04309126105203773
866	0	0.11818962625394824
867	0	0.16717684874233155
868	0	0.03235181241109452
869	0	0.03128939011451381
870	0	0.03927330563204605
871	0	0.03865817754569319
872	0	0.016546117797032432
873	0	0.06709509878995647
874	1	0.9927471017387683
875	0	0.09064925900685257
876	0	0.03651628185327725
877	0	0.03074265385951625
878	0	0.02735386683632031
879	0	0.036059238512400886
880	1	0.9977852928238244
881	0	0.10589188918368128
882	0	0.11055123765874462
883	0	0.023957637018392697
884	0	0.029281996934148465
885	0	0.03788982749423395
886	0	0.06688881448357464
887	0	0.10722255855880579
888	0	0.030480515933434833
889	0	0.0352980377438736
890	0	0.05674848004902625
891	0	0.04058870688423398
892	0	0.0380401304784854
893	0	0.046621483598688354
894	0	0.03404306283086767
895	0	0.020982540175656744
896	0	0.04821872924738381
897	0	0.04246659419850626
898	0	0.03820603243683212
899	0	0.08524673396642761
900	0	0.04348605728561883
901	0	0.042387653036000714
902	0	0.07234979568772837
903	0	0.049826476379223515
904	0	0.055785407519298696
905	0	0.02949172975929005
906	0	0.024879696157546243
907	0	0.03107597979750796
908	0	0.07382315072210952
909	0	0.04848692327889138
910	0	0.05384231733079836
911	0	0.06709873182433862
912	0	0.06293341679583683
913	0	0.04145944515746793
914	0	0.052049191814636686
915	0	0.03728593541486071
916	0	0.0519034973870787
917	0	0.043969845003134334
918	1	0.9940798453829373
919	0	0.035744456637409314
920	0	0.032340472546190144
921	1	0.9907105280740519
922	0	0.046249043851188
923	0	0.03691904483719071
924	0	0.0938224614802769
925	0	0.07009304185325124
926	0	0.1138391004516549
927	0	0.07663265673487671
928	0	0.07166986230160467
929	0	0.07191520348394895
930	0	0.04672082989617046
931	0	0.06491556675359639
932	0	0.08039210065810946
933	0	0.05916850824722145
934	0	0.027554745240269688
935	0	0.11163995241611681
936	0	0.051535964694638045
937	0	0.054373355901490554
938	0	0.08036192475048444
939	0	0.06649376008548388
940	0	0.028485321153990086
941	0	0.03630038599271213
942	1	0.9934413174106171
943	0	0.036278898509904955
944	0	0.059128211584040635
945	0	0.039776816729290135
946	1	0.9945234517424036
947	0	0.04776934263186089
948	0	0.05520494431857548
949	0	0.04706334481202494
950	1	0.9978372402593709
951	0	0.028563139709246087
952	0	0.050727588336865324
953	0	0.08045623334886481
954	0	0.05106194951513174
955	1	0.9831912846740779
956	0	0.05187307642851561
957	0	0.05488634414808965
958	0	0.06287625261280208
959	0	0.06145873363306591
960	0	0.04086759156323753
961	0	0.028238384351066043
962	0	0.030824530279773242
963	0	0.1261462797356697
964	0	0.08473154553981141
965	1	0.9902741680402783
966	0	0.14444244687417565
967	0	0.14217836490370314
968	0	0.08898832180456884
969	0	0.08174914851024583
970	1	0.9826838812996609
971	1	0.993903767709393
972	0	0.03175058025198526
973	1	0.988101487442165
974	0	0.08199651634829218
975	0	0.032096554743894355
976	0	0.21078172439179763
977	0	0.01872230359913214
978	0	0.07182324502903369
979	0	0.04237014257645111
980	1	0.9973764123870453
981	0	0.03242379335033917
982	1	0.9988471489426306
983	0	0.049985478571701956
984	1	0.8584208597986096
985	0	0.04841605022170801
986	0	0.03576568650460083
987	0	0.05383890295183913
988	0	0.02187419479712916
989	1	0.9735010292815869
990	0	0.03966423413887412
991	0	0.08702961240759254
992	0	0.07460330720554524
993	0	0.040417369561722066
994	0	0.030032978138484517
995	0	0.062279439729175455
996	0	0.019114734567021674
997	0	0.04898090808657505
998	0	0.03317453152218999
999	0	0.06354528133195947
1000	0	0.058260642412434505
1001	0	0.02564296157210637
1002	0	0.06097321790698654
1003	0	0.04354433795024022
1004	0	0.04312517263653572
1005	1	0.027445077671723644
1006	0	0.03255865996400459
1007	0	0.057803108824024695
1008	0	0.025997094510841142
1009	0	0.043785245609248444
1010	0	0.052543118965421604
1011	0	0.14340575147919385
1012	0	0.07240978667147677
1013	0	0.06975224830462019
1014	0	0.06690549061839741
1015	0	0.03841254257008269
1016	0	0.0738893766223877
1017	0	0.02542452942859265
1018	0	0.026149476657137696
1019	0	0.054742054502003555
1020	0	0.053356606264483686
1021	0	0.04605855985440738
1022	1	0.9927378926329627
1023	1	0.933912324790346
1024	0	0.08234647700294355
1025	0	0.04405493605063636
1026	0	0.036951764945574034
1027	0	0.03528559706438995
1028	0	0.05355374086015079
1029	0	0.0635273026019619
1030	0	0.08278767539255998
1031	0	0.027683182261125414
1032	0	0.049011829019551395
1033	0	0.08485376346670885
1034	0	0.03327740283043826
1035	0	0.050448228880342116
1036	0	0.035779684397767526
1037	0	0.03503895679052871
1038	0	0.05963312561129437
1039	1	0.9868195302905017
1040	0	0.04237326467316571
1041	0	0.13603386538210338
1042	0	0.028530067298713276
1043	0	0.023422860323511253
1044	0	0.06346590710205925
1045	0	0.05145925995171051
1046	0	0.04561154578293019
1047	0	0.034219822366505566
1048	0	0.03389148418848074
1049	0	0.10338365955756383
1050	0	0.02317365265199554
1051	0	0.04783282852477892
1052	0	0.030095877417368428
1053	0	0.03468836764139715
1054	0	0.05674629273647898
1055	0	0.08735682756812341
1056	0	0.04855651649499581
1057	0	0.03752406438461787
1058	0	0.046652202216753584
1059	0	0.05315617668767953
1060	0	0.0654897840289215
1061	1	0.9993656057149162
1062	1	0.9966482619955735
1063	1	0.9826072116067451
1064	0	0.05108671315572056
1065	0	0.04161683063359346
1066	0	0.05729059679708754
1067	0	0.03296327707886313
1068	0	0.022940028679826325
1069	0	0.0778147262768539
1070	1	0.9989376646249195
1071	1	0.9986672712628217
1072	0	0.024432716805647486
1073	0	0.07118651821484732
1074	0	0.06121734200338105
1075	0	0.03709380496539462
1076	1	0.9960403621938078
1077	0	0.07563902658162737
1078	0	0.02752452990505075
1079	0	0.059444250895025114
1080	0	0.055399738586029854
1081	0	0.05545060633001735
1082	0	0.06739077128933893
1083	1	0.9978454466296162
1084	0	0.05418727669132891
1085	0	0.027901202511643304
1086	0	0.038741578011369404
1087	1	0.9998288746990287
1088	0	0.027319474657908425
1089	1	0.9955113550230945
1090	0	0.0397372839449698
1091	0	0.04388063290540138
1092	0	0.044452111178343114
1093	0	0.07070010720120265
1094	0	0.03632239427862542
1095	0	0.04146390214490831
1096	0	0.046820128860683534
1097	0	0.07578597089297544
1098	0	0.04052168045806521
1099	0	0.05380806354494162
1100	0	0.04910582849941785
1101	0	0.040052891684607045
1102	0	0.06231981479139085
1103	0	0.040482444185433564
1104	0	0.028206083307710874
1105	0	0.06248159820198548
1106	1	0.9823116223188967
1107	1	0.9950239243744722
1108	0	0.034958218253173155
1109	0	0.05318931283239689
1110	0	0.04639781067541256
1111	0	0.04609772073337136
1112	0	0.04288777435003211
1113	0	0.11607096157121434
1114	0	0.04559049965876934
1115	0	0.04471125912748471
1116	0	0.04582393469409302
1117	1	0.9455092780000175
1118	0	0.056120911942042946
1119	0	0.03260514383080829
1120	0	0.02442911081909595
1121	0	0.030512800821347198
1122	1	0.9696600748890176
1123	1	0.9990241320787735
1124	1	0.9987466139952182
1125	1	0.9809888279327945
1126	1	0.9989012080332446
1127	1	0.9981046721869787
1128	0	0.047438087194445484
1129	1	0.9813739434621456
1130	1	0.9928345528270698
1131	1	0.9913263788347032
1132	1	0.9989314293588719
1133	1	0.9757052587075027
1134	1	0.6828038163215945
1135	1	0.05839818363638748
1136	1	0.9882000042836169
1137	1	0.9966106322318187
1138	1	0.9976124382812097
1139	1	0.9953979791192762
1140	1	0.9149472429115274
1141	1	0.967359308500775
1142	0	0.04724072227524288
1143	1	0.998107516420006
1144	1	0.994638347384442
1145	1	0.9958330147451662
1146	1	0.9884343078072753
1147	1	0.9989746713830447
1148	0	0.12606664239322282
1149	1	0.4548086489765032
1150	1	0.940330736507427
1151	1	0.9744244367955598
1152	1	0.9847538427462593
1153	1	0.9869582518745189
1154	1	0.9330158379800164
1155	1	0.9346143389339376
1156	0	0.0637828026396775
1157	0	0.03951776044744836
1158	1	0.9917380547329665
1159	0	0.06618820390310232
1160	1	0.9838641394828893
1161	1	0.9999451960691478
1162	1	0.8595116944892509
1163	0	0.03102322696660595
1164	1	0.8937491634538133
1165	1	0.9457394946970695
1166	1	0.9869448990987186
1167	1	0.9915553334838689
1168	1	0.9939371669708266
1169	1	0.9971496384806473
1170	1	0.9999298624402927
1171	1	0.9931852304802723
1172	1	0.9997222606475032
1173	1	0.9655994029892392
1174	1	0.9970351174881313
1175	1	0.9794684053786373
1176	1	0.9547276330791015
1177	0	0.03735025347369853
1178	1	0.9995788368127456
1179	1	0.9769277416532473
1180	1	0.9820590718470331
1181	1	0.9960360708193065
1182	1	0.998691673294468
1183	1	0.9708660996489111
1184	1	0.5269449606514951
1185	1	0.03748879648884032
1186	1	0.9912081095770697
1187	1	0.8863146477607488
1188	0	0.06732073369148678
1189	1	0.999481873714182
1190	0	0.033372025462936994
1191	0	0.020555975870102338
1192	0	0.053097991113436785
1193	0	0.03969456141600735
1194	0	0.07351587668734254
1195	0	0.045156920733225255
1196	1	0.9985060313707341
1197	1	0.9558456431909089
1198	0	0.05092952348079073
1199	1	0.9767823506822683
1200	1	0.9158355940451668
1201	1	0.9019083775040667
1202	1	0.9971218875396382
1203	1	0.703797721094075
1204	0	0.7478266526924418
1205	1	0.9889911855159214
1206	1	0.9907164394723186
1207	1	0.9866718989027675
1208	1	0.9290088917123371
1209	1	0.9673377209585071
1210	1	0.997683480016235
1211	1	0.881280765042278
1212	1	0.9416412468971742
1213	1	0.9984117026959107
1214	1	0.9960859206105327
1215	1	0.04864282266171282
1216	1	0.9886353965189218
1217	1	0.07521751700097004
1218	0	0.05031018521937307
1219	1	0.9424740818463759
1220	0	0.053868465244631354
1221	1	0.9959700692638744
1222	1	0.9994563216289213
1223	1	0.9967161701798509
1224	1	0.9856971674994717
1225	1	0.8501877364444873
1226	0	0.06050032710157863
1227	1	0.9945863023213372
1228	1	0.9846261914247789
1229	1	0.9956462624744506
1230	1	0.9792073600368201
1231	1	0.9991387220258289
1232	1	0.8963895363309565
1233	1	0.972082487524713
1234	1	0.8583724092029597
1235	1	0.9937765273732008
1236	1	0.9391098037004273
1237	1	0.9996199479302396
1238	1	0.2866214989545026
1239	1	0.9999924708589223
1240	1	0.9789233470382885
1241	0	0.04638760258548071
1242	0	0.0655806986725172
1243	1	0.9919226664726372
1244	1	0.9828981159769786
1245	1	0.9936053731215572
1246	1	0.9748298904919527
1247	1	0.9807021137478741
1248	0	0.6846678780529858
1249	0	0.025077087688844462
1250	1	0.9909269230355691
1251	1	0.97900341906673
1252	1	0.9591982516617125
1253	1	0.997278890777515
1254	1	0.9844868092694624
1255	0	0.07843342787597772
1256	1	0.9701508383859954
1257	0	0.041176567458945386
1258	0	0.9996304052858938
1259	1	0.9442778163981087
1260	1	0.9422667833604154
1261	1	0.9793258815078605
1262	1	0.999564381576224
1263	1	0.9872246211168475
1264	1	0.30970425957668857
1265	1	0.1135993554247602
1266	1	0.9939765356068051
1267	1	0.8692517836126731
1268	1	0.9288286738831323
1269	1	0.9804960605971499
1270	1	0.9946046670486355
1271	1	0.9389773692893656
1272	1	0.9898443164568719
1273	1	0.9472397974201144
1274	1	0.9969673480407343
1275	1	0.6548058007882706
1276	1	0.9898353700673054
1277	1	0.9984112526429856
1278	1	0.9983029809305465
1279	1	0.9987002725428338
1280	0	0.9928211519609499
1281	0	0.028978000410372597
1282	1	0.9999913458859491
1283	1	0.944836430977011
1284	1	0.993204645959045
1285	1	0.9975638866094394
1286	1	0.9873566826092136
1287	1	0.9909832500988005
1288	1	0.9793996684197236
1289	1	0.9168893733480865
1290	1	0.9924929501818006
1291	1	0.9958888278404514
1292	1	0.887435087835901
1293	1	0.9781092153816441
1294	1	0.9745649559915102
1295	1	0.9194648118238256
1296	1	0.9994177090677047
1297	1	0.9944626069171043
1298	1	0.9786346382773635
1299	1	0.997030277531696
1300	1	0.9988448484870507
1301	1	0.9747791779297073
1302	1	0.9033098812598258
1303	1	0.9275249510141589
1304	0	0.06541353152283119
1305	1	0.9974935660935849
1306	1	0.9995438557077544
1307	0	0.13776000290013735
1308	1	0.9991359041341614
1309	1	0.9992137438357146
1310	1	0.9938909412779272
1311	1	0.9979408000034347
1312	1	0.9989889926141718
1313	1	0.9850297942060064
1314	1	0.9569350211105172
1315	1	0.9899188058272398
1316	1	0.9738716472885165
1317	1	0.9995834654652376
1318	1	0.43756857099202023
1319	1	0.9686396605905696
1320	1	0.9980545841252325
1321	1	0.9988629702258407
1322	1	0.9748993761193131
1323	1	0.9986314820529919
1324	1	0.9988647786166407
1325	1	0.9921700690802663
1326	1	0.9765725738771102
1327	1	0.9678791296285649
1328	0	0.050695806868262146
1329	1	0.9995427682658549
1330	0	0.025314897636246725
1331	1	0.9657465573558472
1332	1	0.9850949448677112
1333	1	0.9947222615177335
1334	1	0.9142313811432279
1335	0	0.6116580716620913
1336	0	0.9956306405327064
1337	0	0.06802844811177816
1338	1	0.9905853107893728
1339	1	0.9900272420988457
1340	1	0.9944133353742247
1341	1	0.9996208215512122
1342	1	0.946391032855044
1343	1	0.9671550130252039
1344	1	0.9922995745848274
1345	1	0.9692479465381808
1346	1	0.850825216511464
1347	1	0.9822583439542945
1348	1	0.8741574974475799
1349	1	0.9647391354829186
1350	1	0.9720204086707407
1351	1	0.9889080334761275
1352	1	0.9967517793159589
1353	1	0.9491496069012567
1354	1	0.9347289341668192
1355	1	0.15648337713934643
1356	1	0.9133039682129755
1357	0	0.034595712551699125
1358	0	0.03527362270545413
1359	1	0.8907285672149117
1360	1	0.9909810941058771
1361	1	0.9953872350694917
1362	1	0.9923979553624402
1363	0	0.05115585793551949
1364	0	0.11420434141660187
1365	1	0.9748295683957325
1366	1	0.9828167961996208
1367	0	0.04040327580390862
1368	1	0.9940696309809703
1369	1	0.9847821239838496
1370	1	0.9955037745105932
1371	1	0.9911637959190719
1372	1	0.9297891759138901
1373	1	0.5828547157966989
1374	1	0.9996211110549188
1375	1	0.9906472370166951
1376	0	0.035912432632943934
1377	0	0.04217715377351112
1378	0	0.02498779432387
1379	0	0.03346324619879177
1380	1	0.9768313118300594
1381	1	0.6091832263056252
1382	1	0.9995574465496064
1383	0	0.025526939477373937
1384	1	0.9170050563211194
1385	1	0.9988836979366272
1386	1	0.9597608244697206
1387	1	0.808202169362365
1388	1	0.994412837499111
1389	1	0.5487716719923783
1390	1	0.9466464986011276
1391	0	0.9711201665081621
1392	0	0.029152101072689653
1393	1	0.9719985903329954
1394	1	0.9945896048355529
1395	1	0.9907625170442828
1396	1	0.9864043845297664
1397	1	0.062403227259957963
1398	1	0.9985190617481468
1399	0	0.07104695825213099
1400	0	0.04667251266481954
1401	0	0.10547152800260828
1402	1	0.8933849455907334
1403	1	0.9933091386083982
1404	1	0.9665876499582913
1405	1	0.9964344620600245
1406	1	0.9853941551413493
1407	1	0.9899856456632414
1408	1	0.025492723087855475
1409	1	0.9982806263583012
1410	1	0.9998651479319837
1411	1	0.9651463840473878
1412	1	0.9866411475695137
1413	0	0.03944452054399096
1414	1	0.9971883714523258
1415	1	0.9880008496383167
1416	1	0.9988902135004283
1417	1	0.9569691427720828
1418	1	0.9971269240980367
1419	1	0.9861546833009291
1420	1	0.982949493161102
1421	1	0.9931136437222041
1422	1	0.9944288071367118
1423	0	0.1700326651014671
1424	1	0.7964174003633487
1425	1	0.7901170814698067
1426	1	0.9984452307281795
1427	1	0.9390491884209407
1428	1	0.9958448073772087
1429	1	0.7905468169835783
1430	0	0.05024275334725263
1431	1	0.9984541684869342
1432	0	0.04960234788999763
1433	1	0.9041896584494092
1434	1	0.9999781653839768
1435	1	0.9990822554178611
1436	0	0.1912585942549468
1437	1	0.9830452933911926
1438	1	0.263960484687304
1439	0	0.2840914399717129
1440	1	0.9796299766805118
1441	1	0.9916718172858892
1442	1	0.9453585174877259
1443	0	0.1088115689095506
1444	1	0.45825272726515065
1445	1	0.9982803120457153
1446	1	0.02477327654304754
1447	1	0.9916838245824728
1448	0	0.024508662837528637
1449	1	0.9924413812769356
1450	0	0.9975525961846444
1451	1	0.9474261616097295
1452	1	0.9961410862202719
1453	1	0.9734464191798632
1454	1	0.7963664094584892
1455	1	0.9986473606363482
1456	1	0.9950104492508399
1457	1	0.9614922939579159
1458	1	0.9965912228094499
1459	1	0.9249823126821525
1460	1	0.9984587610152276
1461	1	0.9592493327817935
1462	1	0.9663109579299268
1463	1	0.9950779209334231
1464	1	0.9849115431614108
1465	1	0.9982399243200277
1466	1	0.964462867137308
1467	1	0.8192420291257352
1468	1	0.9956601051731336
1469	1	0.8284283476592493
1470	1	0.9199373666275952
1471	0	0.0512519371824019
1472	1	0.9477405088349539
1473	1	0.981221064812079
1474	1	0.994414210505435
1475	1	0.6443950796548228
1476	1	0.9740899670119731
1477	0	0.039935256600707764
1478	1	0.9662061779556022
1479	1	0.984233226834653
1480	1	0.985033519554494
1481	0	0.04525748349648553
1482	0	0.04549323172350606
1483	1	0.9913992949911803
1484	0	0.10221745206301182
1485	0	0.03652717077181344
1486	1	0.9566662991413445
1487	1	0.9777536279249471
1488	1	0.985726078173312
1489	0	0.04391954848769139
1490	0	0.05358554541253631
1491	1	0.9987215672791033
1492	1	0.967115198374829
1493	1	0.9902299606357606
1494	1	0.991304305828735
1495	1	0.9810177201597013
1496	1	0.9925627669099835
1497	1	0.8137907804964581
1498	1	0.9995068426646977
1499	1	0.9226282206314945
1500	1	0.9964941256257266
1501	1	0.9856210452377168
1502	1	0.9991662490415741
1503	1	0.976239694974693
1504	0	0.061337584750639274
1505	1	0.9908969656229517
1506	1	0.9999812217070748
1507	1	0.9964116305758149
1508	1	0.9923193268633834
1509	0	0.0582830195808684
1510	0	0.06373131213202309
1511	1	0.9738753467902335
1512	1	0.9876141611062511
1513	1	0.9840988794968545
1514	1	0.9815032104294323
1515	1	0.9858554765894799
1516	1	0.9988294712930657
1517	1	0.9338334686936186
1518	1	0.9930593629199226
1519	1	0.7841978714735839
1520	1	0.9553849503035116
1521	1	0.9570031205780383
1522	1	0.9413055745575467
1523	0	0.03769073997798348
1524	0	0.04191258650546398
1525	0	0.20252762382159767
1526	1	0.036591617072255236
1527	0	0.04624808861276254
1528	1	0.8475260641208276
1529	0	0.035063296890632555
1530	1	0.8184377976133806
1531	1	0.9966803631826298
1532	1	0.1703041215023836
1533	1	0.9990905930944275
1534	1	0.9784039735552533
1535	1	0.8913105020878308
1536	1	0.09670047164011988
1537	0	0.026044676860056078
1538	0	0.0381438489536729
1539	1	0.9993046308281883
1540	1	0.9915862113828339
1541	0	0.06153513968005311
1542	1	0.9945885468027925
1543	1	0.9796621096333404
1544	1	0.9907921358173124
1545	1	0.9671740423975386
1546	1	0.31710665004227884
1547	1	0.9911269076189224
1548	1	0.9996533307682964
1549	1	0.9865460333512223
1550	1	0.9755829477169267
1551	1	0.932276666362769
1552	1	0.8909971956493081
1553	1	0.9892015855435468
1554	0	0.05132156878625512
1555	1	0.9972880220293454
1556	1	0.9911888459006359
1557	1	0.9831875404553521
1558	1	0.9034211266490926
1559	1	0.9956247618198979
1560	1	0.9953684538845831
1561	1	0.9386723895942374
1562	0	0.9759168300588178
1563	1	0.9983226517919392
1564	1	0.9591470006762995
1565	1	0.997772967773957
1566	0	0.03666821575509116
1567	0	0.049460183352380165
1568	1	0.04475090040662127
1569	1	0.9854804299447936
1570	1	0.9061047277358443
1571	1	0.9997996720246651
1572	1	0.9829311396303204
1573	1	0.9977538195687284
1574	1	0.9770857937144699
1575	1	0.9967957298228696
1576	1	0.986008779310664
1577	0	0.049841495611752384
1578	1	0.9942108953397149
1579	1	0.9332391711927709
1580	0	0.9198639431333548
1581	1	0.9997548443836664
1582	1	0.9567396748440519
1583	1	0.9990425106563822
1584	1	0.9957975592101316
1585	1	0.9997527634876648
1586	1	0.9122792254762105
1587	1	0.9970210771785258
1588	1	0.9894986050753953
1589	1	0.9998629239550996
1590	1	0.9997379064527214
1591	1	0.9329256825521657
1592	1	0.9964880659723616
1593	1	0.9787046932253852
1594	1	0.9337006460790253
1595	1	0.9988702672856435
1596	1	0.9835463354907025
1597	1	0.9132746845672044
1598	1	0.9467242126131145
1599	1	0.9885314970114145
1600	1	0.9387921582527063
1601	1	0.932410013569077
1602	1	0.992226393839895
1603	1	0.9344577632763378
1604	1	0.9957088524550564
1605	1	0.9993410714128182
1606	1	0.9540608059713082
1607	1	0.9811433247368808
1608	1	0.9880790237967552
1609	0	0.03453411654347609
1610	1	0.8911907361286071
1611	1	0.893661978102921
1612	1	0.9699879259684654
1613	1	0.9865540194813143
1614	1	0.9933236406829782
1615	1	0.07093521668696488
1616	1	0.9990594591407178
1617	1	0.898345598438112
1618	1	0.9948801374825417
1619	1	0.9981131576124121
1620	0	0.023553679696214868
1621	0	0.0731370455156197
1622	0	0.1374794554559927
1623	1	0.9996611763750936
1624	1	0.9324915772366017
1625	1	0.978319554021589
1626	1	0.9978766973916124
1627	1	0.4313429685286223
1628	1	0.9993649197443045
1629	1	0.9996503824125597
1630	0	0.03878902188999868
1631	1	0.9955833222997053
1632	1	0.9367621544524077
1633	1	0.9825723155684432
1634	1	0.9855974327380538
1635	0	0.01764524928784889
1636	1	0.9753210274869127
1637	1	0.9961404945972365
1638	1	0.9961781927082046
1639	0	0.049267901339688676
1640	1	0.9737414519487598
1641	1	0.8964837877871339
1642	0	0.17857619995996243
1643	0	0.02468547794507743
1644	1	0.9701811197024814
1645	1	0.9941871803035311
1646	1	0.9758810423624614
1647	1	0.9898314754064593
1648	1	0.987166953767679
1649	1	0.9824364929892871
1650	1	0.8963166750208316
1651	1	0.9964012304658598
1652	1	0.9994681469897017
1653	1	0.9791703087002683
1654	1	0.9728672136981277
1655	1	0.8645455160650007
1656	1	0.9419228987159214
1657	1	0.9813480534110586
1658	1	0.15745808446602375
1659	0	0.943695384683519
1660	1	0.153506395559596
1661	1	0.9986608682275545
1662	1	0.997833269658423
1663	1	0.9259608735754049
1664	1	0.9997580496573271
1665	1	0.992108942274621
1666	1	0.9991074934622513
1667	1	0.9922121737823464
1668	1	0.9805492803458475
1669	0	0.9998534164926015
1670	1	0.8467796734314362
1671	1	0.947356349182045
1672	0	0.04921971856241078
1673	0	0.07116495040812865
1674	1	0.9934226013006936
1675	0	0.11485676144097669
1676	1	0.9413981748338006
1677	1	0.9973007654098577
1678	1	0.893143792517022
1679	1	0.9614388883606061
1680	1	0.9996956788381356
1681	1	0.23068702997828258
1682	0	0.050345594753199906
1683	1	0.9917381714713538
1684	1	0.9972155458474141
1685	1	0.017932685811551566
1686	1	0.9089549008787541
1687	1	0.9986230423772074
1688	1	0.9991444802698879
1689	0	0.06267733381089487
1690	1	0.9665519948552659
1691	1	0.9843530100657629
1692	1	0.998400858648773
1693	1	0.9811188350832446
1694	1	0.9987351882698636
1695	1	0.9916151125757995
1696	0	0.02111940180515534
1697	1	0.9969431044588788
1698	1	0.9924176525486993
1699	1	0.9863013274084426
1700	1	0.9931634232074146
1701	1	0.17594942804152125
1702	1	0.987530632557057
1703	1	0.9422098276726423
1704	0	0.1204160197403835
1705	1	0.9048623624397123
1706	1	0.9991834503534293
1707	1	0.9958059696478033
1708	1	0.9960155584923079
1709	1	0.9996798201819064
1710	1	0.9953093140663218
1711	1	0.9820351537838384
1712	1	0.9435236892710672
1713	1	0.981333949921767
1714	1	0.9856148317956585
1715	1	0.980132620489775
1716	0	0.052578903877561284
1717	1	0.9870927443925611
1718	1	0.9961289866191751
1719	1	0.9968031413572609
1720	1	0.9174228267478497
1721	1	0.9154775711448303
1722	1	0.8849160738742041
1723	1	0.9879462001329454
1724	1	0.9975151251248495
1725	1	0.9895264382036476
1726	1	0.9500830980742306
1727	1	0.8096720549610323
1728	0	0.9962361911798373
1729	1	0.05076494302238818
1730	1	0.9866177093145729
1731	1	0.9970356225079174
1732	0	0.04712722422324273
1733	1	0.9902971181791267
1734	0	0.035413388935294055
1735	1	0.9880802259139284
1736	1	0.9055554096729063
1737	1	0.9424302295168193
1738	1	0.9833816102128162
1739	1	0.9699107248956169
1740	1	0.9580859570113204
1741	1	0.8563311360329219
1742	1	0.9974633224796575
1743	1	0.9961813208880627
1744	1	0.9967634268948752
1745	0	0.906448447249981
1746	1	0.9705092322292059
1747	1	0.9895094306846912
1748	0	0.027469938286189113
1749	0	0.024072786209875113
1750	0	0.02220763319779351
1751	0	0.05521568262002194
1752	0	0.08812882578620539
1753	0	0.14488940283826413
1754	0	0.0963435611828954
1755	0	0.08067350134512184
1756	0	0.15423330888542872
1757	0	0.02127209344019848
1758	0	0.08964578613079834
1759	0	0.12325083613696142
1760	0	0.03411990302203133
1761	0	0.023822683795915
1762	1	0.9976037373902894
1763	1	0.9634114999520437
1764	0	0.03492018106676111
1765	0	0.024323672198434457
1766	0	0.05317338633314281
1767	0	0.034904591958118264
1768	0	0.04041515671188807
1769	1	0.9961736456388803
1770	0	0.023138452577136738
1771	1	0.9980775851303841
1772	1	0.9624871036502446
1773	0	0.033305048440483376
1774	0	0.0468458978618062
1775	0	0.03225544391290561
1776	0	0.07460112426314955
1777	0	0.11999210637050943
1778	0	0.08186060019123707
1779	0	0.05093209036199834
1780	0	0.033238879918449905
1781	1	0.9899071097868932
1782	0	0.025451879043503108
1783	0	0.02970496513170691
1784	1	0.9984939293779391
1785	1	0.4667205406844621
1786	0	0.041550747073563855
1787	0	0.0570932308461307
1788	0	0.06923077208057497
1789	0	0.04123563640137594
1790	0	0.0399060523016399
1791	0	0.052532990236939144
1792	0	0.054287889450557895
1793	0	0.0864017205425745
1794	0	0.04394677683994766
1795	0	0.0686059537930385
1796	0	0.061185966469995336
1797	0	0.06241036855978884
1798	0	0.028159362985126543
1799	0	0.048407272843552875
1800	0	0.029309986965934193
1801	1	0.9865610301974865
1802	0	0.04934901453174219
1803	0	0.05263964480451354
1804	0	0.0750877899717072
1805	0	0.055499089356037694
1806	0	0.0516811280009156
1807	0	0.034392057334914024
1808	0	0.034250142467226685
1809	0	0.07256892874183761
1810	1	0.9896005122710737
1811	0	0.12147100515469786
1812	0	0.1307936216812218
1813	0	0.019037209030170917
1814	0	0.08378116950505733
1815	0	0.03889988628419595
1816	0	0.0488882752990502
1817	0	0.022425345299382393
1818	0	0.04056721260869607
1819	0	0.12313463083479469
1820	0	0.04251180533411272
1821	0	0.07757312976288537
1822	0	0.06290887362982267
1823	0	0.020134117910344168
1824	0	0.05256977876729469
1825	0	0.029814910545653182
1826	0	0.035641225676595376
1827	0	0.07469470764397466
1828	0	0.031660590253733675
1829	0	0.09114364771621448
1830	0	0.1616673148409296
1831	0	0.0405013821834448
1832	0	0.04190910039823707
1833	0	0.0850246099458796
1834	0	0.03836835704215441
1835	0	0.06991080890998635
1836	0	0.026990111137576257
1837	0	0.10600490183367323
1838	0	0.034596917691161536
1839	0	0.04246944683522602
1840	0	0.031045991290855262
1841	0	0.06160475197842656
1842	0	0.04531002236655386
1843	0	0.03125271039256061
1844	0	0.04875009620524252
1845	0	0.07838176639590555
1846	0	0.04619766116612698
1847	0	0.04279377923273548
1848	0	0.0374851273899827
1849	0	0.09268894270587498
1850	0	0.06264488694435863
1851	0	0.06160517409490106
1852	0	0.05415472001741221
1853	0	0.028731635693613863
1854	0	0.03125626916480945
1855	0	0.01578935683554066
1856	0	0.042742269157085296
1857	0	0.03754979893711323
1858	1	0.9424011251090714
1859	0	0.0879924843030488
1860	0	0.05756989720757372
1861	0	0.03510459533480894
1862	0	0.043214777831870416
1863	0	0.044435994922974495
1864	0	0.058901965432899155
1865	1	0.9790612518305364
1866	0	0.043887449838815464
1867	1	0.961053571682021
1868	0	0.06332392141308271
1869	0	0.07015510935740228
1870	0	0.052711817477982655
1871	0	0.05531410999056861
1872	0	0.055348789796681286
1873	0	0.054263308281338185
1874	0	0.0307955277940585
1875	0	0.08946022369099346
1876	0	0.08013252666720279
1877	0	0.05889712381834183
1878	1	0.9897515916273393
1879	0	0.06201216202439325
1880	0	0.08895455287767713
1881	1	0.9997732913746066
1882	0	0.042161673522410306
1883	0	0.029505981277748033
1884	0	0.019248806936785063
1885	0	0.08768449067201667
1886	1	0.9763703915127088
1887	1	0.9874250295257135
1888	0	0.05219660042994952
1889	0	0.07169144639729381
1890	0	0.9935967033646297
1891	0	0.032755303432713795
1892	0	0.03456941462747154
1893	0	0.08732840218577502
1894	0	0.10441210027524436
1895	0	0.07463240968303518
1896	0	0.02435763404417667
1897	0	0.025895056475719304
1898	0	0.048009857237228185
1899	0	0.04062019601808211
1900	0	0.05543239627632393
1901	0	0.07412904814374045
1902	0	0.02527511325286272
1903	0	0.05152083636293252
1904	0	0.025984766227714392
1905	0	0.07627721672895525
1906	0	0.0574835340686163
1907	0	0.07153156158777994
1908	1	0.8507913712412676
1909	0	0.026106850108293417
1910	1	0.9995274307150286
1911	0	0.06114859779443036
1912	0	0.03321044305441732
1913	1	0.7806492503170449
1914	1	0.9947421312062308
1915	1	0.9768265238264559
1916	0	0.031173588281131343
1917	0	0.03528295440160126
1918	0	0.03094909358947939
1919	0	0.06770696947372032
1920	0	0.03534846562437236
1921	0	0.09164554413685158
1922	1	0.9970663056206317
1923	1	0.9542021379557234
1924	0	0.039688612565574974
1925	0	0.028735893558948455
1926	0	0.018740364500442835
1927	0	0.07679619094876569
1928	0	0.83390760600564
1929	0	0.08119319796246062
1930	0	0.05261461301106802
1931	0	0.0469262189356439
1932	0	0.039535546912745224
1933	1	0.9829952126965379
1934	0	0.06459687175796361
1935	1	0.998758533782281
1936	1	0.8193798902690224
1937	0	0.028159727842008278
1938	0	0.04288036072846902
1939	0	0.02521101058894055
1940	1	0.909092747835881
1941	1	0.9756185913844152
1942	0	0.044661434519684955
1943	0	0.03232325118571767
1944	0	0.027108470538146773
1945	0	0.07034788069372182
1946	0	0.05184506869395633
1947	1	0.9962073538460255
1948	0	0.04597677303632747
1949	0	0.03349589336852645
1950	1	0.9824002901367757
1951	0	0.029235523413080878
1952	0	0.032960747479478955
1953	0	0.042594719284195254
1954	0	0.0835301008032245
1955	0	0.05214789392669436
1956	0	0.039783560723378415
1957	1	0.9781599245600082
1958	0	0.035309829859541106
1959	0	0.08895117635601253
1960	0	0.04318889238719916
1961	0	0.0448113962163886
1962	0	0.041111239628143274
1963	0	0.05107419944588488
1964	0	0.08370853668131158
1965	0	0.05995234048853348
1966	0	0.04659295219291311
1967	0	0.017998167284313027
1968	0	0.06840720667695215
1969	0	0.05110236873056418
1970	0	0.06219727152528196
1971	0	0.03025950637501957
1972	0	0.08531568980711761
1973	1	0.9808094257158981
1974	1	0.9983940593131908
1975	0	0.04967493649313549
1976	0	0.023544450203555386
1977	0	0.037403863619680414
1978	0	0.03392807997494213
1979	0	0.1597474291565291
1980	0	0.054230679665304225
1981	0	0.024513949364338306
1982	0	0.04445594986424944
1983	0	0.027705537194211902
1984	0	0.030596944602451995
1985	0	0.04882661405717416
1986	0	0.04669047043238808
1987	0	0.055752033398085786
1988	0	0.07934165523476812
1989	0	0.10789005499647936
1990	0	0.054776509045955525
1991	0	0.061912006938603596
1992	0	0.026181906509360663
1993	0	0.06682178381737151
1994	0	0.02149312036010776
1995	0	0.06398937417416739
1996	0	0.060766689038757225
1997	0	0.09485677671087636
1998	0	0.06267093859847177
[truncated: 9,219 more rows]
