# Supplementary material for: CamoTSS: analysis of alternative transcription start sites for cellular phenotypes and regulatory patterns from 5' scRNA-seq data
Source: Nat Commun. 2023 Nov 9;14:7240. doi: 10.1038/s41467-023-42636-1 (PMC10636040; doi:10.1038/s41467-023-42636-1)
Supplement: Supplementary file 12 — Source Data [file 41467_2023_42636_MOESM12_ESM.zip › Fig2A_sequence_plot.csv]

	cnn_ture_label	score
0	1	1.0
1	1	1.0
2	0	7.523676e-15
3	0	3.844071e-13
4	0	2.366584e-06
5	1	1.0
6	1	1.0
7	1	1.0
8	1	1.0
9	0	2.5158637e-09
10	1	1.0
11	1	1.0
12	1	1.0
13	1	1.0
14	0	8.867861e-08
15	1	1.0
16	1	1.0
17	1	1.0
18	1	1.0
19	1	1.0
20	1	1.0
21	1	1.0
22	1	1.0
23	1	1.0
24	1	0.9999995
25	0	1.81903e-14
26	1	1.0
27	0	1.0
28	1	1.0
29	0	2.1267851e-06
30	1	0.9999999
31	1	1.0
32	1	1.0
33	1	1.0
34	0	1.3284382e-08
35	1	1.7012749e-11
36	1	1.0
37	1	1.0
38	1	1.0
39	1	5.4742313e-12
40	1	1.0
41	1	1.0
42	1	1.0
43	1	1.0
44	0	3.5772216e-10
45	1	1.0
46	0	3.3535685e-09
47	1	1.0
48	1	1.0
49	1	0.9999919
50	1	1.0
51	0	1.6407581e-09
52	1	1.0
53	1	0.9999999
54	1	0.9999999
55	0	1.11900285e-08
56	0	9.947474e-09
57	1	1.0
58	1	0.99999833
59	1	1.0
60	0	4.6101404e-13
61	1	0.9999999
62	0	1.2948493e-11
63	1	0.9999974
64	1	1.0
65	0	1.0352238e-09
66	1	1.0
67	1	0.9999999
68	1	1.0
69	1	1.0
70	0	2.0538377e-10
71	1	1.0
72	1	1.0
73	1	1.0
74	1	1.0
75	1	1.0
76	1	1.0
77	1	1.0
78	1	1.0
79	1	1.0
80	0	9.107072e-11
81	1	0.99999964
82	0	3.6544193e-10
83	1	1.0
84	0	1.6436356e-14
85	1	1.0
86	1	1.0
87	1	1.0
88	1	1.0
89	1	1.0
90	1	1.0
91	1	1.0
92	1	1.0
93	0	2.594716e-09
94	1	1.0
95	1	1.0
96	0	6.0747015e-18
97	0	9.000027e-15
98	1	1.0
99	1	1.0
100	1	1.0
101	1	1.0
102	1	1.0
103	1	1.0
104	1	1.0
105	1	1.0
106	1	0.999998
107	1	1.0
108	1	0.9999999
109	1	1.0
110	1	1.0
111	1	1.0
112	1	1.0
113	1	0.9999999
114	1	1.0
115	1	1.0
116	1	1.0
117	1	1.0
118	1	1.0
119	1	1.0
120	1	1.0
121	1	1.0
122	1	1.0
123	1	1.0
124	1	0.99999905
125	1	1.0
126	1	1.0
127	1	0.9999994
128	1	1.0
129	1	1.0
130	1	1.0
131	1	1.0
132	0	1.8160651e-07
133	1	0.9999999
134	1	0.9999999
135	1	0.9999999
136	1	1.0
137	1	1.0
138	1	1.0
139	1	0.9999995
140	1	1.0
141	1	0.9999999
142	1	0.99999964
143	0	2.458104e-06
144	1	1.0
145	1	1.0
146	1	1.0
147	1	1.0
148	1	1.0
149	1	1.0
150	1	1.0
151	1	1.0
152	1	1.0
153	1	1.0
154	1	1.0
155	1	1.0
156	1	1.0
157	1	1.0
158	1	1.0
159	0	1.2629172e-09
160	0	5.7904163e-12
161	1	3.3058656e-14
162	1	1.0
163	1	1.0
164	1	1.0
165	1	1.0
166	1	1.0
167	1	1.0
168	1	0.9999999
169	1	1.0
170	1	1.0
171	0	2.213406e-08
172	1	1.0
173	1	1.0
174	0	2.2768203e-09
175	1	1.0
176	1	1.0
177	0	2.4175787e-08
178	1	1.0
179	1	1.0
180	1	1.0
181	1	1.0
182	1	1.0
183	1	1.0
184	1	1.0
185	1	1.0
186	1	1.0
187	1	1.0
188	1	1.0
189	1	1.0
190	1	1.0
191	1	1.0
192	1	1.0
193	1	1.0
194	1	1.0
195	1	1.0
196	1	1.0
197	1	0.9999999
198	1	1.0
199	1	1.0
200	1	1.0
201	1	1.0
202	1	1.0
203	1	1.0
204	1	0.9999999
205	0	1.828162e-12
206	0	8.759681e-09
207	0	1.0
208	1	0.9999999
209	1	1.0
210	1	1.0
211	1	0.9999999
212	0	2.3716584e-09
213	1	1.0
214	1	1.0
215	1	1.0
216	1	0.9999999
217	1	1.0
218	0	2.5984416e-08
219	0	7.0935647e-07
220	1	1.0
221	1	1.0
222	1	1.0
223	1	1.0
224	1	1.0
225	1	1.0
226	1	1.0
227	1	1.0
228	1	1.0
229	0	6.012915e-10
230	0	2.4465177e-07
231	1	1.0
232	0	4.0259594e-11
233	1	1.0
234	1	1.0
235	0	1.1852248e-07
236	1	1.0
237	1	1.0
238	1	1.0
239	0	5.0732467e-16
240	1	0.9999999
241	1	1.0
242	0	2.7890117e-13
243	0	6.120712e-10
244	1	0.9999999
245	1	1.0
246	1	0.9999999
247	1	0.99999976
248	1	1.0
249	1	1.0
250	1	1.0
251	1	1.0
252	1	1.0
253	1	1.0
254	1	1.0
255	0	4.839546e-10
256	1	1.0
257	1	1.0
258	1	1.0
259	1	1.0
260	1	1.0
261	1	1.0
262	1	1.0
263	1	1.0
264	1	1.0
265	1	1.0
266	1	1.0
267	1	1.0
268	1	1.0
269	0	1.981042e-10
270	1	1.0
271	1	1.0
272	0	8.2311005e-11
273	1	0.9999999
274	0	3.6237936e-11
275	1	1.0
276	1	1.0
277	1	1.0
278	1	1.0
279	1	1.0
280	1	0.99999917
281	0	6.56178e-11
282	1	1.0
283	1	1.0
284	0	7.8484955e-15
285	1	1.0
286	1	0.99999905
287	1	1.0
288	1	1.0
289	1	1.0
290	0	9.815014e-10
291	1	0.9999999
292	1	1.0
293	1	1.0
294	1	1.0
295	1	1.0
296	1	0.99999976
297	1	0.999984
298	1	0.9999999
299	1	1.0
300	1	1.0
301	1	1.0
302	1	1.0
303	1	0.99999964
304	1	1.0
305	1	0.9999995
306	1	1.0
307	1	1.0
308	1	1.0
309	1	1.0
310	1	1.0
311	1	1.0
312	1	0.99999964
313	1	1.0
314	0	1.0
315	1	1.0
316	0	1.3601173e-12
317	0	3.710616e-10
318	1	1.0
319	0	7.308074e-14
320	1	1.0
321	1	1.0
322	1	1.0
323	1	1.0
324	0	6.2482255e-09
325	0	2.7294067e-10
326	1	0.9999999
327	1	1.0
328	0	1.2365846e-14
329	1	0.99999917
330	1	1.0
331	1	1.0
332	1	1.0
333	1	1.0
334	1	1.0
335	0	1.5202314e-09
336	0	2.2395459e-10
337	1	1.0
338	1	1.0
339	1	1.0
340	1	1.0
341	1	1.0
342	1	1.0
343	1	1.0
344	1	1.0
345	1	1.0
346	1	1.0
347	1	1.0
348	1	1.0
349	1	0.99999905
350	1	1.0
351	1	1.0
352	1	0.99999976
353	1	1.0
354	1	1.0
355	1	0.9999994
356	1	1.0
357	0	2.4881485e-08
358	1	1.0
359	0	6.6280045e-08
360	1	1.0
361	1	1.0
362	0	1.7937122e-08
363	0	2.8532393e-10
364	1	1.0
365	1	1.0
366	1	1.0
367	0	8.018994e-09
368	1	1.0
369	0	2.6976864e-13
370	1	1.0
371	1	0.9999999
372	0	4.9087304e-14
373	1	0.9999999
374	1	1.0
375	1	1.0
376	1	0.9999994
377	1	1.0
378	1	0.99999976
379	1	1.0
380	1	1.0
381	1	0.99999976
382	1	1.0
383	1	1.0
384	1	1.0
385	1	0.99999964
386	0	2.2593605e-09
387	0	8.206087e-10
388	1	1.0
389	0	1.5876297e-15
390	1	1.0
391	1	1.0
392	1	0.9999999
393	1	1.0
394	1	0.99999976
395	1	1.0
396	1	1.0
397	0	4.630156e-12
398	1	1.0
399	1	1.0
400	1	0.99999833
401	1	1.0
402	1	0.9999999
403	1	1.0
404	1	1.0
405	1	1.0
406	1	1.0
407	1	1.0
408	0	1.5729163e-13
409	1	1.0
410	0	7.53471e-14
411	0	1.3341763e-09
412	0	1.4014627e-08
413	1	1.0
414	1	1.0
415	1	1.0
416	0	8.364331e-10
417	1	0.9999999
418	0	8.593556e-11
419	1	1.0
420	0	1.0
421	1	0.99999976
422	0	1.0191609e-12
423	1	1.0
424	1	1.0
425	1	1.0
426	1	1.0
427	1	1.0
428	1	1.0
429	1	1.0
430	1	1.0
431	1	1.0
432	1	1.0
433	0	1.4995377e-08
434	1	1.0
435	1	1.8276507e-11
436	0	3.1052019e-09
437	0	8.724436e-12
438	0	4.9931415e-10
439	0	7.3295175e-10
440	0	2.5571597e-07
441	1	1.0
442	1	1.0
443	1	1.0
444	1	1.0
445	1	0.9999995
446	1	1.0
447	1	1.0
448	0	5.867478e-14
449	1	1.0
450	1	0.9999999
451	1	1.0
452	1	1.0
453	0	6.122788e-11
454	1	0.9999999
455	1	1.0
456	1	1.0
457	1	1.0
458	1	1.0
459	1	1.0
460	0	8.0023494e-07
461	1	1.0
462	1	0.9999999
463	1	1.0
464	0	1.9980166e-09
465	1	1.0
466	1	0.99999964
467	0	1.57097e-10
468	1	0.9999994
469	1	1.0
470	1	0.99999976
471	1	1.0
472	1	1.0
473	1	1.0
474	0	5.335951e-11
475	1	5.951563e-10
476	1	1.0
477	0	9.641413e-07
478	1	0.99999976
479	1	1.0
480	0	1.0008732e-09
481	1	0.9999995
482	0	2.2171548e-11
483	1	1.0
484	1	1.0
485	1	1.0
486	1	1.0
487	1	1.0
488	1	1.0
489	1	1.0
490	1	1.0
491	1	1.0
492	1	1.0
493	1	1.0
494	1	1.0
495	1	0.99999976
496	1	0.99999976
497	1	1.0
498	1	1.0
499	0	1.0581152e-09
500	1	1.0
501	1	1.0
502	1	1.0
503	0	6.367207e-17
504	1	1.0
505	1	1.0
506	1	1.0
507	1	1.0
508	0	1.0770547e-15
509	1	1.0
510	1	1.0
511	1	1.0
512	1	1.0
513	1	1.0
514	0	9.426917e-10
515	0	1.8651808e-11
516	1	1.0
517	1	1.0
518	0	7.101986e-12
519	0	3.5013954e-09
520	0	1.3757576e-14
521	1	1.0
522	0	2.5419318e-11
523	1	1.0
524	1	1.0
525	0	1.8946036e-11
526	0	7.067968e-17
527	1	1.0
528	0	1.3475883e-12
529	1	1.0
530	1	1.0
531	1	1.0
532	0	8.615144e-09
533	1	1.0
534	1	1.0
535	0	6.0434996e-10
536	1	1.0
537	1	1.0
538	1	1.0
539	1	1.0
540	1	1.0
541	1	1.0
542	1	1.0
543	0	2.8183056e-09
544	1	1.0
545	1	1.0
546	0	5.928194e-09
547	1	0.9999976
548	1	1.0
549	1	1.0
550	1	1.0
551	0	2.0324402e-13
552	0	3.929815e-13
553	1	1.0
554	0	5.4666436e-09
555	0	9.286958e-15
556	1	1.0
557	1	1.0
558	1	1.0
559	1	1.0
560	1	1.0
561	0	3.9401174e-14
562	1	0.99999905
563	0	5.6611395e-08
564	0	2.8900673e-14
565	1	1.0
566	0	5.070766e-10
567	1	1.0
568	1	1.0
569	1	0.99999297
570	1	1.0
571	0	5.8508276e-10
572	1	1.0
573	0	7.211281e-08
574	1	1.0
575	0	1.3958548e-16
576	1	1.0
577	0	5.736538e-09
578	1	0.9999974
579	1	1.0
580	1	1.0
581	1	1.0
582	1	1.0
583	1	1.0
584	1	1.0
585	1	1.0
586	0	2.1772235e-13
587	0	1.3223898e-10
588	0	3.418088e-09
589	1	1.0
590	1	1.0
591	1	1.0
592	1	1.0
593	1	1.0
594	1	1.0
595	0	7.278084e-07
596	0	2.9703902e-08
597	1	1.0
598	1	1.0
599	0	8.3411356e-10
600	1	1.0
601	1	1.0
602	1	1.0
603	0	1.8429226e-08
604	1	1.0
605	1	1.0
606	1	1.0
607	1	1.0
608	0	9.612566e-11
609	1	1.0
610	1	1.0
611	1	1.0
612	1	1.0
613	0	3.0770726e-13
614	0	2.9065257e-07
615	1	0.9999999
616	0	3.897426e-13
617	1	1.0
618	0	1.0187305e-10
619	1	1.0
620	1	1.0
621	1	0.9999999
622	1	1.0
623	1	1.0
624	1	1.0
625	1	1.0
626	1	1.0
627	1	1.0
628	1	1.0
629	1	1.0
630	0	1.8676742e-07
631	0	2.5821132e-08
632	0	4.3684505e-09
633	1	1.0
634	1	1.0
635	1	1.0
636	1	1.0
637	1	1.0
638	1	1.0
639	1	1.0
640	1	1.0
641	1	1.0
642	1	1.0
643	1	1.0
644	1	1.0
645	1	1.0
646	1	1.0
647	0	2.1729787e-10
648	0	1.2975899e-09
649	0	1.3873621e-11
650	1	1.0
651	0	1.0493447e-12
652	1	1.0
653	0	9.244838e-12
654	0	3.0762905e-14
655	0	1.6030778e-12
656	0	1.5727456e-09
657	0	1.3623379e-11
658	0	5.2896754e-10
659	1	1.0
660	0	5.4624305e-10
661	0	3.131838e-16
662	0	5.6927774e-12
663	1	1.0
664	0	7.084436e-09
665	0	2.644554e-10
666	0	3.331508e-10
667	0	1.2767664e-09
668	0	1.0
669	0	1.2655016e-10
670	0	1.7109512e-09
671	0	3.6003403e-08
672	0	1.7952779e-14
673	0	8.357325e-15
674	0	6.805784e-10
675	0	2.0222925e-14
676	0	1.13283966e-11
677	0	3.295348e-09
678	0	7.044138e-12
679	0	3.8991464e-19
680	0	9.459073e-16
681	0	3.2881572e-10
682	0	3.699352e-10
683	0	6.580769e-11
684	0	1.6549086e-08
685	0	2.3375819e-08
686	0	1.3246018e-09
687	0	2.4445007e-11
688	0	4.5297055e-10
689	0	5.0188165e-10
690	0	1.4898886e-10
691	0	3.2384928e-11
692	0	1.7584753e-08
693	0	8.847076e-17
694	0	2.0304681e-13
695	1	0.9999989
696	0	3.7144012e-08
697	1	1.0
698	0	1.12202135e-14
699	0	8.3665524e-13
700	0	5.576239e-13
701	1	1.0
702	0	5.4567675e-09
703	1	0.9999999
704	1	1.0
705	0	3.0676637e-19
706	0	3.810922e-08
707	0	4.595265e-11
708	0	2.856939e-16
709	0	1.6297945e-13
710	1	1.0
711	0	3.5152453e-10
712	0	3.2373906e-09
713	0	4.652049e-15
714	0	6.0397944e-08
715	0	5.343564e-13
716	0	3.1379885e-10
717	0	8.237733e-10
718	0	3.562565e-08
719	0	4.9755933e-17
720	1	1.0
721	0	1.1994013e-10
722	0	2.0542455e-17
723	0	2.6995176e-10
724	0	9.420715e-10
725	1	1.0
726	0	5.9404435e-08
727	0	3.453539e-14
728	0	5.989421e-12
729	0	6.4867e-13
730	0	2.8851355e-12
731	0	1.769382e-09
732	0	4.1043464e-11
733	0	8.423276e-11
734	1	1.0
735	0	2.3865868e-10
736	0	4.562763e-09
737	0	1.933098e-12
738	0	2.3957107e-08
739	0	1.0685985e-17
740	1	0.9999999
741	0	1.0436825e-11
742	0	8.023128e-12
743	0	1.2116146e-11
744	0	4.9373705e-10
745	0	9.873056e-09
746	0	4.5276757e-10
747	0	1.3716389e-14
748	0	1.0506921e-09
749	1	1.0
750	0	1.9088749e-07
751	0	3.9914263e-13
752	1	1.0
753	1	1.0
754	1	1.0
755	1	1.0
756	0	7.278909e-16
757	0	7.96269e-10
758	0	1.7177108e-08
759	0	7.208179e-14
760	1	1.0
761	0	5.364159e-10
762	0	2.9990775e-15
763	0	7.809513e-17
764	0	1.3418324e-09
765	0	1.8081527e-12
766	0	1.1136328e-12
767	0	8.915003e-13
768	0	1.2929851e-16
769	1	1.0
770	0	1.5073782e-11
771	0	2.5349562e-14
772	0	4.2842116e-16
773	0	1.172942e-08
774	0	5.4157737e-15
775	0	1.0516072e-15
776	0	2.5945545e-15
777	0	6.7687975e-14
778	0	5.3685454e-08
779	0	1.34618375e-11
780	0	6.4302604e-08
781	0	1.8006467e-08
782	0	7.063256e-08
783	0	1.2754584e-14
784	0	1.9070589e-07
785	0	2.6350637e-13
786	0	4.6740467e-10
787	0	3.848137e-08
788	0	9.691169e-12
789	0	2.9913155e-10
790	0	7.010846e-11
791	0	1.0
792	0	4.3194426e-09
793	0	2.9343568e-08
794	0	2.6464335e-08
795	0	1.7707364e-08
796	0	4.326094e-10
797	0	1.12310605e-08
798	1	1.0
799	0	1.5348595e-10
800	0	1.3768485e-08
801	0	4.996681e-12
802	0	3.197038e-07
803	0	2.3473685e-14
804	0	2.158821e-14
805	0	9.288915e-13
806	0	2.4249776e-15
807	1	1.0
808	0	2.4597632e-10
809	1	1.0
810	1	1.0
811	0	1.5283407e-08
812	0	1.5166908e-06
813	0	1.1398825e-13
814	0	9.211563e-14
815	0	5.79904e-11
816	0	1.2232321e-14
817	1	0.9999999
818	0	8.010526e-09
819	0	5.565308e-12
820	0	3.2419198e-09
821	0	4.510818e-09
822	0	1.4682512e-10
823	0	1.3524751e-09
824	0	9.422403e-14
825	0	4.6616082e-14
826	1	1.0
827	0	3.3915352e-08
828	0	3.8222936e-07
829	0	9.419708e-10
830	1	1.0
831	0	1.04990634e-10
832	0	8.078485e-08
833	0	7.46954e-12
834	0	5.4337396e-10
835	0	5.0982745e-08
836	0	2.515883e-09
837	0	1.260296e-06
838	0	6.9597613e-12
839	0	5.705409e-12
840	1	1.0
841	1	1.0
842	0	7.7434475e-10
843	0	1.651039e-13
844	0	2.9395947e-08
845	0	9.745058e-11
846	0	6.286471e-11
847	0	5.6499333e-11
848	0	1.3814691e-10
849	0	1.8574165e-11
850	0	1.0431471e-11
851	0	9.322475e-10
852	0	5.881212e-11
853	0	5.956144e-16
854	0	8.754449e-10
855	1	1.0
856	0	4.7837366e-11
857	1	1.0
858	0	3.7175318e-09
859	1	1.0
860	0	1.47894e-10
861	0	8.189376e-09
862	0	1.5029988e-09
863	0	4.962023e-09
864	0	3.9477198e-12
865	0	2.4856777e-15
866	0	2.296569e-09
867	0	4.918891e-10
868	0	8.250576e-11
869	0	6.0651107e-12
870	0	2.548465e-12
871	0	1.9703759e-08
872	0	2.6343923e-08
873	0	8.823446e-14
874	1	1.0
875	0	1.4807309e-08
876	0	4.3167695e-11
877	0	3.1747344e-11
878	0	2.1443439e-13
879	0	3.8026013e-08
880	1	1.0
881	0	1.7164939e-10
882	0	8.5372534e-08
883	0	4.8747324e-07
884	0	4.085591e-16
885	0	1.4295832e-09
886	0	2.0534193e-13
887	0	2.3924398e-13
888	0	2.480353e-16
889	0	7.6060914e-08
890	0	4.5666045e-08
891	0	2.0903173e-08
892	0	4.184192e-09
893	0	3.455325e-10
894	0	3.1172703e-14
895	0	1.1675463e-13
896	0	6.3971935e-12
897	0	1.7180835e-09
898	0	6.0388707e-09
899	0	3.7117753e-11
900	0	8.7676505e-10
901	0	9.6654226e-11
902	0	7.267708e-14
903	0	1.8964883e-21
904	0	2.9210245e-10
905	0	8.923828e-14
906	0	5.4476947e-11
907	0	1.7350985e-10
908	0	6.2719145e-09
909	0	1.8001368e-10
910	0	9.877947e-10
911	0	2.9434248e-09
912	0	5.423543e-09
913	0	4.8730697e-13
914	0	5.450968e-15
915	0	1.0012645e-13
916	0	6.088205e-10
917	0	2.8341587e-13
918	1	1.0
919	0	5.2197554e-15
920	0	6.713241e-14
921	1	1.0
922	0	4.2457447e-11
923	0	1.0515451e-11
924	0	1.1003716e-11
925	0	1.12707825e-08
926	0	3.5318734e-13
927	0	5.9000964e-12
928	0	7.857678e-11
929	0	1.9509623e-09
930	0	1.4554573e-08
931	0	5.881798e-14
932	0	2.6798461e-12
933	0	1.179346e-07
934	0	6.965537e-07
935	0	1.4762634e-09
936	0	1.5478227e-12
937	0	8.14972e-09
938	0	1.2607945e-09
939	0	2.164852e-08
940	0	2.1265104e-11
941	0	1.846203e-14
942	1	1.0
943	0	9.27726e-14
944	0	2.3644167e-14
945	0	1.0915768e-12
946	1	1.0
947	0	5.895568e-14
948	0	3.5975408e-15
949	0	7.1855574e-14
950	1	1.0
951	0	4.3465005e-09
952	0	6.7676304e-08
953	0	2.1652727e-12
954	0	3.8100688e-07
955	1	1.0
956	0	9.0148244e-10
957	0	1.3762886e-09
958	0	9.008572e-09
959	0	8.856056e-10
960	0	3.9823704e-09
961	0	1.1633528e-11
962	0	1.7355427e-07
963	0	1.2827986e-12
964	0	1.6809075e-13
965	1	1.0
966	0	1.6151561e-14
967	0	1.6799213e-12
968	0	3.4349527e-11
969	0	5.6989602e-08
970	1	1.0
971	1	1.0
972	0	4.6132462e-09
973	1	1.0
974	0	5.559015e-09
975	0	4.115827e-13
976	0	7.4426846e-17
977	0	1.8162184e-10
978	0	1.125827e-13
979	0	5.741718e-12
980	1	1.0
981	0	5.550332e-11
982	1	1.0
983	0	1.3514574e-19
984	1	1.0
985	0	1.4490781e-08
986	0	3.3761596e-09
987	0	1.0592505e-12
988	0	2.8537197e-09
989	1	1.0
990	0	1.1915427e-08
991	0	1.0068316e-09
992	0	2.7732414e-09
993	0	4.0739156e-10
994	0	6.5350784e-18
995	0	2.7611777e-19
996	0	2.263881e-13
997	0	1.7970296e-09
998	0	1.1945156e-10
999	0	3.0087806e-13
1000	0	7.1997333e-09
1001	0	6.943274e-10
1002	0	9.793364e-13
1003	0	8.128021e-08
1004	0	5.263339e-17
1005	1	4.568385e-18
1006	0	4.3274518e-08
1007	0	6.2301377e-09
1008	0	1.1000249e-08
1009	0	1.1374443e-08
1010	0	9.163062e-13
1011	0	2.3554155e-07
1012	0	5.716269e-08
1013	0	3.6000727e-12
1014	0	1.3354086e-09
1015	0	2.0275904e-15
1016	0	9.107393e-13
1017	0	5.24022e-13
1018	0	9.498013e-09
1019	0	5.2681606e-09
1020	0	2.2419401e-07
1021	0	9.687911e-13
1022	1	1.0
1023	1	0.99999857
1024	0	1.1792626e-13
1025	0	1.6686812e-11
1026	0	1.8322253e-12
1027	0	3.2320926e-08
1028	0	3.7016227e-11
1029	0	3.544022e-12
1030	0	1.952034e-13
1031	0	4.0084114e-08
1032	0	7.932798e-17
1033	0	2.590756e-12
1034	0	2.0181823e-09
1035	0	3.4571487e-15
1036	0	2.9457794e-08
1037	0	1.00914214e-10
1038	0	9.252209e-09
1039	1	1.0
1040	0	1.8824142e-11
1041	0	1.4587075e-10
1042	0	3.3500716e-09
1043	0	6.9005273e-09
1044	0	1.8429279e-10
1045	0	1.3847538e-17
1046	0	3.587123e-13
1047	0	1.3121394e-13
1048	0	2.416136e-08
1049	0	2.0918358e-09
1050	0	1.2601885e-13
1051	0	5.272065e-15
1052	0	2.07856e-09
1053	0	1.44575e-10
1054	0	1.06283906e-07
1055	0	7.183274e-09
1056	0	1.0564701e-08
1057	0	6.5801575e-10
1058	0	5.275816e-12
1059	0	6.7267003e-10
1060	0	1.7669073e-08
1061	1	1.0
1062	1	1.0
1063	1	1.0
1064	0	2.8044974e-13
1065	0	2.334276e-08
1066	0	1.5991556e-13
1067	0	3.8735647e-12
1068	0	9.758789e-10
1069	0	8.774759e-14
1070	1	1.0
1071	1	1.0
1072	0	4.279933e-08
1073	0	9.063322e-10
1074	0	8.872909e-11
1075	0	1.0910314e-08
1076	1	1.0
1077	0	3.948412e-08
1078	0	2.0746423e-07
1079	0	3.1336718e-09
1080	0	2.3048277e-09
1081	0	4.3773998e-09
1082	0	1.0905572e-08
1083	1	1.0
1084	0	6.319918e-11
1085	0	6.5763963e-09
1086	0	4.700745e-09
1087	1	1.0
1088	0	2.4210486e-08
1089	1	1.0
1090	0	7.748153e-08
1091	0	1.107141e-13
1092	0	1.4571146e-13
1093	0	2.5178663e-16
1094	0	6.4726024e-08
1095	0	1.4813036e-13
1096	0	1.9248431e-11
1097	0	1.4008955e-09
1098	0	9.800236e-10
1099	0	1.4405537e-09
1100	0	2.53329e-09
1101	0	1.3537912e-07
1102	0	3.984215e-07
1103	0	2.0785877e-09
1104	0	8.5693713e-13
1105	0	8.727234e-19
1106	1	0.99999034
1107	1	1.0
1108	0	2.4835243e-09
1109	0	1.3979604e-15
1110	0	1.4340155e-09
1111	0	2.929604e-15
1112	0	2.1276241e-13
1113	0	2.1033573e-10
1114	0	3.6334382e-13
1115	0	3.1312117e-12
1116	0	2.0837243e-09
1117	1	1.0
1118	0	4.4400074e-11
1119	0	1.092222e-09
1120	0	2.4747551e-11
1121	0	4.1161084e-07
1122	1	1.0
1123	1	1.0
1124	1	1.0
1125	1	1.0
1126	1	1.0
1127	1	0.9999999
1128	0	2.8039842e-09
1129	1	1.0
1130	1	1.0
1131	1	1.0
1132	1	1.0
1133	1	1.0
1134	1	1.0
1135	1	1.0
1136	1	0.9999999
1137	1	1.0
1138	1	1.0
1139	1	1.0
1140	1	1.0
1141	1	0.9999999
1142	0	6.3637025e-12
1143	1	1.0
1144	1	1.0
1145	1	1.0
1146	1	1.0
1147	1	1.0
1148	0	3.0024976e-13
1149	1	1.0
1150	1	1.0
1151	1	1.0
1152	1	1.0
1153	1	1.0
1154	1	1.0
1155	1	1.0
1156	0	5.7331384e-12
1157	0	1.2122634e-16
1158	1	1.0
1159	0	3.1350138e-11
1160	1	1.0
1161	1	1.0
1162	1	1.0
1163	0	1.007053e-12
1164	1	1.0
1165	1	1.0
1166	1	1.0
1167	1	0.9999999
1168	1	0.9999999
1169	1	1.0
1170	1	1.0
1171	1	1.0
1172	1	1.0
1173	1	1.0
1174	1	1.0
1175	1	1.0
1176	1	1.0
1177	0	6.081151e-13
1178	1	1.0
1179	1	1.0
1180	1	1.0
1181	1	1.0
1182	1	1.0
1183	1	1.0
1184	1	1.0
1185	1	1.0
1186	1	1.0
1187	1	0.9999999
1188	0	1.9064301e-09
1189	1	1.0
1190	0	3.0659097e-11
1191	0	3.8805492e-10
1192	0	3.8403541e-10
1193	0	6.551822e-08
1194	0	3.8967905e-11
1195	0	3.138553e-09
1196	1	1.0
1197	1	1.0
1198	0	4.205361e-10
1199	1	1.0
1200	1	1.0
1201	1	1.0
1202	1	1.0
1203	1	1.0
1204	0	1.0
1205	1	1.0
1206	1	1.0
1207	1	1.0
1208	1	1.0
1209	1	1.0
1210	1	1.0
1211	1	1.0
1212	1	1.0
1213	1	1.0
1214	1	1.0
1215	1	1.0
1216	1	1.0
1217	1	1.0
1218	0	3.0788043e-17
1219	1	1.0
1220	0	4.611251e-08
1221	1	1.0
1222	1	1.0
1223	1	1.0
1224	1	0.9999999
1225	1	1.0
1226	0	2.689123e-09
1227	1	0.9999994
1228	1	1.0
1229	1	1.0
1230	1	1.0
1231	1	1.0
1232	1	1.0
1233	1	1.0
1234	1	1.0
1235	1	1.0
1236	1	1.0
1237	1	1.0
1238	1	1.0
1239	1	1.0
1240	1	1.0
1241	0	1.4521883e-19
1242	0	3.9888313e-13
1243	1	1.0
1244	1	1.0
1245	1	0.9999999
1246	1	1.0
1247	1	0.9999999
1248	0	1.8167597e-07
1249	0	2.7402333e-08
1250	1	1.0
1251	1	1.0
1252	1	1.0
1253	1	0.9999994
1254	1	1.0
1255	0	5.2713503e-08
1256	1	1.0
1257	0	3.0961293e-13
1258	0	4.7177124e-09
1259	1	1.0
1260	1	1.0
1261	1	1.0
1262	1	1.0
1263	1	1.0
1264	1	1.0
1265	1	0.9999999
1266	1	1.0
1267	1	1.0
1268	1	1.0
1269	1	1.0
1270	1	1.0
1271	1	1.0
1272	1	1.0
1273	1	1.0
1274	1	1.0
1275	1	1.0
1276	1	1.0
1277	1	1.0
1278	1	1.0
1279	1	1.0
1280	0	3.5952418e-08
1281	0	1.662724e-11
1282	1	1.0
1283	1	1.0
1284	1	0.99999976
1285	1	1.0
1286	1	1.0
1287	1	1.0
1288	1	1.0
1289	1	1.0
1290	1	1.0
1291	1	1.0
1292	1	1.0
1293	1	1.0
1294	1	1.0
1295	1	1.0
1296	1	1.0
1297	1	1.0
1298	1	1.0
1299	1	1.0
1300	1	1.0
1301	1	1.0
1302	1	1.0
1303	1	0.9999999
1304	0	1.0307571e-09
1305	1	1.0
1306	1	1.0
1307	0	3.4943513e-16
1308	1	1.0
1309	1	1.0
1310	1	1.0
1311	1	1.0
1312	1	1.0
1313	1	1.0
1314	1	1.0
1315	1	1.0
1316	1	1.0
1317	1	1.0
1318	1	1.0
1319	1	1.0
1320	1	1.0
1321	1	1.0
1322	1	0.9999999
1323	1	1.0
1324	1	1.0
1325	1	1.0
1326	1	1.0
1327	1	1.0
1328	0	8.307296e-15
1329	1	1.0
1330	0	1.4450476e-09
1331	1	1.0
1332	1	1.0
1333	1	0.99999964
1334	1	1.0
1335	0	6.4182337e-10
1336	0	1.0
1337	0	3.3440044e-14
1338	1	1.0
1339	1	1.0
1340	1	1.0
1341	1	1.0
1342	1	1.0
1343	1	1.0
1344	1	1.0
1345	1	1.0
1346	1	1.0
1347	1	1.0
1348	1	1.0
1349	1	1.0
1350	1	1.0
1351	1	1.0
1352	1	1.0
1353	1	1.0
1354	1	1.0
1355	1	3.4539507e-08
1356	1	1.0
1357	0	1.0937656e-11
1358	0	9.716851e-10
1359	1	1.0
1360	1	1.0
1361	1	1.0
1362	1	0.99999976
1363	0	9.4669385e-17
1364	0	3.491397e-10
1365	1	1.0
1366	1	1.0
1367	0	3.6908814e-13
1368	1	1.0
1369	1	1.0
1370	1	1.0
1371	1	1.0
1372	1	1.0
1373	1	1.0
1374	1	1.0
1375	1	0.9999999
1376	0	2.5367555e-10
1377	0	7.8451953e-13
1378	0	1.1287357e-10
1379	0	1.7608583e-08
1380	1	1.0
1381	1	1.0
1382	1	1.0
1383	0	4.2001954e-15
1384	1	1.0
1385	1	1.0
1386	1	1.0
1387	1	1.0
1388	1	0.9999995
1389	1	1.0
1390	1	1.0
1391	0	1.0
1392	0	7.7803485e-08
1393	1	1.0
1394	1	1.0
1395	1	1.0
1396	1	1.0
1397	1	0.9999999
1398	1	1.0
1399	0	5.043264e-15
1400	0	1.0648318e-07
1401	0	1.1348369e-09
1402	1	1.0
1403	1	1.0
1404	1	1.0
1405	1	1.0
1406	1	1.0
1407	1	1.0
1408	1	0.99999976
1409	1	1.0
1410	1	1.0
1411	1	1.0
1412	1	1.0
1413	0	7.0164467e-16
1414	1	1.0
1415	1	0.9999999
1416	1	1.0
1417	1	1.0
1418	1	1.0
1419	1	1.0
1420	1	0.9999994
1421	1	1.0
1422	1	1.0
1423	0	4.4147686e-10
1424	1	1.0
1425	1	1.0
1426	1	1.0
1427	1	1.0
1428	1	1.0
1429	1	1.0
1430	0	5.4973397e-14
1431	1	0.99999714
1432	0	2.3884932e-15
1433	1	1.0
1434	1	1.0
1435	1	0.9999999
1436	0	6.167157e-09
1437	1	1.0
1438	1	0.99999976
1439	0	5.1247046e-08
1440	1	1.0
1441	1	1.0
1442	1	1.0
1443	0	4.0563494e-12
1444	1	1.0
1445	1	1.0
1446	1	0.9999999
1447	1	1.0
1448	0	9.795676e-10
1449	1	1.0
1450	0	1.0
1451	1	1.0
1452	1	1.0
1453	1	1.0
1454	1	1.0
1455	1	1.0
1456	1	1.0
1457	1	1.0
1458	1	1.0
1459	1	1.0
1460	1	1.0
1461	1	1.0
1462	1	1.0
1463	1	1.0
1464	1	1.0
1465	1	1.0
1466	1	1.0
1467	1	1.0
1468	1	1.0
1469	1	1.0
1470	1	0.99999964
1471	0	2.8204805e-11
1472	1	1.0
1473	1	1.0
1474	1	1.0
1475	1	1.0
1476	1	1.0
1477	0	5.2446446e-15
1478	1	1.0
1479	1	1.0
1480	1	1.0
1481	0	2.3025813e-10
1482	0	1.0
1483	1	1.0
1484	0	1.2554287e-13
1485	0	3.0515564e-12
1486	1	1.0
1487	1	1.0
1488	1	1.0
1489	0	3.399895e-09
1490	0	1.1870444e-08
1491	1	1.0
1492	1	1.0
1493	1	1.0
1494	1	1.0
1495	1	1.0
1496	1	1.0
1497	1	1.0
1498	1	1.0
1499	1	1.0
1500	1	1.0
1501	1	1.0
1502	1	1.0
1503	1	1.0
1504	0	1.3532085e-12
1505	1	1.0
1506	1	1.0
1507	1	1.0
1508	1	1.0
1509	0	1.8746284e-11
1510	0	2.8563498e-09
1511	1	1.0
1512	1	1.0
1513	1	0.99999917
1514	1	1.0
1515	1	1.0
1516	1	1.0
1517	1	1.0
1518	1	1.0
1519	1	0.9999999
1520	1	1.0
1521	1	1.0
1522	1	1.0
1523	0	6.576655e-14
1524	0	6.383004e-09
1525	0	4.1846672e-11
1526	1	1.0
1527	0	7.823386e-15
1528	1	1.0
1529	0	1.0
1530	1	1.0
1531	1	1.0
1532	1	1.0
1533	1	1.0
1534	1	1.0
1535	1	1.0
1536	1	0.99999976
1537	0	1.4241984e-07
1538	0	1.6395583e-11
1539	1	1.0
1540	1	1.0
1541	0	7.5302785e-12
1542	1	1.0
1543	1	0.9999999
1544	1	1.0
1545	1	1.0
1546	1	1.0
1547	1	1.0
1548	1	1.0
1549	1	1.0
1550	1	1.0
1551	1	1.0
1552	1	1.0
1553	1	1.0
1554	0	1.3904138e-11
1555	1	1.0
1556	1	1.0
1557	1	1.0
1558	1	1.0
1559	1	1.0
1560	1	1.0
1561	1	1.0
1562	0	1.0
1563	1	1.0
1564	1	1.0
1565	1	1.0
1566	0	5.11957e-14
1567	0	6.8270346e-12
1568	1	1.0
1569	1	1.0
1570	1	1.0
1571	1	1.0
1572	1	1.0
1573	1	1.0
1574	1	1.0
1575	1	1.0
1576	1	1.0
1577	0	4.4215533e-17
1578	1	1.0
1579	1	1.0
1580	0	5.144664e-12
1581	1	1.0
1582	1	1.0
1583	1	1.0
1584	1	1.0
1585	1	1.0
1586	1	1.0
1587	1	1.0
1588	1	1.0
1589	1	1.0
1590	1	1.0
1591	1	1.0
1592	1	1.0
1593	1	0.9999987
1594	1	1.0
1595	1	1.0
1596	1	0.9999999
1597	1	1.0
1598	1	1.0
1599	1	1.0
1600	1	1.0
1601	1	0.99999964
1602	1	0.9999995
1603	1	1.0
1604	1	1.0
1605	1	1.0
1606	1	1.0
1607	1	1.0
1608	1	0.9999975
1609	0	4.1181109e-10
1610	1	1.0
1611	1	1.0
1612	1	1.0
1613	1	1.0
1614	1	1.0
1615	1	0.9999999
1616	1	1.0
1617	1	1.0
1618	1	0.9999999
1619	1	1.0
1620	0	1.3556574e-12
1621	0	4.995368e-11
1622	0	1.7960203e-11
1623	1	1.0
1624	1	1.0
1625	1	0.9999999
1626	1	1.0
1627	1	1.0
1628	1	1.0
1629	1	1.0
1630	0	6.4398885e-14
1631	1	1.0
1632	1	1.0
1633	1	1.0
1634	1	1.0
1635	0	1.2207407e-10
1636	1	1.0
1637	1	1.0
1638	1	1.0
1639	0	1.962251e-13
1640	1	1.0
1641	1	1.0
1642	0	4.4183576e-10
1643	0	1.1478926e-08
1644	1	1.0
1645	1	0.9999924
1646	1	1.0
1647	1	1.0
1648	1	1.0
1649	1	1.0
1650	1	1.0
1651	1	1.0
1652	1	1.0
1653	1	0.9999999
1654	1	1.0
1655	1	1.0
1656	1	1.0
1657	1	0.9999999
1658	1	0.9999999
1659	0	1.0
1660	1	1.0
1661	1	1.0
1662	1	1.0
1663	1	1.0
1664	1	1.0
1665	1	1.0
1666	1	1.0
1667	1	1.0
1668	1	1.0
1669	0	3.997608e-08
1670	1	1.0
1671	1	1.0
1672	0	5.1746283e-09
1673	0	7.5087395e-11
1674	1	1.0
1675	0	6.411968e-10
1676	1	1.0
1677	1	1.0
1678	1	1.0
1679	1	1.0
1680	1	1.0
1681	1	1.0
1682	0	1.0170171e-12
1683	1	1.0
1684	1	1.0
1685	1	0.99999964
1686	1	1.0
1687	1	1.0
1688	1	1.0
1689	0	1.067055e-09
1690	1	1.0
1691	1	1.0
1692	1	1.0
1693	1	1.0
1694	1	1.0
1695	1	0.99999976
1696	0	5.764322e-07
1697	1	1.0
1698	1	1.0
1699	1	1.0
1700	1	1.0
1701	1	1.0
1702	1	1.0
1703	1	0.99999964
1704	0	1.6692901e-10
1705	1	1.0
1706	1	1.0
1707	1	1.0
1708	1	1.0
1709	1	1.0
1710	1	1.0
1711	1	1.0
1712	1	1.0
1713	1	1.0
1714	1	1.0
1715	1	1.0
1716	0	5.868614e-12
1717	1	1.0
1718	1	1.0
1719	1	1.0
1720	1	1.0
1721	1	1.0
1722	1	1.0
1723	1	1.0
1724	1	1.0
1725	1	1.0
1726	1	1.0
1727	1	1.0
1728	0	1.0
1729	1	1.0
1730	1	1.0
1731	1	1.0
1732	0	8.8524665e-12
1733	1	1.0
1734	0	1.9965807e-09
1735	1	1.0
1736	1	0.99999964
1737	1	1.0
1738	1	1.0
1739	1	1.0
1740	1	1.0
1741	1	1.0
1742	1	0.99999976
1743	1	1.0
1744	1	1.0
1745	0	3.2536914e-12
1746	1	0.9999999
1747	1	1.0
1748	0	5.286622e-09
1749	0	2.3140219e-08
1750	0	4.877336e-10
1751	0	7.3059316e-13
1752	0	2.6195518e-11
1753	0	4.9326543e-10
1754	0	9.311901e-10
1755	0	3.2624038e-12
1756	0	5.115386e-09
1757	0	1.0843068e-10
1758	0	7.624006e-14
1759	0	9.092172e-09
1760	0	1.4911906e-10
1761	0	2.0529034e-12
1762	1	1.0
1763	1	1.0
1764	0	1.8793237e-13
1765	0	7.9759666e-08
1766	0	3.7042586e-10
1767	0	1.5366763e-09
1768	0	9.96634e-15
1769	1	1.0
1770	0	9.970666e-13
1771	1	1.0
1772	1	1.0
1773	0	1.5035614e-12
1774	0	3.5153611e-09
1775	0	1.7020083e-11
1776	0	1.1732947e-13
1777	0	6.8101805e-08
1778	0	7.245929e-08
1779	0	4.702507e-11
1780	0	2.3577351e-09
1781	1	1.0
1782	0	9.623948e-13
1783	0	7.3535915e-13
1784	1	1.0
1785	1	1.0
1786	0	1.7067961e-12
1787	0	3.0235487e-09
1788	0	1.61827e-11
1789	0	2.5218019e-09
1790	0	5.162079e-09
1791	0	1.1770089e-09
1792	0	4.899532e-08
1793	0	4.0473735e-10
1794	0	3.2419756e-09
1795	0	4.414697e-12
1796	0	3.604272e-11
1797	0	2.606472e-09
1798	0	6.896192e-11
1799	0	1.46098e-17
1800	0	1.1554752e-12
1801	1	1.0
1802	0	1.7964162e-09
1803	0	2.2755873e-09
1804	0	1.197171e-09
1805	0	4.3837828e-13
1806	0	3.710522e-11
1807	0	1.4232447e-12
1808	0	2.7541118e-13
1809	0	8.041122e-10
1810	1	1.0
1811	0	6.669948e-14
1812	0	3.2449523e-16
1813	0	8.839557e-16
1814	0	6.2904114e-13
1815	0	3.5879943e-08
1816	0	1.638351e-08
1817	0	1.8561538e-07
1818	0	4.6129794e-14
1819	0	9.508379e-13
1820	0	1.8229513e-14
1821	0	2.0118502e-15
1822	0	3.4028128e-10
1823	0	2.3234588e-09
1824	0	1.6240268e-12
1825	0	7.679803e-10
1826	0	7.6496464e-13
1827	0	5.9109605e-14
1828	0	2.9526332e-14
1829	0	9.2003594e-14
1830	0	1.3465781e-09
1831	0	3.874867e-15
1832	0	1.0281327e-15
1833	0	2.811413e-12
1834	0	1.5574675e-09
1835	0	4.7849423e-14
1836	0	3.8990953e-11
1837	0	2.870926e-14
1838	0	6.917615e-14
1839	0	1.8998454e-09
1840	0	4.457273e-07
1841	0	7.8911856e-11
1842	0	3.518349e-11
1843	0	1.7990066e-11
1844	0	3.3781062e-12
1845	0	8.9142845e-14
1846	0	3.1523997e-09
1847	0	3.727806e-09
1848	0	1.1207876e-17
1849	0	7.9074464e-10
1850	0	6.743329e-08
1851	0	1.0091041e-09
1852	0	3.3944733e-08
1853	0	2.963945e-15
1854	0	1.0680117e-13
1855	0	1.7255187e-09
1856	0	2.7752511e-21
1857	0	9.634354e-11
1858	1	1.0
1859	0	1.3452413e-08
1860	0	2.1383032e-17
1861	0	7.8518374e-18
1862	0	1.2471573e-12
1863	0	7.9459764e-16
1864	0	7.399465e-11
1865	1	0.9999994
1866	0	1.2215102e-16
1867	1	1.0
1868	0	6.8753515e-14
1869	0	1.2052191e-10
1870	0	3.043311e-14
1871	0	3.094122e-17
1872	0	2.9254295e-21
1873	0	2.2062152e-12
1874	0	9.319098e-10
1875	0	3.652054e-19
1876	0	5.413288e-10
1877	0	1.6698478e-13
1878	1	1.0
1879	0	1.3467623e-10
1880	0	8.766996e-14
1881	1	1.0
1882	0	6.4735524e-08
1883	0	1.0716087e-14
1884	0	2.725978e-10
1885	0	1.13769265e-10
1886	1	1.0
1887	1	1.0
1888	0	8.341656e-11
1889	0	6.524844e-17
1890	0	1.0496541e-10
1891	0	2.097987e-15
1892	0	1.7822208e-18
1893	0	2.7265048e-09
1894	0	8.1912777e-10
1895	0	1.3697381e-14
1896	0	8.781977e-10
1897	0	6.1458953e-15
1898	0	5.904149e-12
1899	0	1.3474394e-08
1900	0	1.0841108e-09
1901	0	2.2156202e-11
1902	0	8.657694e-09
1903	0	5.3293965e-09
1904	0	8.5446744e-10
1905	0	1.8966092e-12
1906	0	8.7856495e-09
1907	0	7.826506e-11
1908	1	1.0
1909	0	4.0135723e-17
1910	1	1.0
1911	0	3.0650484e-12
1912	0	1.3291634e-15
1913	1	1.0
1914	1	1.0
1915	1	1.0
1916	0	1.2736991e-09
1917	0	3.6584435e-10
1918	0	8.163572e-15
1919	0	1.1754962e-10
1920	0	6.8691905e-14
1921	0	2.1996999e-18
1922	1	4.7609685e-12
1923	1	1.0
1924	0	1.5237845e-09
1925	0	1.2978076e-13
1926	0	1.1178103e-08
1927	0	3.345215e-15
1928	0	1.0
1929	0	2.3543456e-10
1930	0	1.7218762e-16
1931	0	3.548126e-09
1932	0	9.7532246e-14
1933	1	1.0
1934	0	2.085066e-11
1935	1	1.0
1936	1	1.0
1937	0	4.5479176e-11
1938	0	5.3022814e-10
1939	0	2.6603574e-11
1940	1	1.0
1941	1	1.0
1942	0	3.050695e-08
1943	0	5.473464e-14
1944	0	3.6863405e-11
1945	0	2.7622546e-10
1946	0	2.8705183e-12
1947	1	1.0
1948	0	2.4133187e-18
1949	0	1.4946774e-08
1950	1	1.0
1951	0	6.49694e-13
1952	0	3.234073e-11
1953	0	7.126046e-15
1954	0	4.2225118e-14
1955	0	3.258077e-15
1956	0	7.7059973e-13
1957	1	1.0
1958	0	2.9654494e-11
1959	0	1.06266135e-10
1960	0	9.269827e-11
1961	0	1.3070382e-14
1962	0	1.9522914e-09
1963	0	1.640773e-10
1964	0	2.9915265e-10
1965	0	3.150009e-08
1966	0	2.3255833e-12
1967	0	4.0759103e-15
1968	0	2.661838e-12
1969	0	2.230678e-18
1970	0	3.0319872e-12
1971	0	4.0161163e-09
1972	0	8.983524e-12
1973	1	1.0
1974	1	1.0
1975	0	1.1008691e-11
1976	0	6.27487e-09
1977	0	3.6792197e-10
1978	0	1.994568e-08
1979	0	9.149703e-09
1980	0	2.1487493e-13
1981	0	3.8930834e-11
1982	0	6.580624e-13
1983	0	3.5974154e-16
1984	0	6.2462253e-16
1985	0	2.2264239e-10
1986	0	6.675379e-15
1987	0	3.9943472e-11
1988	0	2.0055233e-20
1989	0	7.140346e-11
1990	0	1.1084874e-12
1991	0	7.436129e-17
1992	0	1.2757986e-15
1993	0	5.6855292e-08
1994	0	1.0872014e-11
1995	0	4.740431e-14
1996	0	6.5329795e-12
1997	0	1.8142649e-07
1998	0	1.7576243e-11
[truncated: 9,219 more rows]
