# Supplementary material for: CamoTSS: analysis of alternative transcription start sites for cellular phenotypes and regulatory patterns from 5' scRNA-seq data
Source: Nat Commun. 2023 Nov 9;14:7240. doi: 10.1038/s41467-023-42636-1 (PMC10636040; doi:10.1038/s41467-023-42636-1)
Supplement: Supplementary file 12 — Source Data [file 41467_2023_42636_MOESM12_ESM.zip › Fig2B_iPSC_predict_DMFB.csv]

	name	count	std	summit_count	unencoded_G	No	gene_id	summit_position	chr	gene_start	gene_stop	label	source
0	ENSG00000197530*1615834_1615960	498	19.493588689617926	60	0.4257028112449799	1	ENSG00000197530	1615895	chr1	1615834	1615960	1	iPSC
1	ENSG00000197530*1615414_1615557	206	30.870698080866266	15	0.4223300970873786	3	ENSG00000197530	1615499	chr1	1615414	1615557	1	iPSC
2	ENSG00000189409*1632162_1632227	471	10.583005244258365	98	0.5414012738853503	0	ENSG00000189409	1632174	chr1	1632162	1632227	1	iPSC
3	ENSG00000157870*2586695_2586903	522	29.86636904613616	82	0.4501915708812261	0	ENSG00000157870	2586797	chr1	2586695	2586903	1	iPSC
4	ENSG00000158109*3625014_3625086	406	12.206555615733702	79	0.4482758620689655	0	ENSG00000158109	3625033	chr1	3625014	3625086	1	iPSC
5	ENSG00000158109*3628406_3628503	151	20.904544960366877	60	0.0397350993377483	1	ENSG00000158109	3628459	chr1	3628406	3628503	0	iPSC
6	ENSG00000158109*3627506_3627644	69	41.52107898405339	8	0.0144927536231884	3	ENSG00000158109	3627631	chr1	3627506	3627644	0	iPSC
7	ENSG00000158109*3629474_3629673	57	51.10772935672255	4	0.0175438596491228	4	ENSG00000158109	3629567	chr1	3629474	3629673	0	iPSC
8	ENSG00000169598*3857441_3857527	184	16.3707055437449	28	0.6141304347826086	0	ENSG00000169598	3857457	chr1	3857441	3857527	1	iPSC
9	ENSG00000169598*3857268_3857364	69	22.427661492005804	14	0.4057971014492754	1	ENSG00000169598	3857285	chr1	3857268	3857364	1	iPSC
10	ENSG00000069424*5992635_5992755	91	28.705400188814647	12	0.4175824175824176	1	ENSG00000069424	5992675	chr1	5992635	5992755	1	iPSC
11	ENSG00000116273*6613730_6613861	912	28.442925306655784	138	0.5855263157894737	0	ENSG00000116273	6613754	chr1	6613730	6613861	1	iPSC
12	ENSG00000171735*6785453_6785569	9581	22.84731931759173	1404	0.1819225550568834	0	ENSG00000171735	6785453	chr1	6785453	6785569	1	iPSC
13	ENSG00000049245*7771295_7771365	1746	19.0	355	0.5990836197021764	0	ENSG00000049245	7771295	chr1	7771295	7771365	1	iPSC
14	ENSG00000049245*7780052_7780176	62	38.62641583165593	7	0.064516129032258	1	ENSG00000049245	7780116	chr1	7780052	7780176	0	iPSC
15	ENSG00000116288*7961591_7961766	9663	24.166091947189145	1217	0.4127082686536272	0	ENSG00000116288	7961662	chr1	7961591	7961766	1	iPSC
16	ENSG00000130939*10033126_10033251	2268	30.34798181098704	289	0.564373897707231	0	ENSG00000130939	10033160	chr1	10033126	10033251	1	iPSC
17	ENSG00000130939*10032920_10033015	1029	13.527749258468685	366	0.6171039844509232	1	ENSG00000130939	10032957	chr1	10032920	10033015	1	iPSC
18	ENSG00000130939*10033018_10033123	113	38.0	10	0.2831858407079646	7	ENSG00000130939	10033047	chr1	10033018	10033123	1	iPSC
19	ENSG00000142657*10398962_10399119	8103	10.862780491200215	3095	0.5600394915463408	0	ENSG00000142657	10399063	chr1	10398962	10399119	1	iPSC
20	ENSG00000175279*10430689_10430801	194	28.231188426986208	25	0.4329896907216495	0	ENSG00000175279	10430787	chr1	10430689	10430801	1	iPSC
21	ENSG00000142655*10474849_10475034	827	19.28730152198591	172	0.5804111245465539	0	ENSG00000142655	10474953	chr1	10474849	10475034	1	iPSC
22	ENSG00000120948*11012585_11012695	3672	6.324555320336759	1662	0.5236928104575164	0	ENSG00000120948	11012658	chr1	11012585	11012695	1	iPSC
23	ENSG00000120948*11012343_11012485	83	35.59494346111537	8	0.5180722891566265	12	ENSG00000120948	11012416	chr1	11012343	11012485	1	iPSC
24	ENSG00000120942*11273205_11273286	1320	9.486832980505138	421	0.3598484848484848	0	ENSG00000120942	11273222	chr1	11273205	11273286	1	iPSC
25	ENSG00000177674*11736083_11736229	9492	22.15851980616034	1016	0.3675726927939317	0	ENSG00000177674	11736131	chr1	11736083	11736229	1	iPSC
26	ENSG00000116688*11980404_11980472	651	7.416198487095663	151	0.5099846390168971	0	ENSG00000116688	11980443	chr1	11980404	11980472	1	iPSC
27	ENSG00000116688*11980190_11980373	62	42.190046219457976	4	0.3548387096774194	7	ENSG00000116688	11980232	chr1	11980190	11980373	1	iPSC
28	ENSG00000116691*12021655_12021834	55	47.07440918375928	3	0.0363636363636363	4	ENSG00000116691	12021711	chr1	12021655	12021834	0	iPSC
29	ENSG00000162493*13583683_13583860	4089	36.16628264005025	2252	0.6172658351675226	0	ENSG00000162493	13583831	chr1	13583683	13583860	1	iPSC
30	ENSG00000116731*13749371_13749478	200	24.28991560298224	61	0.355	0	ENSG00000116731	13749414	chr1	13749371	13749478	1	iPSC
31	ENSG00000189337*14598744_14598844	337	19.748417658131498	33	0.6053412462908012	0	ENSG00000189337	14598779	chr1	14598744	14598844	1	iPSC
32	ENSG00000189337*14598620_14598718	280	9.38083151964686	104	0.6892857142857143	1	ENSG00000189337	14598690	chr1	14598620	14598718	1	iPSC
33	ENSG00000142634*15409887_15409983	906	17.549928774784245	121	0.4470198675496689	0	ENSG00000142634	15409894	chr1	15409887	15409983	1	iPSC
34	ENSG00000116138*15526832_15526907	459	12.36931687685298	200	0.6666666666666666	0	ENSG00000116138	15526847	chr1	15526832	15526907	1	iPSC
35	ENSG00000197312*15617457_15617649	215	44.51965857910413	78	0.386046511627907	0	ENSG00000197312	15617457	chr1	15617457	15617649	1	iPSC
36	ENSG00000065526*15847706_15847893	938	25.099800796022265	134	0.4594882729211087	0	ENSG00000065526	15847821	chr1	15847706	15847893	1	iPSC
37	ENSG00000055070*16367184_16367302	3779	12.16552506059644	800	0.1275469700979095	0	ENSG00000055070	16367239	chr1	16367184	16367302	1	iPSC
38	ENSG00000055070*16367068_16367171	54	34.0147027033899	9	0.6296296296296297	16	ENSG00000055070	16367129	chr1	16367068	16367171	1	iPSC
39	ENSG00000157191*16440720_16440819	1342	9.1104335791443	530	0.3323397913561848	0	ENSG00000157191	16440741	chr1	16440720	16440819	1	iPSC
40	ENSG00000058453*16914030_16914118	207	17.635192088548397	26	0.429951690821256	1	ENSG00000058453	16914085	chr1	16914030	16914118	1	iPSC
41	ENSG00000058453*16960750_16960956	144	37.76241517699841	15	0.4513888888888889	2	ENSG00000058453	16960872	chr1	16960750	16960956	1	iPSC
42	ENSG00000070831*22052589_22052793	8539	17.291616465790582	1374	0.4495842604520436	0	ENSG00000070831	22052710	chr1	22052589	22052793	1	iPSC
43	ENSG00000004487*23081443_23081597	325	28.653097563788805	44	0.0276923076923076	2	ENSG00000004487	23081507	chr1	23081443	23081597	1	iPSC
44	ENSG00000011007*23751434_23751579	56	42.26109321823088	4	0.0178571428571428	8	ENSG00000011007	23751436	chr1	23751434	23751579	1	iPSC
45	ENSG00000057757*23778417_23778506	3885	14.106735979665885	1884	0.5513513513513514	0	ENSG00000057757	23778417	chr1	23778417	23778506	1	iPSC
46	ENSG00000011009*23791144_23791247	8084	17.4928556845359	1189	0.3603414151410193	0	ENSG00000011009	23791164	chr1	23791144	23791247	1	iPSC
47	ENSG00000011009*23794495_23794642	116	29.03446228191595	10	0.0172413793103448	6	ENSG00000011009	23794572	chr1	23794495	23794642	0	iPSC
48	ENSG00000189266*23960983_23961125	222	38.71692136521188	20	0.009009009009009	2	ENSG00000189266	23961088	chr1	23960983	23961125	0	iPSC
49	ENSG00000189266*23962140_23962254	142	34.87119154832539	8	0.056338028169014	4	ENSG00000189266	23962173	chr1	23962140	23962254	0	iPSC
50	ENSG00000189266*23962933_23963019	66	25.632011235952596	13	0.0303030303030303	8	ENSG00000189266	23962954	chr1	23962933	23963019	0	iPSC
51	ENSG00000001461*24415801_24415897	184	21.88606862823929	113	0.6195652173913043	0	ENSG00000001461	24415801	chr1	24415801	24415897	1	iPSC
52	ENSG00000001461*24463861_24464010	80	27.964262908219126	15	0.65	1	ENSG00000001461	24463940	chr1	24463861	24464010	1	iPSC
53	ENSG00000117602*24502795_24502949	529	42.320207938997655	71	0.4083175803402646	0	ENSG00000117602	24502835	chr1	24502795	24502949	1	iPSC
54	ENSG00000117602*24502350_24502390	68	12.083045973594572	27	0.6029411764705882	3	ENSG00000117602	24502382	chr1	24502350	24502390	1	iPSC
55	ENSG00000133226*24643240_24643357	4243	14.66287829861518	764	0.3898185246288004	0	ENSG00000133226	24643297	chr1	24643240	24643357	1	iPSC
56	ENSG00000133226*24643109_24643232	455	27.49545416973504	54	0.3208791208791209	3	ENSG00000133226	24643199	chr1	24643109	24643232	1	iPSC
57	ENSG00000169504*24745381_24745516	6083	30.80584360149873	2486	0.5061647213545948	0	ENSG00000169504	24745446	chr1	24745381	24745516	1	iPSC
58	ENSG00000183726*25338316_25338430	5749	23.43074902771996	1347	0.3744999130283528	0	ENSG00000183726	25338330	chr1	25338316	25338430	1	iPSC
59	ENSG00000162430*25817036_25817217	239	45.8257569495584	15	0.0543933054393305	1	ENSG00000162430	25817050	chr1	25817036	25817217	0	iPSC
60	ENSG00000162430*25816502_25816629	101	29.765752132274432	6	0.0396039603960396	5	ENSG00000162430	25816539	chr1	25816502	25816629	0	iPSC
61	ENSG00000162430*25816380_25816496	100	35.4259791678367	10	0.01	6	ENSG00000162430	25816455	chr1	25816380	25816496	0	iPSC
62	ENSG00000162430*25817339_25817437	78	30.199337741083	11	0.0512820512820512	11	ENSG00000162430	25817433	chr1	25817339	25817437	0	iPSC
63	ENSG00000162430*25815546_25815647	50	30.659419433511783	7	0.08	13	ENSG00000162430	25815640	chr1	25815546	25815647	0	iPSC
64	ENSG00000142684*26169907_26169990	9809	16.0312195418814	1932	0.4779284330716689	0	ENSG00000142684	26169926	chr1	26169907	26169990	1	iPSC
65	ENSG00000130695*26234199_26234303	507	11.135528725660045	95	0.4437869822485207	0	ENSG00000130695	26234216	chr1	26234199	26234303	1	iPSC
66	ENSG00000142669*26281052_26281166	152	31.38470965295043	12	0.0328947368421052	2	ENSG00000142669	26281137	chr1	26281052	26281166	0	iPSC
67	ENSG00000198830*26474516_26474659	322	25.90366769397724	50	0.015527950310559	1	ENSG00000198830	26474579	chr1	26474516	26474659	0	iPSC
68	ENSG00000117676*26529760_26529922	486	26.49528259898354	108	0.4773662551440329	0	ENSG00000117676	26529760	chr1	26529760	26529922	1	iPSC
69	ENSG00000060642*26788149_26788249	377	17.74823934929885	63	0.5251989389920424	1	ENSG00000060642	26788187	chr1	26788149	26788249	1	iPSC
70	ENSG00000090273*26921677_26921803	7908	19.28730152198591	1048	0.4873545776428932	0	ENSG00000090273	26921755	chr1	26921677	26921803	1	iPSC
71	ENSG00000253368*26999990_27000144	57	48.908077042549934	4	0.0350877192982456	2	ENSG00000253368	27000098	chr1	26999990	27000144	0	iPSC
72	ENSG00000142784*27234631_27234814	154	43.50861983561418	10	0.2792207792207792	0	ENSG00000142784	27234631	chr1	27234631	27234814	1	iPSC
73	ENSG00000009780*27725978_27726128	508	22.427661492005804	77	0.5196850393700787	0	ENSG00000009780	27725981	chr1	27725978	27726128	1	iPSC
74	ENSG00000117751*27830781_27830897	1549	16.76305461424021	280	0.3828276307295029	0	ENSG00000117751	27830803	chr1	27830781	27830897	1	iPSC
75	ENSG00000130770*28236108_28236268	9831	17.97220075561143	1539	0.3879564642457532	0	ENSG00000130770	28236150	chr1	28236108	28236268	1	iPSC
76	ENSG00000204138*28369633_28369815	1588	29.79932885150268	206	0.559823677581864	0	ENSG00000204138	28369718	chr1	28369633	28369815	1	iPSC
77	ENSG00000180198*28518164_28518319	2405	23.194827009486403	291	0.3343035343035343	1	ENSG00000180198	28518249	chr1	28518164	28518319	1	iPSC
78	ENSG00000180098*28553084_28553150	2671	8.48528137423857	885	0.5492324971920629	0	ENSG00000180098	28553084	chr1	28553084	28553150	1	iPSC
79	ENSG00000198492*28736700_28736866	1995	23.15167380558045	184	0.4070175438596491	2	ENSG00000198492	28736811	chr1	28736700	28736866	1	iPSC
80	ENSG00000198492*28736620_28736686	230	7.937253933193772	108	0.6304347826086957	4	ENSG00000198492	28736623	chr1	28736620	28736686	1	iPSC
81	ENSG00000159023*29118400_29118499	70	26.19160170741759	17	0.0571428571428571	12	ENSG00000159023	29118428	chr1	29118400	29118499	0	iPSC
82	ENSG00000159023*29118512_29118605	61	29.017236257093817	10	0.0491803278688524	14	ENSG00000159023	29118539	chr1	29118512	29118605	0	iPSC
83	ENSG00000060656*29283669_29283780	83	21.283796653792763	14	0.6385542168674698	2	ENSG00000060656	29283728	chr1	29283669	29283780	1	iPSC
84	ENSG00000121766*31296981_31297089	6402	18.894443627691185	970	0.4609497032177445	0	ENSG00000121766	31297022	chr1	31296981	31297089	1	iPSC
85	ENSG00000121774*32013867_32013925	5706	9.0	2363	0.6638626007711181	0	ENSG00000121774	32013867	chr1	32013867	32013925	1	iPSC
86	ENSG00000121775*32072891_32073037	2258	32.526911934581186	327	0.5354295837023915	0	ENSG00000121775	32072938	chr1	32072891	32073037	1	iPSC
87	ENSG00000025800*32175675_32175848	275	46.95742752749558	24	0.0509090909090909	2	ENSG00000025800	32175724	chr1	32175675	32175848	0	iPSC
88	ENSG00000025800*32175980_32176143	112	50.70502933634887	7	0.0357142857142857	12	ENSG00000025800	32176105	chr1	32175980	32176143	0	iPSC
89	ENSG00000025800*32175399_32175528	105	37.881393849751625	9	0.0761904761904762	13	ENSG00000025800	32175426	chr1	32175399	32175528	0	iPSC
90	ENSG00000084652*32179674_32179767	939	18.601075237738275	172	0.43024494142705	0	ENSG00000084652	32179742	chr1	32179674	32179767	1	iPSC
91	ENSG00000084652*32180009_32180156	238	28.08914381037628	46	0.4831932773109244	1	ENSG00000084652	32180064	chr1	32180009	32180156	1	iPSC
92	ENSG00000084652*32196714_32196933	161	57.584720195551874	12	0.031055900621118	2	ENSG00000084652	32196835	chr1	32196714	32196933	0	iPSC
93	ENSG00000084652*32197384_32197575	157	48.692915295759406	11	0.0382165605095541	3	ENSG00000084652	32197469	chr1	32197384	32197575	0	iPSC
94	ENSG00000084652*32196223_32196411	71	53.99073994677235	10	0.0140845070422535	8	ENSG00000084652	32196375	chr1	32196223	32196411	0	iPSC
95	ENSG00000084652*32197583_32197725	65	38.8587184554509	8	0.0307692307692307	9	ENSG00000084652	32197675	chr1	32197583	32197725	0	iPSC
96	ENSG00000160050*32200550_32200696	2509	20.396078054371134	246	0.3180550019928258	0	ENSG00000160050	32200643	chr1	32200550	32200696	1	iPSC
97	ENSG00000084623*32222336_32222508	8985	14.142135623730953	1422	0.4442960489705064	0	ENSG00000084623	32222406	chr1	32222336	32222508	1	iPSC
98	ENSG00000182866*32274030_32274219	1751	20.445048300260872	325	0.5813820673900628	0	ENSG00000182866	32274139	chr1	32274030	32274219	1	iPSC
99	ENSG00000116478*32292082_32292212	3613	22.38302928559939	615	0.4306670357044008	0	ENSG00000116478	32292103	chr1	32292082	32292212	1	iPSC
100	ENSG00000116478*32331675_32331802	198	38.41874542459709	16	0.0606060606060606	3	ENSG00000116478	32331778	chr1	32331675	32331802	0	iPSC
101	ENSG00000162522*32753917_32754060	985	18.083141320025124	181	0.5614213197969543	0	ENSG00000162522	32753998	chr1	32753917	32754060	1	iPSC
102	ENSG00000162522*32773059_32773133	54	21.07130750570548	25	0.0185185185185185	10	ENSG00000162522	32773126	chr1	32773059	32773133	1	iPSC
103	ENSG00000116497*32817526_32817836	2389	51.96152422706632	347	0.2662201758057764	0	ENSG00000116497	32817649	chr1	32817526	32817836	1	iPSC
104	ENSG00000146463*35268708_35268875	139	33.31666249791537	17	0.5539568345323741	1	ENSG00000146463	35268822	chr1	35268708	35268875	1	iPSC
105	ENSG00000092847*35883163_35883286	973	20.29778313018444	124	0.5025693730729702	0	ENSG00000092847	35883233	chr1	35883163	35883286	1	iPSC
106	ENSG00000092847*35928274_35928437	94	49.17316341257699	8	0.0212765957446808	2	ENSG00000092847	35928343	chr1	35928274	35928437	0	iPSC
107	ENSG00000126070*35931060_35931222	969	43.60045871318328	62	0.4272445820433436	0	ENSG00000126070	35931217	chr1	35931060	35931222	1	iPSC
108	ENSG00000126070*35931224_35931428	610	41.47288270665544	76	0.4721311475409836	1	ENSG00000126070	35931298	chr1	35931224	35931428	1	iPSC
109	ENSG00000126070*35930717_35930779	121	21.213203435596427	13	0.3553719008264462	2	ENSG00000126070	35930773	chr1	35930717	35930779	1	iPSC
110	ENSG00000116871*36178915_36179069	187	32.07802986469088	27	0.0374331550802139	2	ENSG00000116871	36179013	chr1	36178915	36179069	1	iPSC
111	ENSG00000116871*36179086_36179144	125	12.288205727444508	30	0.584	4	ENSG00000116871	36179134	chr1	36179086	36179144	1	iPSC
112	ENSG00000116871*36176443_36176571	57	37.30951621235526	4	0.1228070175438596	12	ENSG00000116871	36176524	chr1	36176443	36176571	1	iPSC
113	ENSG00000054118*36224431_36224499	4477	14.142135623730953	530	0.3263345990618718	0	ENSG00000054118	36224453	chr1	36224431	36224499	1	iPSC
114	ENSG00000054118*36304233_36304437	185	48.7749935930288	12	0.054054054054054	12	ENSG00000054118	36304314	chr1	36304233	36304437	0	iPSC
115	ENSG00000054118*36304666_36304802	136	37.29611239794304	22	0.0808823529411764	15	ENSG00000054118	36304742	chr1	36304666	36304802	0	iPSC
116	ENSG00000214193*36307055_36307165	329	11.445523142259598	87	0.6869300911854104	0	ENSG00000214193	36307106	chr1	36307055	36307165	1	iPSC
117	ENSG00000214193*36306367_36306408	51	11.269427669584644	42	0.6470588235294118	2	ENSG00000214193	36306367	chr1	36306367	36306408	1	iPSC
118	ENSG00000163879*37556918_37557077	2478	29.29163703175362	270	0.4891041162227603	0	ENSG00000163879	37556979	chr1	37556918	37557077	1	iPSC
119	ENSG00000134690*37692480_37692635	2342	24.879710609249457	288	0.5469684030742955	0	ENSG00000134690	37692495	chr1	37692480	37692635	1	iPSC
120	ENSG00000197982*37808197_37808348	4262	30.24896692450835	1138	0.3366963866729235	0	ENSG00000197982	37808295	chr1	37808197	37808348	1	iPSC
121	ENSG00000197982*37808451_37808531	379	16.09347693943108	67	0.3905013192612137	3	ENSG00000197982	37808503	chr1	37808451	37808531	1	iPSC
122	ENSG00000197982*37808350_37808446	377	23.15167380558045	48	0.2758620689655172	4	ENSG00000197982	37808400	chr1	37808350	37808446	1	iPSC
123	ENSG00000197982*37807984_37808187	72	51.52669211195301	5	0.0138888888888888	5	ENSG00000197982	37808084	chr1	37807984	37808187	1	iPSC
124	ENSG00000168653*39026317_39026391	9895	14.45683229480096	3225	0.4981303688731682	0	ENSG00000168653	39026349	chr1	39026317	39026391	1	iPSC
125	ENSG00000131236*40040603_40040790	4887	22.956480566497994	1193	0.3241252302025783	0	ENSG00000131236	40040757	chr1	40040603	40040790	1	iPSC
126	ENSG00000084073*40258235_40258368	962	14.212670403551895	238	0.4168399168399168	0	ENSG00000084073	40258235	chr1	40258235	40258368	1	iPSC
127	ENSG00000066136*40709299_40709480	152	40.49691346263317	27	0.5526315789473685	1	ENSG00000066136	40709322	chr1	40709299	40709480	1	iPSC
128	ENSG00000066136*40691937_40692037	95	17.69180601295413	23	0.6631578947368421	3	ENSG00000066136	40692007	chr1	40691937	40692037	1	iPSC
129	ENSG00000171793*40979687_40979820	2800	21.095023109728988	363	0.5157142857142857	0	ENSG00000171793	40979695	chr1	40979687	40979820	1	iPSC
130	ENSG00000171793*40979994_40980146	371	18.708286933869708	94	0.3881401617250674	1	ENSG00000171793	40980052	chr1	40979994	40980146	1	iPSC
131	ENSG00000171793*40983276_40983449	50	50.07993610219566	3	0.04	15	ENSG00000171793	40983292	chr1	40983276	40983449	0	iPSC
132	ENSG00000127125*42456467_42456660	3099	15.491933384829668	650	0.4549854791868344	0	ENSG00000127125	42456558	chr1	42456467	42456660	1	iPSC
133	ENSG00000127125*42459704_42459875	125	47.31807265728392	12	0.008	1	ENSG00000127125	42459777	chr1	42459704	42459875	0	iPSC
134	ENSG00000127125*42456675_42456798	98	24.20743687382041	17	0.2755102040816326	3	ENSG00000127125	42456746	chr1	42456675	42456798	1	iPSC
135	ENSG00000171960*42658422_42658585	6142	25.72936066053721	3613	0.425268642136112	0	ENSG00000171960	42658422	chr1	42658422	42658585	1	iPSC
136	ENSG00000171960*42658621_42658807	265	28.6705423736629	30	0.2452830188679245	1	ENSG00000171960	42658723	chr1	42658621	42658807	1	iPSC
137	ENSG00000065978*42683397_42683460	112	17.832554500127006	18	0.0267857142857142	7	ENSG00000065978	42683406	chr1	42683397	42683460	0	iPSC
138	ENSG00000164011*42846574_42846648	1677	10.392304845413264	406	0.5521765056648777	0	ENSG00000164011	42846613	chr1	42846574	42846648	1	iPSC
139	ENSG00000227533*42959048_42959223	93	43.37049688440288	10	0.4193548387096774	1	ENSG00000227533	42959077	chr1	42959048	42959223	1	iPSC
140	ENSG00000179178*43270919_43271067	54	28.319604517012596	7	0.3333333333333333	1	ENSG00000179178	43271032	chr1	43270919	43271067	1	iPSC
141	ENSG00000117399*43358980_43359074	8053	10.198039027185567	3559	0.5782938035514715	0	ENSG00000117399	43358981	chr1	43358980	43359074	1	iPSC
142	ENSG00000117399*43360253_43360382	123	38.96151947755632	9	0.032520325203252	6	ENSG00000117399	43360344	chr1	43360253	43360382	0	iPSC
143	ENSG00000117399*43360497_43360624	117	26.1725046566048	13	0.0341880341880341	7	ENSG00000117399	43360549	chr1	43360497	43360624	0	iPSC
144	ENSG00000117399*43359303_43359387	85	23.194827009486403	8	0.0941176470588235	11	ENSG00000117399	43359357	chr1	43359303	43359387	0	iPSC
145	ENSG00000066135*43650467_43650564	803	6.6332495807108	689	0.7048567870485679	1	ENSG00000066135	43650505	chr1	43650467	43650564	1	iPSC
146	ENSG00000132768*43969999_43970095	2051	4.898979485566356	1257	0.5884934178449537	0	ENSG00000132768	43970009	chr1	43969999	43970095	1	iPSC
147	ENSG00000132768*43972408_43972553	90	38.56163896931768	6	0.0222222222222222	2	ENSG00000132768	43972432	chr1	43972408	43972553	0	iPSC
148	ENSG00000132768*43971669_43971809	63	41.58124577258358	5	0.0	3	ENSG00000132768	43971774	chr1	43971669	43971809	0	iPSC
149	ENSG00000132768*43972754_43972903	63	42.41462012089699	6	0.0317460317460317	4	ENSG00000132768	43972770	chr1	43972754	43972903	0	iPSC
150	ENSG00000132768*43972565_43972738	55	45.880278987817846	3	0.0909090909090909	7	ENSG00000132768	43972646	chr1	43972565	43972738	0	iPSC
151	ENSG00000178028*44213644_44213752	52	25.475478405713996	8	0.5	3	ENSG00000178028	44213720	chr1	44213644	44213752	1	iPSC
152	ENSG00000187147*44651025_44651164	483	30.919249667480614	45	0.0248447204968944	1	ENSG00000187147	44651080	chr1	44651025	44651164	0	iPSC
153	ENSG00000187147*44405193_44405311	259	24.95996794869737	57	0.4208494208494208	3	ENSG00000187147	44405254	chr1	44405193	44405311	1	iPSC
154	ENSG00000142937*44775461_44775685	9779	6.6332495807108	7571	0.7713467634727478	0	ENSG00000142937	44775573	chr1	44775461	44775685	1	iPSC
155	ENSG00000126088*45012111_45012282	4583	18.97366596101028	1272	0.4464324678158411	0	ENSG00000126088	45012253	chr1	45012111	45012282	1	iPSC
156	ENSG00000126088*45012897_45013011	109	26.888659319497503	13	0.3119266055045872	3	ENSG00000126088	45012974	chr1	45012897	45013011	0	iPSC
157	ENSG00000126088*45013909_45014057	88	45.19955751995809	7	0.0454545454545454	4	ENSG00000126088	45013982	chr1	45013909	45014057	0	iPSC
158	ENSG00000126088*45014734_45014849	52	30.116440692751198	6	0.0384615384615384	6	ENSG00000126088	45014753	chr1	45014734	45014849	0	iPSC
159	ENSG00000132773*45340116_45340246	550	32.38826948140329	65	0.5418181818181819	0	ENSG00000132773	45340169	chr1	45340116	45340246	1	iPSC
160	ENSG00000132763*45500299_45500385	203	26.72077843177477	27	0.541871921182266	0	ENSG00000132763	45500318	chr1	45500299	45500385	1	iPSC
161	ENSG00000117448*45550762_45550947	8072	31.192947920964443	656	0.513627353815659	0	ENSG00000117448	45550860	chr1	45550762	45550947	1	iPSC
162	ENSG00000117448*45550953_45551140	1188	27.073972741361768	172	0.3762626262626262	1	ENSG00000117448	45551075	chr1	45550953	45551140	1	iPSC
163	ENSG00000086015*45803549_45803741	813	29.120439557122072	209	0.3505535055350554	0	ENSG00000086015	45803611	chr1	45803549	45803741	1	iPSC
164	ENSG00000085999*46247654_46247806	1989	21.49418526020468	546	0.4022121669180493	0	ENSG00000085999	46247762	chr1	46247654	46247806	1	iPSC
165	ENSG00000173660*46303697_46303813	9751	12.922847983320086	5437	0.6532663316582915	0	ENSG00000173660	46303697	chr1	46303697	46303813	1	iPSC
166	ENSG00000117481*46340668_46340882	873	45.57411546042336	93	0.6219931271477663	0	ENSG00000117481	46340717	chr1	46340668	46340882	1	iPSC
167	ENSG00000162368*47333796_47333952	3358	43.78355855797927	247	0.5047647409172126	0	ENSG00000162368	47333875	chr1	47333796	47333952	1	iPSC
168	ENSG00000123091*51236272_51236360	4490	17.916472867168917	567	0.4837416481069042	0	ENSG00000123091	51236299	chr1	51236272	51236360	1	iPSC
169	ENSG00000117859*51729736_51729932	3091	23.9165214862028	304	0.4302814623099321	0	ENSG00000117859	51729856	chr1	51729736	51729932	1	iPSC
170	ENSG00000117859*51617077_51617194	662	8.888194417315589	452	0.6389728096676737	1	ENSG00000117859	51617091	chr1	51617077	51617194	1	iPSC
171	ENSG00000134717*52056222_52056372	9007	20.199009876724155	1304	0.5906517153325191	0	ENSG00000134717	52056303	chr1	52056222	52056372	1	iPSC
172	ENSG00000134748*52404601_52404682	4657	8.18535277187245	2073	0.5080523942452222	0	ENSG00000134748	52404601	chr1	52404601	52404682	1	iPSC
173	ENSG00000134748*52405678_52405828	62	48.96937818678118	3	0.0483870967741935	12	ENSG00000134748	52405697	chr1	52405678	52405828	0	iPSC
174	ENSG00000162378*52726452_52726532	274	15.132745950421556	54	0.4744525547445255	0	ENSG00000162378	52726463	chr1	52726452	52726532	1	iPSC
175	ENSG00000116171*52927275_52927390	223	22.13594362117865	40	0.5650224215246636	1	ENSG00000116171	52927285	chr1	52927275	52927390	1	iPSC
176	ENSG00000116212*53946084_53946137	151	12.0	51	0.5827814569536424	3	ENSG00000116212	53946104	chr1	53946084	53946137	1	iPSC
177	ENSG00000116221*54200130_54200258	9050	10.488088481701515	1813	0.3666298342541436	0	ENSG00000116221	54200193	chr1	54200130	54200258	1	iPSC
178	ENSG00000116221*54200266_54200434	52	51.47815070493501	4	0.1153846153846153	5	ENSG00000116221	54200303	chr1	54200266	54200434	1	iPSC
179	ENSG00000172456*59296720_59296883	1234	25.748786379167463	104	0.4497568881685575	0	ENSG00000172456	59296832	chr1	59296720	59296883	1	iPSC
180	ENSG00000134709*59814816_59815054	2267	40.34848200366403	115	0.2951036612262902	0	ENSG00000134709	59814968	chr1	59814816	59815054	1	iPSC
181	ENSG00000132849*61742406_61742548	961	27.367864366808018	202	0.4828303850156087	0	ENSG00000132849	61742479	chr1	61742406	61742548	1	iPSC
182	ENSG00000162607*62436297_62436426	263	33.67491648096547	22	0.3840304182509506	6	ENSG00000162607	62436347	chr1	62436297	62436426	1	iPSC
183	ENSG00000125703*62784131_62784259	1369	14.66287829861518	239	0.5200876552227903	0	ENSG00000125703	62784136	chr1	62784131	62784259	1	iPSC
184	ENSG00000088035*63367574_63367743	2799	17.204650534085253	327	0.4869596284387281	0	ENSG00000088035	63367642	chr1	63367574	63367743	1	iPSC
185	ENSG00000088035*63370709_63370962	109	46.593991028886975	7	0.0275229357798165	1	ENSG00000088035	63370881	chr1	63370709	63370962	0	iPSC
186	ENSG00000203965*63523485_63523594	209	22.93468988235943	32	0.4736842105263157	0	ENSG00000203965	63523551	chr1	63523485	63523594	1	iPSC
187	ENSG00000203965*63523371_63523417	59	11.532562594670797	20	0.4576271186440678	1	ENSG00000203965	63523398	chr1	63523371	63523417	1	iPSC
188	ENSG00000198160*66930308_66930384	546	23.108440016582687	201	0.358974358974359	2	ENSG00000198160	66930376	chr1	66930308	66930384	1	iPSC
189	ENSG00000198160*66925245_66925354	260	20.174241001832016	83	0.5884615384615385	3	ENSG00000198160	66925332	chr1	66925245	66925354	1	iPSC
190	ENSG00000198160*66925456_66925561	215	17.944358444926362	33	0.5674418604651162	4	ENSG00000198160	66925496	chr1	66925456	66925561	1	iPSC
191	ENSG00000116754*70205681_70205769	2257	15.264337522473747	568	0.4173681878599911	1	ENSG00000116754	70205723	chr1	70205681	70205769	1	iPSC
192	ENSG00000116754*70221547_70221702	396	29.393876913398135	96	0.4646464646464646	5	ENSG00000116754	70221636	chr1	70221547	70221702	1	iPSC
193	ENSG00000162623*74733276_74733394	361	21.2602916254693	37	0.3019390581717451	1	ENSG00000162623	74733316	chr1	74733276	74733394	1	iPSC
194	ENSG00000117054*75724346_75724489	773	30.967725134404045	48	0.5588615782664942	1	ENSG00000117054	75724418	chr1	75724346	75724489	1	iPSC
195	ENSG00000117054*75724494_75724641	434	28.124722220850465	50	0.4838709677419355	2	ENSG00000117054	75724597	chr1	75724494	75724641	1	iPSC
196	ENSG00000137955*75786197_75786275	4967	8.48528137423857	3538	0.7312260922085766	0	ENSG00000137955	75786255	chr1	75786197	75786275	1	iPSC
197	ENSG00000162614*77888512_77888729	663	52.478567053607705	59	0.3981900452488687	0	ENSG00000162614	77888627	chr1	77888512	77888729	1	iPSC
198	ENSG00000162616*77979232_77979383	536	23.95829710142188	99	0.498134328358209	0	ENSG00000162616	77979266	chr1	77979232	77979383	1	iPSC
199	ENSG00000162616*77979174_77979225	163	15.968719422671311	46	0.4417177914110429	1	ENSG00000162616	77979174	chr1	77979174	77979225	1	iPSC
200	ENSG00000162616*78004781_78004956	149	43.94314508543966	14	0.4899328859060403	2	ENSG00000162616	78004861	chr1	78004781	78004956	1	iPSC
201	ENSG00000117114*81800861_81801038	271	23.853720883753127	52	0.4944649446494465	0	ENSG00000117114	81800954	chr1	81800861	81801038	1	iPSC
202	ENSG00000142875*84078061_84078195	952	24.474476501040836	119	0.5682773109243697	0	ENSG00000142875	84078093	chr1	84078061	84078195	1	iPSC
203	ENSG00000117133*84479258_84479341	1335	13.41640786499874	361	0.3805243445692884	0	ENSG00000117133	84479269	chr1	84479258	84479341	1	iPSC
204	ENSG00000117133*84479347_84479573	266	49.39635614091387	15	0.0451127819548872	1	ENSG00000117133	84479486	chr1	84479347	84479573	1	iPSC
205	ENSG00000142871*85582720_85582861	133	37.44329045369811	11	0.0601503759398496	4	ENSG00000142871	85582765	chr1	85582720	85582861	0	iPSC
206	ENSG00000097033*86704569_86704696	2086	21.095023109728988	337	0.5968360498561841	0	ENSG00000097033	86704601	chr1	86704569	86704696	1	iPSC
207	ENSG00000153936*86914634_86914834	1114	41.84495190581536	67	0.3123877917414722	0	ENSG00000153936	86914676	chr1	86914634	86914834	1	iPSC
208	ENSG00000153936*86914843_86915038	315	37.02701716314724	72	0.3936507936507936	1	ENSG00000153936	86914926	chr1	86914843	86915038	1	iPSC
209	ENSG00000065243*88684221_88684387	2924	30.479501308256346	775	0.4736662106703146	0	ENSG00000065243	88684272	chr1	88684221	88684387	1	iPSC
210	ENSG00000197147*89524835_89524996	880	25.98076211353316	178	0.5659090909090909	0	ENSG00000197147	89524905	chr1	89524835	89524996	1	iPSC
211	ENSG00000171492*89821927_89822047	360	29.171904291629644	46	0.4833333333333333	1	ENSG00000171492	89821977	chr1	89821927	89822047	1	iPSC
212	ENSG00000171492*89821820_89821922	154	21.79449471770337	13	0.512987012987013	2	ENSG00000171492	89821853	chr1	89821820	89821922	1	iPSC
213	ENSG00000171492*89843419_89843501	93	20.54263858417414	12	0.3763440860215054	8	ENSG00000171492	89843449	chr1	89843419	89843501	1	iPSC
214	ENSG00000171492*89933396_89933531	57	35.888716889852724	4	0.0350877192982456	14	ENSG00000171492	89933451	chr1	89933396	89933531	0	iPSC
215	ENSG00000162664*89995109_89995218	5386	20.12461179749811	1194	0.5300779799480134	0	ENSG00000162664	89995109	chr1	89995109	89995218	1	iPSC
216	ENSG00000097046*91501019_91501219	199	25.57342370508884	24	0.5577889447236181	1	ENSG00000097046	91501111	chr1	91501019	91501219	1	iPSC
217	ENSG00000189195*92080491_92080625	100	24.515301344262525	17	0.53	0	ENSG00000189195	92080564	chr1	92080491	92080625	1	iPSC
218	ENSG00000189195*92080307_92080391	76	14.933184523068078	17	0.618421052631579	1	ENSG00000189195	92080344	chr1	92080307	92080391	1	iPSC
219	ENSG00000122484*92299058_92299134	645	6.782329983125268	284	0.5116279069767442	0	ENSG00000122484	92299058	chr1	92299058	92299134	1	iPSC
220	ENSG00000122406*92832012_92832123	9606	11.269427669584644	3319	0.2346450135332084	0	ENSG00000122406	92832036	chr1	92832012	92832123	1	iPSC
221	ENSG00000143033*93079234_93079340	5238	13.038404810405298	2237	0.2814051164566628	0	ENSG00000143033	93079279	chr1	93079234	93079340	1	iPSC
222	ENSG00000122483*93179918_93180008	66	19.8997487421324	10	0.4393939393939394	2	ENSG00000122483	93179938	chr1	93179918	93180008	1	iPSC
223	ENSG00000117505*93345906_93345992	3417	17.26267650163207	470	0.4746853965466783	0	ENSG00000117505	93345924	chr1	93345906	93345992	1	iPSC
224	ENSG00000137942*93553268_93553418	126	39.736632972611055	15	0.0238095238095238	13	ENSG00000137942	93553390	chr1	93553268	93553418	1	iPSC
225	ENSG00000137942*93552683_93552855	105	46.604720790924176	7	0.0476190476190476	17	ENSG00000137942	93552741	chr1	93552683	93552855	1	iPSC
226	ENSG00000117528*94418388_94418477	665	21.72556098240043	160	0.5639097744360902	0	ENSG00000117528	94418415	chr1	94418388	94418477	1	iPSC
227	ENSG00000143036*94820341_94820453	254	18.24828759089466	37	0.5590551181102362	0	ENSG00000143036	94820350	chr1	94820341	94820453	1	iPSC
228	ENSG00000117569*96721664_96721866	1620	32.55764119219941	266	0.6030864197530864	0	ENSG00000117569	96721790	chr1	96721664	96721866	1	iPSC
229	ENSG00000162627*98661700_98661769	632	11.61895003862225	100	0.2990506329113924	1	ENSG00000162627	98661722	chr1	98661700	98661769	1	iPSC
230	ENSG00000122435*100133149_100133303	724	20.904544960366877	199	0.4903314917127072	0	ENSG00000122435	100133168	chr1	100133149	100133303	1	iPSC
231	ENSG00000137996*100266206_100266414	4275	27.202941017470888	642	0.5709941520467836	0	ENSG00000137996	100266237	chr1	100266206	100266414	1	iPSC
232	ENSG00000137996*100268140_100268286	67	40.8656334834051	4	0.044776119402985	3	ENSG00000137996	100268183	chr1	100268140	100268286	0	iPSC
233	ENSG00000137996*100270555_100270674	57	33.481338085566414	6	0.0350877192982456	4	ENSG00000137996	100270632	chr1	100270555	100270674	0	iPSC
234	ENSG00000162695*100896075_100896197	835	18.275666882497067	174	0.5173652694610779	0	ENSG00000162695	100896099	chr1	100896075	100896197	1	iPSC
235	ENSG00000185946*103525690_103525807	568	16.0312195418814	148	0.5316901408450704	0	ENSG00000185946	103525698	chr1	103525690	103525807	1	iPSC
236	ENSG00000185946*103525889_103526158	425	25.592967784139454	93	0.5270588235294118	1	ENSG00000185946	103525965	chr1	103525889	103526158	1	iPSC
237	ENSG00000198890*107058124_107058295	73	42.37924020083418	7	0.0273972602739726	3	ENSG00000198890	107058229	chr1	107058124	107058295	0	iPSC
238	ENSG00000134186*108692309_108692398	3083	12.806248474865695	490	0.4395069737268894	0	ENSG00000134186	108692314	chr1	108692309	108692398	1	iPSC
239	ENSG00000134186*108692510_108692690	775	27.982137159266443	114	0.5754838709677419	2	ENSG00000134186	108692577	chr1	108692510	108692690	1	iPSC
240	ENSG00000134186*108692701_108692864	59	48.8978527135906	4	0.0169491525423728	13	ENSG00000134186	108692719	chr1	108692701	108692864	1	iPSC
241	ENSG00000134186*108695701_108695763	51	14.66287829861518	8	0.0	16	ENSG00000134186	108695735	chr1	108695701	108695763	0	iPSC
242	ENSG00000116266*108746673_108746780	160	27.202941017470888	49	0.51875	0	ENSG00000116266	108746673	chr1	108746673	108746780	1	iPSC
243	ENSG00000121957*108876931_108877038	502	15.198684153570664	101	0.3067729083665338	0	ENSG00000121957	108876981	chr1	108876931	108877038	1	iPSC
244	ENSG00000031698*109213917_109214019	2715	16.911534525287763	433	0.5484346224677716	0	ENSG00000031698	109213955	chr1	109213917	109214019	1	iPSC
245	ENSG00000031698*109235972_109236099	149	32.68026927673638	16	0.0402684563758389	3	ENSG00000031698	109236048	chr1	109235972	109236099	0	iPSC
246	ENSG00000031698*109228330_109228423	92	23.130067012440755	10	0.0760869565217391	8	ENSG00000031698	109228356	chr1	109228330	109228423	0	iPSC
247	ENSG00000031698*109236487_109236547	66	15.620499351813308	10	0.0303030303030303	12	ENSG00000031698	109236516	chr1	109236487	109236547	0	iPSC
248	ENSG00000116337*109619799_109619918	466	18.947295321496416	94	0.3948497854077253	0	ENSG00000116337	109619845	chr1	109619799	109619918	1	iPSC
249	ENSG00000168765*109656174_109656412	738	37.134889255254286	95	0.453929539295393	0	ENSG00000168765	109656328	chr1	109656174	109656412	1	iPSC
250	ENSG00000168765*109656098_109656163	618	14.0356688476182	82	0.5501618122977346	1	ENSG00000168765	109656103	chr1	109656098	109656163	1	iPSC
251	ENSG00000168710*109984764_109984873	1639	19.87460691435179	184	0.3404514948139109	0	ENSG00000168710	109984790	chr1	109984764	109984873	1	iPSC
252	ENSG00000168710*109985069_109985176	71	23.259406699226016	7	0.1971830985915492	17	ENSG00000168710	109985088	chr1	109985069	109985176	1	iPSC
253	ENSG00000143093*110034587_110034666	1393	6.855654600401044	380	0.321608040201005	0	ENSG00000143093	110034625	chr1	110034587	110034666	1	iPSC
254	ENSG00000134255*111140188_111140298	693	17.05872210923198	122	0.5800865800865801	0	ENSG00000134255	111140246	chr1	111140188	111140298	1	iPSC
255	ENSG00000116459*111449418_111449575	9217	22.58317958127243	1051	0.5133991537376587	0	ENSG00000116459	111449475	chr1	111449418	111449575	1	iPSC
256	ENSG00000116459*111449282_111449400	50	31.654383582688823	9	0.48	5	ENSG00000116459	111449347	chr1	111449282	111449400	1	iPSC
257	ENSG00000116473*111619727_111619983	3854	26.77685567799177	437	0.395433316035288	0	ENSG00000116473	111619788	chr1	111619727	111619983	1	iPSC
258	ENSG00000064703*111755862_111755972	933	12.922847983320086	309	0.4287245444801715	0	ENSG00000064703	111755902	chr1	111755862	111755972	1	iPSC
259	ENSG00000064703*111755659_111755815	183	26.90724809414742	41	0.6612021857923497	1	ENSG00000064703	111755701	chr1	111755659	111755815	1	iPSC
260	ENSG00000143079*112396213_112396264	767	14.45683229480096	294	0.4654498044328553	0	ENSG00000143079	112396213	chr1	112396213	112396264	1	iPSC
261	ENSG00000143079*112396396_112396561	73	36.4828726939094	11	0.5205479452054794	3	ENSG00000143079	112396457	chr1	112396396	112396561	1	iPSC
262	ENSG00000116489*112619804_112619876	4311	5.916079783099616	2565	0.399675249362097	0	ENSG00000116489	112619831	chr1	112619804	112619876	1	iPSC
263	ENSG00000116489*112670982_112671177	373	45.033320996790806	24	0.0777479892761394	1	ENSG00000116489	112671016	chr1	112670982	112671177	0	iPSC
264	ENSG00000116489*112670822_112670975	281	41.80908992073375	28	0.0249110320284697	2	ENSG00000116489	112670958	chr1	112670822	112670975	0	iPSC
265	ENSG00000155363*112674424_112674518	88	24.919871588754223	15	0.5568181818181818	2	ENSG00000155363	112674486	chr1	112674424	112674518	1	iPSC
266	ENSG00000163349*113929605_113929726	121	28.16025568065745	15	0.4710743801652892	0	ENSG00000163349	113929649	chr1	113929605	113929726	1	iPSC
267	ENSG00000134247*116909915_116910097	128	43.393547907494266	15	0.4375	0	ENSG00000134247	116910054	chr1	116909915	116910097	1	iPSC
268	ENSG00000116830*117060325_117060380	634	9.055385138137416	283	0.4400630914826498	0	ENSG00000116830	117060331	chr1	117060325	117060380	1	iPSC
269	ENSG00000198162*117367448_117367590	1166	23.81176179958132	314	0.4228130360205832	0	ENSG00000198162	117367458	chr1	117367448	117367590	1	iPSC
270	ENSG00000273136*120723948_120724044	65	21.817424229271428	31	0.6307692307692307	5	ENSG00000273136	120723948	chr1	120723948	120724044	0	iPSC
271	ENSG00000226067*120913186_120913350	1756	25.69046515733026	424	0.6571753986332574	0	ENSG00000226067	120913238	chr1	120913186	120913350	0	iPSC
272	ENSG00000186141*145824087_145824285	1891	27.76688675382964	382	0.4288736118455843	0	ENSG00000186141	145824228	chr1	145824087	145824285	1	iPSC
273	ENSG00000186364*145845629_145845718	102	16.583123951777	58	0.5588235294117647	0	ENSG00000186364	145845629	chr1	145845629	145845718	1	iPSC
274	ENSG00000121851*145964689_145964747	850	14.142135623730953	191	0.5270588235294118	0	ENSG00000121851	145964689	chr1	145964689	145964747	1	iPSC
275	ENSG00000116128*147600110_147600268	612	39.28103868280471	46	0.4117647058823529	0	ENSG00000116128	147600193	chr1	147600110	147600268	1	iPSC
276	ENSG00000116128*147541500_147541632	381	28.0178514522438	71	0.5223097112860893	1	ENSG00000116128	147541500	chr1	147541500	147541632	1	iPSC
277	ENSG00000178104*148951906_148952076	194	25.495097567963924	30	0.3917525773195876	1	ENSG00000178104	148952033	chr1	148951906	148952076	1	iPSC
278	ENSG00000274265*149175856_149175975	148	29.068883707497267	34	0.5608108108108109	1	ENSG00000274265	149175943	chr1	149175856	149175975	0	iPSC
279	ENSG00000136631*150067743_150067872	694	25.03996805109783	113	0.4899135446685879	0	ENSG00000136631	150067794	chr1	150067743	150067872	1	iPSC
280	ENSG00000136631*150067278_150067378	86	22.56102834535696	12	0.4534883720930232	1	ENSG00000136631	150067300	chr1	150067278	150067378	1	iPSC
281	ENSG00000118298*150259963_150260152	71	47.43416490252569	6	0.4084507042253521	2	ENSG00000118298	150260064	chr1	150259963	150260152	1	iPSC
282	ENSG00000266472*150293827_150293934	9731	15.198684153570664	1235	0.4562737642585551	0	ENSG00000266472	150293860	chr1	150293827	150293934	1	iPSC
283	ENSG00000117360*150321478_150321601	1261	17.146428199482248	203	0.5130848532910388	0	ENSG00000117360	150321568	chr1	150321478	150321601	1	iPSC
284	ENSG00000143374*150487369_150487463	686	13.341664064126334	125	0.4198250728862974	0	ENSG00000143374	150487437	chr1	150487369	150487463	1	iPSC
285	ENSG00000143379*150926262_150926499	938	33.1058907144937	73	0.5831556503198294	0	ENSG00000143379	150926371	chr1	150926262	150926499	1	iPSC
286	ENSG00000163156*151165989_151166237	4787	40.422765862815474	1461	0.4777522456653436	0	ENSG00000163156	151166143	chr1	151165989	151166237	1	iPSC
287	ENSG00000143398*151198495_151198628	2474	17.663521732655695	380	0.4143088116410671	0	ENSG00000143398	151198576	chr1	151198495	151198628	1	iPSC
288	ENSG00000159352*151254702_151254802	8811	10.099504938362076	1162	0.4261718306662126	0	ENSG00000159352	151254755	chr1	151254702	151254802	1	iPSC
289	ENSG00000143373*151282243_151282360	249	17.804493814764857	60	0.3734939759036144	0	ENSG00000143373	151282298	chr1	151282243	151282360	1	iPSC
290	ENSG00000143375*151511319_151511508	881	39.68626966596886	104	0.4937570942111237	0	ENSG00000143375	151511416	chr1	151511319	151511508	1	iPSC
291	ENSG00000143375*151537903_151538045	55	34.91418050019218	8	0.0545454545454545	8	ENSG00000143375	151537997	chr1	151537903	151538045	0	iPSC
292	ENSG00000143376*151612149_151612258	2113	13.820274961085254	618	0.4306672976810222	0	ENSG00000143376	151612188	chr1	151612149	151612258	1	iPSC
293	ENSG00000143376*151612005_151612147	1201	29.189039038652847	157	0.492089925062448	1	ENSG00000143376	151612049	chr1	151612005	151612147	1	iPSC
294	ENSG00000160679*153633981_153634170	5982	16.3707055437449	1682	0.4994984954864593	0	ENSG00000160679	153634079	chr1	153633981	153634170	1	iPSC
295	ENSG00000143624*153728049_153728114	1137	6.164414002968976	316	0.7370272647317502	0	ENSG00000143624	153728072	chr1	153728049	153728114	1	iPSC
296	ENSG00000143624*153772642_153772705	102	20.73644135332772	20	0.0686274509803921	4	ENSG00000143624	153772694	chr1	153772642	153772705	0	iPSC
297	ENSG00000177954*153991095_153991206	62	25.099800796022265	12	0.064516129032258	1	ENSG00000177954	153991170	chr1	153991095	153991206	0	iPSC
298	ENSG00000143569*154220891_154221029	2653	19.235384061671343	697	0.4444025631360723	0	ENSG00000143569	154220957	chr1	154220891	154221029	1	iPSC
299	ENSG00000143569*154220692_154220882	125	43.87482193696061	11	0.4	11	ENSG00000143569	154220818	chr1	154220692	154220882	1	iPSC
300	ENSG00000173207*154974652_154974807	9533	16.30950643030009	1886	0.2991712996957935	0	ENSG00000173207	154974680	chr1	154974652	154974807	1	iPSC
301	ENSG00000173207*154977983_154978108	191	39.05124837953327	15	0.0261780104712041	1	ENSG00000173207	154978082	chr1	154977983	154978108	0	iPSC
302	ENSG00000160688*154983337_154983444	5426	12.767145334803704	1120	0.3610394397346111	0	ENSG00000160688	154983350	chr1	154983337	154983444	1	iPSC
303	ENSG00000143590*155085466_155085569	116	22.360679774997894	22	0.4051724137931034	1	ENSG00000143590	155085508	chr1	155085466	155085569	1	iPSC
304	ENSG00000169241*155135761_155135908	4099	20.4939015319192	1003	0.4823127592095633	0	ENSG00000169241	155135851	chr1	155135761	155135908	1	iPSC
305	ENSG00000163462*155174573_155174614	57	9.591663046625438	18	0.6842105263157895	1	ENSG00000163462	155174593	chr1	155174573	155174614	1	iPSC
306	ENSG00000173171*155209188_155209316	5029	10.583005244258365	1928	0.403261085702923	0	ENSG00000173171	155209237	chr1	155209188	155209316	1	iPSC
307	ENSG00000160752*155308749_155308984	8828	37.094473981982816	1807	0.4020163117353874	0	ENSG00000160752	155308939	chr1	155308749	155308984	1	iPSC
308	ENSG00000160752*155319604_155319726	66	30.215889859476256	5	0.0454545454545454	6	ENSG00000160752	155319681	chr1	155319604	155319726	0	iPSC
309	ENSG00000160753*155324386_155324637	3707	28.74021572639983	845	0.6409495548961425	0	ENSG00000160753	155324506	chr1	155324386	155324637	1	iPSC
310	ENSG00000160753*155326872_155326983	56	27.0	9	0.0714285714285714	7	ENSG00000160753	155326953	chr1	155326872	155326983	0	iPSC
311	ENSG00000160753*155325007_155325171	51	37.77565353504821	14	0.5294117647058824	10	ENSG00000160753	155325081	chr1	155325007	155325171	1	iPSC
312	ENSG00000235919*155562884_155563047	740	22.62741699796952	226	0.6162162162162163	0	ENSG00000235919	155562963	chr1	155562884	155563047	1	iPSC
313	ENSG00000235919*155563173_155563276	359	15.811388300841896	150	0.6211699164345403	1	ENSG00000235919	155563245	chr1	155563173	155563276	1	iPSC
314	ENSG00000132676*155688701_155688877	121	31.874754901018456	17	0.6198347107438017	1	ENSG00000132676	155688821	chr1	155688701	155688877	1	iPSC
315	ENSG00000116586*156054752_156054889	8776	24.31049156228644	1415	0.3945989061075661	0	ENSG00000116586	156054848	chr1	156054752	156054889	1	iPSC
316	ENSG00000132698*156061159_156061289	6162	21.77154105707724	1404	0.5748133722817267	0	ENSG00000132698	156061162	chr1	156061159	156061289	1	iPSC
317	ENSG00000160789*156114646_156114794	686	22.978250586152114	447	0.5	0	ENSG00000160789	156114710	chr1	156114646	156114794	1	iPSC
318	ENSG00000160789*156126164_156126199	154	7.071067811865476	53	0.6428571428571429	3	ENSG00000160789	156126182	chr1	156126164	156126199	1	iPSC
319	ENSG00000160783*156212992_156213108	126	23.021728866442675	38	0.5793650793650794	1	ENSG00000160783	156213006	chr1	156212992	156213108	1	iPSC
320	ENSG00000143303*156728452_156728543	728	21.748563170931547	117	0.4271978021978022	0	ENSG00000143303	156728468	chr1	156728452	156728543	1	iPSC
321	ENSG00000143294*156767469_156767610	3843	17.146428199482248	895	0.2469424928441322	0	ENSG00000143294	156767534	chr1	156767469	156767610	1	iPSC
322	ENSG00000162706*159171610_159171669	76	7.937253933193772	56	0.6447368421052632	0	ENSG00000162706	159171614	chr1	159171610	159171669	1	iPSC
323	ENSG00000162706*159188614_159188773	59	30.23243291566195	10	0.5084745762711864	1	ENSG00000162706	159188699	chr1	159188614	159188773	1	iPSC
324	ENSG00000158716*159780931_159781063	9753	20.54263858417414	2106	0.4357633548651697	0	ENSG00000158716	159780968	chr1	159780931	159781063	1	iPSC
325	ENSG00000158716*159781119_159781278	137	38.74274125562104	10	0.3430656934306569	1	ENSG00000158716	159781189	chr1	159781119	159781278	1	iPSC
326	ENSG00000018625*160115758_160115845	1083	5.0	962	0.7109879963065558	0	ENSG00000018625	160115758	chr1	160115758	160115845	1	iPSC
327	ENSG00000162734*160205336_160205516	2881	22.538855339169288	760	0.4540090246442207	0	ENSG00000162734	160205383	chr1	160205336	160205516	1	iPSC
328	ENSG00000162736*160343315_160343513	923	19.18332609325088	270	0.4864572047670639	0	ENSG00000162736	160343385	chr1	160343315	160343513	1	iPSC
329	ENSG00000158793*161118085_161118178	3284	14.142135623730953	593	0.5341047503045067	0	ENSG00000158793	161118104	chr1	161118085	161118178	1	iPSC
330	ENSG00000158793*161119773_161119946	59	41.43669871020132	5	0.0169491525423728	1	ENSG00000158793	161119839	chr1	161119773	161119946	1	iPSC
331	ENSG00000143222*161153879_161154113	8968	16.09347693943108	2235	0.6151873327386262	0	ENSG00000143222	161153977	chr1	161153879	161154113	1	iPSC
332	ENSG00000143222*161156948_161157060	83	22.0454076850486	7	0.0602409638554216	2	ENSG00000143222	161156966	chr1	161156948	161157060	0	iPSC
333	ENSG00000158864*161202335_161202475	6811	21.587033144922906	1985	0.4914109528703568	0	ENSG00000158864	161202371	chr1	161202335	161202475	1	iPSC
334	ENSG00000143252*161314310_161314449	9004	8.306623862918075	4161	0.5226565970679697	0	ENSG00000143252	161314380	chr1	161314310	161314449	1	iPSC
335	ENSG00000081721*161752368_161752458	51	23.345235059857504	6	0.0196078431372549	3	ENSG00000081721	161752454	chr1	161752368	161752458	0	iPSC
336	ENSG00000198929*162069690_162069857	2230	30.315012782448235	188	0.495067264573991	0	ENSG00000198929	162069744	chr1	162069690	162069857	1	iPSC
337	ENSG00000152332*162497773_162497936	1934	15.491933384829668	253	0.5341261633919339	0	ENSG00000152332	162497842	chr1	162497773	162497936	1	iPSC
338	ENSG00000117143*162561505_162561610	2290	23.68543856465402	464	0.5017467248908297	0	ENSG00000117143	162561530	chr1	162561505	162561610	1	iPSC
339	ENSG00000143198*165631212_165631284	9781	17.578395831246947	2382	0.4362539617626009	0	ENSG00000143198	165631262	chr1	165631212	165631284	1	iPSC
340	ENSG00000143179*165827613_165827714	2127	15.524174696260024	747	0.5575928537846733	0	ENSG00000143179	165827613	chr1	165827613	165827714	1	iPSC
341	ENSG00000143179*165827726_165827926	1412	26.73948391424188	161	0.311614730878187	1	ENSG00000143179	165827823	chr1	165827726	165827926	1	iPSC
342	ENSG00000143157*166839446_166839587	649	18.601075237738275	59	0.5685670261941448	0	ENSG00000143157	166839507	chr1	166839446	166839587	1	iPSC
343	ENSG00000143157*166840956_166841080	72	25.27844931952908	14	0.0555555555555555	5	ENSG00000143157	166841004	chr1	166840956	166841080	0	iPSC
344	ENSG00000143157*166839629_166839763	50	33.80828300875393	8	0.36	10	ENSG00000143157	166839718	chr1	166839629	166839763	1	iPSC
345	ENSG00000143190*167374178_167374289	142	29.017236257093817	12	0.0211267605633802	3	ENSG00000143190	167374286	chr1	167374178	167374289	1	iPSC
346	ENSG00000143190*167426630_167426772	83	43.95452195167182	11	0.0240963855421686	13	ENSG00000143190	167426674	chr1	167426630	167426772	0	iPSC
347	ENSG00000143190*167401449_167401549	66	27.31300056749533	8	0.0757575757575757	18	ENSG00000143190	167401481	chr1	167401449	167401549	1	iPSC
348	ENSG00000197965*167721928_167722039	3973	17.549928774784245	660	0.3908884973571608	0	ENSG00000197965	167721989	chr1	167721928	167722039	1	iPSC
349	ENSG00000143164*167936860_167936978	139	24.55605831561735	27	0.381294964028777	1	ENSG00000143164	167936879	chr1	167936860	167936978	1	iPSC
350	ENSG00000213064*168225937_168226055	436	27.47726332806817	54	0.4288990825688073	0	ENSG00000213064	168226007	chr1	168225937	168226055	1	iPSC
351	ENSG00000143153*169106597_169106770	4013	31.937438845342623	674	0.5532020931971094	0	ENSG00000143153	169106694	chr1	169106597	169106770	1	iPSC
352	ENSG00000143153*169106255_169106425	2118	28.89636655359978	1079	0.7001888574126535	1	ENSG00000143153	169106322	chr1	169106255	169106425	1	iPSC
353	ENSG00000117475*169368108_169368329	350	21.54065922853801	35	0.3142857142857143	0	ENSG00000117475	169368220	chr1	169368108	169368329	1	iPSC
354	ENSG00000117475*169367970_169368052	99	14.491376746189438	17	0.5454545454545454	1	ENSG00000117475	169367987	chr1	169367970	169368052	1	iPSC
355	ENSG00000120370*170532128_170532261	416	23.323807579381203	53	0.4663461538461538	0	ENSG00000120370	170532165	chr1	170532128	170532261	1	iPSC
356	ENSG00000010165*171784071_171784223	51	49.04079934095692	4	0.0	4	ENSG00000010165	171784093	chr1	171784071	171784223	0	iPSC
357	ENSG00000076321*173714940_173715072	228	21.97726097583591	32	0.4780701754385965	0	ENSG00000076321	173714971	chr1	173714940	173715072	1	iPSC
358	ENSG00000117593*173824652_173824763	628	22.56102834535696	83	0.3503184713375796	0	ENSG00000117593	173824662	chr1	173824652	173824763	1	iPSC
359	ENSG00000117593*173824776_173824864	61	22.15851980616034	10	0.3278688524590163	2	ENSG00000117593	173824842	chr1	173824776	173824864	1	iPSC
360	ENSG00000152061*174874337_174874515	1225	17.435595774162696	413	0.6016326530612245	0	ENSG00000152061	174874418	chr1	174874337	174874515	1	iPSC
361	ENSG00000152061*174238793_174238953	50	33.98529093593286	12	0.6	15	ENSG00000152061	174238832	chr1	174238793	174238953	1	iPSC
362	ENSG00000116161*174999387_174999548	222	24.020824298928627	36	0.5900900900900901	1	ENSG00000116161	174999461	chr1	174999387	174999548	1	iPSC
363	ENSG00000116161*175000099_175000218	158	31.63858403911275	20	0.3734177215189873	3	ENSG00000116161	175000105	chr1	175000099	175000218	1	iPSC
364	ENSG00000075391*178283557_178283684	204	23.473389188611005	39	0.4362745098039216	0	ENSG00000075391	178283602	chr1	178283557	178283684	1	iPSC
365	ENSG00000116199*179025991_179026169	225	49.66890375275057	33	0.3022222222222222	0	ENSG00000116199	179026040	chr1	179025991	179026169	1	iPSC
366	ENSG00000116199*179025820_179025985	110	34.322004603461025	10	0.2909090909090909	2	ENSG00000116199	179025893	chr1	179025820	179025985	1	iPSC
367	ENSG00000186283*179082069_179082169	1313	14.491376746189438	676	0.571972581873572	0	ENSG00000186283	179082069	chr1	179082069	179082169	1	iPSC
368	ENSG00000186283*179087829_179087933	151	30.331501776206203	24	0.5629139072847682	1	ENSG00000186283	179087926	chr1	179087829	179087933	1	iPSC
369	ENSG00000143337*179882176_179882340	139	28.24889378365107	20	0.6402877697841727	1	ENSG00000143337	179882296	chr1	179882176	179882340	1	iPSC
370	ENSG00000116260*180154868_180154939	935	10.770329614269007	288	0.453475935828877	0	ENSG00000116260	180154868	chr1	180154868	180154939	1	iPSC
371	ENSG00000135829*182839346_182839446	2370	16.278820596099706	613	0.5978902953586498	0	ENSG00000135829	182839348	chr1	182839346	182839446	1	iPSC
372	ENSG00000135829*182839567_182839752	750	28.478061731796284	59	0.4853333333333333	3	ENSG00000135829	182839688	chr1	182839567	182839752	1	iPSC
373	ENSG00000135829*182843292_182843419	75	38.56163896931768	6	0.0266666666666666	26	ENSG00000135829	182843347	chr1	182843292	182843419	0	iPSC
374	ENSG00000135862*183023419_183023500	551	21.30727575266252	53	0.3883847549909255	0	ENSG00000135862	183023431	chr1	183023419	183023500	1	iPSC
375	ENSG00000135862*183023503_183023607	128	25.78759391645525	35	0.4765625	3	ENSG00000135862	183023562	chr1	183023503	183023607	1	iPSC
376	ENSG00000116698*183472294_183472448	1025	24.43358344574123	95	0.5531707317073171	0	ENSG00000116698	183472370	chr1	183472294	183472448	1	iPSC
377	ENSG00000116667*184387028_184387161	637	30.72458299147443	106	0.5572998430141287	0	ENSG00000116667	184387028	chr1	184387028	184387161	1	iPSC
378	ENSG00000116667*184477523_184477595	95	19.544820285692065	17	0.0421052631578947	3	ENSG00000116667	184477551	chr1	184477523	184477595	0	iPSC
379	ENSG00000116668*185157478_185157533	65	13.527749258468685	13	0.4153846153846154	1	ENSG00000116668	185157503	chr1	185157478	185157533	1	iPSC
380	ENSG00000157181*186375837_186375967	1019	22.22611077089287	178	0.4268891069676153	0	ENSG00000157181	186375860	chr1	186375837	186375967	1	iPSC
381	ENSG00000116747*193059421_193059543	395	28.30194339616981	49	0.529113924050633	1	ENSG00000116747	193059453	chr1	193059421	193059543	1	iPSC
382	ENSG00000116747*193060092_193060214	98	34.336569426778794	13	0.3673469387755102	5	ENSG00000116747	193060101	chr1	193060092	193060214	1	iPSC
383	ENSG00000116747*193059678_193059790	71	32.54228019054596	19	0.323943661971831	11	ENSG00000116747	193059696	chr1	193059678	193059790	1	iPSC
384	ENSG00000134371*193121957_193122061	2182	23.748684174075837	240	0.4637946837763519	0	ENSG00000134371	193121996	chr1	193121957	193122061	1	iPSC
385	ENSG00000134371*193122062_193122216	1157	39.05124837953327	69	0.2783059636992221	1	ENSG00000134371	193122067	chr1	193122062	193122216	1	iPSC
386	ENSG00000230623*200411782_200411955	4001	24.392621835300936	2024	0.3029242689327668	0	ENSG00000230623	200411799	chr1	200411782	200411955	1	iPSC
387	ENSG00000230623*200411615_200411774	1600	27.11088342345192	401	0.4725	1	ENSG00000230623	200411670	chr1	200411615	200411774	1	iPSC
388	ENSG00000134369*201648108_201648305	105	26.476404589747453	13	0.5428571428571428	5	ENSG00000134369	201648190	chr1	201648108	201648305	1	iPSC
389	ENSG00000198700*201829149_201829242	1714	14.2828568570857	288	0.2911318553092182	0	ENSG00000198700	201829198	chr1	201829149	201829242	1	iPSC
390	ENSG00000198700*201877816_201877990	139	41.58124577258358	15	0.079136690647482	5	ENSG00000198700	201877907	chr1	201877816	201877990	1	iPSC
391	ENSG00000198700*201876314_201876389	79	20.09975124224178	13	0.050632911392405	12	ENSG00000198700	201876367	chr1	201876314	201876389	1	iPSC
392	ENSG00000134375*201955502_201955605	5882	5.656854249492381	1221	0.4325059503570214	0	ENSG00000134375	201955509	chr1	201955502	201955605	1	iPSC
393	ENSG00000176393*201982585_201982725	3171	17.663521732655695	531	0.4011352885525071	0	ENSG00000176393	201982627	chr1	201982585	201982725	1	iPSC
394	ENSG00000176393*201983284_201983452	126	22.24859546128699	23	0.6031746031746031	1	ENSG00000176393	201983363	chr1	201983284	201983452	1	iPSC
395	ENSG00000176393*201982739_201982882	79	33.823069050575526	12	0.3670886075949367	5	ENSG00000176393	201982768	chr1	201982739	201982882	1	iPSC
396	ENSG00000163444*203007373_203007472	8301	12.569805089976535	3872	0.5666787134080231	0	ENSG00000163444	203007395	chr1	203007373	203007472	1	iPSC
397	ENSG00000058668*203626751_203626857	261	18.027756377319943	61	0.6704980842911877	0	ENSG00000058668	203626780	chr1	203626751	203626857	1	iPSC
398	ENSG00000058668*203627050_203627129	85	18.547236990991408	11	0.5294117647058824	2	ENSG00000058668	203627055	chr1	203627050	203627129	1	iPSC
399	ENSG00000182004*203861811_203861934	1689	24.145392935299277	250	0.3522794552989934	1	ENSG00000182004	203861864	chr1	203861811	203861934	1	iPSC
400	ENSG00000143842*204073114_204073250	299	23.021728866442675	217	0.5719063545150501	0	ENSG00000143842	204073114	chr1	204073114	204073250	1	iPSC
401	ENSG00000198625*204516378_204516506	1501	26.589471600616665	362	0.5216522318454364	0	ENSG00000198625	204516408	chr1	204516378	204516506	1	iPSC
402	ENSG00000117266*205504594_205504761	990	42.67317658670374	83	0.5797979797979798	0	ENSG00000117266	205504710	chr1	205504594	205504761	1	iPSC
403	ENSG00000196352*207321408_207321547	101	31.144823004794876	12	0.5643564356435643	1	ENSG00000196352	207321514	chr1	207321408	207321547	1	iPSC
404	ENSG00000117335*207752056_207752196	2241	19.39071942966532	274	0.5595716198125836	0	ENSG00000117335	207752111	chr1	207752056	207752196	1	iPSC
405	ENSG00000143469*209938148_209938264	874	30.95157508108432	83	0.5274599542334096	0	ENSG00000143469	209938250	chr1	209938148	209938264	1	iPSC
406	ENSG00000143469*209938032_209938143	112	31.54362059117501	12	0.5446428571428571	1	ENSG00000143469	209938114	chr1	209938032	209938143	1	iPSC
407	ENSG00000117625*211259304_211259409	783	19.467922333931785	94	0.4125159642401022	0	ENSG00000117625	211259371	chr1	211259304	211259409	1	iPSC
408	ENSG00000143476*212035705_212035833	1912	18.110770276274835	281	0.4361924686192469	0	ENSG00000143476	212035747	chr1	212035705	212035833	1	iPSC
409	ENSG00000066027*212285409_212285472	268	13.74772708486752	75	0.582089552238806	1	ENSG00000066027	212285409	chr1	212285409	212285472	1	iPSC
410	ENSG00000162772*212608704_212608833	1223	10.3440804327886	743	0.802943581357318	0	ENSG00000162772	212608760	chr1	212608704	212608833	1	iPSC
411	ENSG00000162772*212608575_212608702	305	31.272991542223775	49	0.5639344262295082	1	ENSG00000162772	212608663	chr1	212608575	212608702	1	iPSC
412	ENSG00000203705*212791827_212791971	1419	25.15949125081825	253	0.4460887949260042	0	ENSG00000203705	212791913	chr1	212791827	212791971	1	iPSC
413	ENSG00000162769*212858274_212858351	1280	16.3707055437449	307	0.5015625	0	ENSG00000162769	212858282	chr1	212858274	212858351	1	iPSC
414	ENSG00000162769*212858356_212858476	226	37.76241517699841	18	0.2256637168141592	2	ENSG00000162769	212858463	chr1	212858356	212858476	1	iPSC
415	ENSG00000143499*214281101_214281179	185	16.911534525287763	43	0.6216216216216216	0	ENSG00000143499	214281112	chr1	214281101	214281179	1	iPSC
416	ENSG00000117724*214603194_214603320	4109	22.80350850198276	848	0.3947432465320029	0	ENSG00000117724	214603194	chr1	214603194	214603320	1	iPSC
417	ENSG00000136636*215567303_215567452	1366	26.40075756488817	331	0.4604685212298682	0	ENSG00000136636	215567374	chr1	215567303	215567452	1	iPSC
418	ENSG00000136636*215567504_215567646	487	21.37755832643195	77	0.5872689938398358	2	ENSG00000136636	215567566	chr1	215567504	215567646	1	iPSC
419	ENSG00000067533*218285292_218285449	1354	26.15339366124404	458	0.4165435745937961	0	ENSG00000067533	218285292	chr1	218285292	218285449	1	iPSC
420	ENSG00000143353*219173868_219173998	2288	9.797958971132712	560	0.2661713286713286	0	ENSG00000143353	219173880	chr1	219173868	219173998	1	iPSC
421	ENSG00000143353*219174054_219174284	112	40.11234224026316	34	0.5625	1	ENSG00000143353	219174170	chr1	219174054	219174284	1	iPSC
422	ENSG00000067704*220094131_220094246	1810	28.653097563788805	241	0.5143646408839779	0	ENSG00000067704	220094131	chr1	220094131	220094246	1	iPSC
423	ENSG00000067704*220094255_220094356	151	19.570385790780925	29	0.3642384105960264	3	ENSG00000067704	220094301	chr1	220094255	220094356	1	iPSC
424	ENSG00000116141*220528559_220528721	195	38.03945320322047	30	0.5435897435897435	1	ENSG00000116141	220528684	chr1	220528559	220528721	1	iPSC
425	ENSG00000154305*222644246_222644389	257	21.6794833886788	80	0.4747081712062256	1	ENSG00000154305	222644328	chr1	222644246	222644389	1	iPSC
426	ENSG00000162819*222713312_222713407	247	23.95829710142188	88	0.3967611336032389	2	ENSG00000162819	222713394	chr1	222713312	222713407	1	iPSC
427	ENSG00000162819*222712552_222712670	182	19.28730152198591	54	0.5824175824175825	3	ENSG00000162819	222712566	chr1	222712552	222712670	1	iPSC
428	ENSG00000143756*224114110_224114162	642	9.797958971132712	144	0.5327102803738317	0	ENSG00000143756	224114118	chr1	224114110	224114162	1	iPSC
429	ENSG00000143753*224183146_224183324	2498	17.378147196982766	969	0.6124899919935949	0	ENSG00000143753	224183239	chr1	224183146	224183324	1	iPSC
430	ENSG00000143771*224356857_224357018	9737	16.522711641858304	1676	0.3221731539488549	0	ENSG00000143771	224356886	chr1	224356857	224357018	1	iPSC
431	ENSG00000185842*224929593_224929824	2230	38.05259518088089	202	0.3986547085201793	0	ENSG00000185842	224929673	chr1	224929593	224929824	1	iPSC
432	ENSG00000143819*225810091_225810204	2275	11.0	1308	0.567032967032967	0	ENSG00000143819	225810123	chr1	225810091	225810204	1	iPSC
433	ENSG00000163041*226062640_226062809	8602	13.114877048604	3009	0.6299697744710533	0	ENSG00000163041	226062724	chr1	226062640	226062809	1	iPSC
434	ENSG00000163041*226065653_226065800	288	41.02438299353203	24	0.0416666666666666	2	ENSG00000163041	226065694	chr1	226065653	226065800	0	iPSC
435	ENSG00000163041*226064332_226064468	188	39.89987468652001	19	0.0425531914893617	3	ENSG00000163041	226064461	chr1	226064332	226064468	0	iPSC
436	ENSG00000181450*227563542_227563651	491	14.933184523068078	179	0.470468431771894	0	ENSG00000181450	227563559	chr1	227563542	227563651	1	iPSC
437	ENSG00000143740*227735271_227735490	2548	22.67156809750927	545	0.5149136577708007	0	ENSG00000143740	227735434	chr1	227735271	227735490	1	iPSC
438	ENSG00000143740*227728538_227728712	201	23.388031127053	42	0.5472636815920398	2	ENSG00000143740	227728634	chr1	227728538	227728712	1	iPSC
439	ENSG00000143761*228082659_228082786	7958	18.841443681416774	1565	0.5370696154812767	0	ENSG00000143761	228082721	chr1	228082659	228082786	1	iPSC
440	ENSG00000143761*228098352_228098493	346	36.23534186398688	26	0.0346820809248554	1	ENSG00000143761	228098446	chr1	228098352	228098493	0	iPSC
441	ENSG00000143774*228140190_228140357	9540	24.939927826679853	1147	0.3775681341719077	0	ENSG00000143774	228140300	chr1	228140190	228140357	1	iPSC
442	ENSG00000181873*228166006_228166140	62	22.11334438749598	19	0.4354838709677419	2	ENSG00000181873	228166133	chr1	228166006	228166140	1	iPSC
443	ENSG00000168159*228487381_228487533	2984	16.401219466856727	549	0.4728552278820375	0	ENSG00000168159	228487393	chr1	228487381	228487533	1	iPSC
444	ENSG00000168118*229271061_229271207	8197	26.570660511172846	2341	0.5686226668293278	0	ENSG00000168118	229271110	chr1	229271061	229271207	1	iPSC
445	ENSG00000143641*230067166_230067282	1256	20.97617696340303	174	0.4530254777070063	0	ENSG00000143641	230067237	chr1	230067166	230067282	1	iPSC
446	ENSG00000143641*230280972_230281150	109	46.84015371452148	11	0.036697247706422	2	ENSG00000143641	230281006	chr1	230280972	230281150	0	iPSC
447	ENSG00000143641*230067042_230067149	60	28.053520278211074	8	0.45	9	ENSG00000143641	230067113	chr1	230067042	230067149	1	iPSC
448	ENSG00000135775*230642480_230642600	699	16.15549442140351	95	0.5879828326180258	0	ENSG00000135775	230642509	chr1	230642480	230642600	1	iPSC
449	ENSG00000116906*231241206_231241291	3008	12.569805089976535	500	0.4986702127659574	0	ENSG00000116906	231241216	chr1	231241206	231241291	1	iPSC
450	ENSG00000116906*231241295_231241440	150	34.36568055487916	16	0.34	1	ENSG00000116906	231241350	chr1	231241295	231241440	1	iPSC
451	ENSG00000010072*231338231_231338320	439	17.320508075688775	149	0.5079726651480638	0	ENSG00000010072	231338292	chr1	231338231	231338320	1	iPSC
452	ENSG00000010072*231337946_231338107	368	31.54362059117501	107	0.5570652173913043	1	ENSG00000010072	231338048	chr1	231337946	231338107	1	iPSC
453	ENSG00000135778*232950604_232950736	8889	19.6468827043885	1257	0.4111823602204972	0	ENSG00000135778	232950634	chr1	232950604	232950736	1	iPSC
454	ENSG00000135778*232955554_232955710	149	43.634848458542855	13	0.0134228187919463	1	ENSG00000135778	232955636	chr1	232955554	232955710	0	iPSC
455	ENSG00000168275*234373455_234373563	7942	28.30194339616981	1298	0.4218081087887182	0	ENSG00000168275	234373515	chr1	234373455	234373563	1	iPSC
456	ENSG00000285053*235329587_235329696	56	29.512709126747414	8	0.0178571428571428	3	ENSG00000285053	235329618	chr1	235329587	235329696	0	iPSC
457	ENSG00000116977*236523853_236524044	558	37.05401462729781	93	0.492831541218638	0	ENSG00000116977	236523984	chr1	236523853	236524044	1	iPSC
458	ENSG00000077522*236686414_236686530	134	22.11334438749598	47	0.5895522388059702	0	ENSG00000077522	236686498	chr1	236686414	236686530	1	iPSC
459	ENSG00000077522*236753801_236753878	59	15.716233645501712	16	0.576271186440678	1	ENSG00000077522	236753872	chr1	236753801	236753878	1	iPSC
460	ENSG00000133019*239386564_239386697	65	41.8568990729127	5	0.3692307692307692	1	ENSG00000133019	239386567	chr1	239386564	239386697	1	iPSC
461	ENSG00000174371*241848829_241849009	86	43.393547907494266	9	0.0581395348837209	1	ENSG00000174371	241848910	chr1	241848829	241849009	0	iPSC
462	ENSG00000174371*241847966_241848080	68	19.519221295943137	19	0.3823529411764705	4	ENSG00000174371	241847985	chr1	241847966	241848080	1	iPSC
463	ENSG00000121644*244653102_244653209	6200	13.784048752090222	1133	0.5195161290322581	0	ENSG00000121644	244653125	chr1	244653102	244653209	1	iPSC
464	ENSG00000121644*244653218_244653361	97	44.14748010928823	19	0.3298969072164948	6	ENSG00000121644	244653220	chr1	244653218	244653361	1	iPSC
465	ENSG00000203667*244835615_244835749	4458	18.76166303929372	598	0.3382682817406909	0	ENSG00000203667	244835685	chr1	244835615	244835749	1	iPSC
466	ENSG00000203666*244970268_244970437	1398	34.36568055487916	178	0.4113018597997139	0	ENSG00000203666	244970404	chr1	244970268	244970437	1	iPSC
467	ENSG00000127054*1312645_1312863	84	53.97221507405454	4	0.0119047619047619	0	ENSG00000127054	1312800	chr1	1312645	1312863	0	iPSC
468	ENSG00000127054*1315509_1315587	69	19.77371993328519	8	0.5797101449275363	1	ENSG00000127054	1315566	chr1	1315509	1315587	1	iPSC
469	ENSG00000175756*1375153_1375256	1766	21.49418526020468	228	0.5419026047565119	1	ENSG00000175756	1375186	chr1	1375153	1375256	1	iPSC
470	ENSG00000175756*1375263_1375383	277	37.68288736283355	21	0.447653429602888	2	ENSG00000175756	1375277	chr1	1375263	1375383	1	iPSC
471	ENSG00000175756*1374099_1374250	164	41.54515615568198	7	0.0060975609756097	4	ENSG00000175756	1374149	chr1	1374099	1374250	0	iPSC
472	ENSG00000160075*1541893_1542054	136	35.482389998420345	8	0.0294117647058823	2	ENSG00000160075	1542044	chr1	1541893	1542054	0	iPSC
473	ENSG00000116251*6200691_6200794	707	16.492422502470642	154	0.3592644978783593	2	ENSG00000116251	6200752	chr1	6200691	6200794	0	iPSC
474	ENSG00000116251*6199538_6199695	100	43.23193264243457	7	0.49	11	ENSG00000116251	6199674	chr1	6199538	6199695	1	iPSC
475	ENSG00000097021*6393574_6393737	322	31.22498999199199	87	0.5962732919254659	2	ENSG00000097021	6393656	chr1	6393574	6393737	1	iPSC
476	ENSG00000162408*6521622_6521761	62	43.12771730569565	4	0.032258064516129	3	ENSG00000162408	6521639	chr1	6521622	6521761	0	iPSC
477	ENSG00000162408*6521772_6521874	56	28.75760768909681	5	0.0357142857142857	6	ENSG00000162408	6521859	chr1	6521772	6521874	0	iPSC
478	ENSG00000007923*6701727_6701801	59	14.89966442575134	15	0.559322033898305	6	ENSG00000007923	6701731	chr1	6701727	6701801	1	iPSC
479	ENSG00000142599*8703204_8703364	292	24.576411454889016	55	0.3698630136986301	1	ENSG00000142599	8703279	chr1	8703204	8703364	1	iPSC
480	ENSG00000142599*8352740_8352863	94	32.87856444554719	10	0.1170212765957446	9	ENSG00000142599	8352797	chr1	8352740	8352863	0	iPSC
481	ENSG00000142599*8353420_8353546	62	37.21558813185679	5	0.0	16	ENSG00000142599	8353441	chr1	8353420	8353546	0	iPSC
482	ENSG00000142599*8353995_8354176	53	51.536394906900505	4	0.0566037735849056	20	ENSG00000142599	8354117	chr1	8353995	8354176	0	iPSC
483	ENSG00000160049*10472322_10472417	8091	14.628738838327791	967	0.5544432085032752	0	ENSG00000160049	10472379	chr1	10472322	10472417	1	iPSC
484	ENSG00000116661*11654318_11654392	524	16.0312195418814	185	0.7118320610687023	0	ENSG00000116661	11654320	chr1	11654318	11654392	1	iPSC
485	ENSG00000116661*11654407_11654477	100	18.138357147217054	8	0.51	2	ENSG00000116661	11654466	chr1	11654407	11654477	1	iPSC
486	ENSG00000116670*11681113_11681255	130	25.55386467836128	23	0.4153846153846154	3	ENSG00000116670	11681168	chr1	11681113	11681255	1	iPSC
487	ENSG00000132906*15524198_15524270	60	18.303005217723125	9	0.35	1	ENSG00000132906	15524270	chr1	15524198	15524270	1	iPSC
488	ENSG00000238142*16889506_16889594	119	9.848857801796104	24	0.5294117647058824	1	ENSG00000238142	16889561	chr1	16889506	16889594	1	iPSC
489	ENSG00000159363*16987045_16987159	64	33.88214869219483	8	0.0625	1	ENSG00000159363	16987113	chr1	16987045	16987159	1	iPSC
490	ENSG00000159423*18902461_18902569	392	7.874007874011811	81	0.3903061224489796	0	ENSG00000159423	18902468	chr1	18902461	18902569	1	iPSC
491	ENSG00000127481*19210073_19210156	1074	5.656854249492381	207	0.5148975791433892	0	ENSG00000127481	19210150	chr1	19210073	19210156	1	iPSC
492	ENSG00000162545*20483239_20483384	109	40.48456495999432	8	0.018348623853211	0	ENSG00000162545	20483353	chr1	20483239	20483384	0	iPSC
493	ENSG00000244038*20661328_20661422	393	24.28991560298224	42	0.5139949109414759	1	ENSG00000244038	20661384	chr1	20661328	20661422	1	iPSC
494	ENSG00000117245*20664452_20664592	84	31.432467291003423	19	0.0714285714285714	1	ENSG00000117245	20664508	chr1	20664452	20664592	0	iPSC
495	ENSG00000127483*20786623_20786735	169	20.12461179749811	9	0.4556213017751479	5	ENSG00000127483	20786698	chr1	20786623	20786735	1	iPSC
496	ENSG00000117298*21217867_21218014	65	47.34976240700686	3	0.0615384615384615	2	ENSG00000117298	21217867	chr1	21217867	21218014	1	iPSC
497	ENSG00000088280*23484004_23484187	897	26.514147167125703	100	0.4024526198439241	0	ENSG00000088280	23484068	chr1	23484004	23484187	1	iPSC
498	ENSG00000188529*23980188_23980289	7293	17.406895185529212	2256	0.5495680789798437	0	ENSG00000188529	23980216	chr1	23980188	23980289	1	iPSC
499	ENSG00000188529*23980293_23980417	210	29.899832775452108	29	0.4523809523809524	3	ENSG00000188529	23980322	chr1	23980293	23980417	1	iPSC
500	ENSG00000117616*25243653_25243755	86	20.396078054371134	24	0.1046511627906976	4	ENSG00000117616	25243715	chr1	25243653	25243755	0	iPSC
501	ENSG00000158195*27405243_27405424	238	52.15361924162119	22	0.0546218487394958	2	ENSG00000158195	27405408	chr1	27405243	27405424	1	iPSC
502	ENSG00000158195*27406125_27406286	129	48.83646178829912	7	0.0620155038759689	7	ENSG00000158195	27406193	chr1	27406125	27406286	0	iPSC
503	ENSG00000158195*27405108_27405239	125	38.23610858861032	9	0.056	9	ENSG00000158195	27405219	chr1	27405108	27405239	1	iPSC
504	ENSG00000158195*27406946_27407079	71	40.26164427839479	6	0.056338028169014	16	ENSG00000158195	27407046	chr1	27406946	27407079	0	iPSC
505	ENSG00000117748*27914560_27914636	682	11.532562594670797	94	0.4604105571847507	1	ENSG00000117748	27914624	chr1	27914560	27914636	1	iPSC
506	ENSG00000160055*32222083_32222241	322	34.79942528261063	24	0.6211180124223602	0	ENSG00000160055	32222117	chr1	32222083	32222241	1	iPSC
507	ENSG00000134684*32817186_32817363	8336	31.984371183438952	667	0.4736084452975048	0	ENSG00000134684	32817247	chr1	32817186	32817363	1	iPSC
508	ENSG00000116544*34885486_34885668	630	30.659419433511783	56	0.4952380952380952	0	ENSG00000116544	34885605	chr1	34885486	34885668	1	iPSC
509	ENSG00000054116*36149213_36149472	4935	17.944358444926362	776	0.4024316109422492	0	ENSG00000054116	36149375	chr1	36149213	36149472	1	iPSC
510	ENSG00000116922*37690360_37690497	1348	16.24807680927192	152	0.3887240356083086	0	ENSG00000116922	37690406	chr1	37690360	37690497	0	iPSC
511	ENSG00000214114*38864061_38864229	66	40.2119385257662	4	0.0151515151515151	1	ENSG00000214114	38864110	chr1	38864061	38864229	0	iPSC
512	ENSG00000198815*42335058_42335215	1439	21.095023109728988	223	0.5121612230715775	0	ENSG00000198815	42335121	chr1	42335058	42335215	1	iPSC
513	ENSG00000198815*42177089_42177254	77	47.01063709417264	6	0.0389610389610389	2	ENSG00000198815	42177108	chr1	42177089	42177254	1	iPSC
514	ENSG00000177868*42817189_42817286	2774	25.0	261	0.4419610670511896	0	ENSG00000177868	42817226	chr1	42817189	42817286	1	iPSC
515	ENSG00000117394*42926990_42927134	531	35.22782990761707	33	0.0451977401129943	2	ENSG00000117394	42927048	chr1	42926990	42927134	0	iPSC
516	ENSG00000117394*42926420_42926560	332	39.01281840626232	18	0.0481927710843373	6	ENSG00000117394	42926536	chr1	42926420	42926560	0	iPSC
517	ENSG00000178922*43453783_43453878	118	25.534290669607408	12	0.6271186440677966	1	ENSG00000178922	43453867	chr1	43453783	43453878	1	iPSC
518	ENSG00000117419*44355021_44355150	5984	18.384776310850235	1186	0.3668114973262032	0	ENSG00000117419	44355138	chr1	44355021	44355150	1	iPSC
519	ENSG00000132781*45340223_45340431	568	25.632011235952596	79	0.4753521126760563	0	ENSG00000132781	45340303	chr1	45340223	45340431	1	iPSC
520	ENSG00000132781*45339974_45340075	333	15.84297951775486	96	0.5315315315315315	1	ENSG00000132781	45340009	chr1	45339974	45340075	1	iPSC
521	ENSG00000117450*45521823_45521946	595	29.257477676655583	45	0.4991596638655462	1	ENSG00000117450	45521906	chr1	45521823	45521946	1	iPSC
522	ENSG00000117450*45522777_45522910	291	30.59411708155671	32	0.4604810996563573	3	ENSG00000117450	45522867	chr1	45522777	45522910	0	iPSC
523	ENSG00000117461*46132451_46132609	570	26.43860813280457	84	0.3631578947368421	0	ENSG00000117461	46132518	chr1	46132451	46132609	1	iPSC
524	ENSG00000123472*46668416_46668482	67	12.649110640673518	9	0.3880597014925373	4	ENSG00000123472	46668445	chr1	46668416	46668482	1	iPSC
525	ENSG00000123473*47314034_47314037	464	0.0	283	0.6443965517241379	0	ENSG00000123473	47314036	chr1	47314034	47314037	1	iPSC
526	ENSG00000078618*51878553_51878701	9028	18.083141320025124	1406	0.3945502879929109	0	ENSG00000078618	51878616	chr1	51878553	51878701	1	iPSC
527	ENSG00000134744*52552933_52553016	1738	7.937253933193772	421	0.5040276179516686	0	ENSG00000134744	52552981	chr1	52552933	52553016	1	iPSC
528	ENSG00000162377*52698171_52698238	1612	5.196152422706632	488	0.6550868486352357	0	ENSG00000162377	52698236	chr1	52698171	52698238	1	iPSC
529	ENSG00000058804*53838202_53838282	260	12.609520212918492	76	0.5923076923076923	0	ENSG00000058804	53838208	chr1	53838202	53838282	1	iPSC
530	ENSG00000058804*53838301_53838351	66	11.789826122551595	7	0.3939393939393939	7	ENSG00000058804	53838340	chr1	53838301	53838351	1	iPSC
531	ENSG00000116209*54053218_54053393	4060	18.920887928424506	442	0.5394088669950738	0	ENSG00000116209	54053310	chr1	54053218	54053393	1	iPSC
532	ENSG00000157216*54405950_54406106	411	32.60368077380221	46	0.2895377128953771	2	ENSG00000157216	54405958	chr1	54405950	54406106	0	iPSC
533	ENSG00000162407*56579197_56579406	746	33.15116890850155	201	0.5898123324396782	0	ENSG00000162407	56579293	chr1	56579197	56579406	1	iPSC
534	ENSG00000162407*56579413_56579473	110	11.180339887498947	39	0.5727272727272728	3	ENSG00000162407	56579431	chr1	56579413	56579473	1	iPSC
535	ENSG00000162604*61724904_61725075	2787	17.916472867168917	436	0.3749551489056333	0	ENSG00000162604	61725030	chr1	61724904	61725075	1	iPSC
536	ENSG00000230798*63321666_63321717	50	13.564659966250536	11	0.06	4	ENSG00000230798	63321682	chr1	63321666	63321717	0	iPSC
537	ENSG00000024526*68496951_68497034	1729	14.0	288	0.5309427414690573	0	ENSG00000024526	68496971	chr1	68496951	68497034	1	iPSC
538	ENSG00000118454*70354514_70354623	1216	15.297058540778355	189	0.2853618421052631	0	ENSG00000118454	70354611	chr1	70354514	70354623	1	iPSC
539	ENSG00000132485*71080890_71081000	162	11.180339887498947	23	0.4012345679012346	6	ENSG00000132485	71080939	chr1	71080890	71081000	1	iPSC
540	ENSG00000132485*71081077_71081177	95	22.11334438749598	19	0.5052631578947369	10	ENSG00000132485	71081175	chr1	71081077	71081177	1	iPSC
541	ENSG00000116791*74733040_74733172	62	36.89173349139343	8	0.6290322580645161	1	ENSG00000116791	74733067	chr1	74733040	74733172	1	iPSC
542	ENSG00000077254*77759642_77759742	1772	29.61418578992169	178	0.4164785553047404	0	ENSG00000077254	77759741	chr1	77759642	77759742	1	iPSC
543	ENSG00000117155*84690152_84690288	206	25.45584412271571	14	0.2184466019417475	1	ENSG00000117155	84690161	chr1	84690152	84690288	1	iPSC
544	ENSG00000162642*85259463_85259562	3731	9.486832980505138	496	0.4492093272581077	0	ENSG00000162642	85259543	chr1	85259463	85259562	1	iPSC
545	ENSG00000162642*85259359_85259452	54	28.24889378365107	5	0.0	2	ENSG00000162642	85259412	chr1	85259359	85259452	1	iPSC
546	ENSG00000122417*86396035_86396230	1616	28.74021572639983	237	0.6262376237623762	0	ENSG00000122417	86396212	chr1	86396035	86396230	1	iPSC
547	ENSG00000183291*86914134_86914276	415	13.820274961085254	68	0.4265060240963855	2	ENSG00000183291	86914216	chr1	86914134	86914276	1	iPSC
548	ENSG00000137947*88891482_88891548	172	15.394804318340652	14	0.4709302325581395	0	ENSG00000137947	88891536	chr1	88891482	88891548	1	iPSC
549	ENSG00000213516*88992584_88992681	81	21.40093455903269	9	0.6419753086419753	0	ENSG00000213516	88992627	chr1	88992584	88992681	1	iPSC
550	ENSG00000122482*91021272_91021402	1315	19.949937343260004	193	0.4897338403041825	1	ENSG00000122482	91021360	chr1	91021272	91021402	1	iPSC
551	ENSG00000122482*91021407_91021550	211	35.41186241925155	20	0.4928909952606635	4	ENSG00000122482	91021444	chr1	91021407	91021550	1	iPSC
552	ENSG00000117500*93180358_93180404	140	12.288205727444508	24	0.2642857142857143	2	ENSG00000117500	93180395	chr1	93180358	93180404	1	iPSC
553	ENSG00000067334*93878964_93879132	803	15.0	247	0.526774595267746	0	ENSG00000067334	93879095	chr1	93878964	93879132	1	iPSC
554	ENSG00000117519*94926936_94927112	9284	18.708286933869708	1451	0.3859327875915553	0	ENSG00000117519	94927022	chr1	94926936	94927112	1	iPSC
555	ENSG00000156876*100132752_100132847	1447	14.106735979665885	149	0.5335176226675881	0	ENSG00000156876	100132819	chr1	100132752	100132847	1	iPSC
556	ENSG00000162639*108660958_108661071	490	14.106735979665885	82	0.4081632653061224	0	ENSG00000162639	108660982	chr1	108660958	108661071	1	iPSC
557	ENSG00000162639*108661118_108661298	154	41.60528812542944	9	0.5064935064935064	1	ENSG00000162639	108661187	chr1	108661118	108661298	1	iPSC
558	ENSG00000134222*109282923_109283069	436	25.219040425836983	68	0.3715596330275229	0	ENSG00000134222	109283034	chr1	109282923	109283069	1	iPSC
559	ENSG00000156171*111139504_111139707	323	41.02438299353203	20	0.5325077399380805	0	ENSG00000156171	111139641	chr1	111139504	111139707	1	iPSC
560	ENSG00000156171*111139914_111140104	307	45.36518488885502	23	0.3973941368078176	1	ENSG00000156171	111140044	chr1	111139914	111140104	1	iPSC
561	ENSG00000155380*112956193_112956297	201	19.519221295943137	24	0.4079601990049751	8	ENSG00000155380	112956242	chr1	112956193	112956297	1	iPSC
562	ENSG00000134262*113904916_113905013	61	19.39071942966532	7	0.3114754098360656	1	ENSG00000134262	113904965	chr1	113904916	113905013	1	iPSC
563	ENSG00000197323*114510923_114511093	596	48.2078831727758	56	0.5083892617449665	0	ENSG00000197323	114510977	chr1	114510923	114511093	1	iPSC
564	ENSG00000009307*114757924_114758000	130	9.1104335791443	52	0.5923076923076923	14	ENSG00000009307	114757937	chr1	114757924	114758000	1	iPSC
565	ENSG00000052723*114780432_114780575	3684	23.89560629069704	429	0.4476112920738327	0	ENSG00000052723	114780535	chr1	114780432	114780575	1	iPSC
566	ENSG00000265808*120156738_120156936	71	50.25932749251625	4	0.056338028169014	1	ENSG00000265808	120156778	chr1	120156738	120156936	0	iPSC
567	ENSG00000188610*121183864_121183982	52	34.55430508634199	4	0.0576923076923076	4	ENSG00000188610	121183887	chr1	121183864	121183982	0	iPSC
568	ENSG00000265491*145823947_145823985	1575	9.219544457292889	358	0.5993650793650793	1	ENSG00000265491	145823984	chr1	145823947	145823985	1	iPSC
569	ENSG00000265241*145927324_145927446	2170	11.135528725660045	512	0.4576036866359447	0	ENSG00000265241	145927365	chr1	145927324	145927446	1	iPSC
570	ENSG00000227733*148246628_148246723	74	18.275666882497067	11	0.4864864864864865	1	ENSG00000227733	148246642	chr1	148246628	148246723	1	iPSC
571	ENSG00000143384*150579440_150579585	3931	9.16515138991168	1153	0.5861104044772323	0	ENSG00000143384	150579499	chr1	150579440	150579585	1	iPSC
572	ENSG00000143384*150575586_150575761	255	50.06995106848019	19	0.0392156862745098	4	ENSG00000143384	150575735	chr1	150575586	150575761	0	iPSC
573	ENSG00000143384*150579204_150579336	70	38.34057902536163	3	0.1571428571428571	18	ENSG00000143384	150579243	chr1	150579204	150579336	1	iPSC
574	ENSG00000143384*150577167_150577271	55	26.13426869074396	6	0.0545454545454545	20	ENSG00000143384	150577229	chr1	150577167	150577271	0	iPSC
575	ENSG00000143420*150625520_150625705	246	28.861739379323623	18	0.0203252032520325	1	ENSG00000143420	150625646	chr1	150625520	150625705	0	iPSC
576	ENSG00000143418*150974329_150974382	353	9.38083151964686	43	0.2011331444759206	2	ENSG00000143418	150974334	chr1	150974329	150974382	0	iPSC
577	ENSG00000197622*151059477_151059604	2694	18.110770276274835	246	0.4892353377876763	0	ENSG00000197622	151059514	chr1	151059477	151059604	1	iPSC
578	ENSG00000143393*151327463_151327604	129	37.49666651850535	19	0.5193798449612403	1	ENSG00000143393	151327558	chr1	151327463	151327604	1	iPSC
579	ENSG00000143390*151342254_151342445	57	53.43220002957018	5	0.0350877192982456	2	ENSG00000143390	151342292	chr1	151342254	151342445	0	iPSC
580	ENSG00000143390*151342872_151343067	55	48.507731342539614	5	0.0363636363636363	3	ENSG00000143390	151343007	chr1	151342872	151343067	0	iPSC
581	ENSG00000182134*151790375_151790447	518	15.588457268119896	46	0.2818532818532818	0	ENSG00000182134	151790379	chr1	151790375	151790447	1	iPSC
582	ENSG00000189171*153627477_153627578	183	28.0178514522438	30	0.4754098360655737	0	ENSG00000189171	153627539	chr1	153627477	153627578	1	iPSC
583	ENSG00000143570*153959659_153959862	569	51.234753829798	16	0.0228471001757469	0	ENSG00000143570	153959781	chr1	153959659	153959862	0	iPSC
584	ENSG00000143570*153959867_153959994	230	36.61966684720111	13	0.0304347826086956	3	ENSG00000143570	153959905	chr1	153959867	153959994	0	iPSC
585	ENSG00000143570*153960003_153960136	183	31.44837038703277	20	0.0218579234972677	4	ENSG00000143570	153960037	chr1	153960003	153960136	0	iPSC
586	ENSG00000143570*153959544_153959657	137	34.11744421846396	8	0.0364963503649635	7	ENSG00000143570	153959583	chr1	153959544	153959657	0	iPSC
587	ENSG00000143570*153960144_153960240	85	27.640549922170507	7	0.0352941176470588	10	ENSG00000143570	153960167	chr1	153960144	153960240	0	iPSC
588	ENSG00000143570*153967415_153967542	60	25.88435821108957	13	0.5833333333333334	12	ENSG00000143570	153967522	chr1	153967415	153967542	1	iPSC
589	ENSG00000143549*154182986_154183148	7759	15.427248620541512	1348	0.2065987885036731	0	ENSG00000143549	154183075	chr1	154182986	154183148	1	iPSC
590	ENSG00000160691*154970035_154970147	76	34.68429039204925	5	0.0394736842105263	12	ENSG00000160691	154970073	chr1	154970035	154970147	0	iPSC
591	ENSG00000160691*154970258_154970384	72	41.2674205639267	8	0.0694444444444444	13	ENSG00000160691	154970263	chr1	154970258	154970384	0	iPSC
592	ENSG00000160767*155255045_155255197	122	32.71085446759225	15	0.4180327868852459	1	ENSG00000160767	155255091	chr1	155255045	155255197	0	iPSC
593	ENSG00000160767*155254658_155254812	65	41.7612260356422	5	0.0461538461538461	6	ENSG00000160767	155254683	chr1	155254658	155254812	0	iPSC
594	ENSG00000160767*155250640_155250784	57	27.386127875258307	6	0.2807017543859649	7	ENSG00000160767	155250656	chr1	155250640	155250784	1	iPSC
595	ENSG00000116521*155262088_155262314	3428	48.33218389437829	415	0.499708284714119	0	ENSG00000116521	155262135	chr1	155262088	155262314	1	iPSC
596	ENSG00000116539*155562561_155562695	242	29.512709126747414	25	0.3016528925619834	0	ENSG00000116539	155562658	chr1	155562561	155562695	1	iPSC
597	ENSG00000163374*155688539_155688707	297	47.37087712930804	44	0.4208754208754209	0	ENSG00000163374	155688661	chr1	155688539	155688707	1	iPSC
598	ENSG00000254726*156073368_156073541	292	47.62352359916263	21	0.0376712328767123	1	ENSG00000254726	156073501	chr1	156073368	156073541	0	iPSC
599	ENSG00000254726*156072888_156073001	111	30.822070014844883	7	0.072072072072072	5	ENSG00000254726	156072901	chr1	156072888	156073001	0	iPSC
600	ENSG00000198952*156250026_156250216	112	57.262553208881634	5	0.0267857142857142	2	ENSG00000198952	156250026	chr1	156250026	156250216	0	iPSC
601	ENSG00000198952*156249699_156249800	55	29.61418578992169	4	0.0363636363636363	5	ENSG00000198952	156249762	chr1	156249699	156249800	0	iPSC
602	ENSG00000198715*156291402_156291463	99	12.529964086141668	16	0.2121212121212121	1	ENSG00000198715	156291412	chr1	156291402	156291463	1	iPSC
603	ENSG00000143319*156727241_156727343	86	27.910571473905726	17	0.0232558139534883	9	ENSG00000143319	156727304	chr1	156727241	156727343	0	iPSC
604	ENSG00000143319*156727350_156727499	59	41.7612260356422	5	0.0508474576271186	11	ENSG00000143319	156727409	chr1	156727350	156727499	0	iPSC
605	ENSG00000143314*156740931_156741094	400	30.364452901377952	57	0.56	0	ENSG00000143314	156741020	chr1	156740931	156741094	1	iPSC
606	ENSG00000143321*156743629_156743767	473	32.77193921634788	37	0.0359408033826638	4	ENSG00000143321	156743665	chr1	156743629	156743767	0	iPSC
607	ENSG00000143321*156744161_156744245	423	24.0	91	0.0260047281323877	5	ENSG00000143321	156744165	chr1	156744161	156744245	0	iPSC
608	ENSG00000143321*156743057_156743215	293	43.393547907494266	16	0.0341296928327645	8	ENSG00000143321	156743059	chr1	156743057	156743215	0	iPSC
609	ENSG00000143321*156745012_156745100	61	15.066519173319364	14	0.0163934426229508	12	ENSG00000143321	156745034	chr1	156745012	156745100	0	iPSC
610	ENSG00000158710*159918638_159918844	212	52.1344415909483	17	0.0377358490566037	1	ENSG00000158710	159918655	chr1	159918638	159918844	0	iPSC
611	ENSG00000162729*160092281_160092411	97	40.14971979976946	6	0.0309278350515463	2	ENSG00000162729	160092281	chr1	160092281	160092411	0	iPSC
612	ENSG00000162729*160092921_160093038	66	35.35533905932738	8	0.0303030303030303	5	ENSG00000162729	160093038	chr1	160092921	160093038	0	iPSC
613	ENSG00000122218*160343129_160343162	1009	7.745966692414834	131	0.33201189296333	0	ENSG00000122218	160343136	chr1	160343129	160343162	1	iPSC
614	ENSG00000122218*160289382_160289537	85	31.89043743820395	8	0.0823529411764705	6	ENSG00000122218	160289482	chr1	160289382	160289537	0	iPSC
615	ENSG00000158769*161021008_161021098	4576	14.696938456699067	929	0.5072115384615384	0	ENSG00000158769	161021029	chr1	161021008	161021098	1	iPSC
616	ENSG00000158769*160997328_160997491	117	47.4236228055175	8	0.017094017094017	9	ENSG00000158769	160997435	chr1	160997328	160997491	1	iPSC
617	ENSG00000143248*163202790_163202943	3548	13.2664991614216	1085	0.4861894024802706	0	ENSG00000143248	163202801	chr1	163202790	163202943	1	iPSC
618	ENSG00000143248*163202947_163203062	349	22.956480566497994	41	0.3782234957020057	1	ENSG00000143248	163203001	chr1	163202947	163203062	1	iPSC
619	ENSG00000143162*167553509_167553694	2799	15.427248620541512	463	0.5698463737048947	0	ENSG00000143162	167553648	chr1	167553509	167553694	0	iPSC
620	ENSG00000117477*169427290_169427434	365	21.02379604162864	44	0.4383561643835616	0	ENSG00000117477	169427351	chr1	169427290	169427434	1	iPSC
621	ENSG00000143207*176207027_176207176	1450	23.53720459187964	100	0.3924137931034482	0	ENSG00000143207	176207124	chr1	176207027	176207176	1	iPSC
622	ENSG00000152092*177164563_177164636	128	13.114877048604	12	0.53125	0	ENSG00000152092	177164604	chr1	177164563	177164636	1	iPSC
623	ENSG00000152092*177164703_177164840	87	23.79075450674064	15	0.7241379310344828	1	ENSG00000152092	177164794	chr1	177164703	177164840	1	iPSC
624	ENSG00000143322*179229475_179229573	119	21.0	19	0.3865546218487395	1	ENSG00000143322	179229566	chr1	179229475	179229573	0	iPSC
625	ENSG00000230124*180502398_180502599	4593	29.58039891549808	360	0.5186152841280209	0	ENSG00000230124	180502466	chr1	180502398	180502599	1	iPSC
626	ENSG00000230124*180502612_180502839	3286	18.81488772222678	403	0.5736457699330493	1	ENSG00000230124	180502729	chr1	180502612	180502839	1	iPSC
627	ENSG00000230124*180502143_180502337	1770	43.01162633521314	100	0.3870056497175141	2	ENSG00000230124	180502243	chr1	180502143	180502337	1	iPSC
628	ENSG00000230124*180502341_180502393	140	15.588457268119896	14	0.1642857142857142	3	ENSG00000230124	180502389	chr1	180502341	180502393	1	iPSC
629	ENSG00000230124*180502039_180502133	95	22.978250586152114	17	0.0105263157894736	4	ENSG00000230124	180502068	chr1	180502039	180502133	1	iPSC
630	ENSG00000135823*181022733_181022879	2726	22.11334438749598	343	0.4277329420396185	0	ENSG00000135823	181022783	chr1	181022733	181022879	1	iPSC
631	ENSG00000135821*182391646_182391778	8175	4.795831523312719	4310	0.4269113149847094	0	ENSG00000135821	182391679	chr1	182391646	182391778	1	iPSC
632	ENSG00000116406*184691821_184691969	53	40.52159917870962	8	0.0188679245283018	2	ENSG00000116406	184691858	chr1	184691821	184691969	1	iPSC
633	ENSG00000047410*186375109_186375265	5814	24.49489742783178	497	0.4312005503955968	0	ENSG00000047410	186375117	chr1	186375109	186375265	1	iPSC
634	ENSG00000047410*186375557_186375583	362	6.782329983125268	164	0.7182320441988951	2	ENSG00000047410	186375581	chr1	186375557	186375583	1	iPSC
635	ENSG00000116750*193059155_193059298	3247	20.07485989988473	334	0.3951339698182938	0	ENSG00000116750	193059228	chr1	193059155	193059298	1	iPSC
636	ENSG00000116750*193059313_193059458	70	44.24929377967517	5	0.4714285714285714	2	ENSG00000116750	193059313	chr1	193059313	193059458	1	iPSC
637	ENSG00000162687*196608410_196608518	59	26.888659319497503	5	0.5254237288135594	2	ENSG00000162687	196608477	chr1	196608410	196608518	1	iPSC
638	ENSG00000066279*197146422_197146585	3461	19.131126469708992	692	0.6235192140999711	0	ENSG00000066279	197146558	chr1	197146422	197146585	1	iPSC
639	ENSG00000066279*197143467_197143589	273	24.413111231467404	28	0.0219780219780219	1	ENSG00000066279	197143494	chr1	197143467	197143589	0	iPSC
640	ENSG00000066279*197142438_197142641	104	47.4236228055175	8	0.0673076923076923	5	ENSG00000066279	197142559	chr1	197142438	197142641	0	iPSC
641	ENSG00000213047*197775282_197775419	154	32.984845004941285	10	0.487012987012987	0	ENSG00000213047	197775368	chr1	197775282	197775419	1	iPSC
642	ENSG00000213047*197775140_197775266	56	31.192947920964443	4	0.3928571428571428	1	ENSG00000213047	197775164	chr1	197775140	197775266	1	iPSC
643	ENSG00000162702*200406870_200407072	264	48.63126566315131	10	0.034090909090909	3	ENSG00000162702	200406940	chr1	200406870	200407072	0	iPSC
644	ENSG00000162702*200405832_200406004	169	50.05996404313531	24	0.0236686390532544	5	ENSG00000162702	200405864	chr1	200405832	200406004	0	iPSC
645	ENSG00000162702*200406586_200406738	162	41.38840417314975	8	0.0925925925925925	7	ENSG00000162702	200406721	chr1	200406586	200406738	0	iPSC
646	ENSG00000162702*200406744_200406852	115	23.9791576165636	28	0.017391304347826	8	ENSG00000162702	200406822	chr1	200406744	200406852	0	iPSC
647	ENSG00000162702*200407255_200407380	102	35.90264614203248	10	0.0686274509803921	9	ENSG00000162702	200407275	chr1	200407255	200407380	0	iPSC
648	ENSG00000162702*200408797_200408909	68	28.930952282978865	6	0.0294117647058823	16	ENSG00000162702	200408843	chr1	200408797	200408909	0	iPSC
649	ENSG00000162702*200406016_200406101	63	24.879710609249457	16	0.0158730158730158	18	ENSG00000162702	200406030	chr1	200406016	200406101	0	iPSC
650	ENSG00000118193*200620509_200620641	1019	17.832554500127006	104	0.4052993130520118	0	ENSG00000118193	200620606	chr1	200620509	200620641	1	iPSC
651	ENSG00000118193*200618541_200618761	67	50.36864103785212	6	0.0149253731343283	5	ENSG00000118193	200618660	chr1	200618541	200618761	0	iPSC
652	ENSG00000118197*200669766_200669796	532	8.246211251235321	98	0.5789473684210527	0	ENSG00000118197	200669778	chr1	200669766	200669796	1	iPSC
653	ENSG00000118197*200666160_200666304	60	35.94440151122286	6	0.05	1	ENSG00000118197	200666199	chr1	200666160	200666304	0	iPSC
654	ENSG00000116857*201154197_201154373	1281	25.11971337416094	630	0.6315378610460578	0	ENSG00000116857	201154329	chr1	201154197	201154373	1	iPSC
655	ENSG00000159176*201484540_201484679	76	38.897300677553446	12	0.0394736842105263	4	ENSG00000159176	201484624	chr1	201484540	201484679	0	iPSC
656	ENSG00000117153*202927087_202927180	1559	21.330729007701542	171	0.5291853752405388	0	ENSG00000117153	202927098	chr1	202927087	202927180	1	iPSC
657	ENSG00000133059*205211354_205211521	162	30.479501308256346	15	0.3765432098765432	0	ENSG00000133059	205211477	chr1	205211354	205211521	1	iPSC
658	ENSG00000065600*212414721_212414790	1502	17.349351572897472	161	0.507323568575233	0	ENSG00000065600	212414775	chr1	212414721	212414790	1	iPSC
659	ENSG00000117697*212791533_212791672	3897	9.38083151964686	1208	0.5555555555555556	0	ENSG00000117697	212791666	chr1	212791533	212791672	1	iPSC
660	ENSG00000152104*214349187_214349362	137	42.60281680828159	9	0.0291970802919708	1	ENSG00000152104	214349284	chr1	214349187	214349362	1	iPSC
661	ENSG00000152104*214551589_214551674	120	19.697715603592208	19	0.6	2	ENSG00000152104	214551636	chr1	214551589	214551674	1	iPSC
662	ENSG00000152104*214349977_214350135	50	46.14108798023731	5	0.04	20	ENSG00000152104	214350022	chr1	214349977	214350135	1	iPSC
663	ENSG00000092978*217630914_217630979	1006	12.884098726725126	157	0.5894632206759444	0	ENSG00000092978	217630961	chr1	217630914	217630979	1	iPSC
664	ENSG00000136628*220046341_220046421	6341	21.118712081942878	562	0.468538085475477	0	ENSG00000136628	220046348	chr1	220046341	220046421	1	iPSC
665	ENSG00000162813*220089650_220089786	360	18.62793601019716	28	0.4638888888888889	0	ENSG00000162813	220089734	chr1	220089650	220089786	1	iPSC
666	ENSG00000118873*220272221_220272345	779	28.178005607210743	77	0.5365853658536586	0	ENSG00000118873	220272319	chr1	220272221	220272345	1	iPSC
667	ENSG00000143514*223845655_223845843	1023	51.176166327695945	99	0.4574780058651026	0	ENSG00000143514	223845836	chr1	223845655	223845843	1	iPSC
668	ENSG00000143811*225924120_225924229	2114	14.696938456699067	199	0.4422894985808893	0	ENSG00000143811	225924200	chr1	225924120	225924229	1	iPSC
669	ENSG00000143811*225920068_225920299	135	54.699177324709375	7	0.0222222222222222	2	ENSG00000143811	225920219	chr1	225920068	225920299	0	iPSC
670	ENSG00000143793*228103252_228103410	172	28.879058156387305	21	0.4476744186046512	2	ENSG00000143793	228103330	chr1	228103252	228103410	1	iPSC
671	ENSG00000154429*229342306_229342476	146	28.77498913987632	15	0.3082191780821918	0	ENSG00000154429	229342443	chr1	229342306	229342476	1	iPSC
672	ENSG00000069248*229508066_229508231	1620	31.32091952673165	134	0.5734567901234567	0	ENSG00000069248	229508187	chr1	229508066	229508231	1	iPSC
673	ENSG00000119280*230868369_230868531	1297	12.083045973594572	170	0.2066306861989205	0	ENSG00000119280	230868410	chr1	230868369	230868531	1	iPSC
674	ENSG00000168264*234606653_234606729	136	22.427661492005804	26	0.0588235294117647	0	ENSG00000168264	234606671	chr1	234606653	234606729	0	iPSC
675	ENSG00000168264*234607548_234607677	112	39.63584236521283	6	0.0982142857142857	1	ENSG00000168264	234607671	chr1	234607548	234607677	0	iPSC
676	ENSG00000168264*234607416_234607538	91	37.02701716314724	5	0.0439560439560439	4	ENSG00000168264	234607419	chr1	234607416	234607538	0	iPSC
677	ENSG00000168264*234608450_234608623	65	50.83306010855534	3	0.0153846153846153	9	ENSG00000168264	234608521	chr1	234608450	234608623	0	iPSC
678	ENSG00000168264*234608758_234608926	58	47.96873982084583	6	0.0344827586206896	11	ENSG00000168264	234608875	chr1	234608758	234608926	0	iPSC
679	ENSG00000168264*234609196_234609315	52	32.72613634390714	5	0.3076923076923077	12	ENSG00000168264	234609206	chr1	234609196	234609315	0	iPSC
680	ENSG00000162885*235504259_235504341	1509	19.570385790780925	262	0.4188204108681246	0	ENSG00000162885	235504314	chr1	235504259	235504341	1	iPSC
681	ENSG00000116962*236064947_236064995	116	6.557438524302	28	0.5862068965517241	1	ENSG00000116962	236064979	chr1	236064947	236064995	1	iPSC
682	ENSG00000054277*241640143_241640331	5624	33.63034344160047	812	0.4811522048364153	0	ENSG00000054277	241640214	chr1	241640143	241640331	1	iPSC
683	ENSG00000203668*241635760_241635915	127	39.5347948015416	13	0.0787401574803149	1	ENSG00000203668	241635814	chr1	241635760	241635915	0	iPSC
684	ENSG00000203668*241635424_241635586	90	49.85980344927164	4	0.0111111111111111	8	ENSG00000203668	241635444	chr1	241635424	241635586	0	iPSC
685	ENSG00000203668*241635310_241635411	57	30.512292604784715	5	0.0175438596491228	16	ENSG00000203668	241635358	chr1	241635310	241635411	0	iPSC
686	ENSG00000180287*242524301_242524423	595	23.79075450674064	123	0.5042016806722689	0	ENSG00000180287	242524364	chr1	242524301	242524423	1	iPSC
687	ENSG00000188295*247104195_247104261	783	16.583123951777	149	0.5747126436781609	0	ENSG00000188295	247104217	chr1	247104195	247104261	1	iPSC
688	ENSG00000162714*247331496_247331658	95	42.21374183841087	7	0.4842105263157895	0	ENSG00000162714	247331635	chr1	247331496	247331658	1	iPSC
689	ENSG00000162714*247298978_247299162	89	50.82322303829225	5	0.0112359550561797	1	ENSG00000162714	247299096	chr1	247298978	247299162	0	iPSC
690	ENSG00000171163*248858901_248859034	453	21.633307652783937	103	0.6247240618101545	0	ENSG00000171163	248858974	chr1	248858901	248859034	1	iPSC
691	ENSG00000143727*264824_264997	9289	25.865034312755125	1058	0.2931424265259985	0	ENSG00000143727	264943	chr2	264824	264997	1	iPSC
692	ENSG00000171853*3379674_3379831	1239	28.39013913315678	159	0.3430185633575464	0	ENSG00000171853	3379691	chr2	3379674	3379831	1	iPSC
693	ENSG00000118004*3595059_3595147	98	18.867962264113206	21	0.2959183673469387	1	ENSG00000118004	3595108	chr2	3595059	3595147	1	iPSC
694	ENSG00000118004*3605611_3605740	61	18.734993995195197	19	0.6065573770491803	2	ENSG00000118004	3605651	chr2	3605611	3605740	1	iPSC
695	ENSG00000119203*9423650_9423775	3629	20.12461179749811	1236	0.4238082116285478	0	ENSG00000119203	9423653	chr2	9423650	9423775	1	iPSC
696	ENSG00000115750*9843449_9843563	1114	22.67156809750927	110	0.4560143626570915	0	ENSG00000115750	9843493	chr2	9843449	9843563	1	iPSC
697	ENSG00000115750*9843566_9843642	70	14.0356688476182	28	0.2714285714285714	3	ENSG00000115750	9843588	chr2	9843566	9843642	1	iPSC
698	ENSG00000171848*10122264_10122382	125	20.445048300260872	21	0.496	5	ENSG00000171848	10122324	chr2	10122264	10122382	1	iPSC
699	ENSG00000134324*11746564_11746654	225	21.817424229271428	24	0.3777777777777777	0	ENSG00000134324	11746598	chr2	11746564	11746654	1	iPSC
700	ENSG00000162981*14634539_14634703	88	41.38840417314975	9	0.3977272727272727	0	ENSG00000162981	14634614	chr2	14634539	14634703	1	iPSC
701	ENSG00000162981*14632700_14632794	69	16.97056274847714	31	0.3768115942028985	1	ENSG00000162981	14632721	chr2	14632700	14632794	1	iPSC
702	ENSG00000079785*15591806_15591938	2239	19.078784028338912	618	0.4399285395265743	0	ENSG00000079785	15591867	chr2	15591806	15591938	1	iPSC
703	ENSG00000134323*15941750_15941921	449	26.90724809414742	119	0.2093541202672605	4	ENSG00000134323	15941797	chr2	15941750	15941921	1	iPSC
704	ENSG00000178295*17753857_17753999	176	23.9791576165636	38	0.3636363636363636	1	ENSG00000178295	17753896	chr2	17753857	17753999	1	iPSC
705	ENSG00000173960*23940392_23940541	2257	26.457513110645905	227	0.386796632698272	0	ENSG00000173960	23940462	chr2	23940392	23940541	1	iPSC
706	ENSG00000173960*23927284_23927338	191	13.490737563232042	39	0.418848167539267	1	ENSG00000173960	23927284	chr2	23927284	23927338	1	iPSC
707	ENSG00000119782*24049700_24049804	5709	13.490737563232042	1703	0.4447363811525661	0	ENSG00000119782	24049740	chr2	24049700	24049804	1	iPSC
708	ENSG00000219626*24076829_24076955	64	31.71750305430741	17	0.375	1	ENSG00000219626	24076950	chr2	24076829	24076955	1	iPSC
709	ENSG00000138092*24793135_24793238	92	19.79898987322333	19	0.358695652173913	1	ENSG00000138092	24793142	chr2	24793135	24793238	1	iPSC
710	ENSG00000084710*25042075_25042176	147	19.8997487421324	28	0.3469387755102041	0	ENSG00000084710	25042103	chr2	25042075	25042176	1	iPSC
711	ENSG00000138029*26244813_26244982	1662	19.72308292331602	219	0.3766546329723225	0	ENSG00000138029	26244935	chr2	26244813	26244982	1	iPSC
712	ENSG00000138018*26346024_26346186	1773	22.759613353482084	255	0.5798082346305696	0	ENSG00000138018	26346145	chr2	26346024	26346186	1	iPSC
713	ENSG00000115163*26785938_26786135	4914	21.30727575266252	533	0.3317053317053317	0	ENSG00000115163	26786055	chr2	26785938	26786135	1	iPSC
714	ENSG00000084693*27055073_27055252	96	45.13313638558703	9	0.0520833333333333	2	ENSG00000084693	27055142	chr2	27055073	27055252	0	iPSC
715	ENSG00000084693*27053400_27053553	74	41.97618372363071	4	0.0945945945945946	5	ENSG00000084693	27053532	chr2	27053400	27053553	0	iPSC
716	ENSG00000138085*27212278_27212477	7567	17.349351572897472	2033	0.2698559534822254	0	ENSG00000138085	27212357	chr2	27212278	27212477	1	iPSC
717	ENSG00000084774*27217368_27217444	1273	18.65475810617763	280	0.5710919088766693	0	ENSG00000084774	27217381	chr2	27217368	27217444	1	iPSC
718	ENSG00000084774*27217447_27217553	277	26.70205984563738	33	0.5126353790613718	1	ENSG00000084774	27217500	chr2	27217447	27217553	1	iPSC
719	ENSG00000234072*27357031_27357228	155	44.77722635447622	22	0.3548387096774194	0	ENSG00000234072	27357149	chr2	27357031	27357228	1	iPSC
720	ENSG00000115234*27370500_27370718	6763	11.489125293076055	2162	0.5697175809551974	0	ENSG00000115234	27370619	chr2	27370500	27370718	1	iPSC
721	ENSG00000115234*27375504_27375648	108	42.14261501141095	6	0.0185185185185185	1	ENSG00000115234	27375516	chr2	27375504	27375648	0	iPSC
722	ENSG00000115234*27376606_27376725	70	34.336569426778794	9	0.0285714285714285	5	ENSG00000115234	27376613	chr2	27376606	27376725	0	iPSC
723	ENSG00000115216*27428575_27428723	5645	21.517434791350013	1170	0.4173604960141718	0	ENSG00000115216	27428630	chr2	27428575	27428723	1	iPSC
724	ENSG00000115216*27433342_27433477	248	32.29551052391029	24	0.0362903225806451	1	ENSG00000115216	27433444	chr2	27433342	27433477	0	iPSC
725	ENSG00000115216*27433249_27433334	77	22.15851980616034	7	0.0519480519480519	11	ENSG00000115216	27433323	chr2	27433249	27433334	0	iPSC
726	ENSG00000157992*27442365_27442507	5170	35.482389998420345	686	0.4350096711798839	0	ENSG00000157992	27442391	chr2	27442365	27442507	1	iPSC
727	ENSG00000243943*27582969_27583114	1227	20.688160865577203	212	0.2974735126324368	0	ENSG00000243943	27583044	chr2	27582969	27583114	1	iPSC
728	ENSG00000198522*27628991_27629163	2812	15.937377450509228	381	0.3474395448079658	0	ENSG00000198522	27629029	chr2	27628991	27629163	1	iPSC
729	ENSG00000243147*27771716_27771805	4150	14.933184523068078	603	0.2718072289156626	0	ENSG00000243147	27771732	chr2	27771716	27771805	1	iPSC
730	ENSG00000243147*27771949_27772115	276	25.15949125081825	23	0.3985507246376811	1	ENSG00000243147	27772021	chr2	27771949	27772115	1	iPSC
731	ENSG00000213639*28751723_28751911	2807	48.82622246293481	185	0.3184894905593159	0	ENSG00000213639	28751849	chr2	28751723	28751911	1	iPSC
732	ENSG00000213639*28751986_28752167	853	40.06245124802026	148	0.365767878077374	1	ENSG00000213639	28752113	chr2	28751986	28752167	1	iPSC
733	ENSG00000213639*28751640_28751720	322	19.364916731037084	64	0.4037267080745341	2	ENSG00000213639	28751675	chr2	28751640	28751720	1	iPSC
734	ENSG00000163811*28894666_28894755	4120	12.12435565298214	1186	0.5050970873786408	0	ENSG00000163811	28894689	chr2	28894666	28894755	1	iPSC
735	ENSG00000119801*30146940_30147042	1641	21.42428528562855	189	0.3040828762949421	0	ENSG00000119801	30146964	chr2	30146940	30147042	1	iPSC
736	ENSG00000172954*30447225_30447322	860	17.0	106	0.5627906976744186	0	ENSG00000172954	30447270	chr2	30447225	30447322	1	iPSC
737	ENSG00000021574*32063627_32063757	717	24.79919353527449	90	0.2900976290097629	0	ENSG00000021574	32063695	chr2	32063627	32063757	1	iPSC
738	ENSG00000021574*32063546_32063615	290	17.291616465790582	52	0.3793103448275862	1	ENSG00000021574	32063567	chr2	32063546	32063615	1	iPSC
739	ENSG00000021574*32063898_32064028	284	28.722813232690143	27	0.454225352112676	2	ENSG00000021574	32063944	chr2	32063898	32064028	1	iPSC
740	ENSG00000152683*32165840_32165892	966	9.273618495495704	535	0.5269151138716356	0	ENSG00000152683	32165863	chr2	32165840	32165892	1	iPSC
741	ENSG00000119820*32277903_32278018	1877	15.427248620541512	303	0.487480021310602	0	ENSG00000119820	32277909	chr2	32277903	32278018	1	iPSC
742	ENSG00000115760*32357100_32357260	1202	35.552777669262355	104	0.5665557404326124	0	ENSG00000115760	32357146	chr2	32357100	32357260	1	iPSC
743	ENSG00000115760*32357027_32357087	64	17.146428199482248	23	0.609375	10	ENSG00000115760	32357063	chr2	32357027	32357087	1	iPSC
744	ENSG00000049323*32946952_32947046	77	20.97617696340303	66	0.6493506493506493	5	ENSG00000049323	32946952	chr2	32946952	32947046	1	iPSC
745	ENSG00000049323*32947569_32947796	74	50.7444578254611	7	0.3783783783783784	6	ENSG00000049323	32947618	chr2	32947569	32947796	1	iPSC
746	ENSG00000218739*37196487_37196555	7385	5.744562646538029	3248	0.4100203114421124	0	ENSG00000218739	37196495	chr2	37196487	37196555	1	iPSC
747	ENSG00000218739*37202060_37202240	250	44.31703961232068	34	0.04	2	ENSG00000218739	37202076	chr2	37202060	37202240	0	iPSC
748	ENSG00000218739*37203197_37203352	112	36.27671429443411	13	0.0089285714285714	4	ENSG00000218739	37203260	chr2	37203197	37203352	0	iPSC
749	ENSG00000218739*37199702_37199813	99	33.98529093593286	11	0.0404040404040404	6	ENSG00000218739	37199746	chr2	37199702	37199813	0	iPSC
750	ENSG00000218739*37202665_37202740	78	16.0	17	0.0128205128205128	9	ENSG00000218739	37202692	chr2	37202665	37202740	0	iPSC
751	ENSG00000003509*37231630_37231766	1602	22.47220505424423	244	0.4731585518102372	0	ENSG00000003509	37231656	chr2	37231630	37231766	1	iPSC
752	ENSG00000143891*38666080_38666161	429	11.832159566199232	102	0.5641025641025641	0	ENSG00000143891	38666116	chr2	38666080	38666161	1	iPSC
753	ENSG00000152147*38778164_38778266	4103	10.816653826391969	800	0.4447964903728978	0	ENSG00000152147	38778216	chr2	38778164	38778266	1	iPSC
754	ENSG00000152154*39665786_39665966	639	31.20897306865447	86	0.460093896713615	0	ENSG00000152154	39665921	chr2	39665786	39665966	1	iPSC
755	ENSG00000162878*42057753_42057896	192	34.75629439396553	12	0.0572916666666666	0	ENSG00000162878	42057783	chr2	42057753	42057896	0	iPSC
756	ENSG00000162878*42053237_42053354	88	34.08812109811862	7	0.0227272727272727	6	ENSG00000162878	42053316	chr2	42053237	42053354	0	iPSC
757	ENSG00000162878*42054914_42055013	56	27.94637722496424	9	0.0178571428571428	9	ENSG00000162878	42054939	chr2	42054914	42055013	1	iPSC
758	ENSG00000143924*42169352_42169430	3674	13.711309200802088	684	0.3903102885138813	0	ENSG00000143924	42169361	chr2	42169352	42169430	1	iPSC
759	ENSG00000143924*42169560_42169629	105	13.114877048604	26	0.419047619047619	4	ENSG00000143924	42169587	chr2	42169560	42169629	1	iPSC
760	ENSG00000143924*42169435_42169545	64	33.31666249791537	4	0.0625	18	ENSG00000143924	42169453	chr2	42169435	42169545	1	iPSC
761	ENSG00000057935*42568430_42568597	254	27.440845468024488	25	0.5354330708661418	2	ENSG00000057935	42568492	chr2	42568430	42568597	1	iPSC
762	ENSG00000057935*42568064_42568225	190	36.3318042491699	38	0.4421052631578947	3	ENSG00000057935	42568201	chr2	42568064	42568225	1	iPSC
763	ENSG00000143919*44361946_44362017	1186	18.411952639521967	186	0.5109612141652614	0	ENSG00000143919	44361968	chr2	44361946	44362017	1	iPSC
764	ENSG00000119888*47369161_47369381	8466	34.64101615137755	1840	0.448499881880463	0	ENSG00000119888	47369310	chr2	47369161	47369381	1	iPSC
765	ENSG00000119888*47373795_47373956	121	37.97367509209505	10	0.024793388429752	3	ENSG00000119888	47373878	chr2	47373795	47373956	0	iPSC
766	ENSG00000116062*47783035_47783220	7601	20.07485989988473	3126	0.5149322457571373	0	ENSG00000116062	47783144	chr2	47783035	47783220	1	iPSC
767	ENSG00000116062*47783890_47784037	133	32.43454948045371	15	0.1428571428571428	4	ENSG00000116062	47783950	chr2	47783890	47784037	1	iPSC
768	ENSG00000068912*53787043_53787242	2296	30.24896692450835	683	0.4416376306620209	0	ENSG00000068912	53787043	chr2	53787043	53787242	1	iPSC
769	ENSG00000170634*53971064_53971199	857	21.0	132	0.2765460910151692	0	ENSG00000170634	53971091	chr2	53971064	53971199	1	iPSC
770	ENSG00000170634*54115526_54115706	379	27.11088342345192	53	0.503957783641161	2	ENSG00000170634	54115614	chr2	54115526	54115706	1	iPSC
771	ENSG00000028116*58046770_58046885	1271	26.627053911388696	104	0.3784421715184893	0	ENSG00000028116	58046811	chr2	58046770	58046885	1	iPSC
772	ENSG00000028116*58048825_58048950	112	31.71750305430741	9	0.0357142857142857	2	ENSG00000028116	58048838	chr2	58048825	58048950	0	iPSC
773	ENSG00000115421*60756252_60756381	475	21.517434791350013	121	0.4610526315789474	0	ENSG00000115421	60756267	chr2	60756252	60756381	1	iPSC
774	ENSG00000162928*61017669_61017836	1832	14.866068747318506	456	0.334061135371179	0	ENSG00000162928	61017723	chr2	61017669	61017836	1	iPSC
775	ENSG00000237651*61145067_61145173	1972	17.029386365926403	908	0.5349898580121704	0	ENSG00000237651	61145115	chr2	61145067	61145173	1	iPSC
776	ENSG00000115504*62705627_62705753	1479	24.879710609249457	268	0.3340094658553076	0	ENSG00000115504	62705717	chr2	62705627	62705753	1	iPSC
777	ENSG00000014641*63588915_63589079	8695	19.519221295943137	2262	0.5104082806210466	0	ENSG00000014641	63588962	chr2	63588915	63589079	1	iPSC
778	ENSG00000169764*63841845_63841992	3391	17.69180601295413	1655	0.3208493069890887	0	ENSG00000169764	63841895	chr2	63841845	63841992	1	iPSC
779	ENSG00000225889*64251602_64251817	290	44.57577817604534	40	0.396551724137931	1	ENSG00000225889	64251686	chr2	64251602	64251817	1	iPSC
780	ENSG00000119862*64454377_64454569	1992	32.54228019054596	292	0.4849397590361445	0	ENSG00000119862	64454451	chr2	64454377	64454569	1	iPSC
781	ENSG00000119862*64454064_64454242	390	36.20773398046335	51	0.541025641025641	1	ENSG00000119862	64454161	chr2	64454064	64454242	1	iPSC
782	ENSG00000119844*64524304_64524517	748	31.591137997862628	103	0.3008021390374331	0	ENSG00000119844	64524347	chr2	64524304	64524517	1	iPSC
783	ENSG00000011523*65056371_65056507	1438	22.0454076850486	266	0.5146036161335188	0	ENSG00000011523	65056445	chr2	65056371	65056507	1	iPSC
784	ENSG00000143971*67397321_67397420	957	18.027756377319943	295	0.5841170323928945	0	ENSG00000143971	67397335	chr2	67397321	67397420	1	iPSC
785	ENSG00000115946*68157887_68158000	2325	21.817424229271428	313	0.4593548387096774	0	ENSG00000115946	68157887	chr2	68157887	68158000	1	iPSC
786	ENSG00000115946*68158378_68158520	194	39.89987468652001	19	0.0206185567010309	1	ENSG00000115946	68158391	chr2	68158378	68158520	0	iPSC
787	ENSG00000115946*68158006_68158144	169	37.53664875824692	8	0.0710059171597633	3	ENSG00000115946	68158022	chr2	68158006	68158144	1	iPSC
788	ENSG00000169621*68467571_68467737	368	30.903074280724887	119	0.4918478260869565	0	ENSG00000169621	68467584	chr2	68467571	68467737	1	iPSC
789	ENSG00000169604*69013278_69013469	1019	21.61018278497431	153	0.2610402355250245	0	ENSG00000169604	69013366	chr2	69013278	69013469	1	iPSC
790	ENSG00000196975*69742052_69742153	319	22.869193252058544	51	0.3636363636363636	1	ENSG00000196975	69742129	chr2	69742052	69742153	1	iPSC
791	ENSG00000124380*69893955_69894012	2992	11.40175425099138	826	0.5604946524064172	0	ENSG00000124380	69893961	chr2	69893955	69894012	1	iPSC
792	ENSG00000116005*70258065_70258179	970	21.37755832643195	158	0.4350515463917526	0	ENSG00000116005	70258136	chr2	70258065	70258179	1	iPSC
793	ENSG00000124357*71068538_71068704	1152	26.19160170741759	155	0.4184027777777778	0	ENSG00000124357	71068647	chr2	71068538	71068704	1	iPSC
794	ENSG00000124357*71068246_71068339	432	11.090536506409418	87	0.4768518518518518	1	ENSG00000124357	71068297	chr2	71068246	71068339	1	iPSC
795	ENSG00000124383*71130631_71130700	1154	8.426149773176359	222	0.5797227036395147	0	ENSG00000124383	71130633	chr2	71130631	71130700	1	iPSC
796	ENSG00000075292*71331660_71331865	2335	20.27313493271329	704	0.3468950749464668	0	ENSG00000075292	71331781	chr2	71331660	71331865	1	iPSC
797	ENSG00000075292*71276560_71276670	1361	15.491933384829668	247	0.3482733284349742	1	ENSG00000075292	71276589	chr2	71276560	71276670	1	iPSC
798	ENSG00000135632*73214221_73214354	606	21.07130750570548	105	0.4587458745874587	0	ENSG00000135632	73214246	chr2	73214221	73214354	1	iPSC
799	ENSG00000116127*73385757_73385924	424	28.844410203711917	123	0.5613207547169812	0	ENSG00000116127	73385857	chr2	73385757	73385924	1	iPSC
800	ENSG00000187605*74002658_74002767	84	22.20360331117452	21	0.5357142857142857	0	ENSG00000187605	74002722	chr2	74002658	74002767	1	iPSC
801	ENSG00000065911*74198609_74198693	8316	3.1622776601683795	3588	0.7147667147667147	0	ENSG00000065911	74198614	chr2	74198609	74198693	1	iPSC
802	ENSG00000239779*74458399_74458530	7015	18.193405398660254	1301	0.4287954383464005	0	ENSG00000239779	74458458	chr2	74458399	74458530	1	iPSC
803	ENSG00000115350*74958642_74958753	5226	12.96148139681572	1094	0.5032529659395331	0	ENSG00000115350	74958642	chr2	74958642	74958753	1	iPSC
804	ENSG00000115350*74958934_74959072	90	31.906112267087632	9	0.4333333333333333	1	ENSG00000115350	74959010	chr2	74958934	74959072	1	iPSC
805	ENSG00000115364*75646782_75646866	5162	9.899494936611664	1355	0.5218907400232468	0	ENSG00000115364	75646782	chr2	75646782	75646866	1	iPSC
806	ENSG00000115364*75646870_75646964	89	20.784609690826528	13	0.3820224719101123	5	ENSG00000115364	75646874	chr2	75646870	75646964	1	iPSC
807	ENSG00000176407*84971092_84971188	2106	21.047565179849187	260	0.3912630579297246	1	ENSG00000176407	84971129	chr2	84971092	84971188	1	iPSC
808	ENSG00000168906*85544010_85544160	384	41.66533331199932	20	0.0442708333333333	1	ENSG00000168906	85544059	chr2	85544010	85544160	0	iPSC
809	ENSG00000168906*85543632_85543780	219	37.65634076752546	16	0.0502283105022831	6	ENSG00000168906	85543681	chr2	85543632	85543780	0	iPSC
810	ENSG00000168906*85544283_85544370	215	23.15167380558045	18	0.0837209302325581	7	ENSG00000168906	85544322	chr2	85544283	85544370	0	iPSC
811	ENSG00000168906*85543415_85543539	132	31.984371183438952	16	0.0984848484848484	18	ENSG00000168906	85543471	chr2	85543415	85543539	0	iPSC
812	ENSG00000168906*85541587_85541769	74	40.4103947023535	5	0.027027027027027	22	ENSG00000168906	85541736	chr2	85541587	85541769	0	iPSC
813	ENSG00000118640*85577476_85577641	4397	24.1039415863879	486	0.4193768478508073	0	ENSG00000118640	85577585	chr2	85577476	85577641	1	iPSC
814	ENSG00000168883*85612080_85612179	66	20.09975124224178	9	0.2424242424242424	7	ENSG00000168883	85612137	chr2	85612080	85612179	1	iPSC
815	ENSG00000168883*85602855_85602897	51	11.31370849898476	14	0.3725490196078431	11	ENSG00000168883	85602860	chr2	85602855	85602897	1	iPSC
816	ENSG00000132300*86106222_86106336	2024	10.099504938362076	823	0.4402173913043478	0	ENSG00000132300	86106234	chr2	86106222	86106336	1	iPSC
817	ENSG00000115548*86441271_86441434	770	18.841443681416774	167	0.4142857142857143	0	ENSG00000115548	86441378	chr2	86441271	86441434	1	iPSC
818	ENSG00000115042*95402707_95402759	2617	12.68857754044952	657	0.6129155521589607	0	ENSG00000115042	95402707	chr2	95402707	95402759	1	iPSC
819	ENSG00000144021*96266158_96266378	5946	26.81417535558385	735	0.4298688193743693	0	ENSG00000144021	96266239	chr2	96266158	96266378	1	iPSC
820	ENSG00000121152*96335765_96335829	1964	16.401219466856727	661	0.6043788187372708	0	ENSG00000121152	96335800	chr2	96335765	96335829	1	iPSC
821	ENSG00000135940*97646061_97646183	9894	8.660254037844387	3145	0.4708914493632504	0	ENSG00000135940	97646067	chr2	97646061	97646183	1	iPSC
822	ENSG00000185414*99181151_99181241	2711	17.88854381999832	448	0.4857985983032091	0	ENSG00000185414	99181182	chr2	99181151	99181241	1	iPSC
823	ENSG00000158417*99337370_99337472	3752	16.97056274847714	935	0.5229211087420043	0	ENSG00000158417	99337388	chr2	99337370	99337472	1	iPSC
824	ENSG00000115539*100562992_100563067	2094	18.35755975068582	445	0.4484240687679083	0	ENSG00000115539	100563029	chr2	100562992	100563067	1	iPSC
825	ENSG00000115539*100566507_100566623	212	23.280893453645632	40	0.0094339622641509	1	ENSG00000115539	100566588	chr2	100566507	100566623	0	iPSC
826	ENSG00000115539*100563221_100563406	142	44.11349000022555	22	0.4295774647887324	2	ENSG00000115539	100563257	chr2	100563221	100563406	1	iPSC
827	ENSG00000071082*101002228_101002415	9595	14.106735979665885	2031	0.6054194893173528	0	ENSG00000071082	101002288	chr2	101002228	101002415	1	iPSC
828	ENSG00000071054*101697936_101698130	276	44.328320518603	21	0.0507246376811594	5	ENSG00000071054	101698029	chr2	101697936	101698130	0	iPSC
829	ENSG00000071054*101893616_101893803	130	49.18333050943175	8	0.1	21	ENSG00000071054	101893660	chr2	101893616	101893803	1	iPSC
830	ENSG00000071054*101893976_101894101	110	33.85262175962151	12	0.009090909090909	25	ENSG00000071054	101894076	chr2	101893976	101894101	1	iPSC
831	ENSG00000071054*101893820_101893967	78	40.54626986542659	7	0.0256410256410256	32	ENSG00000071054	101893916	chr2	101893820	101893967	1	iPSC
832	ENSG00000135972*105038068_105038191	4595	18.138357147217054	1325	0.4487486398258977	0	ENSG00000135972	105038074	chr2	105038068	105038191	1	iPSC
833	ENSG00000135974*105337531_105337679	874	15.652475842498529	222	0.3558352402745995	0	ENSG00000135974	105337577	chr2	105337531	105337679	1	iPSC
834	ENSG00000169756*108534354_108534501	3408	34.322004603461025	738	0.5316901408450704	0	ENSG00000169756	108534469	chr2	108534354	108534501	1	iPSC
835	ENSG00000169756*108621145_108621344	417	22.13594362117865	131	0.4940047961630695	1	ENSG00000169756	108621250	chr2	108621145	108621344	1	iPSC
836	ENSG00000153201*108719481_108719578	2832	20.808652046684813	741	0.5218926553672316	0	ENSG00000153201	108719481	chr2	108719481	108719578	1	iPSC
837	ENSG00000153201*108782666_108782853	163	53.52569476429054	8	0.0368098159509202	3	ENSG00000153201	108782764	chr2	108782666	108782853	0	iPSC
838	ENSG00000153201*108782526_108782654	154	39.98749804626441	10	0.0389610389610389	4	ENSG00000153201	108782640	chr2	108782526	108782654	0	iPSC
839	ENSG00000163006*108786756_108786909	2044	14.7648230602334	371	0.4187866927592955	0	ENSG00000163006	108786781	chr2	108786756	108786909	1	iPSC
840	ENSG00000153094*111120846_111120953	606	13.527749258468685	322	0.6864686468646864	0	ENSG00000153094	111120913	chr2	111120846	111120953	1	iPSC
841	ENSG00000153214*112055268_112055391	539	28.513154858766505	93	0.608534322820037	0	ENSG00000153214	112055268	chr2	112055268	112055391	1	iPSC
842	ENSG00000188177*112275596_112275715	582	18.2208671582886	74	0.5	0	ENSG00000188177	112275607	chr2	112275596	112275715	1	iPSC
843	ENSG00000125630*112542145_112542283	85	26.589471600616665	17	0.5058823529411764	1	ENSG00000125630	112542169	chr2	112542145	112542283	1	iPSC
844	ENSG00000125611*112584554_112584643	7039	12.24744871391589	1740	0.4470805512146611	0	ENSG00000125611	112584594	chr2	112584554	112584643	1	iPSC
845	ENSG00000125611*112584404_112584549	1473	21.79449471770337	162	0.4086897488119484	1	ENSG00000125611	112584476	chr2	112584404	112584549	1	iPSC
846	ENSG00000125611*112584841_112584966	58	31.51190251317746	26	0.5689655172413793	3	ENSG00000125611	112584853	chr2	112584841	112584966	1	iPSC
847	ENSG00000144136*112645938_112645987	2130	2.449489742783178	1991	0.6239436619718309	0	ENSG00000144136	112645938	chr2	112645938	112645987	1	iPSC
848	ENSG00000088205*117814690_117814842	3030	18.62793601019716	371	0.3656765676567656	0	ENSG00000088205	117814700	chr2	117814690	117814842	1	iPSC
849	ENSG00000144120*119679166_119679265	3518	14.38749456993816	748	0.4823763501989767	0	ENSG00000144120	119679200	chr2	119679166	119679265	1	iPSC
850	ENSG00000088179*119760099_119760279	672	25.92296279363144	125	0.5669642857142857	0	ENSG00000088179	119760176	chr2	119760099	119760279	1	iPSC
851	ENSG00000088179*119759921_119760078	543	26.1725046566048	162	0.4935543278084714	1	ENSG00000088179	119759921	chr2	119759921	119760078	1	iPSC
852	ENSG00000144118*120252752_120252963	739	51.76871642217914	67	0.3558863328822733	0	ENSG00000144118	120252937	chr2	120252752	120252963	1	iPSC
853	ENSG00000236859*121650048_121650189	379	24.515301344262525	44	0.4854881266490765	0	ENSG00000236859	121650111	chr2	121650048	121650189	1	iPSC
854	ENSG00000236859*121649573_121649741	197	32.49615361854384	23	0.416243654822335	1	ENSG00000236859	121649644	chr2	121649573	121649741	1	iPSC
855	ENSG00000236859*121650957_121651160	82	45.8257569495584	7	0.0365853658536585	2	ENSG00000236859	121651089	chr2	121650957	121651160	0	iPSC
856	ENSG00000211460*121755620_121755840	5377	35.156791662493895	351	0.3766040543053747	0	ENSG00000211460	121755650	chr2	121755620	121755840	1	iPSC
857	ENSG00000211460*121755480_121755617	292	22.44994432064365	61	0.4212328767123288	2	ENSG00000211460	121755542	chr2	121755480	121755617	1	iPSC
858	ENSG00000136732*126656132_126656304	6516	24.37211521390788	1029	0.5234806629834254	0	ENSG00000136732	126656158	chr2	126656132	126656304	1	iPSC
859	ENSG00000136731*128091199_128091369	855	40.422765862815474	104	0.4608187134502924	0	ENSG00000136731	128091231	chr2	128091199	128091369	1	iPSC
860	ENSG00000152082*130181736_130181810	109	13.114877048604	36	0.3027522935779816	2	ENSG00000152082	130181759	chr2	130181736	130181810	1	iPSC
861	ENSG00000136718*130345540_130345714	104	38.36665218650175	9	0.0576923076923076	1	ENSG00000136718	130345601	chr2	130345540	130345714	0	iPSC
862	ENSG00000136718*130343084_130343179	78	25.67099530598687	10	0.0769230769230769	3	ENSG00000136718	130343159	chr2	130343084	130343179	1	iPSC
863	ENSG00000136718*130342224_130342324	65	28.142494558940577	13	0.5076923076923077	4	ENSG00000136718	130342241	chr2	130342224	130342324	1	iPSC
864	ENSG00000136718*130346330_130346546	59	52.744667976962376	3	0.0338983050847457	6	ENSG00000136718	130346386	chr2	130346330	130346546	0	iPSC
865	ENSG00000136718*130346016_130346106	54	30.967725134404045	6	0.037037037037037	7	ENSG00000136718	130346033	chr2	130346016	130346106	0	iPSC
866	ENSG00000072135*130356045_130356157	464	10.44030650891055	184	0.4547413793103448	0	ENSG00000072135	130356055	chr2	130356045	130356157	1	iPSC
867	ENSG00000072135*130372621_130372814	411	33.555923471125034	79	0.462287104622871	1	ENSG00000072135	130372701	chr2	130372621	130372814	1	iPSC
868	ENSG00000115762*131105264_131105389	3854	16.881943016134134	913	0.3570316554229372	0	ENSG00000115762	131105304	chr2	131105264	131105389	1	iPSC
869	ENSG00000115839*135052264_135052373	1300	6.0	345	0.2753846153846154	0	ENSG00000115839	135052294	chr2	135052264	135052373	1	iPSC
870	ENSG00000144228*138501884_138502055	200	33.926390907374746	25	0.375	0	ENSG00000144228	138501930	chr2	138501884	138502055	1	iPSC
871	ENSG00000144228*138501769_138501879	127	36.41428291206625	16	0.3700787401574803	1	ENSG00000144228	138501769	chr2	138501769	138501879	1	iPSC
872	ENSG00000121989*147844516_147844651	95	27.422618401604176	25	0.4947368421052631	0	ENSG00000121989	147844516	chr2	147844516	147844651	1	iPSC
873	ENSG00000204406*148021348_148021534	137	43.31281565541543	17	0.5474452554744526	1	ENSG00000204406	148021390	chr2	148021348	148021534	1	iPSC
874	ENSG00000168280*148875226_148875319	1499	18.65475810617763	642	0.4149432955303536	0	ENSG00000168280	148875226	chr2	148875226	148875319	1	iPSC
875	ENSG00000150556*149038673_149038777	248	22.93468988235943	28	0.4798387096774194	0	ENSG00000150556	149038740	chr2	149038673	149038777	1	iPSC
876	ENSG00000150556*149038454_149038599	71	45.0	13	0.6197183098591549	1	ENSG00000150556	149038466	chr2	149038454	149038599	1	iPSC
877	ENSG00000080345*151409882_151409978	2436	18.62793601019716	311	0.4298029556650246	0	ENSG00000080345	151409913	chr2	151409882	151409978	1	iPSC
878	ENSG00000080345*151410102_151410231	278	22.38302928559939	55	0.539568345323741	4	ENSG00000080345	151410160	chr2	151410102	151410231	1	iPSC
879	ENSG00000157827*152335173_152335210	360	9.327379053088816	187	0.4638888888888889	0	ENSG00000157827	152335173	chr2	152335173	152335210	1	iPSC
880	ENSG00000177917*152718252_152718351	153	19.261360284258224	40	0.3660130718954248	1	ENSG00000177917	152718287	chr2	152718252	152718351	1	iPSC
881	ENSG00000177917*152718659_152718794	92	37.89459064299283	6	0.1630434782608695	4	ENSG00000177917	152718755	chr2	152718659	152718794	1	iPSC
882	ENSG00000115159*156436258_156436477	570	30.610455730027933	89	0.4982456140350877	0	ENSG00000115159	156436382	chr2	156436258	156436477	1	iPSC
883	ENSG00000144283*158456964_158457033	322	12.96148139681572	151	0.5869565217391305	1	ENSG00000144283	158456972	chr2	158456964	158457033	1	iPSC
884	ENSG00000144283*158457843_158457939	80	22.293496809607955	14	0.5375	18	ENSG00000144283	158457908	chr2	158457843	158457939	1	iPSC
885	ENSG00000144283*158533178_158533309	53	43.382023926967726	4	0.0566037735849056	26	ENSG00000144283	158533219	chr2	158533178	158533309	1	iPSC
886	ENSG00000136536*159712456_159712646	1973	25.39685019840059	448	0.319817536746072	0	ENSG00000136536	159712505	chr2	159712456	159712646	1	iPSC
887	ENSG00000115233*161369537_161369654	450	18.841443681416774	225	0.3911111111111111	1	ENSG00000115233	161369566	chr2	161369537	161369654	1	iPSC
888	ENSG00000115233*161308625_161308780	102	49.37610758251404	17	0.4803921568627451	7	ENSG00000115233	161308749	chr2	161308625	161308780	1	iPSC
889	ENSG00000115233*161411300_161411469	78	45.39823785126467	8	0.0256410256410256	9	ENSG00000115233	161411406	chr2	161411300	161411469	0	iPSC
890	ENSG00000115271*162344062_162344223	4437	21.817424229271428	1385	0.4572909623619562	0	ENSG00000115271	162344151	chr2	162344062	162344223	1	iPSC
891	ENSG00000115271*162344344_162344476	351	16.1245154965971	97	0.3846153846153846	1	ENSG00000115271	162344386	chr2	162344344	162344476	1	iPSC
892	ENSG00000172292*168456179_168456396	855	27.73084924772409	101	0.4011695906432748	0	ENSG00000172292	168456245	chr2	168456179	168456396	1	iPSC
893	ENSG00000172292*168456026_168456156	128	18.027756377319943	90	0.515625	3	ENSG00000172292	168456092	chr2	168456026	168456156	1	iPSC
894	ENSG00000138398*169584343_169584483	4934	17.916472867168917	618	0.4989866234292663	0	ENSG00000138398	169584371	chr2	169584343	169584483	1	iPSC
895	ENSG00000144362*169694454_169694579	948	17.204650534085253	348	0.5527426160337553	0	ENSG00000144362	169694468	chr2	169694454	169694579	1	iPSC
896	ENSG00000213160*169733766_169733921	4246	24.31049156228644	680	0.4460668864813942	0	ENSG00000213160	169733831	chr2	169733766	169733921	1	iPSC
897	ENSG00000213160*169735122_169735257	185	30.495901363953813	17	0.0594594594594594	2	ENSG00000213160	169735223	chr2	169735122	169735257	0	iPSC
898	ENSG00000213160*169733928_169734071	102	35.94440151122286	13	0.3431372549019608	5	ENSG00000213160	169733967	chr2	169733928	169734071	1	iPSC
899	ENSG00000138385*169798780_169798970	7695	20.808652046684813	1597	0.5663417803768681	0	ENSG00000138385	169798878	chr2	169798780	169798970	1	iPSC
900	ENSG00000144357*169827458_169827535	102	14.352700094407323	23	0.5	0	ENSG00000144357	169827474	chr2	169827458	169827535	1	iPSC
901	ENSG00000115806*170929175_170929330	5141	30.364452901377952	657	0.4345458082085197	0	ENSG00000115806	170929271	chr2	170929175	170929330	1	iPSC
902	ENSG00000115827*171434538_171434712	103	44.0	7	0.3592233009708738	1	ENSG00000115827	171434663	chr2	171434538	171434712	1	iPSC
903	ENSG00000077380*171687703_171687856	554	26.457513110645905	61	0.5018050541516246	0	ENSG00000077380	171687748	chr2	171687703	171687856	1	iPSC
904	ENSG00000077380*171687408_171687516	301	17.776388834631177	59	0.574750830564784	2	ENSG00000077380	171687468	chr2	171687408	171687516	1	iPSC
905	ENSG00000128708*171925485_171925628	59	25.179356624028344	6	0.0338983050847457	4	ENSG00000128708	171925573	chr2	171925485	171925628	0	iPSC
906	ENSG00000144306*174395732_174395815	171	16.30950643030009	34	0.5847953216374269	2	ENSG00000144306	174395764	chr2	174395732	174395815	1	iPSC
907	ENSG00000144306*174395832_174395923	74	18.16590212458495	13	0.3513513513513513	3	ENSG00000144306	174395886	chr2	174395832	174395923	1	iPSC
908	ENSG00000170144*177215748_177215890	89	40.48456495999432	7	0.0224719101123595	9	ENSG00000170144	177215815	chr2	177215748	177215890	0	iPSC
909	ENSG00000170144*177215537_177215650	55	39.48417404479927	5	0.0	12	ENSG00000170144	177215544	chr2	177215537	177215650	0	iPSC
910	ENSG00000018510*177392756_177392816	1675	9.1104335791443	285	0.3934328358208955	0	ENSG00000018510	177392777	chr2	177392756	177392816	1	iPSC
911	ENSG00000018510*177392983_177393043	83	18.16590212458495	20	0.0963855421686747	2	ENSG00000018510	177393043	chr2	177392983	177393043	1	iPSC
912	ENSG00000170035*180980566_180980711	3692	23.55843797877949	548	0.4024918743228602	0	ENSG00000170035	180980614	chr2	180980566	180980711	1	iPSC
913	ENSG00000170035*180980864_180980967	3204	25.436194683953808	260	0.5727215980024969	1	ENSG00000170035	180980928	chr2	180980864	180980967	1	iPSC
914	ENSG00000170035*180980286_180980448	371	27.892651361962702	104	0.4123989218328841	3	ENSG00000170035	180980359	chr2	180980286	180980448	1	iPSC
915	ENSG00000170035*180980725_180980821	188	18.16590212458495	49	0.4893617021276595	6	ENSG00000170035	180980794	chr2	180980725	180980821	1	iPSC
916	ENSG00000170035*180983896_180984086	73	49.85980344927164	8	0.2876712328767123	11	ENSG00000170035	180984051	chr2	180983896	180984086	1	iPSC
917	ENSG00000115232*181457484_181457541	63	12.36931687685298	11	0.6349206349206349	1	ENSG00000115232	181457522	chr2	181457484	181457541	1	iPSC
918	ENSG00000138434*181891729_181891852	171	32.2335229225724	19	0.5263157894736842	0	ENSG00000138434	181891744	chr2	181891729	181891852	1	iPSC
919	ENSG00000138434*181891869_181892048	169	26.66458325194677	24	0.6390532544378699	1	ENSG00000138434	181891920	chr2	181891869	181892048	1	iPSC
920	ENSG00000077232*182716217_182716327	4697	20.14944167960989	331	0.390461997019374	0	ENSG00000077232	182716256	chr2	182716217	182716327	1	iPSC
921	ENSG00000077232*182716331_182716477	212	42.661458015403085	45	0.3915094339622642	1	ENSG00000077232	182716341	chr2	182716331	182716477	1	iPSC
922	ENSG00000077232*182720005_182720157	127	38.87158345115362	11	0.0393700787401574	3	ENSG00000077232	182720066	chr2	182720005	182720157	0	iPSC
923	ENSG00000163002*183124361_183124483	2080	23.2379000772445	917	0.5677884615384615	0	ENSG00000163002	183124442	chr2	183124361	183124483	1	iPSC
924	ENSG00000065548*186486252_186486450	7911	28.89636655359978	1006	0.4239666287447857	0	ENSG00000065548	186486302	chr2	186486252	186486450	1	iPSC
925	ENSG00000138448*186590055_186590106	115	8.48528137423857	37	0.5478260869565217	1	ENSG00000138448	186590068	chr2	186590055	186590106	1	iPSC
926	ENSG00000138448*186590114_186590226	52	29.0516780926679	7	0.5576923076923077	3	ENSG00000138448	186590181	chr2	186590114	186590226	1	iPSC
927	ENSG00000144366*188292748_188292860	3341	20.518284528683196	448	0.5929362466327447	0	ENSG00000144366	188292827	chr2	188292748	188292860	1	iPSC
928	ENSG00000144366*188291995_188292125	1301	22.494443758403985	170	0.3743274404304381	2	ENSG00000144366	188292013	chr2	188291995	188292125	1	iPSC
929	ENSG00000144366*188293020_188293129	75	22.02271554554524	19	0.3066666666666666	15	ENSG00000144366	188293063	chr2	188293020	188293129	1	iPSC
930	ENSG00000115368*189441446_189441570	2982	12.16552506059644	638	0.3936955063715627	0	ENSG00000115368	189441473	chr2	189441446	189441570	1	iPSC
931	ENSG00000138381*189661386_189661516	3402	21.563858652847824	911	0.4788359788359788	0	ENSG00000138381	189661458	chr2	189661386	189661516	1	iPSC
932	ENSG00000138381*189666040_189666136	93	22.494443758403985	19	0.032258064516129	1	ENSG00000138381	189666051	chr2	189666040	189666136	0	iPSC
933	ENSG00000151687*189674466_189674638	233	38.768543949960254	19	0.3905579399141631	0	ENSG00000151687	189674508	chr2	189674466	189674638	1	iPSC
934	ENSG00000151687*189674656_189674757	73	20.83266665599966	8	0.5205479452054794	1	ENSG00000151687	189674674	chr2	189674656	189674757	1	iPSC
935	ENSG00000064933*189784084_189784184	442	17.320508075688775	46	0.4276018099547511	1	ENSG00000064933	189784122	chr2	189784084	189784184	1	iPSC
936	ENSG00000138386*190649010_190649140	453	19.0	39	0.4083885209713024	0	ENSG00000138386	190649104	chr2	190649010	190649140	1	iPSC
937	ENSG00000138386*190649147_190649331	175	41.617304093369626	13	0.4171428571428571	1	ENSG00000138386	190649299	chr2	190649147	190649331	1	iPSC
938	ENSG00000138386*190648759_190648941	120	31.559467676119	15	0.3166666666666666	2	ENSG00000138386	190648894	chr2	190648759	190648941	1	iPSC
939	ENSG00000115419*190880832_190880929	56	18.33030277982336	14	0.3214285714285714	2	ENSG00000115419	190880858	chr2	190880832	190880929	1	iPSC
940	ENSG00000128641*191245316_191245489	3441	29.171904291629644	511	0.4117988956698634	0	ENSG00000128641	191245403	chr2	191245316	191245489	1	iPSC
941	ENSG00000128641*191245221_191245302	62	22.20360331117452	7	0.3548387096774194	6	ENSG00000128641	191245245	chr2	191245221	191245302	1	iPSC
942	ENSG00000196950*195657113_195657273	5268	29.3598365118064	811	0.2856871678056188	0	ENSG00000196950	195657222	chr2	195657113	195657273	1	iPSC
943	ENSG00000196950*195612974_195613060	278	13.490737563232042	72	0.5107913669064749	1	ENSG00000196950	195613028	chr2	195612974	195613060	1	iPSC
944	ENSG00000196950*195586269_195586393	272	24.79919353527449	135	0.4301470588235294	2	ENSG00000196950	195586298	chr2	195586269	195586393	1	iPSC
945	ENSG00000196950*195656987_195657112	197	17.97220075561143	36	0.4771573604060913	6	ENSG00000196950	195657080	chr2	195656987	195657112	1	iPSC
946	ENSG00000196950*195656839_195656969	57	23.43074902771996	7	0.543859649122807	23	ENSG00000196950	195656912	chr2	195656839	195656969	1	iPSC
947	ENSG00000115540*197515966_197516190	4497	15.329709716755891	629	0.5076717811874583	0	ENSG00000115540	197516073	chr2	197515966	197516190	1	iPSC
948	ENSG00000178074*199955364_199955495	60	34.132096331752024	9	0.4666666666666667	3	ENSG00000178074	199955442	chr2	199955364	199955495	1	iPSC
949	ENSG00000162972*199955676_199955855	1923	23.388031127053	232	0.3707748309932397	0	ENSG00000162972	199955779	chr2	199955676	199955855	1	iPSC
950	ENSG00000162972*199956027_199956164	78	32.49615361854384	11	0.2692307692307692	2	ENSG00000162972	199956056	chr2	199956027	199956164	1	iPSC
951	ENSG00000196141*200477737_200477915	513	48.507731342539614	20	0.0545808966861598	4	ENSG00000196141	200477843	chr2	200477737	200477915	0	iPSC
952	ENSG00000196141*200306308_200306402	227	20.808652046684813	31	0.237885462555066	9	ENSG00000196141	200306378	chr2	200306308	200306402	1	iPSC
953	ENSG00000196141*200477924_200478050	222	35.9722114972099	14	0.0405405405405405	11	ENSG00000196141	200477967	chr2	200477924	200478050	0	iPSC
954	ENSG00000163535*200526075_200526244	2382	30.23243291566195	184	0.5075566750629723	0	ENSG00000163535	200526125	chr2	200526075	200526244	1	iPSC
955	ENSG00000163535*200510007_200510191	63	49.12229636326055	7	0.4603174603174603	6	ENSG00000163535	200510030	chr2	200510007	200510191	1	iPSC
956	ENSG00000082153*200811489_200811632	857	14.66287829861518	175	0.2917152858809801	2	ENSG00000082153	200811558	chr2	200811489	200811632	1	iPSC
957	ENSG00000196290*200889329_200889484	3577	30.24896692450835	446	0.5202683813251328	0	ENSG00000196290	200889372	chr2	200889329	200889484	1	iPSC
958	ENSG00000196290*200891694_200891862	55	43.47413023856832	6	0.0363636363636363	6	ENSG00000196290	200891824	chr2	200891694	200891862	0	iPSC
959	ENSG00000183308*200963262_200963398	120	33.60059523282288	11	0.4083333333333333	0	ENSG00000183308	200963301	chr2	200963262	200963398	1	iPSC
960	ENSG00000183308*200963409_200963478	56	12.569805089976535	21	0.5178571428571429	1	ENSG00000183308	200963431	chr2	200963409	200963478	1	iPSC
961	ENSG00000119013*201071909_201072089	5832	13.07669683062202	1134	0.4794238683127572	0	ENSG00000119013	201072021	chr2	201071909	201072089	1	iPSC
962	ENSG00000055044*202265735_202265819	8269	14.0356688476182	1868	0.4961905913653404	0	ENSG00000055044	202265770	chr2	202265735	202265819	1	iPSC
963	ENSG00000055044*202265926_202266028	63	19.39071942966532	11	0.2698412698412698	11	ENSG00000055044	202265961	chr2	202265926	202266028	1	iPSC
964	ENSG00000055044*202265823_202265911	54	31.04834939252005	9	0.1666666666666666	13	ENSG00000055044	202265825	chr2	202265823	202265911	1	iPSC
965	ENSG00000144426*203014878_203014943	396	16.673332000533065	100	0.4974747474747474	1	ENSG00000144426	203014878	chr2	203014878	203014943	1	iPSC
966	ENSG00000138443*203328238_203328311	2308	13.784048752090222	233	0.3765164644714038	0	ENSG00000138443	203328303	chr2	203328238	203328311	1	iPSC
967	ENSG00000138443*203328314_203328455	2217	22.24859546128699	712	0.591339648173207	1	ENSG00000138443	203328393	chr2	203328314	203328455	1	iPSC
968	ENSG00000138443*203328467_203328540	150	17.86057109949175	15	0.2666666666666666	10	ENSG00000138443	203328476	chr2	203328467	203328540	1	iPSC
969	ENSG00000227946*206085829_206085986	262	22.693611435820436	102	0.549618320610687	0	ENSG00000227946	206085959	chr2	206085829	206085986	1	iPSC
970	ENSG00000227946*206086143_206086304	59	41.24318125460256	9	0.3728813559322034	3	ENSG00000227946	206086200	chr2	206086143	206086304	1	iPSC
971	ENSG00000114942*206159840_206159991	7699	14.0356688476182	2464	0.4100532536693077	0	ENSG00000114942	206159895	chr2	206159840	206159991	1	iPSC
972	ENSG00000114942*206159584_206159681	2184	20.07485989988473	234	0.4143772893772894	1	ENSG00000114942	206159614	chr2	206159584	206159681	1	iPSC
973	ENSG00000204186*206274662_206274803	199	24.413111231467404	43	0.5728643216080402	0	ENSG00000204186	206274662	chr2	206274662	206274803	1	iPSC
974	ENSG00000118246*206765572_206765721	1465	17.029386365926403	357	0.4812286689419795	0	ENSG00000118246	206765602	chr2	206765572	206765721	1	iPSC
975	ENSG00000118246*206765360_206765438	76	16.522711641858304	16	0.5	1	ENSG00000118246	206765388	chr2	206765360	206765438	1	iPSC
976	ENSG00000118260*207529872_207530002	3430	20.4939015319192	571	0.4944606413994169	0	ENSG00000118260	207529945	chr2	207529872	207530002	1	iPSC
977	ENSG00000118260*207530004_207530128	136	38.78143885933064	19	0.25	2	ENSG00000118260	207530009	chr2	207530004	207530128	1	iPSC
978	ENSG00000115020*208266254_208266405	687	38.11823710509184	156	0.5283842794759825	0	ENSG00000115020	208266285	chr2	208266254	208266405	1	iPSC
979	ENSG00000078018*209424057_209424131	168	14.7648230602334	27	0.5178571428571429	0	ENSG00000078018	209424064	chr2	209424057	209424131	1	iPSC
980	ENSG00000078018*209661432_209661544	102	27.018512172212592	15	0.4509803921568627	1	ENSG00000078018	209661464	chr2	209661432	209661544	1	iPSC
981	ENSG00000144451*213284378_213284507	3241	23.194827009486403	543	0.367170626349892	0	ENSG00000144451	213284479	chr2	213284378	213284507	1	iPSC
982	ENSG00000138363*215311958_215311987	80	6.324555320336759	22	0.625	9	ENSG00000138363	215311968	chr2	215311958	215311987	1	iPSC
983	ENSG00000079246*216119041_216119154	108	37.65634076752546	13	0.0462962962962962	10	ENSG00000079246	216119048	chr2	216119041	216119154	0	iPSC
984	ENSG00000138375*216412413_216412588	598	32.46536616149585	98	0.5167224080267558	0	ENSG00000138375	216412483	chr2	216412413	216412588	1	iPSC
985	ENSG00000138375*216412727_216412800	275	10.535653752852738	45	0.28	1	ENSG00000138375	216412761	chr2	216412727	216412800	1	iPSC
986	ENSG00000197756*216498824_216498949	9797	6.855654600401044	4469	0.7147085842604879	0	ENSG00000197756	216498843	chr2	216498824	216498949	1	iPSC
987	ENSG00000197756*216498976_216499102	59	36.87817782917155	11	0.4067796610169492	2	ENSG00000197756	216498976	chr2	216498976	216499102	1	iPSC
988	ENSG00000115457*216633333_216633538	9058	37.38983819167984	1526	0.3294325458158534	0	ENSG00000115457	216633418	chr2	216633333	216633538	1	iPSC
989	ENSG00000115457*216663935_216664038	81	30.659419433511783	7	0.0246913580246913	7	ENSG00000115457	216663944	chr2	216663935	216664038	0	iPSC
990	ENSG00000163466*218217140_218217307	8989	20.223748416156685	2124	0.4004894871509623	0	ENSG00000163466	218217188	chr2	218217140	218217307	1	iPSC
991	ENSG00000127838*218323156_218323301	178	18.841443681416774	29	0.4438202247191011	1	ENSG00000127838	218323247	chr2	218323156	218323301	1	iPSC
992	ENSG00000074582*218659630_218659797	1462	21.283796653792763	204	0.405608755129959	0	ENSG00000074582	218659721	chr2	218659630	218659797	1	iPSC
993	ENSG00000074582*218658763_218658925	53	31.575306807693888	7	0.5660377358490566	1	ENSG00000074582	218658793	chr2	218658763	218658925	1	iPSC
994	ENSG00000163482*218672287_218672347	124	12.767145334803704	37	0.5403225806451613	0	ENSG00000163482	218672317	chr2	218672287	218672347	1	iPSC
995	ENSG00000163482*218672068_218672177	92	29.0	7	0.4673913043478261	1	ENSG00000163482	218672104	chr2	218672068	218672177	1	iPSC
996	ENSG00000135912*218710834_218711012	877	25.96150997149434	66	0.4640820980615735	0	ENSG00000135912	218710844	chr2	218710834	218711012	1	iPSC
997	ENSG00000163516*219229782_219229966	733	28.91366458960192	150	0.572987721691678	0	ENSG00000163516	219229805	chr2	219229782	219229966	1	iPSC
998	ENSG00000135924*219279292_219279435	848	29.546573405388315	87	0.5778301886792453	0	ENSG00000135924	219279347	chr2	219279292	219279435	1	iPSC
999	ENSG00000135924*219280581_219280691	56	25.826343140289914	6	0.0357142857142857	1	ENSG00000135924	219280629	chr2	219280581	219280691	0	iPSC
1000	ENSG00000072195*219441994_219442069	209	12.96148139681572	30	0.6124401913875598	0	ENSG00000072195	219442047	chr2	219441994	219442069	1	iPSC
1001	ENSG00000072195*219460624_219460890	115	52.3450093132096	14	0.5043478260869565	1	ENSG00000072195	219460811	chr2	219460624	219460890	1	iPSC
1002	ENSG00000123983*222860943_222861093	6392	16.3707055437449	3240	0.3984668335419274	0	ENSG00000123983	222861035	chr2	222860943	222861093	1	iPSC
1003	ENSG00000168958*227325150_227325156	103	1.0	59	0.4757281553398058	2	ENSG00000168958	227325152	chr2	227325150	227325156	1	iPSC
1004	ENSG00000173744*227472152_227472225	241	9.055385138137416	52	0.4066390041493776	1	ENSG00000173744	227472161	chr2	227472152	227472225	1	iPSC
1005	ENSG00000135932*230712841_230712926	808	23.259406699226016	115	0.5235148514851485	0	ENSG00000135932	230712892	chr2	230712841	230712926	1	iPSC
1006	ENSG00000173692*231056863_231057027	4090	19.621416870348583	572	0.319559902200489	0	ENSG00000173692	231056910	chr2	231056863	231057027	1	iPSC
1007	ENSG00000156966*231395709_231395805	180	17.46424919657298	43	0.6111111111111112	0	ENSG00000156966	231395709	chr2	231395709	231395805	0	iPSC
1008	ENSG00000187514*231712963_231713072	130	31.240998703626616	11	0.0384615384615384	5	ENSG00000187514	231712991	chr2	231712963	231713072	0	iPSC
1009	ENSG00000187514*231708645_231708744	51	26.94438717061496	6	0.0588235294117647	6	ENSG00000187514	231708693	chr2	231708645	231708744	0	iPSC
1010	ENSG00000144524*231786353_231786540	3618	14.798648586948742	1769	0.470702045328911	0	ENSG00000144524	231786444	chr2	231786353	231786540	1	iPSC
1011	ENSG00000144524*231781673_231781769	199	27.31300056749533	23	0.5477386934673367	2	ENSG00000144524	231781684	chr2	231781673	231781769	1	iPSC
1012	ENSG00000144535*231961641_231961750	544	13.856406460551018	116	0.3823529411764705	0	ENSG00000144535	231961712	chr2	231961641	231961750	1	iPSC
1013	ENSG00000144535*231961385_231961589	61	40.0374824383352	8	0.4754098360655737	1	ENSG00000144535	231961529	chr2	231961385	231961589	1	iPSC
1014	ENSG00000135930*232550673_232550746	8143	9.327379053088816	2616	0.4502026280240697	0	ENSG00000135930	232550688	chr2	232550673	232550746	1	iPSC
1015	ENSG00000204120*232697298_232697386	1666	17.26267650163207	621	0.5498199279711885	0	ENSG00000204120	232697330	chr2	232697298	232697386	1	iPSC
1016	ENSG00000198612*237085881_237086032	8437	18.24828759089466	1176	0.3919639682351546	0	ENSG00000198612	237085906	chr2	237085881	237086032	1	iPSC
1017	ENSG00000124831*237692066_237692281	4075	39.92492955535426	435	0.3548466257668711	0	ENSG00000124831	237692148	chr2	237692066	237692281	1	iPSC
1018	ENSG00000184182*237966954_237967113	2465	18.384776310850235	480	0.4787018255578093	0	ENSG00000184182	237967010	chr2	237966954	237967113	1	iPSC
1019	ENSG00000184182*237966843_237966935	93	23.664319132398465	27	0.5591397849462365	1	ENSG00000184182	237966878	chr2	237966843	237966935	1	iPSC
1020	ENSG00000204104*238320444_238320627	1076	26.476404589747453	102	0.345724907063197	0	ENSG00000204104	238320514	chr2	238320444	238320627	1	iPSC
1021	ENSG00000063660*240435662_240435748	248	22.24859546128699	22	0.5040322580645161	0	ENSG00000063660	240435670	chr2	240435662	240435748	1	iPSC
1022	ENSG00000142330*240586734_240586881	248	36.701498607005135	17	0.4314516129032258	0	ENSG00000142330	240586751	chr2	240586734	240586881	1	iPSC
1023	ENSG00000115685*241150408_241150541	3841	10.04987562112089	678	0.3335068992449883	0	ENSG00000115685	241150466	chr2	241150408	241150541	1	iPSC
1024	ENSG00000115685*241149575_241149706	310	24.979991993593597	48	0.5096774193548387	1	ENSG00000115685	241149603	chr2	241149575	241149706	1	iPSC
1025	ENSG00000168385*241315854_241316085	6669	25.25866188063018	487	0.326435747488379	0	ENSG00000168385	241315923	chr2	241315854	241316085	1	iPSC
1026	ENSG00000168385*241316113_241316227	130	16.34013463836819	22	0.4769230769230769	6	ENSG00000168385	241316179	chr2	241316113	241316227	1	iPSC
1027	ENSG00000168385*241352081_241352173	126	26.343879744638983	21	0.0396825396825396	7	ENSG00000168385	241352112	chr2	241352081	241352173	0	iPSC
1028	ENSG00000168385*241351918_241352072	125	29.393876913398135	16	0.016	8	ENSG00000168385	241352034	chr2	241351918	241352072	0	iPSC
1029	ENSG00000168385*241352188_241352327	125	38.19685850956856	10	0.032	9	ENSG00000168385	241352291	chr2	241352188	241352327	0	iPSC
1030	ENSG00000168385*241353179_241353298	94	33.98529093593286	11	0.0531914893617021	17	ENSG00000168385	241353188	chr2	241353179	241353298	0	iPSC
1031	ENSG00000006607*241356284_241356380	471	12.328828005937952	205	0.5817409766454352	0	ENSG00000006607	241356288	chr2	241356284	241356380	1	iPSC
1032	ENSG00000176720*241558676_241558842	1083	19.313207915827967	218	0.5743305632502308	0	ENSG00000176720	241558744	chr2	241558676	241558842	1	iPSC
1033	ENSG00000168397*241637593_241637747	1914	18.083141320025124	357	0.51619644723093	0	ENSG00000168397	241637687	chr2	241637593	241637747	1	iPSC
1034	ENSG00000168395*241701985_241702094	1550	11.40175425099138	551	0.4741935483870967	0	ENSG00000168395	241702039	chr2	241701985	241702094	1	iPSC
1035	ENSG00000151353*677264_677299	1338	2.23606797749979	690	0.7130044843049327	0	ENSG00000151353	677295	chr2	677264	677299	1	iPSC
1036	ENSG00000151353*676586_676756	279	25.826343140289914	33	0.2437275985663082	2	ENSG00000151353	676674	chr2	676586	676756	1	iPSC
1037	ENSG00000134313*8837480_8837519	806	7.681145747868608	114	0.3957816377171216	0	ENSG00000134313	8837502	chr2	8837480	8837519	1	iPSC
1038	ENSG00000143797*9003539_9003600	411	13.784048752090222	65	0.4184914841849148	0	ENSG00000143797	9003573	chr2	9003539	9003600	1	iPSC
1039	ENSG00000143870*10812674_10812757	8955	12.84523257866513	1069	0.3702959240647683	0	ENSG00000143870	10812697	chr2	10812674	10812757	1	iPSC
1040	ENSG00000169016*11465917_11466066	1306	25.317977802344327	124	0.3660030627871363	0	ENSG00000169016	11466046	chr2	11465917	11466066	1	iPSC
1041	ENSG00000163029*17753625_17753761	5133	25.099800796022265	499	0.4280148061562439	0	ENSG00000163029	17753668	chr2	17753625	17753761	1	iPSC
1042	ENSG00000240857*18560498_18560568	2526	11.31370849898476	529	0.3368962787015043	0	ENSG00000240857	18560531	chr2	18560498	18560568	1	iPSC
1043	ENSG00000240857*18560183_18560284	129	19.72308292331602	11	0.3333333333333333	2	ENSG00000240857	18560238	chr2	18560183	18560284	1	iPSC
1044	ENSG00000183891*19901496_19901646	253	20.223748416156685	21	0.3359683794466403	0	ENSG00000183891	19901565	chr2	19901496	19901646	1	iPSC
1045	ENSG00000183891*19901773_19901872	139	21.633307652783937	17	0.4100719424460431	1	ENSG00000183891	19901847	chr2	19901773	19901872	1	iPSC
1046	ENSG00000055917*20350654_20350787	957	20.591260281974	61	0.2633228840125391	0	ENSG00000055917	20350737	chr2	20350654	20350787	1	iPSC
1047	ENSG00000055917*20350594_20350651	150	15.874507866387544	15	0.2	2	ENSG00000055917	20350597	chr2	20350594	20350651	1	iPSC
1048	ENSG00000115129*24084632_24084777	787	35.73513677041127	68	0.5489199491740788	0	ENSG00000115129	24084737	chr2	24084632	24084777	1	iPSC
1049	ENSG00000115129*24084188_24084391	714	35.6931365951495	44	0.5966386554621849	1	ENSG00000115129	24084341	chr2	24084188	24084391	1	iPSC
1050	ENSG00000184924*24792884_24792982	87	20.952326839756964	7	0.2758620689655172	1	ENSG00000184924	24792950	chr2	24792884	24792982	1	iPSC
1051	ENSG00000115137*24971911_24971982	115	16.61324772583615	13	0.4695652173913043	0	ENSG00000115137	24971949	chr2	24971911	24971982	1	iPSC
1052	ENSG00000084731*25982328_25982479	314	38.768543949960254	19	0.5859872611464968	0	ENSG00000084731	25982378	chr2	25982328	25982479	1	iPSC
1053	ENSG00000084731*25982509_25982635	162	19.261360284258224	19	0.4074074074074074	1	ENSG00000084731	25982604	chr2	25982509	25982635	1	iPSC
1054	ENSG00000138073*27133115_27133241	84	29.206163733020468	9	0.0595238095238095	1	ENSG00000138073	27133192	chr2	27133115	27133241	0	iPSC
1055	ENSG00000115207*27356863_27356923	128	12.12435565298214	14	0.5546875	1	ENSG00000115207	27356892	chr2	27356863	27356923	1	iPSC
1056	ENSG00000115207*27326121_27326287	93	42.62628297189423	12	0.0	4	ENSG00000115207	27326168	chr2	27326121	27326287	0	iPSC
1057	ENSG00000115207*27325882_27326109	75	50.99019513592785	12	0.0266666666666666	6	ENSG00000115207	27326084	chr2	27325882	27326109	0	iPSC
1058	ENSG00000163795*27380471_27380677	177	33.70459909270544	24	0.3615819209039548	0	ENSG00000163795	27380613	chr2	27380471	27380677	1	iPSC
1059	ENSG00000115241*27383364_27383489	119	34.85685011586675	11	0.0084033613445378	4	ENSG00000115241	27383445	chr2	27383364	27383489	0	iPSC
1060	ENSG00000162959*32010187_32010305	1622	27.586228448267445	120	0.5505548705302096	0	ENSG00000162959	32010217	chr2	32010187	32010305	0	iPSC
1061	ENSG00000162961*32039592_32039696	1143	30.870698080866266	229	0.4995625546806649	0	ENSG00000162961	32039694	chr2	32039592	32039696	1	iPSC
1062	ENSG00000162961*32039390_32039566	279	23.89560629069704	34	0.4838709677419355	1	ENSG00000162961	32039427	chr2	32039390	32039566	1	iPSC
1063	ENSG00000119812*33599161_33599270	1815	18.303005217723125	153	0.3977961432506887	0	ENSG00000119812	33599187	chr2	33599161	33599270	1	iPSC
1064	ENSG00000171055*36597944_36598089	3792	12.529964086141668	395	0.3673523206751055	0	ENSG00000171055	36598044	chr2	36597944	36598089	1	iPSC
1065	ENSG00000115816*37228512_37228655	208	35.63705936241092	14	0.0288461538461538	2	ENSG00000115816	37228620	chr2	37228512	37228655	0	iPSC
1066	ENSG00000115816*37228394_37228499	65	27.784887978899608	6	0.0615384615384615	9	ENSG00000115816	37228445	chr2	37228394	37228499	0	iPSC
1067	ENSG00000143889*38602885_38602973	328	15.748015748023622	48	0.423780487804878	2	ENSG00000143889	38602915	chr2	38602885	38602973	1	iPSC
1068	ENSG00000115875*38751229_38751383	9407	8.0	3429	0.5895609652386521	0	ENSG00000115875	38751250	chr2	38751229	38751383	1	iPSC
1069	ENSG00000115875*38749480_38749594	101	26.095976701399778	8	0.0198019801980198	1	ENSG00000115875	38749557	chr2	38749480	38749594	0	iPSC
1070	ENSG00000115875*38750016_38750096	96	18.411952639521967	10	0.0208333333333333	2	ENSG00000115875	38750029	chr2	38750016	38750096	0	iPSC
1071	ENSG00000115875*38748578_38748729	50	35.510561809129406	5	0.0	4	ENSG00000115875	38748704	chr2	38748578	38748729	0	iPSC
1072	ENSG00000011566*39437088_39437188	830	22.0454076850486	175	0.4843373493975904	0	ENSG00000011566	39437167	chr2	39437088	39437188	1	iPSC
1073	ENSG00000138050*39779111_39779157	1169	10.770329614269007	144	0.3934987168520102	0	ENSG00000138050	39779136	chr2	39779111	39779157	1	iPSC
1074	ENSG00000138078*44361379_44361491	1185	23.40939982143925	163	0.4472573839662447	0	ENSG00000138078	44361383	chr2	44361379	44361491	1	iPSC
1075	ENSG00000180398*46941571_46941708	639	20.663978319771825	66	0.5461658841940532	0	ENSG00000180398	46941625	chr2	46941571	46941708	1	iPSC
1076	ENSG00000180398*46915981_46916023	51	7.211102550927978	14	0.4901960784313725	5	ENSG00000180398	46915992	chr2	46915981	46916023	1	iPSC
1077	ENSG00000184261*47521101_47521293	64	33.46640106136302	8	0.53125	3	ENSG00000184261	47521245	chr2	47521101	47521293	1	iPSC
1078	ENSG00000179915*51032393_51032534	78	28.106938645110397	6	0.5641025641025641	1	ENSG00000179915	51032437	chr2	51032393	51032534	1	iPSC
1079	ENSG00000115239*53786820_53786912	315	22.869193252058544	21	0.4349206349206349	0	ENSG00000115239	53786830	chr2	53786820	53786912	1	iPSC
1080	ENSG00000115239*53786676_53786810	247	15.362291495737216	35	0.4898785425101215	1	ENSG00000115239	53786750	chr2	53786676	53786810	1	iPSC
1081	ENSG00000115310*55050144_55050288	2479	21.283796653792763	318	0.4582492940701896	1	ENSG00000115310	55050244	chr2	55050144	55050288	1	iPSC
1082	ENSG00000115355*55419542_55419636	84	27.129319932501076	5	0.119047619047619	7	ENSG00000115355	55419621	chr2	55419542	55419636	1	iPSC
1083	ENSG00000275052*55617530_55617650	511	31.54362059117501	49	0.4324853228962818	1	ENSG00000275052	55617647	chr2	55617530	55617650	1	iPSC
1084	ENSG00000138035*55693661_55693751	2834	11.789826122551595	493	0.4721242060691602	0	ENSG00000138035	55693724	chr2	55693661	55693751	1	iPSC
1085	ENSG00000115392*58241215_58241263	1108	11.958260743101398	144	0.5081227436823105	0	ENSG00000115392	58241234	chr2	58241215	58241263	1	iPSC
1086	ENSG00000119866*60457649_60457799	95	44.0	10	0.0210526315789473	3	ENSG00000119866	60457676	chr2	60457649	60457799	0	iPSC
1087	ENSG00000119866*60553216_60553354	55	42.08325082500163	4	0.3090909090909091	7	ENSG00000119866	60553258	chr2	60553216	60553354	0	iPSC
1088	ENSG00000115464*61470649_61470754	577	28.705400188814647	43	0.6187175043327556	0	ENSG00000115464	61470661	chr2	61470649	61470754	1	iPSC
1089	ENSG00000186889*62506087_62506245	199	33.76388603226827	12	0.4321608040201005	0	ENSG00000186889	62506187	chr2	62506087	62506245	1	iPSC
1090	ENSG00000186889*62506029_62506071	53	11.874342087037917	6	0.4528301886792453	1	ENSG00000186889	62506065	chr2	62506029	62506071	1	iPSC
1091	ENSG00000143951*63588427_63588532	115	19.235384061671343	12	0.4260869565217391	2	ENSG00000143951	63588494	chr2	63588427	63588532	1	iPSC
1092	ENSG00000179833*64653694_64653863	242	27.2213151776324	67	0.5702479338842975	0	ENSG00000179833	64653802	chr2	64653694	64653863	1	iPSC
1093	ENSG00000179833*64750706_64750893	53	53.81449618829484	5	0.5283018867924528	2	ENSG00000179833	64750883	chr2	64750706	64750893	1	iPSC
1094	ENSG00000115977*69643784_69643875	117	24.186773244895647	11	0.6495726495726496	1	ENSG00000115977	69643810	chr2	69643784	69643875	1	iPSC
1095	ENSG00000116001*70248404_70248549	2659	30.479501308256346	511	0.5866867243324558	0	ENSG00000116001	70248467	chr2	70248404	70248549	1	iPSC
1096	ENSG00000035141*70297181_70297367	200	50.35871324805669	16	0.025	2	ENSG00000035141	70297207	chr2	70297181	70297367	0	iPSC
1097	ENSG00000035141*70296539_70296661	52	37.05401462729781	3	0.0384615384615384	8	ENSG00000035141	70296540	chr2	70296539	70296661	0	iPSC
1098	ENSG00000144036*72825796_72825926	609	45.33210782657255	60	0.5106732348111659	0	ENSG00000144036	72825804	chr2	72825796	72825926	1	iPSC
1099	ENSG00000144040*73071603_73071715	225	19.621416870348583	25	0.2533333333333333	1	ENSG00000144040	73071616	chr2	73071603	73071715	1	iPSC
1100	ENSG00000204843*74391836_74391976	240	26.362852652928137	22	0.5666666666666667	0	ENSG00000204843	74391922	chr2	74391836	74391976	1	iPSC
1101	ENSG00000204843*74370619_74370715	83	23.323807579381203	8	0.0	8	ENSG00000204843	74370675	chr2	74370619	74370715	0	iPSC
1102	ENSG00000115275*74465127_74465298	896	25.099800796022265	59	0.296875	0	ENSG00000115275	74465251	chr2	74465127	74465298	1	iPSC
1103	ENSG00000115275*74462111_74462242	92	33.04542328371661	12	0.0326086956521739	2	ENSG00000115275	74462155	chr2	74462111	74462242	0	iPSC
1104	ENSG00000115275*74462250_74462430	60	53.61902647381804	4	0.0333333333333333	5	ENSG00000115275	74462404	chr2	74462250	74462430	0	iPSC
1105	ENSG00000005436*75710725_75710872	1446	21.354156504062622	185	0.3734439834024896	0	ENSG00000005436	75710804	chr2	75710725	75710872	1	iPSC
1106	ENSG00000005436*75710574_75710703	256	29.0516780926679	27	0.27734375	1	ENSG00000005436	75710601	chr2	75710574	75710703	1	iPSC
1107	ENSG00000152291*85328055_85328185	95	29.444863728670917	14	0.3684210526315789	3	ENSG00000152291	85328129	chr2	85328055	85328185	1	iPSC
1108	ENSG00000115486*85561384_85561430	272	13.152946437965904	35	0.5	0	ENSG00000115486	85561390	chr2	85561384	85561430	1	iPSC
1109	ENSG00000168890*85602578_85602686	231	14.0	83	0.3376623376623376	0	ENSG00000168890	85602605	chr2	85602578	85602686	1	iPSC
1110	ENSG00000168890*85598880_85599040	50	36.02776706930364	3	0.02	2	ENSG00000168890	85598892	chr2	85598880	85599040	0	iPSC
1111	ENSG00000132305*86195337_86195521	2550	25.84569596664017	339	0.4474509803921568	0	ENSG00000132305	86195350	chr2	86195337	86195521	1	iPSC
1112	ENSG00000239305*86623620_86623754	78	27.0	13	0.5512820512820513	0	ENSG00000239305	86623722	chr2	86623620	86623754	1	iPSC
1113	ENSG00000084090*96208602_96208719	4217	16.852299546352718	1299	0.2542091534266066	0	ENSG00000084090	96208713	chr2	96208602	96208719	1	iPSC
1114	ENSG00000144028*96305392_96305490	4146	16.911534525287763	548	0.4857694163048722	0	ENSG00000144028	96305396	chr2	96305392	96305490	1	iPSC
1115	ENSG00000135951*99141427_99141501	83	12.96148139681572	13	0.2891566265060241	1	ENSG00000135951	99141442	chr2	99141427	99141501	1	iPSC
1116	ENSG00000115514*99336238_99336362	923	21.6794833886788	88	0.3716143011917659	0	ENSG00000115514	99336244	chr2	99336238	99336362	1	iPSC
1117	ENSG00000115641*105398841_105398990	3281	23.706539182259394	303	0.4821700701005791	0	ENSG00000115641	105398911	chr2	105398841	105398990	1	iPSC
1118	ENSG00000144057*106886438_106886594	106	24.79919353527449	14	0.3867924528301887	0	ENSG00000144057	106886503	chr2	106886438	106886594	1	iPSC
1119	ENSG00000186522*109613926_109614033	182	19.672315572906	16	0.5439560439560439	2	ENSG00000186522	109614009	chr2	109613926	109614033	1	iPSC
1120	ENSG00000074054*121338437_121338579	91	36.91882988394946	11	0.0219780219780219	1	ENSG00000074054	121338552	chr2	121338437	121338579	1	iPSC
1121	ENSG00000136717*127107083_127107178	569	28.30194339616981	47	0.5289982425307557	1	ENSG00000136717	127107166	chr2	127107083	127107178	1	iPSC
1122	ENSG00000136717*127048361_127048521	73	48.72371086031933	3	0.0410958904109589	2	ENSG00000136717	127048490	chr2	127048361	127048521	0	iPSC
1123	ENSG00000169967*127387784_127387964	470	19.0	90	0.5617021276595745	0	ENSG00000169967	127387864	chr2	127387784	127387964	1	iPSC
1124	ENSG00000136709*127706321_127706441	132	29.73213749463701	8	0.0227272727272727	2	ENSG00000136709	127706355	chr2	127706321	127706441	0	iPSC
1125	ENSG00000136710*130342222_130342317	59	22.825424421026653	9	0.4915254237288136	1	ENSG00000136710	130342242	chr2	130342222	130342317	1	iPSC
1126	ENSG00000173272*131492331_131492486	171	37.1887079635741	18	0.4327485380116959	2	ENSG00000173272	131492352	chr2	131492331	131492486	1	iPSC
1127	ENSG00000115947*148020606_148020719	1321	15.811388300841896	228	0.2513247539742619	0	ENSG00000115947	148020649	chr2	148020606	148020719	1	iPSC
1128	ENSG00000162980*151828216_151828384	8877	27.331300737432898	679	0.3701701025121099	0	ENSG00000162980	151828360	chr2	151828216	151828384	1	iPSC
1129	ENSG00000196504*152717697_152717887	1102	47.7179211617606	78	0.5027223230490018	1	ENSG00000196504	152717843	chr2	152717697	152717887	1	iPSC
1130	ENSG00000123636*159615393_159615518	128	28.792360097775937	23	0.6171875	1	ENSG00000123636	159615447	chr2	159615393	159615518	1	iPSC
1131	ENSG00000153250*160493288_160493456	933	28.053520278211074	43	0.360128617363344	1	ENSG00000153250	160493395	chr2	160493288	160493456	1	iPSC
1132	ENSG00000153250*160274294_160274459	396	17.0	50	0.1616161616161616	2	ENSG00000153250	160274377	chr2	160274294	160274459	0	iPSC
1133	ENSG00000153250*160272785_160272934	51	37.76241517699841	5	0.0	15	ENSG00000153250	160272898	chr2	160272785	160272934	0	iPSC
1134	ENSG00000115339*165794081_165794247	743	28.792360097775937	44	0.3876177658142665	0	ENSG00000115339	165794091	chr2	165794081	165794247	1	iPSC
1135	ENSG00000115339*165794019_165794078	125	13.30413469565007	18	0.4	1	ENSG00000115339	165794019	chr2	165794019	165794078	1	iPSC
1136	ENSG00000152253*168890317_168890414	1892	10.63014581273465	438	0.4101479915433403	0	ENSG00000152253	168890319	chr2	168890317	168890414	1	iPSC
1137	ENSG00000198586*171160566_171160726	413	37.25587202039432	15	0.4624697336561743	2	ENSG00000198586	171160612	chr2	171160566	171160726	1	iPSC
1138	ENSG00000198586*171159619_171159753	70	23.769728648009423	10	0.4428571428571428	8	ENSG00000198586	171159707	chr2	171159619	171159753	0	iPSC
1139	ENSG00000123600*171434672_171434692	93	3.872983346207417	20	0.3978494623655914	1	ENSG00000123600	171434680	chr2	171434672	171434692	1	iPSC
1140	ENSG00000138430*174248450_174248490	5229	9.69535971483266	386	0.571619812583668	0	ENSG00000138430	174248488	chr2	174248450	174248490	1	iPSC
1141	ENSG00000115966*175168048_175168184	722	19.748417658131498	76	0.4335180055401662	0	ENSG00000115966	175168089	chr2	175168048	175168184	1	iPSC
1142	ENSG00000154518*175181655_175181702	122	10.295630140987	45	0.5737704918032787	3	ENSG00000154518	175181656	chr2	175181655	175181702	1	iPSC
1143	ENSG00000116044*177392571_177392587	326	3.4641016151377544	88	0.3926380368098159	1	ENSG00000116044	177392580	chr2	177392571	177392587	1	iPSC
1144	ENSG00000180228*178450944_178451177	6454	23.68543856465402	512	0.3977378370003099	0	ENSG00000180228	178451035	chr2	178450944	178451177	1	iPSC
1145	ENSG00000180228*178450510_178450686	1008	23.323807579381203	108	0.2986111111111111	1	ENSG00000180228	178450628	chr2	178450510	178450686	1	iPSC
1146	ENSG00000187231*179264582_179264723	1106	22.516660498395403	109	0.4773960216998191	0	ENSG00000187231	179264680	chr2	179264582	179264723	1	iPSC
1147	ENSG00000061676*183037991_183038108	78	31.654383582688823	4	0.2564102564102564	7	ENSG00000061676	183038024	chr2	183037991	183038108	1	iPSC
1148	ENSG00000115415*191014020_191014144	1853	16.852299546352718	276	0.4166216945493793	0	ENSG00000115415	191014061	chr2	191014020	191014144	1	iPSC
1149	ENSG00000144381*197500140_197500249	137	16.583123951777	21	0.5255474452554745	9	ENSG00000144381	197500180	chr2	197500140	197500249	1	iPSC
1150	ENSG00000144381*197499903_197499976	69	15.588457268119896	8	0.3768115942028985	11	ENSG00000144381	197499935	chr2	197499903	197499976	1	iPSC
1151	ENSG00000162971*199955488_199955626	244	28.792360097775937	22	0.4877049180327868	0	ENSG00000162971	199955562	chr2	199955488	199955626	1	iPSC
1152	ENSG00000162971*199955392_199955467	55	22.956480566497994	12	0.6545454545454545	1	ENSG00000162971	199955399	chr2	199955392	199955467	1	iPSC
1153	ENSG00000240344*200888948_200889067	1171	33.80828300875393	103	0.4953031596925704	0	ENSG00000240344	200888978	chr2	200888948	200889067	1	iPSC
1154	ENSG00000240344*200889070_200889185	294	36.180105030251084	18	0.4727891156462585	1	ENSG00000240344	200889180	chr2	200889070	200889185	1	iPSC
1155	ENSG00000115942*200963490_200963569	1410	13.711309200802088	151	0.5014184397163121	0	ENSG00000115942	200963538	chr2	200963490	200963569	1	iPSC
1156	ENSG00000138442*202911436_202911619	2381	19.544820285692065	174	0.4178916421671566	0	ENSG00000138442	202911560	chr2	202911436	202911619	1	iPSC
1157	ENSG00000138442*202911950_202912147	291	29.154759474226505	27	0.6219931271477663	2	ENSG00000138442	202912038	chr2	202911950	202912147	1	iPSC
1158	ENSG00000138413*208254937_208255064	7665	18.2208671582886	2188	0.5418134377038487	0	ENSG00000138413	208254960	chr2	208254937	208255064	1	iPSC
1159	ENSG00000115365*210476489_210476670	570	21.40093455903269	130	0.3333333333333333	0	ENSG00000115365	210476618	chr2	210476489	210476670	1	iPSC
1160	ENSG00000115414*215435902_215435960	241	5.744562646538029	125	0.5767634854771784	0	ENSG00000115414	215435957	chr2	215435902	215435960	1	iPSC
1161	ENSG00000118242*216013346_216013537	1002	39.774363602702685	52	0.5039920159680639	0	ENSG00000118242	216013439	chr2	216013346	216013537	1	iPSC
1162	ENSG00000118242*216013232_216013342	128	31.622776601683796	28	0.265625	1	ENSG00000118242	216013233	chr2	216013232	216013342	1	iPSC
1163	ENSG00000115568*218659365_218659544	392	40.024992192379	30	0.5255102040816326	0	ENSG00000115568	218659497	chr2	218659365	218659544	1	iPSC
1164	ENSG00000127824*219253171_219253263	262	11.224972160321824	42	0.4961832061068702	0	ENSG00000127824	219253240	chr2	219253171	219253263	1	iPSC
1165	ENSG00000124006*219571280_219571479	418	51.52669211195301	31	0.3803827751196172	2	ENSG00000124006	219571399	chr2	219571280	219571479	1	iPSC
1166	ENSG00000124006*219566831_219566964	58	34.61213659975356	9	0.0689655172413793	8	ENSG00000124006	219566895	chr2	219566831	219566964	0	iPSC
1167	ENSG00000169047*226799502_226799646	51	41.89272013130682	6	0.4901960784313725	1	ENSG00000169047	226799628	chr2	226799502	226799646	1	iPSC
1168	ENSG00000163053*230068555_230068687	114	24.596747752497688	17	0.4912280701754385	1	ENSG00000163053	230068620	chr2	230068555	230068687	1	iPSC
1169	ENSG00000135899*230219957_230220081	60	26.1725046566048	10	0.6833333333333333	1	ENSG00000135899	230220003	chr2	230219957	230220081	1	iPSC
1170	ENSG00000115053*231464334_231464493	8514	9.219544457292889	2550	0.5139769790932581	0	ENSG00000115053	231464373	chr2	231464334	231464493	1	iPSC
1171	ENSG00000115053*231460668_231460755	159	23.53720459187964	15	0.0377358490566037	3	ENSG00000115053	231460743	chr2	231460668	231460755	0	iPSC
1172	ENSG00000130294*240715168_240715344	178	45.24378410345447	5	0.0449438202247191	5	ENSG00000130294	240715175	chr2	240715168	240715344	1	iPSC
1173	ENSG00000115694*241508441_241508540	4863	19.6468827043885	525	0.495784495167592	0	ENSG00000115694	241508473	chr2	241508441	241508540	1	iPSC
1174	ENSG00000115694*241508152_241508282	420	27.14774392099645	25	0.3333333333333333	1	ENSG00000115694	241508232	chr2	241508152	241508282	1	iPSC
1175	ENSG00000176946*241633025_241633136	179	28.08914381037628	12	0.0446927374301676	1	ENSG00000176946	241633056	chr2	241633025	241633136	0	iPSC
1176	ENSG00000168393*241686653_241686831	9802	16.24807680927192	853	0.3020812079167517	0	ENSG00000168393	241686676	chr2	241686653	241686831	1	iPSC
1177	ENSG00000072756*3126932_3127019	1918	16.09347693943108	476	0.4588112617309697	0	ENSG00000072756	3126950	chr3	3126932	3127019	1	iPSC
1178	ENSG00000175928*3799744_3799909	120	39.0	15	0.3	13	ENSG00000175928	3799768	chr3	3799744	3799909	0	iPSC
1179	ENSG00000170364*4303303_4303460	409	30.7571129984594	31	0.334963325183374	0	ENSG00000170364	4303332	chr3	4303303	4303460	1	iPSC
1180	ENSG00000170364*4303564_4303750	225	29.546573405388315	31	0.5288888888888889	1	ENSG00000170364	4303636	chr3	4303564	4303750	1	iPSC
1181	ENSG00000134108*5122244_5122353	2893	20.615528128088304	724	0.4210162461113031	0	ENSG00000134108	5122291	chr3	5122244	5122353	1	iPSC
1182	ENSG00000134077*9363000_9363171	4445	20.12461179749811	507	0.2974128233970753	0	ENSG00000134077	9363081	chr3	9363000	9363171	1	iPSC
1183	ENSG00000134077*9363176_9363260	113	16.911534525287763	44	0.5575221238938053	3	ENSG00000134077	9363202	chr3	9363176	9363260	1	iPSC
1184	ENSG00000163719*9649432_9649596	3632	19.235384061671343	511	0.3337004405286343	0	ENSG00000163719	9649502	chr3	9649432	9649596	1	iPSC
1185	ENSG00000163719*9701787_9701889	52	31.95309061734092	5	0.0961538461538461	5	ENSG00000163719	9701811	chr3	9701787	9701889	0	iPSC
1186	ENSG00000114026*9749943_9750023	721	17.349351572897472	137	0.49375866851595	1	ENSG00000114026	9749951	chr3	9749943	9750023	1	iPSC
1187	ENSG00000114026*9750031_9750172	154	31.670175244226236	19	0.3116883116883117	2	ENSG00000114026	9750092	chr3	9750031	9750172	1	iPSC
1188	ENSG00000241553*9792996_9793148	1770	21.54065922853801	441	0.2152542372881355	0	ENSG00000241553	9793076	chr3	9792996	9793148	1	iPSC
1189	ENSG00000241553*9806703_9806856	97	35.98610843089316	8	0.0412371134020618	6	ENSG00000241553	9806802	chr3	9806703	9806856	0	iPSC
1190	ENSG00000144554*10026413_10026541	1521	18.57417562100671	171	0.3083497698882314	0	ENSG00000144554	10026416	chr3	10026413	10026541	1	iPSC
1191	ENSG00000134086*10141686_10141844	2008	15.394804318340652	275	0.5219123505976095	0	ENSG00000134086	10141790	chr3	10141686	10141844	1	iPSC
1192	ENSG00000134086*10141849_10142010	75	42.87190222045204	4	0.1066666666666666	2	ENSG00000134086	10141869	chr3	10141849	10142010	1	iPSC
1193	ENSG00000154743*12484431_12484626	1603	25.219040425836983	195	0.3187772925764192	0	ENSG00000154743	12484493	chr3	12484431	12484626	1	iPSC
1194	ENSG00000163517*13480269_13480365	337	20.808652046684813	39	0.4836795252225519	0	ENSG00000163517	13480305	chr3	13480269	13480365	1	iPSC
1195	ENSG00000170876*14124942_14125109	854	27.622454633866266	120	0.4613583138173302	0	ENSG00000170876	14125020	chr3	14124942	14125109	1	iPSC
1196	ENSG00000131389*14402575_14402743	631	26.43860813280457	138	0.4310618066561014	0	ENSG00000131389	14402620	chr3	14402575	14402743	1	iPSC
1197	ENSG00000154781*14651745_14651868	965	19.79898987322333	221	0.4145077720207253	0	ENSG00000154781	14651761	chr3	14651745	14651868	1	iPSC
1198	ENSG00000177463*14947583_14947648	398	7.3484692283495345	105	0.6331658291457286	0	ENSG00000177463	14947586	chr3	14947583	14947648	1	iPSC
1199	ENSG00000131375*15206151_15206372	773	31.984371183438952	67	0.3182406209573092	0	ENSG00000131375	15206263	chr3	15206151	15206372	1	iPSC
1200	ENSG00000169814*15601943_15602096	307	19.849433241279208	79	0.4560260586319218	1	ENSG00000169814	15602009	chr3	15601943	15602096	1	iPSC
1201	ENSG00000144566*19947096_19947253	3049	41.689327171351664	368	0.4135782223679895	0	ENSG00000144566	19947143	chr3	19947096	19947253	1	iPSC
1202	ENSG00000182247*23203019_23203204	3797	31.921779399024736	484	0.4392941796154859	0	ENSG00000182247	23203101	chr3	23203019	23203204	1	iPSC
1203	ENSG00000170142*23807232_23807421	459	47.97916214358062	41	0.0849673202614379	2	ENSG00000170142	23807361	chr3	23807232	23807421	0	iPSC
1204	ENSG00000170142*23810891_23811029	107	29.58039891549808	25	0.411214953271028	11	ENSG00000170142	23810943	chr3	23810891	23811029	1	iPSC
1205	ENSG00000174738*23946121_23946142	59	5.830951894845301	10	0.5254237288135594	3	ENSG00000174738	23946134	chr3	23946121	23946142	1	iPSC
1206	ENSG00000187118*28241686_28241829	1299	18.43908891458577	149	0.6212471131639723	1	ENSG00000187118	28241737	chr3	28241686	28241829	1	iPSC
1207	ENSG00000163527*31532872_31533003	2094	25.70992026436488	325	0.4799426934097421	0	ENSG00000163527	31532976	chr3	31532872	31533003	1	iPSC
1208	ENSG00000163527*31532637_31532751	348	27.910571473905726	59	0.5689655172413793	1	ENSG00000163527	31532647	chr3	31532637	31532751	1	iPSC
1209	ENSG00000170293*32238678_32238786	2038	22.11334438749598	688	0.6545632973503435	0	ENSG00000170293	32238735	chr3	32238678	32238786	1	iPSC
1210	ENSG00000153551*32391794_32392013	3746	33.896902513356586	658	0.3384943940202883	0	ENSG00000153551	32391875	chr3	32391794	32392013	1	iPSC
1211	ENSG00000182973*32685144_32685280	1299	19.87460691435179	211	0.380292532717475	0	ENSG00000182973	32685197	chr3	32685144	32685280	1	iPSC
1212	ENSG00000182973*32685284_32685393	1001	22.60530911091463	91	0.4715284715284715	1	ENSG00000182973	32685340	chr3	32685284	32685393	1	iPSC
1213	ENSG00000170275*33113978_33114103	8707	21.517434791350013	2760	0.6188124497530723	0	ENSG00000170275	33114061	chr3	33113978	33114103	1	iPSC
1214	ENSG00000170275*33114275_33114406	78	38.09199390948182	5	0.0641025641025641	6	ENSG00000170275	33114277	chr3	33114275	33114406	1	iPSC
1215	ENSG00000170248*33798570_33798766	1936	25.475478405713996	304	0.5129132231404959	0	ENSG00000170248	33798633	chr3	33798570	33798766	1	iPSC
1216	ENSG00000170248*33798841_33798962	57	31.352830813181765	17	0.1228070175438596	8	ENSG00000170248	33798933	chr3	33798841	33798962	1	iPSC
1217	ENSG00000144681*36380343_36380372	238	9.1104335791443	143	0.5252100840336135	0	ENSG00000144681	36380343	chr3	36380343	36380372	1	iPSC
1218	ENSG00000144681*36380393_36380564	198	30.54504869860253	13	0.1969696969696969	1	ENSG00000144681	36380482	chr3	36380393	36380564	1	iPSC
1219	ENSG00000076242*36993726_36993847	564	19.544820285692065	164	0.5921985815602837	1	ENSG00000076242	36993825	chr3	36993726	36993847	1	iPSC
1220	ENSG00000144674*37243177_37243387	2796	24.63736998950984	1141	0.6080114449213162	0	ENSG00000144674	37243270	chr3	37243177	37243387	1	iPSC
1221	ENSG00000144674*37302182_37302323	68	49.15282290977803	6	0.0294117647058823	15	ENSG00000144674	37302189	chr3	37302182	37302323	1	iPSC
1222	ENSG00000114739*38492169_38492335	111	40.93897898091744	12	0.036036036036036	8	ENSG00000114739	38492236	chr3	38492169	38492335	0	iPSC
1223	ENSG00000114739*38491777_38491910	100	35.35533905932738	13	0.04	15	ENSG00000114739	38491805	chr3	38491777	38491910	0	iPSC
1224	ENSG00000157036*38496286_38496417	1503	13.152946437965904	257	0.4078509647371923	0	ENSG00000157036	38496348	chr3	38496286	38496417	1	iPSC
1225	ENSG00000114742*39052012_39052100	589	13.527749258468685	173	0.6604414261460102	0	ENSG00000114742	39052015	chr3	39052012	39052100	1	iPSC
1226	ENSG00000144659*39383369_39383471	1697	21.587033144922906	275	0.5032410135533294	0	ENSG00000144659	39383369	chr3	39383369	39383471	1	iPSC
1227	ENSG00000144659*39383590_39383766	1058	19.28730152198591	212	0.6323251417769377	1	ENSG00000144659	39383643	chr3	39383590	39383766	1	iPSC
1228	ENSG00000168028*39406715_39406762	9086	3.4641016151377544	7894	0.7574290116662998	0	ENSG00000168028	39406719	chr3	39406715	39406762	1	iPSC
1229	ENSG00000168028*39410845_39410992	118	40.718546143004666	10	0.0423728813559322	2	ENSG00000168028	39410905	chr3	39410845	39410992	0	iPSC
1230	ENSG00000168028*39411644_39411771	76	39.33192087859428	6	0.0263157894736842	6	ENSG00000168028	39411647	chr3	39411644	39411771	0	iPSC
1231	ENSG00000114784*40309706_40309813	9135	32.72613634390714	1782	0.5222769567597154	0	ENSG00000114784	40309706	chr3	40309706	40309813	1	iPSC
1232	ENSG00000188846*40457292_40457400	9767	7.211102550927978	6440	0.5863622401965803	0	ENSG00000188846	40457338	chr3	40457292	40457400	1	iPSC
1233	ENSG00000172888*40524877_40525033	638	39.98749804626441	104	0.4749216300940438	0	ENSG00000172888	40524980	chr3	40524877	40525033	1	iPSC
1234	ENSG00000168036*41199401_41199663	5882	18.43908891458577	4530	0.6326079564773887	0	ENSG00000168036	41199504	chr3	41199401	41199663	1	iPSC
1235	ENSG00000168036*41200073_41200163	143	21.54065922853801	27	0.4965034965034965	10	ENSG00000168036	41200114	chr3	41200073	41200163	1	iPSC
1236	ENSG00000182606*42160131_42160233	431	17.378147196982766	73	0.5846867749419954	0	ENSG00000182606	42160192	chr3	42160131	42160233	1	iPSC
1237	ENSG00000008324*42590801_42590984	9585	26.49528259898354	1059	0.4436098069900887	0	ENSG00000008324	42590859	chr3	42590801	42590984	1	iPSC
1238	ENSG00000008324*42582071_42582216	143	22.58317958127243	45	0.2657342657342657	1	ENSG00000008324	42582136	chr3	42582071	42582216	1	iPSC
1239	ENSG00000114857*42600654_42600785	1947	20.76053949202669	330	0.3574730354391371	0	ENSG00000114857	42600688	chr3	42600654	42600785	1	iPSC
1240	ENSG00000114857*42600914_42601066	470	29.61418578992169	57	0.5361702127659574	2	ENSG00000114857	42600981	chr3	42600914	42601066	1	iPSC
1241	ENSG00000114857*42647959_42648128	102	46.593991028886975	7	0.0588235294117647	11	ENSG00000114857	42648062	chr3	42647959	42648128	1	iPSC
1242	ENSG00000114857*42648159_42648331	76	48.60041152089147	5	0.0526315789473684	18	ENSG00000114857	42648257	chr3	42648159	42648331	0	iPSC
1243	ENSG00000114857*42648343_42648550	51	49.84977432245807	5	0.0196078431372549	30	ENSG00000114857	42648405	chr3	42648343	42648550	0	iPSC
1244	ENSG00000144649*42979266_42979387	139	28.77498913987632	17	0.4388489208633093	0	ENSG00000144649	42979339	chr3	42979266	42979387	1	iPSC
1245	ENSG00000179152*44338118_44338204	794	11.180339887498947	227	0.6309823677581864	0	ENSG00000179152	44338128	chr3	44338118	44338204	1	iPSC
1246	ENSG00000179152*44338700_44338817	383	21.97726097583591	77	0.5691906005221932	1	ENSG00000179152	44338765	chr3	44338700	44338817	1	iPSC
1247	ENSG00000179152*44338431_44338545	111	30.066592756745816	18	0.3063063063063063	2	ENSG00000179152	44338450	chr3	44338431	44338545	1	iPSC
1248	ENSG00000186448*44624999_44625131	562	21.236760581595306	86	0.4857651245551601	0	ENSG00000186448	44625032	chr3	44624999	44625131	1	iPSC
1249	ENSG00000186448*44584887_44584984	113	26.38181191654584	18	0.5752212389380531	1	ENSG00000186448	44584968	chr3	44584887	44584984	1	iPSC
1250	ENSG00000169981*44648731_44648814	646	17.175564037317667	120	0.5495356037151703	0	ENSG00000169981	44648741	chr3	44648731	44648814	1	iPSC
1251	ENSG00000196653*44712642_44712730	220	19.0	39	0.5818181818181818	0	ENSG00000196653	44712659	chr3	44712642	44712730	1	iPSC
1252	ENSG00000163808*44761727_44761874	1265	19.849433241279208	337	0.4031620553359684	0	ENSG00000163808	44761793	chr3	44761727	44761874	1	iPSC
1253	ENSG00000075914*44976164_44976325	7474	13.45362404707371	867	0.3482740165908483	0	ENSG00000075914	44976243	chr3	44976164	44976325	1	iPSC
1254	ENSG00000011376*45388560_45388652	637	17.916472867168917	156	0.5886970172684458	0	ENSG00000011376	45388575	chr3	45388560	45388652	1	iPSC
1255	ENSG00000144791*45594104_45594238	58	37.62977544445356	9	0.5689655172413793	0	ENSG00000144791	45594114	chr3	45594104	45594238	1	iPSC
1256	ENSG00000144791*45680203_45680360	52	45.044422518220834	5	0.0576923076923076	2	ENSG00000144791	45680336	chr3	45680203	45680360	0	iPSC
1257	ENSG00000211456*45689198_45689297	217	25.612496949731398	16	0.5023041474654378	1	ENSG00000211456	45689238	chr3	45689198	45689297	1	iPSC
1258	ENSG00000241186*46577613_46577842	7967	19.157244060668017	1430	0.517384209865696	0	ENSG00000241186	46577742	chr3	46577613	46577842	0	iPSC
1259	ENSG00000241186*46574533_46574567	136	3.3166247903554	64	0.7941176470588235	7	ENSG00000241186	46574536	chr3	46574533	46574567	1	iPSC
1260	ENSG00000160796*46979685_46979762	50	29.410882339705484	17	0.44	2	ENSG00000160796	46979685	chr3	46979685	46979762	1	iPSC
1261	ENSG00000114648*47282916_47283003	439	9.539392014169456	108	0.4419134396355353	0	ENSG00000114648	47282943	chr3	47282916	47283003	1	iPSC
1262	ENSG00000076201*47381010_47381150	526	17.635192088548397	56	0.3726235741444867	0	ENSG00000076201	47381026	chr3	47381010	47381150	1	iPSC
1263	ENSG00000132153*47803081_47803202	2511	17.60681686165901	452	0.3930704898446834	0	ENSG00000132153	47803137	chr3	47803081	47803202	1	iPSC
1264	ENSG00000132153*47824928_47825101	1161	12.0	277	0.4883720930232558	1	ENSG00000132153	47825014	chr3	47824928	47825101	1	iPSC
1265	ENSG00000164048*48241099_48241202	1984	16.431676725154983	581	0.3336693548387097	0	ENSG00000164048	48241100	chr3	48241099	48241202	1	iPSC
1266	ENSG00000232112*48440256_48440361	9822	13.490737563232042	3161	0.494603950315618	0	ENSG00000232112	48440275	chr3	48440256	48440361	1	iPSC
1267	ENSG00000178467*48989888_48989966	59	24.0	24	0.5084745762711864	1	ENSG00000178467	48989891	chr3	48989888	48989966	1	iPSC
1268	ENSG00000178252*49007262_49007437	762	26.115129714401192	175	0.3884514435695538	0	ENSG00000178252	49007421	chr3	49007262	49007437	1	iPSC
1269	ENSG00000178252*49015513_49015640	116	36.60601043544625	12	0.0344827586206896	9	ENSG00000178252	49015544	chr3	49015513	49015640	0	iPSC
1270	ENSG00000173402*49470212_49470411	2899	22.427661492005804	401	0.4825802000689893	0	ENSG00000173402	49470288	chr3	49470212	49470411	1	iPSC
1271	ENSG00000164062*49674306_49674467	4688	16.64331697709324	639	0.4364334470989761	0	ENSG00000164062	49674378	chr3	49674306	49674467	1	iPSC
1272	ENSG00000164062*49676375_49676509	61	42.49705872175156	4	0.0327868852459016	10	ENSG00000164062	49676451	chr3	49676375	49676509	0	iPSC
1273	ENSG00000004534*49940018_49940219	3723	24.71841418861655	710	0.4155251141552511	0	ENSG00000004534	49940151	chr3	49940018	49940219	1	iPSC
1274	ENSG00000004534*49940432_49940528	54	22.0	13	0.6111111111111112	11	ENSG00000004534	49940491	chr3	49940432	49940528	1	iPSC
1275	ENSG00000003756*50088918_50089020	504	13.711309200802088	54	0.3452380952380952	0	ENSG00000003756	50088944	chr3	50088918	50089020	1	iPSC
1276	ENSG00000114353*50236120_50236246	5726	18.05547008526779	2029	0.483059727558505	0	ENSG00000114353	50236203	chr3	50236120	50236246	1	iPSC
1277	ENSG00000114353*50256939_50257082	195	41.67733196834941	10	0.0564102564102564	6	ENSG00000114353	50257072	chr3	50256939	50257082	0	iPSC
1278	ENSG00000114353*50256191_50256312	123	36.46916505762094	8	0.048780487804878	12	ENSG00000114353	50256206	chr3	50256191	50256312	0	iPSC
1279	ENSG00000114395*50351161_50351224	99	18.81488772222678	15	0.4242424242424242	1	ENSG00000114395	50351209	chr3	50351161	50351224	1	iPSC
1280	ENSG00000271858*50365333_50365449	168	17.60681686165901	39	0.5238095238095238	0	ENSG00000271858	50365369	chr3	50365333	50365449	1	iPSC
1281	ENSG00000271858*50365466_50365598	60	25.96150997149434	6	0.5666666666666667	1	ENSG00000271858	50365494	chr3	50365466	50365598	1	iPSC
1282	ENSG00000114735*50569433_50569643	821	31.78049716414141	98	0.3763702801461632	0	ENSG00000114735	50569521	chr3	50569433	50569643	1	iPSC
1283	ENSG00000114735*50569151_50569258	96	16.941074346097416	21	0.5104166666666666	1	ENSG00000114735	50569178	chr3	50569151	50569258	1	iPSC
1284	ENSG00000145050*51385290_51385355	3108	12.0	2396	0.6685971685971686	0	ENSG00000145050	51385290	chr3	51385290	51385355	1	iPSC
1285	ENSG00000243989*51983418_51983582	2902	27.67670500619609	303	0.4462439696760855	0	ENSG00000243989	51983534	chr3	51983418	51983582	1	iPSC
1286	ENSG00000243989*51983339_51983400	60	18.083141320025124	22	0.5333333333333333	1	ENSG00000243989	51983342	chr3	51983339	51983400	1	iPSC
1287	ENSG00000023330*52198086_52198249	1761	23.727621035409346	459	0.4787052810902896	0	ENSG00000023330	52198120	chr3	52198086	52198249	1	iPSC
1288	ENSG00000163938*52685932_52686146	5352	14.38749456993816	3150	0.5224215246636771	0	ENSG00000163938	52686031	chr3	52685932	52686146	1	iPSC
1289	ENSG00000114902*52706070_52706197	9451	22.516660498395403	1891	0.5106337953655697	0	ENSG00000114902	52706099	chr3	52706070	52706197	1	iPSC
1290	ENSG00000114902*52705782_52705919	147	25.84569596664017	44	0.2993197278911564	2	ENSG00000114902	52705840	chr3	52705782	52705919	1	iPSC
1291	ENSG00000180376*56557160_56557259	1364	16.61324772583615	166	0.3057184750733138	0	ENSG00000180376	56557196	chr3	56557160	56557259	1	iPSC
1292	ENSG00000157500*57227725_57227918	4730	39.82461550347976	348	0.3801268498942917	0	ENSG00000157500	57227747	chr3	57227725	57227918	1	iPSC
1293	ENSG00000174840*57556273_57556378	396	16.278820596099706	71	0.6161616161616161	0	ENSG00000174840	57556286	chr3	57556273	57556378	1	iPSC
1294	ENSG00000163681*57756222_57756344	1961	17.69180601295413	675	0.506374298827129	0	ENSG00000163681	57756308	chr3	57756222	57756344	1	iPSC
1295	ENSG00000136068*58170919_58171030	77	33.51119216023208	8	0.0129870129870129	4	ENSG00000136068	58170951	chr3	58170919	58171030	0	iPSC
1296	ENSG00000136068*58169600_58169786	57	52.07686626516615	5	0.0175438596491228	13	ENSG00000136068	58169692	chr3	58169600	58169786	0	iPSC
1297	ENSG00000163684*58306462_58306645	1247	19.6468827043885	177	0.4290296712109062	0	ENSG00000163684	58306551	chr3	58306462	58306645	1	iPSC
1298	ENSG00000163684*58306246_58306330	799	20.46948949045872	169	0.4981226533166458	1	ENSG00000163684	58306261	chr3	58306246	58306330	1	iPSC
1299	ENSG00000255154*58306469_58306602	745	19.92485884517128	138	0.4187919463087248	0	ENSG00000255154	58306551	chr3	58306469	58306602	1	iPSC
1300	ENSG00000255154*58306261_58306339	472	19.157244060668017	157	0.4936440677966102	1	ENSG00000255154	58306261	chr3	58306261	58306339	1	iPSC
1301	ENSG00000144724*61561568_61561701	1275	22.09072203437452	763	0.7050980392156863	0	ENSG00000144724	61561570	chr3	61561568	61561701	1	iPSC
1302	ENSG00000144746*69084936_69085072	3040	16.97056274847714	813	0.4092105263157894	0	ENSG00000144746	69085020	chr3	69084936	69085072	1	iPSC
1303	ENSG00000163605*72996802_72996882	6948	13.30413469565007	2856	0.4170984455958549	0	ENSG00000163605	72996810	chr3	72996802	72996882	1	iPSC
1304	ENSG00000163605*72996887_72997063	283	43.46262762420146	14	0.1978798586572438	2	ENSG00000163605	72997017	chr3	72996887	72997063	1	iPSC
1305	ENSG00000185008*75906698_75906918	103	46.94677837722201	13	0.4077669902912621	0	ENSG00000185008	75906801	chr3	75906698	75906918	1	iPSC
1306	ENSG00000185008*77040060_77040176	67	29.916550603303182	8	0.6567164179104478	1	ENSG00000185008	77040149	chr3	77040060	77040176	1	iPSC
1307	ENSG00000185008*77039737_77039840	65	23.043437243605823	13	0.4923076923076923	2	ENSG00000185008	77039822	chr3	77039737	77039840	1	iPSC
1308	ENSG00000175161*84958980_84959081	4502	13.19090595827292	1510	0.5028876055086628	0	ENSG00000175161	84958990	chr3	84958980	84959081	1	iPSC
1309	ENSG00000175161*84959180_84959328	105	42.26109321823088	6	0.1142857142857142	2	ENSG00000175161	84959201	chr3	84959180	84959328	1	iPSC
1310	ENSG00000083937*87227271_87227427	3678	19.77371993328519	1150	0.5179445350734094	0	ENSG00000083937	87227311	chr3	87227271	87227427	1	iPSC
1311	ENSG00000113966*97764720_97764878	362	21.863211109075447	33	0.4889502762430939	0	ENSG00000113966	97764757	chr3	97764720	97764878	1	iPSC
1312	ENSG00000113966*97764527_97764607	175	18.520259177452136	32	0.4514285714285714	1	ENSG00000113966	97764547	chr3	97764527	97764607	1	iPSC
1313	ENSG00000064225*98732406_98732609	217	23.40939982143925	25	0.4285714285714285	0	ENSG00000064225	98732458	chr3	98732406	98732609	1	iPSC
1314	ENSG00000064225*98732240_98732387	73	40.36087214122113	12	0.4520547945205479	1	ENSG00000064225	98732287	chr3	98732240	98732387	1	iPSC
1315	ENSG00000184220*99817836_99817933	2886	18.466185312619388	481	0.458073458073458	0	ENSG00000184220	99817864	chr3	99817836	99817933	1	iPSC
1316	ENSG00000036054*100260991_100261106	567	11.0	159	0.5590828924162258	0	ENSG00000036054	100261011	chr3	100260991	100261106	1	iPSC
1317	ENSG00000114354*100709473_100709623	4146	36.7967389859482	271	0.4541726965750121	0	ENSG00000114354	100709562	chr3	100709473	100709623	1	iPSC
1318	ENSG00000114354*100709330_100709468	2256	36.701498607005135	414	0.5381205673758865	1	ENSG00000114354	100709360	chr3	100709330	100709468	1	iPSC
1319	ENSG00000114354*100709627_100709751	336	23.473389188611005	63	0.5446428571428571	3	ENSG00000114354	100709653	chr3	100709627	100709751	1	iPSC
1320	ENSG00000174173*101561867_101561988	3246	17.46424919657298	574	0.470117067159581	0	ENSG00000174173	101561884	chr3	101561867	101561988	1	iPSC
1321	ENSG00000174173*101565057_101565270	609	45.59605246071199	132	0.0344827586206896	1	ENSG00000174173	101565194	chr3	101565057	101565270	0	iPSC
1322	ENSG00000174173*101565404_101565492	63	28.284271247461906	5	0.0158730158730158	4	ENSG00000174173	101565414	chr3	101565404	101565492	0	iPSC
1323	ENSG00000081154*101574179_101574273	8270	10.816653826391969	1550	0.3437726723095526	0	ENSG00000081154	101574203	chr3	101574179	101574273	1	iPSC
1324	ENSG00000182504*101724593_101724699	247	19.235384061671343	67	0.5465587044534413	0	ENSG00000182504	101724613	chr3	101724593	101724699	1	iPSC
1325	ENSG00000144815*101779202_101779320	570	19.313207915827967	87	0.2912280701754386	0	ENSG00000144815	101779207	chr3	101779202	101779320	1	iPSC
1326	ENSG00000144815*101779607_101779688	59	17.549928774784245	13	0.5254237288135594	1	ENSG00000144815	101779663	chr3	101779607	101779688	1	iPSC
1327	ENSG00000144802*101849471_101849550	422	3.872983346207417	316	0.6421800947867299	0	ENSG00000144802	101849513	chr3	101849471	101849550	1	iPSC
1328	ENSG00000170017*105366908_105366937	191	6.0	140	0.5549738219895288	0	ENSG00000170017	105366908	chr3	105366908	105366937	1	iPSC
1329	ENSG00000114439*107522935_107523100	1781	25.65151067676132	247	0.4396406513194834	0	ENSG00000114439	107522959	chr3	107522935	107523100	1	iPSC
1330	ENSG00000114439*107523122_107523277	143	25.942243542145693	27	0.6153846153846154	4	ENSG00000114439	107523170	chr3	107523122	107523277	1	iPSC
1331	ENSG00000198919*108589704_108589833	1116	10.14889156509222	695	0.5188172043010753	0	ENSG00000198919	108589721	chr3	108589704	108589833	1	iPSC
1332	ENSG00000177707*111071610_111071734	116	32.7414110874898	35	0.3620689655172414	3	ENSG00000177707	111071639	chr3	111071610	111071734	1	iPSC
1333	ENSG00000144824*111974561_111974682	251	23.021728866442675	34	0.047808764940239	1	ENSG00000144824	111974614	chr3	111974561	111974682	0	iPSC
1334	ENSG00000144827*111979009_111979178	1266	14.45683229480096	196	0.4660347551342812	0	ENSG00000144827	111979033	chr3	111979009	111979178	1	iPSC
1335	ENSG00000144834*111999281_111999389	450	16.30950643030009	115	0.6422222222222222	0	ENSG00000144834	111999336	chr3	111999281	111999389	1	iPSC
1336	ENSG00000144834*111998828_111998956	118	26.758176320519304	16	0.4915254237288136	1	ENSG00000144834	111998869	chr3	111998828	111998956	1	iPSC
1337	ENSG00000091972*112333062_112333215	2699	24.35159132377184	752	0.5168580955909596	0	ENSG00000091972	112333155	chr3	112333062	112333215	1	iPSC
1338	ENSG00000163607*112990983_112991041	859	6.6332495807108	262	0.3806752037252619	0	ENSG00000163607	112990993	chr3	112990983	112991041	1	iPSC
1339	ENSG00000163607*112991255_112991326	65	12.529964086141668	14	0.4923076923076923	2	ENSG00000163607	112991302	chr3	112991255	112991326	1	iPSC
1340	ENSG00000163607*112991072_112991241	57	48.56953777832357	4	0.2280701754385964	3	ENSG00000163607	112991160	chr3	112991072	112991241	1	iPSC
1341	ENSG00000144857*113211415_113211600	112	41.89272013130682	41	0.6428571428571429	1	ENSG00000144857	113211481	chr3	113211415	113211600	1	iPSC
1342	ENSG00000114573*113747032_113747096	638	17.549928774784245	171	0.5893416927899686	1	ENSG00000114573	113747066	chr3	113747032	113747096	1	iPSC
1343	ENSG00000113845*119498546_119498670	9149	15.716233645501712	3208	0.5795168870914854	0	ENSG00000113845	119498566	chr3	119498546	119498670	1	iPSC
1344	ENSG00000065518*120596327_120596456	9896	17.74823934929885	1834	0.4246160064672595	0	ENSG00000065518	120596346	chr3	120596327	120596456	1	iPSC
1345	ENSG00000153767*120742636_120742842	833	19.1049731745428	160	0.3481392557022809	0	ENSG00000153767	120742740	chr3	120742636	120742842	1	iPSC
1346	ENSG00000114023*122384175_122384297	9822	21.6794833886788	2056	0.4084707798818978	0	ENSG00000114023	122384226	chr3	122384175	122384297	1	iPSC
1347	ENSG00000114491*124730432_124730519	2773	9.69535971483266	601	0.4597908402452217	0	ENSG00000114491	124730452	chr3	124730432	124730519	1	iPSC
1348	ENSG00000159685*126704239_126704335	4439	13.19090595827292	1448	0.551926109484118	0	ENSG00000159685	126704264	chr3	126704239	126704335	1	iPSC
1349	ENSG00000159685*126850947_126851015	52	16.401219466856727	8	0.5576923076923077	3	ENSG00000159685	126850979	chr3	126850947	126851015	1	iPSC
1350	ENSG00000073111*127598409_127598516	1489	8.426149773176359	382	0.3747481531229013	0	ENSG00000073111	127598427	chr3	127598409	127598516	1	iPSC
1351	ENSG00000058262*128052228_128052553	3485	34.322004603461025	276	0.4880918220946915	0	ENSG00000058262	128052410	chr3	128052228	128052553	1	iPSC
1352	ENSG00000075785*128726121_128726281	5923	19.131126469708992	1243	0.3059260509876751	0	ENSG00000075785	128726180	chr3	128726121	128726281	1	iPSC
1353	ENSG00000183624*129278827_129278912	1266	19.949937343260004	137	0.3609794628751975	0	ENSG00000183624	129278844	chr3	129278827	129278912	1	iPSC
1354	ENSG00000183624*129278914_129279030	530	27.03701166919155	92	0.3584905660377358	1	ENSG00000183624	129278993	chr3	129278914	129279030	1	iPSC
1355	ENSG00000183624*129279035_129279176	92	37.64306044943742	4	0.2282608695652173	4	ENSG00000183624	129279055	chr3	129279035	129279176	1	iPSC
1356	ENSG00000163913*129440197_129440354	299	39.74921382870358	22	0.3846153846153846	0	ENSG00000163913	129440300	chr3	129440197	129440354	1	iPSC
1357	ENSG00000163913*129440052_129440189	217	24.899799195977465	30	0.6129032258064516	1	ENSG00000163913	129440136	chr3	129440052	129440189	1	iPSC
1358	ENSG00000017260*130894144_130894336	495	25.317977802344327	47	0.5777777777777777	1	ENSG00000017260	130894204	chr3	130894144	130894336	1	iPSC
1359	ENSG00000017260*130975329_130975475	59	48.0	6	0.0677966101694915	10	ENSG00000017260	130975459	chr3	130975329	130975475	1	iPSC
1360	ENSG00000198585*131381732_131381865	4565	14.52583904633395	1313	0.3951807228915662	0	ENSG00000198585	131381793	chr3	131381732	131381865	1	iPSC
1361	ENSG00000198585*131381869_131381944	65	23.473389188611005	7	0.4615384615384615	2	ENSG00000198585	131381879	chr3	131381869	131381944	1	iPSC
1362	ENSG00000081307*132659877_132660022	207	27.422618401604176	27	0.5797101449275363	1	ENSG00000081307	132659927	chr3	132659877	132660022	1	iPSC
1363	ENSG00000182923*134485989_134486109	724	20.591260281974	112	0.5151933701657458	0	ENSG00000182923	134486023	chr3	134485989	134486109	1	iPSC
1364	ENSG00000182923*134485720_134485844	657	15.1657508881031	105	0.5312024353120244	1	ENSG00000182923	134485739	chr3	134485720	134485844	1	iPSC
1365	ENSG00000182923*134486113_134486261	610	39.72404813208241	32	0.3639344262295082	2	ENSG00000182923	134486135	chr3	134486113	134486261	1	iPSC
1366	ENSG00000158092*136862207_136862314	1896	21.354156504062622	266	0.5348101265822784	0	ENSG00000158092	136862207	chr3	136862207	136862314	1	iPSC
1367	ENSG00000114098*138187469_138187630	1598	10.908712114635714	330	0.5513141426783479	0	ENSG00000114098	138187537	chr3	138187469	138187630	1	iPSC
1368	ENSG00000158186*138348534_138348709	274	31.496031496047245	51	0.4817518248175182	1	ENSG00000158186	138348634	chr3	138348534	138348709	1	iPSC
1369	ENSG00000158234*138608974_138609114	242	28.0	39	0.3801652892561983	1	ENSG00000158234	138609070	chr3	138608974	138609114	1	iPSC
1370	ENSG00000158234*138608605_138608733	224	33.54101966249684	27	0.40625	2	ENSG00000158234	138608681	chr3	138608605	138608733	1	iPSC
1371	ENSG00000175110*139343944_139344079	3627	8.366600265340756	1928	0.5166804521643231	0	ENSG00000175110	139344019	chr3	139343944	139344079	1	iPSC
1372	ENSG00000155893*141231704_141231899	1091	25.96150997149434	105	0.4527956003666361	0	ENSG00000155893	141231824	chr3	141231704	141231899	1	iPSC
1373	ENSG00000177311*141402277_141402433	590	25.11971337416094	67	0.4016949152542373	0	ENSG00000177311	141402355	chr3	141402277	141402433	1	iPSC
1374	ENSG00000177311*141368283_141368444	76	30.83828789021855	21	0.5526315789473685	3	ENSG00000177311	141368322	chr3	141368283	141368444	1	iPSC
1375	ENSG00000155903*141487026_141487099	895	14.247806848775006	91	0.4703910614525139	0	ENSG00000155903	141487039	chr3	141487026	141487099	1	iPSC
1376	ENSG00000114125*141738421_141738508	73	27.23967694375247	7	0.0684931506849315	1	ENSG00000114125	141738423	chr3	141738421	141738508	1	iPSC
1377	ENSG00000069849*141876477_141876753	8518	29.631064780058107	855	0.3629960084526884	0	ENSG00000069849	141876643	chr3	141876477	141876753	1	iPSC
1378	ENSG00000069849*141876126_141876266	55	38.54867053479276	6	0.5272727272727272	11	ENSG00000069849	141876155	chr3	141876126	141876266	1	iPSC
1379	ENSG00000144935*142724033_142724084	162	14.352700094407323	33	0.4938271604938271	1	ENSG00000144935	142724067	chr3	142724033	142724084	1	iPSC
1380	ENSG00000163714*143001430_143001665	5850	18.384776310850235	1348	0.4663247863247863	0	ENSG00000163714	143001601	chr3	143001430	143001665	1	iPSC
1381	ENSG00000181744*143971797_143971927	200	18.24828759089466	59	0.515	1	ENSG00000181744	143971822	chr3	143971797	143971927	1	iPSC
1382	ENSG00000163754*148991468_148991640	4588	23.57965224510319	859	0.3714036617262424	0	ENSG00000163754	148991536	chr3	148991468	148991640	1	iPSC
1383	ENSG00000163754*148991341_148991467	753	35.24202037341219	67	0.4223107569721115	1	ENSG00000163754	148991437	chr3	148991341	148991467	1	iPSC
1384	ENSG00000163755*149129637_149129736	2048	17.029386365926403	321	0.4091796875	0	ENSG00000163755	149129666	chr3	149129637	149129736	1	iPSC
1385	ENSG00000082996*149813189_149813350	2474	17.08800749063506	403	0.4971705739692805	0	ENSG00000082996	149813214	chr3	149813189	149813350	1	iPSC
1386	ENSG00000082996*149812707_149812783	118	17.72004514666935	17	0.4491525423728814	2	ENSG00000082996	149812707	chr3	149812707	149812783	1	iPSC
1387	ENSG00000196428*150408336_150408441	202	19.6468827043885	30	0.4653465346534653	0	ENSG00000196428	150408351	chr3	150408336	150408441	1	iPSC
1388	ENSG00000196428*150408587_150408709	75	20.46948949045872	39	0.5466666666666666	2	ENSG00000196428	150408640	chr3	150408587	150408709	1	iPSC
1389	ENSG00000196428*150408888_150409013	55	25.514701644346147	11	0.4727272727272727	4	ENSG00000196428	150408953	chr3	150408888	150409013	1	iPSC
1390	ENSG00000198843*150603236_150603421	6222	19.697715603592208	1161	0.3997107039537126	0	ENSG00000198843	150603320	chr3	150603236	150603421	1	iPSC
1391	ENSG00000152601*152268839_152268966	339	25.33771891863985	98	0.5575221238938053	0	ENSG00000152601	152268931	chr3	152268839	152268966	1	iPSC
1392	ENSG00000114790*154121345_154121473	1116	20.27313493271329	90	0.3584229390681003	0	ENSG00000114790	154121406	chr3	154121345	154121473	1	iPSC
1393	ENSG00000196549*155080293_155080429	262	24.61706725018234	67	0.5648854961832062	0	ENSG00000196549	155080318	chr3	155080293	155080429	1	iPSC
1394	ENSG00000196549*155079492_155079595	60	27.09243436828813	10	0.65	3	ENSG00000196549	155079542	chr3	155079492	155079595	1	iPSC
1395	ENSG00000163655*155870649_155870787	7297	23.0	886	0.4833493216390297	0	ENSG00000163655	155870664	chr3	155870649	155870787	1	iPSC
1396	ENSG00000174891*158110028_158110215	1413	21.587033144922906	460	0.4685067232837933	0	ENSG00000174891	158110088	chr3	158110028	158110215	1	iPSC
1397	ENSG00000174891*158110363_158110492	300	21.77154105707724	44	0.3866666666666666	1	ENSG00000174891	158110416	chr3	158110363	158110492	1	iPSC
1398	ENSG00000168827*158644496_158644645	1459	25.80697580112788	184	0.4366004112405757	0	ENSG00000168827	158644569	chr3	158644496	158644645	1	iPSC
1399	ENSG00000283154*159732331_159732393	77	13.19090595827292	16	0.6233766233766234	1	ENSG00000283154	159732384	chr3	159732331	159732393	1	iPSC
1400	ENSG00000283154*159764416_159764519	60	27.73084924772409	5	0.5	3	ENSG00000283154	159764420	chr3	159764416	159764519	1	iPSC
1401	ENSG00000151967*159839980_159840183	534	37.36308338453881	70	0.4943820224719101	0	ENSG00000151967	159840085	chr3	159839980	159840183	1	iPSC
1402	ENSG00000151967*159839884_159839973	436	18.788294228055936	110	0.5412844036697247	1	ENSG00000151967	159839959	chr3	159839884	159839973	1	iPSC
1403	ENSG00000113810*160399273_160399361	190	11.224972160321824	96	0.6526315789473685	3	ENSG00000113810	160399306	chr3	160399273	160399361	1	iPSC
1404	ENSG00000113810*160401882_160402066	116	48.47679857416329	6	0.043103448275862	9	ENSG00000113810	160402044	chr3	160401882	160402066	0	iPSC
1405	ENSG00000113810*160404326_160404476	88	48.72371086031933	7	0.0113636363636363	15	ENSG00000113810	160404330	chr3	160404326	160404476	0	iPSC
1406	ENSG00000113810*160402782_160402858	50	18.083141320025124	7	0.0	24	ENSG00000113810	160402837	chr3	160402782	160402858	0	iPSC
1407	ENSG00000008952*169966760_169966850	2774	7.14142842854285	1114	0.3323720259552992	0	ENSG00000008952	169966806	chr3	169966760	169966850	1	iPSC
1408	ENSG00000173890*170038107_170038278	1138	28.705400188814647	129	0.4305799648506151	0	ENSG00000173890	170038174	chr3	170038107	170038278	1	iPSC
1409	ENSG00000173890*170037994_170038103	282	33.24154027718932	141	0.5815602836879432	1	ENSG00000173890	170037994	chr3	170037994	170038103	1	iPSC
1410	ENSG00000136603*170361242_170361422	146	47.65501022977542	8	0.0136986301369863	5	ENSG00000136603	170361362	chr3	170361242	170361422	0	iPSC
1411	ENSG00000136603*170360105_170360257	66	42.14261501141095	9	0.0151515151515151	24	ENSG00000136603	170360159	chr3	170360105	170360257	0	iPSC
1412	ENSG00000136603*170360856_170360954	52	24.979991993593597	5	0.0192307692307692	29	ENSG00000136603	170360886	chr3	170360856	170360954	0	iPSC
1413	ENSG00000114346*172750681_172750850	2618	27.27636339397171	413	0.5416348357524828	0	ENSG00000114346	172750725	chr3	172750681	172750850	1	iPSC
1414	ENSG00000114346*172750953_172751021	64	15.684387141358124	18	0.65625	9	ENSG00000114346	172751003	chr3	172750953	172751021	1	iPSC
1415	ENSG00000169760*173397649_173397805	491	26.87005768508881	55	0.4256619144602851	0	ENSG00000169760	173397743	chr3	173397649	173397805	1	iPSC
1416	ENSG00000121864*179323030_179323095	1038	15.811388300841896	273	0.4026974951830443	0	ENSG00000121864	179323030	chr3	179323030	179323095	1	iPSC
1417	ENSG00000171109*179347708_179347787	1063	11.789826122551595	152	0.6933207902163687	0	ENSG00000171109	179347734	chr3	179347708	179347787	1	iPSC
1418	ENSG00000058056*179653039_179653211	1028	29.189039038652847	174	0.5077821011673151	0	ENSG00000058056	179653082	chr3	179653039	179653211	1	iPSC
1419	ENSG00000163728*180602162_180602255	1085	16.217274740226856	127	0.6	0	ENSG00000163728	180602162	chr3	180602162	180602255	1	iPSC
1420	ENSG00000114416*180912546_180912729	5925	6.708203932499369	1536	0.3787341772151898	0	ENSG00000114416	180912667	chr3	180912546	180912729	1	iPSC
1421	ENSG00000114796*183635609_183635693	493	16.61324772583615	156	0.460446247464503	0	ENSG00000114796	183635622	chr3	183635609	183635693	1	iPSC
1422	ENSG00000163872*183697796_183697908	940	25.84569596664017	106	0.5063829787234042	0	ENSG00000163872	183697796	chr3	183697796	183697908	1	iPSC
1423	ENSG00000163872*183698073_183698191	212	29.782545223670866	25	0.4150943396226415	2	ENSG00000163872	183698087	chr3	183698073	183698191	1	iPSC
1424	ENSG00000145191*184135308_184135492	1090	20.024984394500787	184	0.4743119266055046	0	ENSG00000145191	184135374	chr3	184135308	184135492	1	iPSC
1425	ENSG00000161202*184155376_184155462	291	25.865034312755125	50	0.4639175257731959	1	ENSG00000161202	184155376	chr3	184155376	184155462	1	iPSC
1426	ENSG00000161202*184172594_184172779	57	49.03060268852505	5	0.0175438596491228	7	ENSG00000161202	184172746	chr3	184172594	184172779	0	iPSC
1427	ENSG00000161203*184174782_184174974	8443	22.06807649071391	710	0.3698922184057799	0	ENSG00000161203	184174904	chr3	184174782	184174974	1	iPSC
1428	ENSG00000161203*184182753_184182881	150	27.349588662354687	12	0.04	3	ENSG00000161203	184182799	chr3	184182753	184182881	0	iPSC
1429	ENSG00000161203*184183716_184183896	57	45.59605246071199	4	0.0701754385964912	13	ENSG00000161203	184183770	chr3	184183716	184183896	0	iPSC
1430	ENSG00000114867*184314498_184314666	4533	34.19064199455752	503	0.4222369291859695	0	ENSG00000114867	184314564	chr3	184314498	184314666	1	iPSC
1431	ENSG00000114867*184331274_184331358	128	26.851443164195103	9	0.046875	18	ENSG00000114867	184331355	chr3	184331274	184331358	0	iPSC
1432	ENSG00000114867*184334922_184335150	52	55.72252686302013	4	0.0192307692307692	37	ENSG00000114867	184335029	chr3	184334922	184335150	0	iPSC
1433	ENSG00000156931*184812142_184812229	552	14.66287829861518	104	0.4510869565217391	0	ENSG00000156931	184812173	chr3	184812142	184812229	1	iPSC
1434	ENSG00000073803*185282940_185283053	1940	18.05547008526779	226	0.3412371134020618	0	ENSG00000073803	185282995	chr3	185282940	185283053	1	iPSC
1435	ENSG00000090520*186572093_186572237	104	44.91102314577124	9	0.048076923076923	5	ENSG00000090520	186572229	chr3	186572093	186572237	0	iPSC
1436	ENSG00000156976*186783556_186783667	7087	3.0	4973	0.706504868068294	0	ENSG00000156976	186783576	chr3	186783556	186783667	1	iPSC
1437	ENSG00000156976*186788932_186789095	178	38.535697735995385	34	0.0393258426966292	7	ENSG00000156976	186789030	chr3	186788932	186789095	0	iPSC
1438	ENSG00000156976*186786165_186786267	114	25.317977802344327	13	0.0350877192982456	10	ENSG00000156976	186786204	chr3	186786165	186786267	0	iPSC
1439	ENSG00000156976*186784766_186784842	66	11.269427669584644	56	0.0303030303030303	16	ENSG00000156976	186784797	chr3	186784766	186784842	0	iPSC
1440	ENSG00000073849*186930501_186930651	1390	17.97220075561143	372	0.5568345323741007	0	ENSG00000073849	186930525	chr3	186930501	186930651	1	iPSC
1441	ENSG00000145012*188154111_188154226	241	13.527749258468685	41	0.5477178423236515	3	ENSG00000145012	188154199	chr3	188154111	188154226	1	iPSC
1442	ENSG00000152492*191329189_191329328	318	28.30194339616981	47	0.4339622641509434	1	ENSG00000152492	191329246	chr3	191329189	191329328	1	iPSC
1443	ENSG00000152492*191329521_191329696	119	43.93176527297759	11	0.3025210084033613	3	ENSG00000152492	191329568	chr3	191329521	191329696	1	iPSC
1444	ENSG00000127252*193241128_193241269	783	27.440845468024488	68	0.3524904214559387	0	ENSG00000127252	193241224	chr3	193241128	193241269	1	iPSC
1445	ENSG00000127252*193241273_193241432	111	38.66522985836241	20	0.3603603603603603	1	ENSG00000127252	193241297	chr3	193241273	193241432	1	iPSC
1446	ENSG00000198836*193593143_193593299	2501	38.262252939417984	180	0.4898040783686525	0	ENSG00000198836	193593217	chr3	193593143	193593299	1	iPSC
1447	ENSG00000174013*196568610_196568699	489	18.547236990991408	73	0.523517382413088	0	ENSG00000174013	196568672	chr3	196568610	196568699	1	iPSC
1448	ENSG00000180370*196739856_196740017	4958	35.4964786985977	736	0.5417507059298104	0	ENSG00000180370	196739900	chr3	196739856	196740017	1	iPSC
1449	ENSG00000180370*196740021_196740138	285	25.179356624028344	20	0.4982456140350877	1	ENSG00000180370	196740049	chr3	196740021	196740138	1	iPSC
1450	ENSG00000119231*196867857_196868016	1331	19.6468827043885	227	0.5169045830202855	0	ENSG00000119231	196867919	chr3	196867857	196868016	1	iPSC
1451	ENSG00000186001*197791225_197791326	825	12.041594578792296	150	0.3806060606060606	0	ENSG00000186001	197791259	chr3	197791225	197791326	1	iPSC
1452	ENSG00000185621*197960201_197960303	159	11.74734012447073	47	0.4654088050314465	0	ENSG00000185621	197960236	chr3	197960201	197960303	1	iPSC
1453	ENSG00000144455*4467034_4467162	1292	20.07485989988473	268	0.4729102167182663	0	ENSG00000144455	4467158	chr3	4467034	4467162	1	iPSC
1454	ENSG00000156990*9843834_9843964	4829	10.862780491200215	1085	0.3282253054462621	0	ENSG00000156990	9843897	chr3	9843834	9843964	1	iPSC
1455	ENSG00000144560*11719415_11719566	599	44.54211490264017	41	0.4974958263772955	1	ENSG00000144560	11719418	chr3	11719415	11719566	1	iPSC
1456	ENSG00000144560*11720394_11720515	566	23.81176179958132	50	0.381625441696113	2	ENSG00000144560	11720427	chr3	11720394	11720515	1	iPSC
1457	ENSG00000144560*11643443_11643554	106	21.470910553583888	12	0.3962264150943396	5	ENSG00000144560	11643519	chr3	11643443	11643554	0	iPSC
1458	ENSG00000144560*11643884_11643959	83	20.396078054371134	13	0.6626506024096386	6	ENSG00000144560	11643934	chr3	11643884	11643959	1	iPSC
1459	ENSG00000132155*12663951_12664110	2558	18.894443627691185	451	0.565285379202502	0	ENSG00000132155	12664005	chr3	12663951	12664110	1	iPSC
1460	ENSG00000132182*13351662_13351867	63	52.1344415909483	8	0.0158730158730158	8	ENSG00000132182	13351766	chr3	13351662	13351867	0	iPSC
1461	ENSG00000154767*14178465_14178590	1686	23.81176179958132	167	0.4478054567022538	0	ENSG00000154767	14178532	chr3	14178465	14178590	1	iPSC
1462	ENSG00000225733*14948157_14948313	915	31.096623610932426	114	0.4961748633879781	1	ENSG00000225733	14948254	chr3	14948157	14948313	1	iPSC
1463	ENSG00000225733*14944429_14944608	141	40.65710270051225	12	0.0709219858156028	5	ENSG00000225733	14944569	chr3	14944429	14944608	0	iPSC
1464	ENSG00000225733*14943546_14943692	116	38.11823710509184	7	0.0603448275862069	6	ENSG00000225733	14943558	chr3	14943546	14943692	0	iPSC
1465	ENSG00000131381*15099022_15099053	586	4.58257569495584	213	0.5699658703071673	0	ENSG00000131381	15099037	chr3	15099022	15099053	1	iPSC
1466	ENSG00000154813*16264759_16264859	9629	19.078784028338912	1217	0.4569529546162634	0	ENSG00000154813	16264832	chr3	16264759	16264859	1	iPSC
1467	ENSG00000131374*17742480_17742577	1887	14.798648586948742	275	0.6380498145204028	0	ENSG00000131374	17742504	chr3	17742480	17742577	1	iPSC
1468	ENSG00000131374*17742595_17742719	89	33.21144381083123	8	0.5056179775280899	1	ENSG00000131374	17742603	chr3	17742595	17742719	1	iPSC
1469	ENSG00000182568*18444688_18444789	310	15.905973720586866	36	0.6645161290322581	0	ENSG00000182568	18444757	chr3	18444688	18444789	1	iPSC
1470	ENSG00000129810*20186020_20186097	1740	13.45362404707371	632	0.5201149425287356	0	ENSG00000129810	20186095	chr3	20186020	20186097	1	iPSC
1471	ENSG00000077097*25664228_25664325	60	25.88435821108957	3	0.0166666666666666	9	ENSG00000077097	25664228	chr3	25664228	25664325	1	iPSC
1472	ENSG00000033867*27373745_27373907	76	49.4064773081425	4	0.0131578947368421	2	ENSG00000033867	27373758	chr3	27373745	27373907	0	iPSC
1473	ENSG00000033867*27373503_27373609	52	29.9833287011299	4	0.0384615384615384	6	ENSG00000033867	27373506	chr3	27373503	27373609	0	iPSC
1474	ENSG00000163512*28348661_28348798	1411	21.354156504062622	182	0.5088589652728561	0	ENSG00000163512	28348713	chr3	28348661	28348798	1	iPSC
1475	ENSG00000163512*28348804_28348941	1042	30.04995840263344	96	0.4424184261036468	1	ENSG00000163512	28348931	chr3	28348804	28348941	1	iPSC
1476	ENSG00000170266*33096995_33097090	538	15.297058540778355	108	0.4405204460966542	0	ENSG00000170266	33097010	chr3	33096995	33097090	1	iPSC
1477	ENSG00000163539*33718061_33718159	1540	18.920887928424506	221	0.5214285714285715	0	ENSG00000163539	33718102	chr3	33718061	33718159	1	iPSC
1478	ENSG00000163539*33717935_33718053	122	27.459060435491963	20	0.4344262295081967	1	ENSG00000163539	33717963	chr3	33717935	33718053	1	iPSC
1479	ENSG00000093167*37176056_37176280	4363	21.93171219946131	443	0.5383910153564061	0	ENSG00000093167	37176216	chr3	37176056	37176280	1	iPSC
1480	ENSG00000181061*42804290_42804413	353	18.62793601019716	69	0.4362606232294617	0	ENSG00000181061	42804326	chr3	42804290	42804413	1	iPSC
1481	ENSG00000160746*43621908_43621998	192	16.583123951777	28	0.4427083333333333	0	ENSG00000160746	43621921	chr3	43621908	43621998	1	iPSC
1482	ENSG00000160746*43690640_43690747	162	21.2602916254693	22	0.4876543209876543	1	ENSG00000160746	43690672	chr3	43690640	43690747	1	iPSC
1483	ENSG00000163827*46566174_46566315	67	49.558046773455466	6	0.4029850746268656	1	ENSG00000163827	46566191	chr3	46566174	46566315	1	iPSC
1484	ENSG00000088727*47282563_47282733	997	24.31049156228644	93	0.5095285857572718	0	ENSG00000088727	47282687	chr3	47282563	47282733	1	iPSC
1485	ENSG00000088727*47282404_47282546	335	27.54995462791182	23	0.4477611940298507	1	ENSG00000088727	47282497	chr3	47282404	47282546	1	iPSC
1486	ENSG00000114650*47417276_47417358	54	17.804493814764857	4	0.0555555555555555	6	ENSG00000114650	47417330	chr3	47417276	47417358	0	iPSC
1487	ENSG00000163832*47513535_47513602	1534	12.767145334803704	146	0.4328552803129074	0	ENSG00000163832	47513598	chr3	47513535	47513602	1	iPSC
1488	ENSG00000047849*48088765_48088879	1975	18.411952639521967	151	0.4643037974683544	0	ENSG00000047849	48088780	chr3	48088765	48088879	1	iPSC
1489	ENSG00000047849*48089056_48089163	157	25.78759391645525	31	0.5668789808917197	7	ENSG00000047849	48089161	chr3	48089056	48089163	1	iPSC
1490	ENSG00000164054*48468312_48468420	162	31.71750305430741	8	0.0308641975308641	5	ENSG00000164054	48468313	chr3	48468312	48468420	0	iPSC
1491	ENSG00000164054*48468163_48468305	105	41.400483088968905	5	0.0380952380952381	6	ENSG00000164054	48468229	chr3	48468163	48468305	0	iPSC
1492	ENSG00000010256*48609510_48609716	1839	13.638181696985855	503	0.5252854812398042	0	ENSG00000010256	48609553	chr3	48609510	48609716	1	iPSC
1493	ENSG00000068745*48717158_48717269	84	22.781571499789035	17	0.4761904761904761	2	ENSG00000068745	48717192	chr3	48717158	48717269	1	iPSC
1494	ENSG00000114302*48847652_48847764	2083	17.175564037317667	202	0.4795967354776764	0	ENSG00000114302	48847725	chr3	48847652	48847764	1	iPSC
1495	ENSG00000114302*48847461_48847645	136	40.23679907746142	6	0.3308823529411764	3	ENSG00000114302	48847632	chr3	48847461	48847645	1	iPSC
1496	ENSG00000178035*49026686_49026777	144	26.94438717061496	10	0.0972222222222222	1	ENSG00000178035	49026754	chr3	49026686	49026777	0	iPSC
1497	ENSG00000198218*49094065_49094162	88	25.059928172283332	10	0.5568181818181818	2	ENSG00000198218	49094101	chr3	49094065	49094162	1	iPSC
1498	ENSG00000198218*49094176_49094253	80	20.049937655763426	14	0.55	6	ENSG00000198218	49094252	chr3	49094176	49094253	1	iPSC
1499	ENSG00000172053*49104550_49104702	2240	8.0	1060	0.821875	0	ENSG00000172053	49104646	chr3	49104550	49104702	1	iPSC
1500	ENSG00000067560*49411914_49412087	208	27.09243436828813	64	0.4855769230769231	1	ENSG00000067560	49411982	chr3	49411914	49412087	1	iPSC
1501	ENSG00000214706*50287997_50288172	74	48.41487374764082	4	0.054054054054054	1	ENSG00000214706	50288024	chr3	50287997	50288172	0	iPSC
1502	ENSG00000114383*50325522_50325678	58	44.79955356920424	4	0.0172413793103448	1	ENSG00000114383	50325541	chr3	50325522	50325678	0	iPSC
1503	ENSG00000068028*50340673_50340760	56	18.384776310850235	7	0.5357142857142857	1	ENSG00000068028	50340711	chr3	50340673	50340760	0	iPSC
1504	ENSG00000007402*50363916_50364119	70	48.692915295759406	7	0.0571428571428571	1	ENSG00000007402	50363970	chr3	50363916	50364119	0	iPSC
1505	ENSG00000162244*51993679_51993805	223	31.559467676119	10	0.0403587443946188	2	ENSG00000162244	51993776	chr3	51993679	51993805	0	iPSC
1506	ENSG00000016864*52705837_52705922	320	12.409673645990855	51	0.5125	1	ENSG00000016864	52705905	chr3	52705837	52705922	1	iPSC
1507	ENSG00000272886*53347381_53347462	866	10.63014581273465	131	0.4919168591224018	0	ENSG00000272886	53347432	chr3	53347381	53347462	1	iPSC
1508	ENSG00000163946*56682849_56683005	74	41.83300132670378	5	0.2837837837837837	5	ENSG00000163946	56682905	chr3	56682849	56683005	1	iPSC
1509	ENSG00000168291*58430663_58430833	85	55.37147279962851	4	0.0470588235294117	1	ENSG00000168291	58430663	chr3	58430663	58430833	0	iPSC
1510	ENSG00000163636*64023256_64023446	8311	22.360679774997894	649	0.5095656359042233	0	ENSG00000163636	64023383	chr3	64023256	64023446	1	iPSC
1511	ENSG00000172340*67654499_67654505	62	0.0	49	0.9516129032258064	4	ENSG00000172340	67654501	chr3	67654499	67654505	1	iPSC
1512	ENSG00000144744*69054951_69055071	124	34.52535300326414	9	0.032258064516129	0	ENSG00000144744	69054976	chr3	69054951	69055071	0	iPSC
1513	ENSG00000114861*71305879_71305942	509	13.341664064126334	135	0.5442043222003929	0	ENSG00000114861	71305917	chr3	71305879	71305942	1	iPSC
1514	ENSG00000169855*79019441_79019531	50	19.313207915827967	7	0.52	8	ENSG00000169855	79019461	chr3	79019441	79019531	1	iPSC
1515	ENSG00000170854*97971928_97972083	63	24.186773244895647	14	0.3333333333333333	0	ENSG00000170854	97972006	chr3	97971928	97972083	1	iPSC
1516	ENSG00000080822*98522844_98522934	136	19.33907960581372	11	0.3529411764705882	1	ENSG00000080822	98522907	chr3	98522844	98522934	1	iPSC
1517	ENSG00000080819*98593378_98593536	987	13.784048752090222	167	0.6322188449848024	0	ENSG00000080819	98593500	chr3	98593378	98593536	1	iPSC
1518	ENSG00000114391*101682766_101682833	210	8.774964387392123	46	0.0476190476190476	1	ENSG00000114391	101682792	chr3	101682766	101682833	0	iPSC
1519	ENSG00000163507*108589271_108589389	1420	23.600847442411894	106	0.3647887323943662	0	ENSG00000163507	108589309	chr3	108589271	108589389	1	iPSC
1520	ENSG00000163507*108589428_108589526	129	22.516660498395403	22	0.3023255813953488	1	ENSG00000163507	108589523	chr3	108589428	108589526	1	iPSC
1521	ENSG00000144848*112561742_112561929	4083	26.514147167125703	518	0.3445995591476855	0	ENSG00000144848	112561824	chr3	112561742	112561929	1	iPSC
1522	ENSG00000144848*112561485_112561601	1979	18.708286933869708	113	0.5012632642748863	1	ENSG00000144848	112561551	chr3	112561485	112561601	1	iPSC
1523	ENSG00000144848*112561611_112561739	81	33.689761055846034	5	0.2345679012345679	2	ENSG00000144848	112561701	chr3	112561611	112561739	1	iPSC
1524	ENSG00000163608*113019539_113019646	2841	17.291616465790582	346	0.5353748680042238	0	ENSG00000163608	113019554	chr3	113019539	113019646	1	iPSC
1525	ENSG00000185565*116445352_116445505	175	31.51190251317746	10	0.3828571428571428	0	ENSG00000185565	116445441	chr3	116445352	116445505	1	iPSC
1526	ENSG00000185565*116445206_116445335	72	31.654383582688823	9	0.5277777777777778	1	ENSG00000185565	116445323	chr3	116445206	116445335	1	iPSC
1527	ENSG00000121578*119240479_119240622	51	30.364452901377952	6	0.5294117647058824	1	ENSG00000121578	119240525	chr3	119240479	119240622	1	iPSC
1528	ENSG00000082701*120093346_120093564	141	56.3826214360418	10	0.0212765957446808	2	ENSG00000082701	120093451	chr3	120093346	120093564	0	iPSC
1529	ENSG00000114030*122514756_122514834	868	15.394804318340652	103	0.5080645161290323	0	ENSG00000114030	122514805	chr3	122514756	122514834	1	iPSC
1530	ENSG00000082684*123027532_123027720	713	30.14962686336267	44	0.6283309957924264	0	ENSG00000082684	123027594	chr3	123027532	123027720	1	iPSC
1531	ENSG00000206527*123584871_123584943	847	10.770329614269007	176	0.3518299881936245	0	ENSG00000206527	123584923	chr3	123584871	123584943	1	iPSC
1532	ENSG00000175455*123961140_123961297	1143	49.879855653359705	93	0.4024496937882764	0	ENSG00000175455	123961154	chr3	123961140	123961297	1	iPSC
1533	ENSG00000163848*125375100_125375240	502	21.72556098240043	47	0.2270916334661354	0	ENSG00000163848	125375157	chr3	125375100	125375240	1	iPSC
1534	ENSG00000163870*127590932_127591011	64	17.4928556845359	8	0.625	3	ENSG00000163870	127590968	chr3	127590932	127591011	1	iPSC
1535	ENSG00000175792*128123582_128123730	9394	23.727621035409346	1544	0.4694485842026825	0	ENSG00000175792	128123701	chr3	128123582	128123730	1	iPSC
1536	ENSG00000163902*128650640_128650813	8860	18.57417562100671	1013	0.4427765237020316	0	ENSG00000163902	128650696	chr3	128650640	128650813	1	iPSC
1537	ENSG00000129071*129436700_129436890	345	46.22769732530488	40	0.0318840579710144	1	ENSG00000129071	129436800	chr3	129436700	129436890	0	iPSC
1538	ENSG00000114686*131502787_131502876	8275	18.2208671582886	985	0.4798791540785498	0	ENSG00000114686	131502860	chr3	131502787	131502876	1	iPSC
1539	ENSG00000114686*131502728_131502786	1214	15.1657508881031	145	0.3327841845140032	1	ENSG00000114686	131502730	chr3	131502728	131502786	1	iPSC
1540	ENSG00000163781*133661768_133661909	652	27.29468812791236	67	0.5153374233128835	0	ENSG00000163781	133661782	chr3	133661768	133661909	1	iPSC
1541	ENSG00000154917*133895495_133895572	176	19.8997487421324	22	0.5397727272727273	1	ENSG00000154917	133895560	chr3	133895495	133895572	1	iPSC
1542	ENSG00000129055*134485763_134485930	847	17.175564037317667	94	0.3116883116883117	0	ENSG00000129055	134485874	chr3	134485763	134485930	1	iPSC
1543	ENSG00000138231*138174722_138174810	220	15.874507866387544	33	0.4227272727272727	0	ENSG00000138231	138174809	chr3	138174722	138174810	1	iPSC
1544	ENSG00000051382*138834695_138834825	1245	28.879058156387305	124	0.3983935742971887	0	ENSG00000051382	138834774	chr3	138834695	138834825	1	iPSC
1545	ENSG00000184432*139389468_139389570	1060	23.130067012440755	92	0.5113207547169811	0	ENSG00000184432	139389532	chr3	139389468	139389570	1	iPSC
1546	ENSG00000114126*142149183_142149338	109	38.98717737923585	6	0.3853211009174312	3	ENSG00000114126	142149282	chr3	142149183	142149338	1	iPSC
1547	ENSG00000163710*142889031_142889096	334	14.933184523068078	38	0.4820359281437126	1	ENSG00000163710	142889084	chr3	142889031	142889096	1	iPSC
1548	ENSG00000152952*146160968_146161131	633	20.76053949202669	203	0.5466034755134281	0	ENSG00000152952	146161073	chr3	146160968	146161131	1	iPSC
1549	ENSG00000071794*149086323_149086444	3885	18.867962264113206	333	0.4684684684684684	0	ENSG00000071794	149086389	chr3	149086323	149086444	1	iPSC
1550	ENSG00000070087*149965283_149965476	121	56.56854249492381	13	0.0082644628099173	3	ENSG00000070087	149965454	chr3	149965283	149965476	0	iPSC
1551	ENSG00000174953*154324285_154324378	5001	19.1049731745428	600	0.4759048190361927	0	ENSG00000174953	154324376	chr3	154324285	154324378	1	iPSC
1552	ENSG00000174953*154324173_154324273	80	29.899832775452108	5	0.05	6	ENSG00000174953	154324230	chr3	154324173	154324273	1	iPSC
1553	ENSG00000114850*156554957_156555073	9552	18.97366596101028	924	0.5241834170854272	0	ENSG00000114850	156554996	chr3	156554957	156555073	1	iPSC
1554	ENSG00000213186*160449445_160449561	118	22.978250586152114	23	0.6271186440677966	1	ENSG00000213186	160449461	chr3	160449445	160449561	1	iPSC
1555	ENSG00000169255*161104922_161105065	155	26.5329983228432	24	0.4903225806451612	1	ENSG00000169255	161104967	chr3	161104922	161105065	1	iPSC
1556	ENSG00000196542*161371697_161371892	822	24.413111231467404	154	0.5231143552311436	0	ENSG00000196542	161371849	chr3	161371697	161371892	1	iPSC
1557	ENSG00000114209*167734618_167734828	417	42.1070065428546	72	0.4148681055155875	0	ENSG00000114209	167734810	chr3	167734618	167734828	1	iPSC
1558	ENSG00000114209*167734213_167734395	103	43.28972164382672	18	0.3495145631067961	1	ENSG00000114209	167734318	chr3	167734213	167734395	1	iPSC
1559	ENSG00000173905*168095684_168095816	1017	19.82422760159901	388	0.6529006882989183	0	ENSG00000173905	168095813	chr3	168095684	168095816	1	iPSC
1560	ENSG00000173905*168095381_168095458	73	17.0	11	0.2602739726027397	7	ENSG00000173905	168095398	chr3	168095381	168095458	1	iPSC
1561	ENSG00000171757*169812527_169812700	55	41.47288270665544	4	0.5636363636363636	1	ENSG00000171757	169812576	chr3	169812527	169812700	1	iPSC
1562	ENSG00000154310*171061877_171062081	163	56.54201977290872	14	0.0245398773006134	3	ENSG00000154310	171061933	chr3	171061877	171062081	1	iPSC
1563	ENSG00000205981*180989560_180989663	7616	14.933184523068078	899	0.4032300420168067	0	ENSG00000205981	180989598	chr3	180989560	180989663	1	iPSC
1564	ENSG00000043093*182980487_182980627	441	43.17406628984581	37	0.4671201814058957	0	ENSG00000043093	182980488	chr3	182980487	182980627	1	iPSC
1565	ENSG00000163900*185498840_185498946	1669	24.166091947189145	415	0.5841821449970042	0	ENSG00000163900	185498924	chr3	185498840	185498946	1	iPSC
1566	ENSG00000073792*185823151_185823181	59	8.18535277187245	6	0.6440677966101694	9	ENSG00000073792	185823152	chr3	185823151	185823181	0	iPSC
1567	ENSG00000136527*185937823_185937994	8633	15.684387141358124	1815	0.4541874203637206	0	ENSG00000136527	185937902	chr3	185937823	185937994	1	iPSC
1568	ENSG00000244405*186108938_186109063	3292	9.848857801796104	1189	0.3824422843256379	0	ENSG00000244405	186108978	chr3	186108938	186109063	1	iPSC
1569	ENSG00000163918*186806526_186806659	101	29.647934160747187	10	0.5148514851485149	1	ENSG00000163918	186806571	chr3	186806526	186806659	1	iPSC
1570	ENSG00000133657*194486830_194486963	424	18.0	36	0.4316037735849056	0	ENSG00000133657	194486890	chr3	194486830	194486963	1	iPSC
1571	ENSG00000133657*194486576_194486810	53	48.07286136688766	7	0.4528301886792453	12	ENSG00000133657	194486715	chr3	194486576	194486810	1	iPSC
1572	ENSG00000041802*194672063_194672134	1583	13.07669683062202	380	0.5837018319646241	0	ENSG00000041802	194672080	chr3	194672063	194672134	1	iPSC
1573	ENSG00000173950*195270929_195271049	1692	25.92296279363144	525	0.5307328605200946	0	ENSG00000173950	195271048	chr3	195270929	195271049	1	iPSC
1574	ENSG00000163961*196503513_196503660	2750	34.351128074635334	278	0.4738181818181818	0	ENSG00000163961	196503580	chr3	196503513	196503660	1	iPSC
1575	ENSG00000114503*196942388_196942484	2250	17.74823934929885	283	0.5577777777777778	0	ENSG00000114503	196942449	chr3	196942388	196942484	1	iPSC
1576	ENSG00000114503*196942190_196942383	964	23.706539182259394	98	0.3983402489626556	1	ENSG00000114503	196942322	chr3	196942190	196942383	1	iPSC
1577	ENSG00000250312*124500_124645	1222	12.489995996796797	413	0.5891980360065466	0	ENSG00000250312	124511	chr4	124500	124645	1	iPSC
1578	ENSG00000250312*124689_124843	62	32.14031735997639	7	0.4677419354838709	1	ENSG00000250312	124787	chr4	124689	124843	1	iPSC
1579	ENSG00000131127*337813_337886	635	13.711309200802088	169	0.5417322834645669	0	ENSG00000131127	337835	chr4	337813	337886	1	iPSC
1580	ENSG00000185619*705747_705883	1060	35.90264614203248	96	0.45	0	ENSG00000185619	705827	chr4	705747	705883	1	iPSC
1581	ENSG00000090316*1289886_1289963	1851	6.928203230275509	467	0.5596974608319827	0	ENSG00000090316	1289893	chr4	1289886	1289963	1	iPSC
1582	ENSG00000013810*1721401_1721599	3108	20.049937655763426	536	0.5276705276705277	0	ENSG00000013810	1721488	chr4	1721401	1721599	1	iPSC
1583	ENSG00000087274*2843856_2844014	1854	33.54101966249684	109	0.308522114347357	0	ENSG00000087274	2843956	chr4	2843856	2844014	1	iPSC
1584	ENSG00000197386*3074598_3074770	1199	14.071247279470288	249	0.4095079232693911	0	ENSG00000197386	3074686	chr4	3074598	3074770	1	iPSC
1585	ENSG00000072840*5752445_5752592	86	39.89987468652001	44	0.3720930232558139	1	ENSG00000072840	5752445	chr4	5752445	5752592	1	iPSC
1586	ENSG00000072840*5711200_5711283	70	14.560219778561036	23	0.4714285714285714	2	ENSG00000072840	5711202	chr4	5711200	5711283	1	iPSC
1587	ENSG00000109501*6269848_6269921	535	20.174241001832016	98	0.5588785046728972	0	ENSG00000109501	6269851	chr4	6269848	6269921	1	iPSC
1588	ENSG00000170846*6674009_6674152	1208	14.352700094407323	389	0.6456953642384106	0	ENSG00000170846	6674074	chr4	6674009	6674152	1	iPSC
1589	ENSG00000170846*6673924_6674004	221	18.920887928424506	36	0.4932126696832579	1	ENSG00000170846	6673959	chr4	6673924	6674004	1	iPSC
1590	ENSG00000132405*6987113_6987339	986	33.74907406137241	77	0.4320486815415821	0	ENSG00000132405	6987213	chr4	6987113	6987339	1	iPSC
1591	ENSG00000132405*6909448_6909477	175	5.916079783099616	59	0.5828571428571429	3	ENSG00000132405	6909465	chr4	6909448	6909477	1	iPSC
1592	ENSG00000048342*15479170_15479319	645	24.515301344262525	101	0.4806201550387597	0	ENSG00000048342	15479217	chr4	15479170	15479319	1	iPSC
1593	ENSG00000048342*15469864_15469907	148	6.4031242374328485	38	0.5067567567567568	1	ENSG00000048342	15469886	chr4	15469864	15469907	1	iPSC
1594	ENSG00000002549*17577377_17577560	2996	38.82009788756334	266	0.4649532710280374	0	ENSG00000002549	17577470	chr4	17577377	17577560	1	iPSC
1595	ENSG00000118579*17614640_17614732	5499	10.816653826391969	2458	0.6006546644844517	0	ENSG00000118579	17614640	chr4	17614640	17614732	1	iPSC
1596	ENSG00000168228*25312773_25312867	339	19.18332609325088	76	0.3746312684365782	0	ENSG00000168228	25312785	chr4	25312773	25312867	1	iPSC
1597	ENSG00000250317*25914332_25914415	113	22.781571499789035	15	0.2743362831858407	1	ENSG00000250317	25914382	chr4	25914332	25914415	1	iPSC
1598	ENSG00000168214*26320610_26320724	385	23.065125189341597	63	0.522077922077922	3	ENSG00000168214	26320697	chr4	26320610	26320724	1	iPSC
1599	ENSG00000169299*37826660_37826775	1168	14.071247279470288	311	0.5684931506849316	0	ENSG00000169299	37826705	chr4	37826660	37826775	1	iPSC
1600	ENSG00000065882*37977259_37977513	1344	55.41660400998964	113	0.5558035714285714	0	ENSG00000065882	37977291	chr4	37977259	37977513	1	iPSC
1601	ENSG00000157796*39182503_39182551	223	6.928203230275509	72	0.5381165919282511	0	ENSG00000157796	39182528	chr4	39182503	39182551	1	iPSC
1602	ENSG00000121897*39459014_39459153	1548	20.14944167960989	216	0.6640826873385013	0	ENSG00000121897	39459088	chr4	39459014	39459153	1	iPSC
1603	ENSG00000179299*40749924_40750047	1623	30.331501776206203	141	0.514479359211337	1	ENSG00000179299	40749958	chr4	40749924	40750047	1	iPSC
1604	ENSG00000154277*41256858_41257045	9072	7.54983443527075	5430	0.55081569664903	0	ENSG00000154277	41256927	chr4	41256858	41257045	1	iPSC
1605	ENSG00000109133*41935409_41935514	252	20.4939015319192	51	0.5833333333333334	1	ENSG00000109133	41935437	chr4	41935409	41935514	1	iPSC
1606	ENSG00000109133*41935288_41935406	234	39.06404996924922	40	0.4102564102564102	3	ENSG00000109133	41935295	chr4	41935288	41935406	1	iPSC
1607	ENSG00000014824*41990501_41990595	6229	14.106735979665885	1196	0.5577139187670573	0	ENSG00000014824	41990529	chr4	41990501	41990595	1	iPSC
1608	ENSG00000151806*44678419_44678544	1531	25.37715508089904	237	0.4755062050947093	0	ENSG00000151806	44678452	chr4	44678419	44678544	1	iPSC
1609	ENSG00000151806*44678565_44678778	142	31.0322412983658	21	0.352112676056338	1	ENSG00000151806	44678672	chr4	44678565	44678778	1	iPSC
1610	ENSG00000109171*48341528_48341609	315	18.520259177452136	40	0.4444444444444444	0	ENSG00000109171	48341528	chr4	48341528	48341609	1	iPSC
1611	ENSG00000109180*48831254_48831419	1698	28.46049894151541	191	0.5535924617196702	1	ENSG00000109180	48831330	chr4	48831254	48831419	1	iPSC
1612	ENSG00000109180*48832612_48832673	130	16.64331697709324	12	0.0769230769230769	5	ENSG00000109180	48832669	chr4	48832612	48832673	0	iPSC
1613	ENSG00000109184*51843086_51843257	1111	21.2602916254693	253	0.405040504050405	0	ENSG00000109184	51843152	chr4	51843086	51843257	1	iPSC
1614	ENSG00000128045*52866220_52866372	61	42.96510211788167	8	0.0491803278688524	3	ENSG00000128045	52866367	chr4	52866220	52866372	0	iPSC
1615	ENSG00000128045*52866022_52866189	52	50.19960159204453	3	0.0576923076923076	5	ENSG00000128045	52866063	chr4	52866022	52866189	0	iPSC
1616	ENSG00000157404*54657918_54658074	427	27.586228448267445	91	0.4543325526932084	0	ENSG00000157404	54657956	chr4	54657918	54658074	1	iPSC
1617	ENSG00000134851*55395956_55396109	5671	13.19090595827292	2977	0.4974431317228002	0	ENSG00000134851	55395956	chr4	55395956	55396109	1	iPSC
1618	ENSG00000134851*55397100_55397294	64	54.6626014748658	3	0.015625	11	ENSG00000134851	55397162	chr4	55397100	55397294	0	iPSC
1619	ENSG00000090989*55853648_55853807	609	38.48376280978771	83	0.4958949096880131	0	ENSG00000090989	55853738	chr4	55853648	55853807	1	iPSC
1620	ENSG00000174799*55948870_55949027	661	28.495613697550013	69	0.5446293494704992	0	ENSG00000174799	55948916	chr4	55948870	55949027	1	iPSC
1621	ENSG00000109265*56049072_56049277	1492	28.5657137141714	201	0.3900804289544236	0	ENSG00000109265	56049097	chr4	56049072	56049277	1	iPSC
1622	ENSG00000128050*56436197_56436321	6459	18.920887928424506	1716	0.5279455023997522	0	ENSG00000128050	56436259	chr4	56436197	56436321	1	iPSC
1623	ENSG00000128050*56436096_56436194	548	15.874507866387544	119	0.5364963503649635	1	ENSG00000128050	56436137	chr4	56436096	56436194	1	iPSC
1624	ENSG00000128050*56435740_56435832	199	14.106735979665885	39	0.5276381909547738	5	ENSG00000128050	56435751	chr4	56435740	56435832	1	iPSC
1625	ENSG00000084093*56910801_56910922	94	34.87119154832539	11	0.0212765957446808	6	ENSG00000084093	56910902	chr4	56910801	56910922	0	iPSC
1626	ENSG00000084093*56911300_56911386	63	22.80350850198276	4	0.0793650793650793	14	ENSG00000084093	56911317	chr4	56911300	56911386	0	iPSC
1627	ENSG00000047315*56977721_56977784	105	18.65475810617763	14	0.5428571428571428	5	ENSG00000047315	56977738	chr4	56977721	56977784	1	iPSC
1628	ENSG00000018189*70704653_70704824	688	29.376861643136763	57	0.4040697674418604	0	ENSG00000018189	70704774	chr4	70704653	70704824	1	iPSC
1629	ENSG00000156136*70993694_70993864	587	37.52332607858744	56	0.4531516183986371	1	ENSG00000156136	70993764	chr4	70993694	70993864	1	iPSC
1630	ENSG00000081051*73450571_73450709	221	27.27636339397171	26	0.420814479638009	0	ENSG00000081051	73450659	chr4	73450571	73450709	1	iPSC
1631	ENSG00000163738*74157907_74158006	90	24.859605789312106	14	0.4444444444444444	1	ENSG00000163738	74157992	chr4	74157907	74158006	1	iPSC
1632	ENSG00000138768*75724592_75724743	2049	23.49468024894146	163	0.3577354807223035	0	ENSG00000138768	75724669	chr4	75724592	75724743	1	iPSC
1633	ENSG00000138771*76586199_76586336	203	25.495097567963924	36	0.5320197044334976	0	ENSG00000138771	76586247	chr4	76586199	76586336	1	iPSC
1634	ENSG00000138771*76689335_76689491	124	33.45145736735546	25	0.4596774193548387	6	ENSG00000138771	76689378	chr4	76689335	76689491	1	iPSC
1635	ENSG00000169288*77862829_77862914	1625	16.09347693943108	483	0.5144615384615384	0	ENSG00000169288	77862836	chr4	77862829	77862914	1	iPSC
1636	ENSG00000138756*78776342_78776414	220	14.66287829861518	45	0.3272727272727272	0	ENSG00000138756	78776349	chr4	78776342	78776414	1	iPSC
1637	ENSG00000272677*82374300_82374373	475	14.832396974191326	192	0.6063157894736843	0	ENSG00000272677	82374308	chr4	82374300	82374373	1	iPSC
1638	ENSG00000272677*82374384_82374567	163	45.92385001282014	16	0.3865030674846625	1	ENSG00000272677	82374472	chr4	82374384	82374567	1	iPSC
1639	ENSG00000145293*82430589_82430724	5397	18.384776310850235	2034	0.5957013155456735	0	ENSG00000145293	82430610	chr4	82430589	82430724	1	iPSC
1640	ENSG00000145293*82430732_82430906	427	25.69046515733026	104	0.3700234192037471	1	ENSG00000145293	82430804	chr4	82430732	82430906	1	iPSC
1641	ENSG00000138663*83035051_83035268	2719	27.964262908219126	514	0.457153365207797	0	ENSG00000138663	83035200	chr4	83035051	83035268	1	iPSC
1642	ENSG00000163629*86594314_86594381	2181	12.727922061357855	588	0.5350756533700137	0	ENSG00000163629	86594318	chr4	86594314	86594381	1	iPSC
1643	ENSG00000172493*87007093_87007310	144	40.80441152620633	36	0.3194444444444444	1	ENSG00000172493	87007267	chr4	87007093	87007310	1	iPSC
1644	ENSG00000172493*87114699_87114877	55	51.6817182376902	6	0.0909090909090909	2	ENSG00000172493	87114798	chr4	87114699	87114877	1	iPSC
1645	ENSG00000170502*87422572_87422740	2114	29.9833287011299	245	0.4465468306527909	0	ENSG00000170502	87422614	chr4	87422572	87422740	1	iPSC
1646	ENSG00000170502*87422747_87422905	517	31.96873472629156	60	0.390715667311412	1	ENSG00000170502	87422808	chr4	87422747	87422905	1	iPSC
1647	ENSG00000118785*87975649_87975793	2577	18.68154169226941	1078	0.3554520760574311	0	ENSG00000118785	87975713	chr4	87975649	87975793	1	iPSC
1648	ENSG00000152208*93084996_93085209	355	31.12876483254676	68	0.5154929577464789	1	ENSG00000152208	93085143	chr4	93084996	93085209	1	iPSC
1649	ENSG00000163104*94207833_94207987	1645	27.53179979587241	296	0.5288753799392097	0	ENSG00000163104	94207864	chr4	94207833	94207987	1	iPSC
1650	ENSG00000138698*98261383_98261531	2232	34.85685011586675	472	0.5004480286738351	0	ENSG00000138698	98261387	chr4	98261383	98261531	1	iPSC
1651	ENSG00000145354*102869291_102869431	95	28.231188426986208	14	0.4736842105263157	2	ENSG00000145354	102869343	chr4	102869291	102869431	1	iPSC
1652	ENSG00000145354*102869105_102869208	62	21.40093455903269	7	0.0967741935483871	3	ENSG00000145354	102869156	chr4	102869105	102869208	1	iPSC
1653	ENSG00000138780*105708777_105708889	881	19.026297590440446	127	0.5811577752553916	0	ENSG00000138780	105708786	chr4	105708777	105708889	1	iPSC
1654	ENSG00000164022*106316468_106316587	3154	17.74823934929885	699	0.455294863665187	0	ENSG00000164022	106316549	chr4	106316468	106316587	1	iPSC
1655	ENSG00000164022*106316074_106316173	53	25.33771891863985	9	0.2264150943396226	7	ENSG00000164022	106316089	chr4	106316074	106316173	1	iPSC
1656	ENSG00000109475*108620565_108620665	9884	12.409673645990855	7123	0.6172602185350061	0	ENSG00000109475	108620576	chr4	108620565	108620665	1	iPSC
1657	ENSG00000138802*109433771_109433974	769	21.02379604162864	139	0.5786736020806242	0	ENSG00000138802	109433814	chr4	109433771	109433974	1	iPSC
1658	ENSG00000109534*109815667_109815845	1689	17.804493814764857	204	0.3345174659561871	0	ENSG00000109534	109815761	chr4	109815667	109815845	1	iPSC
1659	ENSG00000109534*109815509_109815618	1379	14.317821063276352	647	0.6468455402465555	1	ENSG00000109534	109815524	chr4	109815509	109815618	1	iPSC
1660	ENSG00000109534*109817934_109818082	305	41.43669871020132	36	0.0360655737704918	4	ENSG00000109534	109817994	chr4	109817934	109818082	0	iPSC
1661	ENSG00000174720*112645708_112645866	54	43.77213725647858	11	0.5185185185185185	11	ENSG00000174720	112645817	chr4	112645708	112645866	1	iPSC
1662	ENSG00000145362*113145561_113145712	61	36.359317925395686	6	0.4590163934426229	2	ENSG00000145362	113145618	chr4	113145561	113145712	1	iPSC
1663	ENSG00000174607*114598770_114598878	187	31.12876483254676	19	0.5294117647058824	1	ENSG00000174607	114598800	chr4	114598770	114598878	1	iPSC
1664	ENSG00000145388*118685391_118685508	431	14.45683229480096	146	0.5127610208816705	0	ENSG00000145388	118685399	chr4	118685391	118685508	1	iPSC
1665	ENSG00000172403*118888908_118889000	62	21.16601048851673	9	0.5967741935483871	1	ENSG00000172403	118888929	chr4	118888908	118889000	1	iPSC
1666	ENSG00000123737*121801316_121801524	4278	27.11088342345192	732	0.4067321178120617	0	ENSG00000123737	121801340	chr4	121801316	121801524	1	iPSC
1667	ENSG00000138688*122152332_122152522	762	19.467922333931785	98	0.573490813648294	0	ENSG00000138688	122152361	chr4	122152332	122152522	1	iPSC
1668	ENSG00000138685*122826708_122826866	617	43.37049688440288	120	0.4311183144246353	0	ENSG00000138685	122826833	chr4	122826708	122826866	1	iPSC
1669	ENSG00000164056*123397723_123397953	126	56.356011214421486	11	0.1746031746031746	2	ENSG00000164056	123397845	chr4	123397723	123397953	1	iPSC
1670	ENSG00000164066*127632894_127633043	646	17.663521732655695	151	0.4582043343653251	0	ENSG00000164066	127632956	chr4	127632894	127633043	1	iPSC
1671	ENSG00000142731*127880892_127881027	885	17.320508075688775	151	0.5480225988700564	0	ENSG00000142731	127880892	chr4	127880892	127881027	1	iPSC
1672	ENSG00000138709*128061285_128061384	391	23.49468024894146	107	0.5473145780051151	0	ENSG00000138709	128061288	chr4	128061285	128061384	1	iPSC
1673	ENSG00000077684*128873204_128873321	1301	30.80584360149873	110	0.1229823212913143	1	ENSG00000077684	128873280	chr4	128873204	128873321	0	iPSC
1674	ENSG00000077684*128873337_128873460	79	34.77067730142742	7	0.0632911392405063	26	ENSG00000077684	128873398	chr4	128873337	128873460	0	iPSC
1675	ENSG00000077684*128862455_128862636	58	44.07947368106838	4	0.0	31	ENSG00000077684	128862545	chr4	128862455	128862636	0	iPSC
1676	ENSG00000172007*139454011_139454201	281	32.26453160980336	29	0.4021352313167259	0	ENSG00000172007	139454083	chr4	139454011	139454201	1	iPSC
1677	ENSG00000109445*141220886_141220977	2417	17.97220075561143	330	0.546131568059578	0	ENSG00000109445	141220894	chr4	141220886	141220977	1	iPSC
1678	ENSG00000109445*141222363_141222480	56	31.160872901765767	4	0.0714285714285714	4	ENSG00000109445	141222400	chr4	141222363	141222480	0	iPSC
1679	ENSG00000153147*143517353_143517423	332	16.97056274847714	52	0.0331325301204819	6	ENSG00000153147	143517399	chr4	143517353	143517423	0	iPSC
1680	ENSG00000164163*145098287_145098403	5077	13.114877048604	2243	0.447311404372661	0	ENSG00000164163	145098313	chr4	145098287	145098403	1	iPSC
1681	ENSG00000170365*145481735_145481959	944	45.70557952810576	197	0.4194915254237288	0	ENSG00000170365	145481852	chr4	145481735	145481959	1	iPSC
1682	ENSG00000170365*145557789_145557967	81	55.49774770204643	10	0.0123456790123456	2	ENSG00000170365	145557956	chr4	145557789	145557967	1	iPSC
1683	ENSG00000170365*145482722_145482900	59	34.39476704383968	8	0.6779661016949152	4	ENSG00000170365	145482776	chr4	145482722	145482900	1	iPSC
1684	ENSG00000151611*145619362_145619401	130	6.164414002968976	37	0.3076923076923077	0	ENSG00000151611	145619384	chr4	145619362	145619401	1	iPSC
1685	ENSG00000151611*145619164_145619258	85	23.08679276123039	12	0.4705882352941176	1	ENSG00000151611	145619223	chr4	145619164	145619258	1	iPSC
1686	ENSG00000164167*146175702_146175828	9815	16.881943016134134	1325	0.4636780438104941	0	ENSG00000164167	146175751	chr4	146175702	146175828	1	iPSC
1687	ENSG00000164168*147617385_147617489	1194	20.0	371	0.5469011725293133	0	ENSG00000164168	147617417	chr4	147617385	147617489	1	iPSC
1688	ENSG00000164168*147617494_147617581	62	19.8997487421324	12	0.0	1	ENSG00000164168	147617510	chr4	147617494	147617581	1	iPSC
1689	ENSG00000071205*147732183_147732314	69	29.49576240750525	8	0.4202898550724637	1	ENSG00000071205	147732266	chr4	147732183	147732314	1	iPSC
1690	ENSG00000145425*151100483_151100581	336	21.02379604162864	61	0.0535714285714285	1	ENSG00000145425	151100502	chr4	151100483	151100581	0	iPSC
1691	ENSG00000145425*151100974_151101111	96	34.741905532080416	5	0.0833333333333333	2	ENSG00000145425	151101012	chr4	151100974	151101111	0	iPSC
1692	ENSG00000164144*152779938_152780015	1549	15.0996688705415	209	0.486120077469335	0	ENSG00000164144	152779959	chr4	152779938	152780015	1	iPSC
1693	ENSG00000164144*152780024_152780218	79	42.0	7	0.3924050632911392	4	ENSG00000164144	152780129	chr4	152780024	152780218	1	iPSC
1694	ENSG00000137460*152936351_152936398	461	11.958260743101398	97	0.3644251626898048	0	ENSG00000137460	152936372	chr4	152936351	152936398	1	iPSC
1695	ENSG00000109654*153257309_153257432	1819	12.68857754044952	978	0.6322155030236394	0	ENSG00000109654	153257378	chr4	153257309	153257432	1	iPSC
1696	ENSG00000109654*153204372_153204529	251	27.184554438136374	30	0.4621513944223107	1	ENSG00000109654	153204430	chr4	153204372	153204529	1	iPSC
1697	ENSG00000109654*153222402_153222538	59	33.57082066318904	11	0.6101694915254238	9	ENSG00000109654	153222472	chr4	153222402	153222538	1	iPSC
1698	ENSG00000121211*153344648_153344734	7535	14.933184523068078	1272	0.5021897810218978	0	ENSG00000121211	153344689	chr4	153344648	153344734	1	iPSC
1699	ENSG00000121210*153466345_153466428	811	9.433981132056603	211	0.3711467324290999	0	ENSG00000121210	153466363	chr4	153466345	153466428	1	iPSC
1700	ENSG00000121207*154743918_154744097	1575	12.206555615733702	1296	0.4711111111111111	0	ENSG00000121207	154743999	chr4	154743918	154744097	1	iPSC
1701	ENSG00000121207*154626946_154627064	111	21.330729007701542	13	0.4144144144144144	1	ENSG00000121207	154626963	chr4	154626946	154627064	1	iPSC
1702	ENSG00000164124*158210485_158210573	59	22.80350850198276	13	0.5084745762711864	1	ENSG00000164124	158210553	chr4	158210485	158210573	1	iPSC
1703	ENSG00000198498*163494443_163494558	286	27.53179979587241	28	0.5104895104895105	2	ENSG00000198498	163494532	chr4	163494443	163494558	1	iPSC
1704	ENSG00000052802*165327666_165327869	6348	27.964262908219126	948	0.4018588531821046	0	ENSG00000052802	165327716	chr4	165327666	165327869	1	iPSC
1705	ENSG00000109472*165378989_165379135	464	31.22498999199199	103	0.5129310344827587	0	ENSG00000109472	165379078	chr4	165378989	165379135	1	iPSC
1706	ENSG00000109472*165379155_165379316	165	30.215889859476256	15	0.1939393939393939	1	ENSG00000109472	165379162	chr4	165379155	165379316	1	iPSC
1707	ENSG00000109472*165378848_165378985	124	26.70205984563738	14	0.5645161290322581	2	ENSG00000109472	165378935	chr4	165378848	165378985	1	iPSC
1708	ENSG00000129116*168831971_168832162	717	25.019992006393608	177	0.4560669456066946	0	ENSG00000129116	168832096	chr4	168831971	168832162	1	iPSC
1709	ENSG00000150627*176065833_176065892	189	12.884098726725126	34	0.4232804232804232	0	ENSG00000150627	176065851	chr4	176065833	176065892	1	iPSC
1710	ENSG00000129128*176319965_176320047	5211	14.177446878757824	498	0.4127806563039723	0	ENSG00000129128	176319971	chr4	176319965	176320047	1	iPSC
1711	ENSG00000129128*176320049_176320215	116	49.42671342502959	9	0.2155172413793103	3	ENSG00000129128	176320054	chr4	176320049	176320215	1	iPSC
1712	ENSG00000218336*182144607_182144747	618	23.08679276123039	103	0.4433656957928802	0	ENSG00000218336	182144669	chr4	182144607	182144747	1	iPSC
1713	ENSG00000218336*182448936_182449086	386	24.145392935299277	98	0.5906735751295337	2	ENSG00000218336	182449015	chr4	182448936	182449086	1	iPSC
1714	ENSG00000168556*183506016_183506181	322	11.180339887498947	64	0.3260869565217391	1	ENSG00000168556	183506109	chr4	183506016	183506181	1	iPSC
1715	ENSG00000168538*183659266_183659439	1249	21.236760581595306	145	0.3490792634107286	0	ENSG00000168538	183659316	chr4	183659266	183659439	1	iPSC
1716	ENSG00000173320*183906466_183906592	53	33.54101966249684	8	0.5471698113207547	3	ENSG00000173320	183906509	chr4	183906466	183906592	1	iPSC
1717	ENSG00000151729*185145110_185145243	71	34.741905532080416	4	0.0	2	ENSG00000151729	185145176	chr4	185145110	185145243	0	iPSC
1718	ENSG00000145476*186191566_186191761	257	49.76946855251722	39	0.4357976653696498	0	ENSG00000145476	186191567	chr4	186191566	186191761	1	iPSC
1719	ENSG00000179059*187995770_187995832	2548	9.746794344808963	1404	0.6098901098901099	0	ENSG00000179059	187995770	chr4	187995770	187995832	1	iPSC
1720	ENSG00000109536*189940869_189941011	724	37.06750598570128	90	0.5041436464088398	0	ENSG00000109536	189940880	chr4	189940869	189941011	1	iPSC
1721	ENSG00000109536*189941015_189941101	133	15.84297951775486	50	0.0601503759398496	2	ENSG00000109536	189941065	chr4	189941015	189941101	1	iPSC
1722	ENSG00000182903*473982_474094	2982	16.46207763315433	377	0.3752515090543259	0	ENSG00000182903	474039	chr4	473982	474094	1	iPSC
1723	ENSG00000163950*1693400_1693660	142	53.20714237769212	10	0.0492957746478873	1	ENSG00000163950	1693461	chr4	1693400	1693660	1	iPSC
1724	ENSG00000168936*1721071_1721202	174	31.28897569432403	20	0.5057471264367817	2	ENSG00000168936	1721142	chr4	1721071	1721202	1	iPSC
1725	ENSG00000168936*1721208_1721243	78	9.643650760992957	8	0.5384615384615384	3	ENSG00000168936	1721231	chr4	1721208	1721243	1	iPSC
1726	ENSG00000185049*2009016_2009152	195	25.238858928247925	24	0.6	2	ENSG00000185049	2009065	chr4	2009016	2009152	1	iPSC
1727	ENSG00000168884*2756132_2756231	1799	12.96148139681572	312	0.4219010561423013	0	ENSG00000168884	2756216	chr4	2756132	2756231	1	iPSC
1728	ENSG00000072832*5888304_5888533	4618	24.020824298928627	504	0.5913815504547423	0	ENSG00000072832	5888388	chr4	5888304	5888533	1	iPSC
1729	ENSG00000178988*6709612_6709755	1966	29.120439557122072	237	0.4776195320447609	0	ENSG00000178988	6709742	chr4	6709612	6709755	1	iPSC
1730	ENSG00000157869*13484150_13484254	2177	13.30413469565007	260	0.296279283417547	0	ENSG00000157869	13484226	chr4	13484150	13484254	1	iPSC
1731	ENSG00000157869*13484079_13484141	67	17.944358444926362	13	0.5522388059701493	1	ENSG00000157869	13484085	chr4	13484079	13484141	1	iPSC
1732	ENSG00000118564*15655203_15655318	1766	15.524174696260024	111	0.4037372593431483	1	ENSG00000118564	15655239	chr4	15655203	15655318	1	iPSC
1733	ENSG00000118564*15681516_15681569	433	18.083141320025124	69	0.4988452655889145	2	ENSG00000118564	15681560	chr4	15681516	15681569	1	iPSC
1734	ENSG00000151552*17511949_17512097	4190	32.48076353782343	712	0.337708830548926	0	ENSG00000151552	17511979	chr4	17511949	17512097	1	iPSC
1735	ENSG00000178177*18021595_18021763	808	32.68026927673638	93	0.3923267326732673	0	ENSG00000178177	18021643	chr4	18021595	18021763	1	iPSC
1736	ENSG00000035928*39366215_39366265	3771	4.795831523312719	1038	0.5319543887562981	0	ENSG00000035928	39366251	chr4	39366215	39366265	1	iPSC
1737	ENSG00000163682*39458635_39458837	8841	21.77154105707724	717	0.3772197715190589	0	ENSG00000163682	39458771	chr4	39458635	39458837	1	iPSC
1738	ENSG00000163682*39456403_39456473	205	7.483314773547883	45	0.0390243902439024	2	ENSG00000163682	39456409	chr4	39456403	39456473	0	iPSC
1739	ENSG00000109814*39527233_39527401	1167	17.05872210923198	264	0.4258783204798629	1	ENSG00000109814	39527326	chr4	39527233	39527401	1	iPSC
1740	ENSG00000121892*39977656_39977845	1421	43.61192497471305	75	0.3912737508796622	0	ENSG00000121892	39977738	chr4	39977656	39977845	1	iPSC
1741	ENSG00000163694*40629555_40629691	63	40.01249804748511	4	0.365079365079365	11	ENSG00000163694	40629666	chr4	40629555	40629691	1	iPSC
1742	ENSG00000163697*40856983_40857106	2454	18.303005217723125	322	0.4743276283618582	0	ENSG00000163697	40857044	chr4	40856983	40857106	1	iPSC
1743	ENSG00000163697*41214402_41214568	819	28.792360097775937	189	0.5653235653235653	1	ENSG00000163697	41214431	chr4	41214402	41214568	1	iPSC
1744	ENSG00000188848*42151898_42152024	135	31.304951684997057	20	0.4074074074074074	1	ENSG00000188848	42151951	chr4	42151898	42152024	1	iPSC
1745	ENSG00000188848*42152539_42152614	62	19.44222209522358	7	0.6774193548387096	4	ENSG00000188848	42152589	chr4	42152539	42152614	1	iPSC
1746	ENSG00000170448*47914381_47914508	104	19.157244060668017	19	0.5961538461538461	0	ENSG00000170448	47914421	chr4	47914381	47914508	1	iPSC
1747	ENSG00000075539*48780078_48780210	948	30.577769702841312	94	0.3945147679324894	0	ENSG00000075539	48780168	chr4	48780078	48780210	1	iPSC
1748	ENSG00000072201*53591390_53591508	70	32.81767816284388	11	0.6571428571428571	3	ENSG00000072201	53591417	chr4	53591390	53591508	1	iPSC
1749	ENSG00000157426*56387360_56387397	245	7.071067811865476	78	0.563265306122449	0	ENSG00000157426	56387380	chr4	56387360	56387397	1	iPSC
1750	ENSG00000132463*70839237_70839358	50	21.817424229271428	9	0.54	8	ENSG00000132463	70839293	chr4	70839237	70839358	1	iPSC
1751	ENSG00000138757*75724274_75724399	1763	24.596747752497688	137	0.3562110039705048	1	ENSG00000138757	75724325	chr4	75724274	75724399	1	iPSC
1752	ENSG00000138757*75673394_75673525	142	22.737634001804143	29	0.4788732394366197	5	ENSG00000138757	75673484	chr4	75673394	75673525	1	iPSC
1753	ENSG00000138744*75940063_75940237	182	30.577769702841312	21	0.5824175824175825	1	ENSG00000138744	75940142	chr4	75940063	75940237	1	iPSC
1754	ENSG00000138750*76148283_76148332	1648	4.358898943540674	386	0.5175970873786407	0	ENSG00000138750	76148323	chr4	76148283	76148332	1	iPSC
1755	ENSG00000138760*76213681_76213827	1165	34.62657938636157	187	0.5253218884120172	0	ENSG00000138760	76213765	chr4	76213681	76213827	1	iPSC
1756	ENSG00000163291*78939050_78939231	134	28.24889378365107	14	0.3656716417910448	1	ENSG00000163291	78939154	chr4	78939050	78939231	1	iPSC
1757	ENSG00000138668*82373766_82373944	7900	26.057628441590765	608	0.4543037974683544	0	ENSG00000138668	82373859	chr4	82373766	82373944	1	iPSC
1758	ENSG00000152795*82428017_82428068	57	13.379088160259652	6	0.087719298245614	4	ENSG00000152795	82428025	chr4	82428017	82428068	0	iPSC
1759	ENSG00000251022*82894602_82894747	87	35.832945734337834	4	0.1034482758620689	2	ENSG00000251022	82894713	chr4	82894602	82894747	0	iPSC
1760	ENSG00000251022*82893877_82894063	71	48.56953777832357	3	0.0422535211267605	4	ENSG00000251022	82893959	chr4	82893877	82894063	0	iPSC
1761	ENSG00000163312*83455632_83455743	599	16.217274740226856	95	0.4190317195325542	0	ENSG00000163312	83455712	chr4	83455632	83455743	1	iPSC
1762	ENSG00000163322*83484974_83485112	2710	14.38749456993816	1477	0.6158671586715867	0	ENSG00000163322	83484989	chr4	83484974	83485112	1	iPSC
1763	ENSG00000109339*86359896_86359992	108	15.84297951775486	16	0.6018518518518519	1	ENSG00000109339	86359942	chr4	86359896	86359992	0	iPSC
1764	ENSG00000145332*87220367_87220536	452	34.351128074635334	27	0.3694690265486726	0	ENSG00000145332	87220433	chr4	87220367	87220536	1	iPSC
1765	ENSG00000138640*89056945_89057092	1284	15.874507866387544	201	0.5070093457943925	0	ENSG00000138640	89057060	chr4	89056945	89057092	1	iPSC
1766	ENSG00000145335*89836935_89837130	1495	37.5099986670221	90	0.31438127090301	0	ENSG00000145335	89837039	chr4	89836935	89837130	1	iPSC
1767	ENSG00000197894*99088686_99088690	69	1.0	30	0.5507246376811594	9	ENSG00000197894	99088690	chr4	99088686	99088690	1	iPSC
1768	ENSG00000138821*102345345_102345435	282	13.564659966250536	130	0.1382978723404255	0	ENSG00000138821	102345371	chr4	102345345	102345435	1	iPSC
1769	ENSG00000109332*102827404_102827489	4027	7.14142842854285	886	0.4926744474795133	0	ENSG00000109332	102827431	chr4	102827404	102827489	1	iPSC
1770	ENSG00000109332*102827521_102827718	712	27.11088342345192	59	0.4508426966292135	2	ENSG00000109332	102827652	chr4	102827521	102827718	1	iPSC
1771	ENSG00000109332*102827723_102827849	315	32.83291031876401	26	0.4380952380952381	6	ENSG00000109332	102827811	chr4	102827723	102827849	1	iPSC
1772	ENSG00000109332*102826483_102826656	70	53.64699432400664	12	0.0857142857142857	14	ENSG00000109332	102826493	chr4	102826483	102826656	0	iPSC
1773	ENSG00000164038*103076341_103076462	57	19.748417658131498	6	0.3157894736842105	1	ENSG00000164038	103076417	chr4	103076341	103076462	1	iPSC
1774	ENSG00000164038*103076191_103076295	55	23.81176179958132	6	0.3818181818181818	2	ENSG00000164038	103076220	chr4	103076191	103076295	1	iPSC
1775	ENSG00000138778*103198263_103198328	875	8.717797887081348	192	0.5142857142857142	0	ENSG00000138778	103198266	chr4	103198263	103198328	1	iPSC
1776	ENSG00000138801*107719963_107720127	953	17.4928556845359	350	0.7135362014690452	0	ENSG00000138801	107720123	chr4	107719963	107720127	1	iPSC
1777	ENSG00000138794*109703307_109703466	285	30.215889859476256	45	0.2947368421052631	0	ENSG00000138794	109703360	chr4	109703307	109703466	1	iPSC
1778	ENSG00000123739*109729781_109729959	7850	31.84336665618132	637	0.3878980891719745	0	ENSG00000123739	109729910	chr4	109729781	109729959	1	iPSC
1779	ENSG00000170522*110198578_110198696	118	26.0768096208106	9	0.5508474576271186	7	ENSG00000170522	110198647	chr4	110198578	110198696	1	iPSC
1780	ENSG00000180801*113979440_113979612	99	40.96339829652808	7	0.5656565656565656	0	ENSG00000180801	113979536	chr4	113979440	113979612	1	iPSC
1781	ENSG00000164099*118352811_118352892	70	17.804493814764857	10	0.5142857142857142	0	ENSG00000164099	118352863	chr4	118352811	118352892	1	iPSC
1782	ENSG00000164099*118352614_118352749	51	21.587033144922906	11	0.5294117647058824	1	ENSG00000164099	118352672	chr4	118352614	118352749	1	iPSC
1783	ENSG00000150961*118835941_118836127	1641	39.370039370059054	103	0.4844606946983547	0	ENSG00000150961	118836011	chr4	118835941	118836127	1	iPSC
1784	ENSG00000164096*119300424_119300583	9538	34.07345007480164	691	0.3966240301950094	0	ENSG00000164096	119300506	chr4	119300424	119300583	1	iPSC
1785	ENSG00000138738*120922515_120922680	730	36.30426972134269	45	0.4931506849315068	0	ENSG00000138738	120922587	chr4	120922515	120922680	1	iPSC
1786	ENSG00000138738*120922685_120922759	374	15.198684153570664	32	0.481283422459893	1	ENSG00000138738	120922737	chr4	120922685	120922759	1	iPSC
1787	ENSG00000164111*121696581_121696760	186	52.04805471869242	12	0.3978494623655914	2	ENSG00000164111	121696688	chr4	121696581	121696760	1	iPSC
1788	ENSG00000145386*121822402_121822601	134	46.78675026115834	12	0.0746268656716417	1	ENSG00000145386	121822429	chr4	121822402	121822601	0	iPSC
1789	ENSG00000189184*137532251_137532383	144	20.784609690826528	20	0.5416666666666666	0	ENSG00000189184	137532348	chr4	137532251	137532383	1	iPSC
1790	ENSG00000151012*138242130_138242240	821	36.959437225152655	145	0.5213154689403167	0	ENSG00000151012	138242238	chr4	138242130	138242240	1	iPSC
1791	ENSG00000109381*139176976_139177108	762	27.331300737432898	132	0.5446194225721784	0	ENSG00000109381	139177107	chr4	139176976	139177108	1	iPSC
1792	ENSG00000109381*139084281_139084418	510	33.1058907144937	39	0.5274509803921569	1	ENSG00000109381	139084318	chr4	139084281	139084418	1	iPSC
1793	ENSG00000109381*139084132_139084274	503	36.20773398046335	20	0.3817097415506958	2	ENSG00000109381	139084209	chr4	139084132	139084274	1	iPSC
1794	ENSG00000109390*139301066_139301253	876	45.2990066116245	107	0.5251141552511416	0	ENSG00000109390	139301122	chr4	139301066	139301253	0	iPSC
1795	ENSG00000109390*139295731_139295846	204	31.44837038703277	21	0.3088235294117647	1	ENSG00000109390	139295733	chr4	139295731	139295846	1	iPSC
1796	ENSG00000109390*139302413_139302434	115	5.291502622129181	27	0.3391304347826087	2	ENSG00000109390	139302417	chr4	139302413	139302434	1	iPSC
1797	ENSG00000250326*143184708_143184751	92	11.0	15	0.4782608695652174	0	ENSG00000250326	143184743	chr4	143184708	143184751	1	iPSC
1798	ENSG00000250326*143184513_143184689	72	43.17406628984581	11	0.3472222222222222	1	ENSG00000250326	143184560	chr4	143184513	143184689	1	iPSC
1799	ENSG00000164162*145097992_145098122	234	18.920887928424506	31	0.4829059829059829	0	ENSG00000164162	145098047	chr4	145097992	145098122	1	iPSC
1800	ENSG00000198589*151015534_151015616	165	11.180339887498947	46	0.4606060606060606	0	ENSG00000198589	151015615	chr4	151015534	151015616	1	iPSC
1801	ENSG00000109686*151325355_151325520	1192	39.344631145812	66	0.3447986577181208	0	ENSG00000109686	151325458	chr4	151325355	151325520	1	iPSC
1802	ENSG00000205208*158671837_158671962	253	31.796226191169293	26	0.541501976284585	1	ENSG00000205208	158671905	chr4	158671837	158671962	1	iPSC
1803	ENSG00000205208*158672006_158672145	104	24.08318915758459	11	0.4326923076923077	2	ENSG00000205208	158672112	chr4	158672006	158672145	1	iPSC
1804	ENSG00000171497*158723206_158723287	3653	14.628738838327791	676	0.392006569942513	0	ENSG00000171497	158723281	chr4	158723206	158723287	1	iPSC
1805	ENSG00000145414*163166690_163166779	1516	17.406895185529212	115	0.512532981530343	0	ENSG00000145414	163166775	chr4	163166690	163166779	1	iPSC
1806	ENSG00000183439*164977530_164977551	85	5.656854249492381	23	0.5882352941176471	0	ENSG00000183439	164977546	chr4	164977530	164977551	1	iPSC
1807	ENSG00000170088*165112745_165112808	761	10.246950765959598	102	0.4231274638633377	0	ENSG00000170088	165112756	chr4	165112745	165112808	1	iPSC
1808	ENSG00000056050*169757829_169757834	361	0.0	223	0.3518005540166205	0	ENSG00000056050	169757832	chr4	169757829	169757834	1	iPSC
1809	ENSG00000109576*170089758_170089929	298	29.24038303442689	27	0.2751677852348993	0	ENSG00000109576	170089863	chr4	170089758	170089929	1	iPSC
1810	ENSG00000164104*173333041_173333195	187	17.74823934929885	18	0.0106951871657754	3	ENSG00000164104	173333068	chr4	173333041	173333195	0	iPSC
1811	ENSG00000164104*173333499_173333558	123	17.46424919657298	7	0.016260162601626	4	ENSG00000164104	173333535	chr4	173333499	173333558	0	iPSC
1812	ENSG00000129187*182917288_182917393	991	27.92848008753788	125	0.58627648839556	0	ENSG00000129187	182917366	chr4	182917288	182917393	1	iPSC
1813	ENSG00000153404*92150_92248	473	18.0	55	0.3911205073995771	0	ENSG00000153404	92172	chr5	92150	92248	1	iPSC
1814	ENSG00000153404*183712_183898	116	53.094255809833136	10	0.0172413793103448	1	ENSG00000153404	183767	chr5	183712	183898	0	iPSC
1815	ENSG00000153404*183915_184060	101	44.05678154382138	8	0.0693069306930693	2	ENSG00000153404	183935	chr5	183915	184060	0	iPSC
1816	ENSG00000249915*271620_271715	9531	18.2208671582886	2035	0.3410974714090861	0	ENSG00000249915	271642	chr5	271620	271715	1	iPSC
1817	ENSG00000071539*892883_893024	1747	17.74823934929885	407	0.4636519748139668	0	ENSG00000071539	892895	chr5	892883	893024	1	iPSC
1818	ENSG00000164151*5422635_5422813	4433	17.05872210923198	1663	0.4387547935935033	0	ENSG00000164151	5422676	chr5	5422635	5422813	1	iPSC
1819	ENSG00000124275*7869122_7869249	1345	20.784609690826528	304	0.4037174721189591	0	ENSG00000124275	7869147	chr5	7869122	7869249	1	iPSC
1820	ENSG00000150753*10250233_10250384	7624	23.40939982143925	565	0.396511017838405	0	ENSG00000150753	10250279	chr5	10250233	10250384	1	iPSC
1821	ENSG00000150753*10250134_10250226	504	23.259406699226016	118	0.5218253968253969	1	ENSG00000150753	10250200	chr5	10250134	10250226	1	iPSC
1822	ENSG00000145495*10353696_10353790	352	25.357444666211933	45	0.6392045454545454	1	ENSG00000145495	10353767	chr5	10353696	10353790	1	iPSC
1823	ENSG00000164236*10564259_10564398	111	22.9128784747792	38	0.4954954954954955	0	ENSG00000164236	10564329	chr5	10564259	10564398	1	iPSC
1824	ENSG00000176788*17276420_17276507	156	20.37154878746336	26	0.0448717948717948	10	ENSG00000176788	17276433	chr5	17276420	17276507	0	iPSC
1825	ENSG00000250337*27472232_27472326	1697	12.96148139681572	439	0.6658809664113141	0	ENSG00000250337	27472303	chr5	27472232	27472326	1	iPSC
1826	ENSG00000082213*31532286_31532398	1362	18.65475810617763	241	0.4148311306901615	0	ENSG00000082213	31532300	chr5	31532286	31532398	1	iPSC
1827	ENSG00000113387*32585480_32585627	9270	16.431676725154983	2241	0.5250269687162891	0	ENSG00000113387	32585556	chr5	32585480	32585627	1	iPSC
1828	ENSG00000113387*32588510_32588577	100	21.95449840010015	14	0.08	2	ENSG00000113387	32588526	chr5	32588510	32588577	0	iPSC
1829	ENSG00000039560*34656327_34656513	2749	37.84177585684901	218	0.3874136049472535	0	ENSG00000039560	34656327	chr5	34656327	34656513	1	iPSC
1830	ENSG00000113460*34918361_34918468	70	37.20215047547655	5	0.1	3	ENSG00000113460	34918452	chr5	34918361	34918468	0	iPSC
1831	ENSG00000145604*36151988_36152210	8128	29.410882339705484	778	0.452509842519685	0	ENSG00000145604	36152110	chr5	36151988	36152210	1	iPSC
1832	ENSG00000082068*37379284_37379430	676	19.078784028338912	81	0.5665680473372781	0	ENSG00000082068	37379301	chr5	37379284	37379430	1	iPSC
1833	ENSG00000172262*43120819_43121038	730	20.591260281974	230	0.4890410958904109	1	ENSG00000172262	43120913	chr5	43120819	43121038	1	iPSC
1834	ENSG00000112992*43603127_43603284	176	31.352830813181765	19	0.3977272727272727	0	ENSG00000112992	43603176	chr5	43603127	43603284	1	iPSC
1835	ENSG00000112992*43602691_43602735	57	12.449899597988733	16	0.6666666666666666	1	ENSG00000112992	43602692	chr5	43602691	43602735	1	iPSC
1836	ENSG00000112996*44808946_44809028	3263	11.61895003862225	1048	0.4017775053631627	0	ENSG00000112996	44808954	chr5	44808946	44809028	1	iPSC
1837	ENSG00000151883*50667808_50667997	111	34.55430508634199	11	0.5225225225225225	1	ENSG00000151883	50667892	chr5	50667808	50667997	1	iPSC
1838	ENSG00000152684*52800002_52800190	2022	28.372521918222212	347	0.5222551928783383	0	ENSG00000152684	52800111	chr5	52800002	52800190	1	iPSC
1839	ENSG00000152684*52800239_52800430	207	38.45776904605882	29	0.391304347826087	1	ENSG00000152684	52800313	chr5	52800239	52800430	1	iPSC
1840	ENSG00000152684*52801539_52801683	53	42.98837052040936	4	0.0377358490566037	3	ENSG00000152684	52801591	chr5	52801539	52801683	0	iPSC
1841	ENSG00000164258*53560632_53560753	5310	18.547236990991408	1082	0.5487758945386064	0	ENSG00000164258	53560638	chr5	53560632	53560753	1	iPSC
1842	ENSG00000164294*55160166_55160257	8069	6.164414002968976	4117	0.4204982029991325	0	ENSG00000164294	55160179	chr5	55160166	55160257	1	iPSC
1843	ENSG00000095015*56815548_56815597	212	7.0	55	0.5	0	ENSG00000095015	56815548	chr5	56815548	56815597	1	iPSC
1844	ENSG00000155542*56910011_56910162	812	20.0	126	0.3817733990147783	1	ENSG00000155542	56910053	chr5	56910011	56910162	1	iPSC
1845	ENSG00000062194*57176271_57176393	160	27.31300056749533	20	0.0375	8	ENSG00000062194	57176315	chr5	57176271	57176393	0	iPSC
1846	ENSG00000062194*57173947_57173983	69	9.9498743710662	12	0.6666666666666666	15	ENSG00000062194	57173950	chr5	57173947	57173983	1	iPSC
1847	ENSG00000164182*60945204_60945248	918	10.246950765959598	215	0.434640522875817	0	ENSG00000164182	60945204	chr5	60945204	60945248	1	iPSC
1848	ENSG00000068796*62306161_62306292	4371	28.21347195933177	809	0.5406085563944177	0	ENSG00000068796	62306205	chr5	62306161	62306292	1	iPSC
1849	ENSG00000068796*62306398_62306530	3545	16.09347693943108	783	0.4696755994358251	1	ENSG00000068796	62306443	chr5	62306398	62306530	1	iPSC
1850	ENSG00000086200*62412618_62412860	2130	17.86057109949175	723	0.5173708920187794	0	ENSG00000086200	62412775	chr5	62412618	62412860	1	iPSC
1851	ENSG00000145642*64690442_64690539	747	24.698178070456937	148	0.3480589022757697	0	ENSG00000145642	64690502	chr5	64690442	64690539	1	iPSC
1852	ENSG00000153015*64768929_64769007	4061	11.6619037896906	1055	0.4186161044077813	0	ENSG00000153015	64768939	chr5	64768929	64769007	1	iPSC
1853	ENSG00000123213*65722204_65722317	5714	17.52141546793523	767	0.4131956597829891	0	ENSG00000123213	65722246	chr5	65722204	65722317	1	iPSC
1854	ENSG00000069020*66596360_66596441	161	14.142135623730953	35	0.5714285714285714	0	ENSG00000069020	66596361	chr5	66596360	66596441	1	iPSC
1855	ENSG00000069020*67004594_67004762	52	44.22668877499196	9	0.5576923076923077	1	ENSG00000069020	67004654	chr5	67004594	67004762	1	iPSC
1856	ENSG00000145675*68215755_68215821	363	11.224972160321824	71	0.4049586776859504	0	ENSG00000145675	68215773	chr5	68215755	68215821	1	iPSC
1857	ENSG00000145675*68288481_68288703	208	47.97916214358062	13	0.4278846153846153	1	ENSG00000145675	68288543	chr5	68288481	68288703	1	iPSC
1858	ENSG00000153044*69189573_69189661	5760	15.329709716755891	1700	0.4956597222222222	0	ENSG00000153044	69189582	chr5	69189573	69189661	1	iPSC
1859	ENSG00000153044*69189667_69189762	54	24.0	6	0.037037037037037	8	ENSG00000153044	69189682	chr5	69189667	69189762	1	iPSC
1860	ENSG00000134058*69234824_69234997	1317	29.24038303442689	162	0.4031890660592255	0	ENSG00000134058	69234888	chr5	69234824	69234997	1	iPSC
1861	ENSG00000134058*69235003_69235118	119	17.146428199482248	51	0.0504201680672268	2	ENSG00000134058	69235034	chr5	69235003	69235118	1	iPSC
1862	ENSG00000152942*69369751_69369922	1809	22.494443758403985	207	0.4156992813709231	0	ENSG00000152942	69369819	chr5	69369751	69369922	1	iPSC
1863	ENSG00000152939*69419340_69419526	54	40.28647415696737	7	0.0185185185185185	6	ENSG00000152939	69419470	chr5	69419340	69419526	0	iPSC
1864	ENSG00000197822*69492713_69492891	1434	24.1039415863879	227	0.4449093444909344	0	ENSG00000197822	69492789	chr5	69492713	69492891	1	iPSC
1865	ENSG00000197822*69492539_69492652	112	28.635642126552707	13	0.5982142857142857	2	ENSG00000197822	69492573	chr5	69492539	69492652	1	iPSC
1866	ENSG00000197822*69492396_69492530	74	39.43348830626071	8	0.5945945945945946	4	ENSG00000197822	69492495	chr5	69492396	69492530	1	iPSC
1867	ENSG00000183474*69560207_69560289	2236	13.96424004376894	487	0.5022361359570662	0	ENSG00000183474	69560220	chr5	69560207	69560289	1	iPSC
1868	ENSG00000145734*71455650_71455716	1017	13.2664991614216	383	0.3294001966568338	0	ENSG00000145734	71455652	chr5	71455650	71455716	1	iPSC
1869	ENSG00000131711*72107403_72107607	3161	16.24807680927192	891	0.482125909522303	0	ENSG00000131711	72107476	chr5	72107403	72107607	0	iPSC
1870	ENSG00000083312*72848085_72848216	2310	17.029386365926403	287	0.4354978354978355	0	ENSG00000083312	72848134	chr5	72848085	72848216	1	iPSC
1871	ENSG00000083312*72816596_72816744	1351	18.43908891458577	171	0.6039970392301999	1	ENSG00000083312	72816660	chr5	72816596	72816744	1	iPSC
1872	ENSG00000083312*72848362_72848490	76	38.57460304397182	4	0.0789473684210526	27	ENSG00000083312	72848417	chr5	72848362	72848490	1	iPSC
1873	ENSG00000145741*73498407_73498573	9592	11.6619037896906	1910	0.5962260216847373	0	ENSG00000145741	73498447	chr5	73498407	73498573	1	iPSC
1874	ENSG00000164338*73565673_73565901	1718	22.759613353482084	376	0.5855646100116414	0	ENSG00000164338	73565772	chr5	73565673	73565901	1	iPSC
1875	ENSG00000049860*74685129_74685262	3875	21.447610589527216	589	0.4647741935483871	0	ENSG00000049860	74685209	chr5	74685129	74685262	1	iPSC
1876	ENSG00000122008*75511840_75511912	355	6.082762530298219	195	0.5802816901408451	0	ENSG00000122008	75511890	chr5	75511840	75511912	1	iPSC
1877	ENSG00000145703*76403284_76403388	644	25.632011235952596	89	0.5512422360248447	0	ENSG00000145703	76403344	chr5	76403284	76403388	1	iPSC
1878	ENSG00000181104*76716125_76716251	199	29.93325909419153	31	0.5527638190954773	0	ENSG00000181104	76716134	chr5	76716125	76716251	1	iPSC
1879	ENSG00000164251*76818962_76819199	462	45.0111097397076	76	0.4653679653679654	0	ENSG00000164251	76819029	chr5	76818962	76819199	1	iPSC
1880	ENSG00000164252*77030314_77030496	4179	23.15167380558045	614	0.4970088537927734	0	ENSG00000164252	77030406	chr5	77030314	77030496	1	iPSC
1881	ENSG00000250802*77086687_77086817	242	24.515301344262525	22	0.4876033057851239	0	ENSG00000250802	77086687	chr5	77086687	77086817	1	iPSC
1882	ENSG00000152409*79236130_79236212	191	22.0	84	0.5078534031413613	0	ENSG00000152409	79236130	chr5	79236130	79236212	1	iPSC
1883	ENSG00000164329*79612562_79612636	691	18.708286933869708	213	0.5180897250361794	0	ENSG00000164329	79612572	chr5	79612562	79612636	1	iPSC
1884	ENSG00000164329*79612404_79612553	516	29.478805945967352	117	0.5251937984496124	1	ENSG00000164329	79612440	chr5	79612404	79612553	1	iPSC
1885	ENSG00000113296*79991310_79991369	258	11.445523142259598	33	0.2751937984496124	1	ENSG00000113296	79991327	chr5	79991310	79991369	1	iPSC
1886	ENSG00000113318*80654651_80654737	873	18.62793601019716	349	0.5108820160366552	0	ENSG00000113318	80654651	chr5	80654651	80654737	1	iPSC
1887	ENSG00000131732*81301586_81301742	2189	19.79898987322333	483	0.3124714481498401	0	ENSG00000131732	81301615	chr5	81301586	81301742	1	iPSC
1888	ENSG00000152348*81972022_81972113	871	14.212670403551895	120	0.5063145809414467	1	ENSG00000152348	81972024	chr5	81972022	81972113	1	iPSC
1889	ENSG00000145715*87267882_87268108	523	56.21387729022079	96	0.5736137667304015	0	ENSG00000145715	87267886	chr5	87267882	87268108	1	iPSC
1890	ENSG00000145715*87268236_87268387	209	35.24202037341219	36	0.5598086124401914	1	ENSG00000145715	87268268	chr5	87268236	87268387	1	iPSC
1891	ENSG00000113356*90474804_90474971	8233	18.083141320025124	1865	0.4400583019555447	0	ENSG00000113356	90474888	chr5	90474804	90474971	1	iPSC
1892	ENSG00000164199*90929157_90929291	364	25.099800796022265	43	0.5027472527472527	1	ENSG00000164199	90929216	chr5	90929157	90929291	1	iPSC
1893	ENSG00000133302*94618668_94618758	1506	13.711309200802088	260	0.4760956175298805	0	ENSG00000133302	94618671	chr5	94618668	94618758	1	iPSC
1894	ENSG00000164291*95555100_95555243	1054	36.51027252705737	113	0.4648956356736243	0	ENSG00000164291	95555148	chr5	95555100	95555243	1	iPSC
1895	ENSG00000164291*95555248_95555377	80	33.555923471125034	16	0.375	1	ENSG00000164291	95555255	chr5	95555248	95555377	1	iPSC
1896	ENSG00000164292*95731280_95731441	905	27.910571473905726	108	0.2906077348066298	0	ENSG00000164292	95731361	chr5	95731280	95731441	1	iPSC
1897	ENSG00000164292*95730944_95731092	115	22.22611077089287	23	0.5652173913043478	4	ENSG00000164292	95731065	chr5	95730944	95731092	1	iPSC
1898	ENSG00000164292*95731590_95731844	105	57.463031594234565	12	0.5523809523809524	5	ENSG00000164292	95731715	chr5	95731590	95731844	1	iPSC
1899	ENSG00000153113*96702731_96702921	709	31.480152477394387	161	0.5077574047954866	0	ENSG00000153113	96702805	chr5	96702731	96702921	1	iPSC
1900	ENSG00000153113*96662153_96662292	355	20.92844953645635	33	0.3408450704225352	1	ENSG00000153113	96662261	chr5	96662153	96662292	1	iPSC
1901	ENSG00000153113*96662950_96663048	56	21.283796653792763	15	0.4821428571428571	5	ENSG00000153113	96663024	chr5	96662950	96663048	1	iPSC
1902	ENSG00000145730*102755235_102755357	1102	16.76305461424021	164	0.5072595281306715	0	ENSG00000145730	102755304	chr5	102755235	102755357	1	iPSC
1903	ENSG00000145730*102865848_102866028	397	44.93328387732194	38	0.4609571788413098	1	ENSG00000145730	102865914	chr5	102865848	102866028	1	iPSC
1904	ENSG00000145730*102866141_102866262	51	30.364452901377952	8	0.3725490196078431	11	ENSG00000145730	102866165	chr5	102866141	102866262	1	iPSC
1905	ENSG00000145730*102866033_102866132	50	29.8496231131986	3	0.48	12	ENSG00000145730	102866037	chr5	102866033	102866132	1	iPSC
1906	ENSG00000181751*103259013_103259102	527	13.784048752090222	92	0.5351043643263758	1	ENSG00000181751	103259035	chr5	103259013	103259102	1	iPSC
1907	ENSG00000151422*108748349_108748477	105	18.788294228055936	22	0.6	1	ENSG00000151422	108748426	chr5	108748349	108748477	1	iPSC
1908	ENSG00000112893*109689843_109689988	993	15.198684153570664	306	0.6978851963746223	0	ENSG00000112893	109689927	chr5	109689843	109689988	1	iPSC
1909	ENSG00000112893*109689365_109689454	428	21.16601048851673	84	0.514018691588785	1	ENSG00000112893	109689411	chr5	109689365	109689454	1	iPSC
1910	ENSG00000164209*110738976_110739080	1818	17.291616465790582	390	0.5286028602860287	0	ENSG00000164209	110739019	chr5	110738976	110739080	1	iPSC
1911	ENSG00000134987*111092297_111092458	1954	19.72308292331602	308	0.4370522006141248	0	ENSG00000134987	111092344	chr5	111092297	111092458	1	iPSC
1912	ENSG00000152495*111224292_111224414	658	24.186773244895647	201	0.6306990881458967	0	ENSG00000152495	111224383	chr5	111224292	111224414	1	iPSC
1913	ENSG00000246859*111512197_111512317	63	21.88606862823929	15	0.4761904761904761	1	ENSG00000246859	111512242	chr5	111512197	111512317	1	iPSC
1914	ENSG00000224032*112160812_112160930	6875	13.674794331177344	2043	0.6416	0	ENSG00000224032	112160865	chr5	112160812	112160930	1	iPSC
1915	ENSG00000134982*112707497_112707717	1240	47.32863826479693	152	0.5120967741935484	0	ENSG00000134982	112707604	chr5	112707497	112707717	1	iPSC
1916	ENSG00000134982*112737819_112737907	192	12.727922061357855	86	0.4166666666666667	1	ENSG00000134982	112737887	chr5	112737819	112737907	1	iPSC
1917	ENSG00000134982*112707734_112707876	52	35.66510900025401	6	0.4230769230769231	5	ENSG00000134982	112707780	chr5	112707734	112707876	1	iPSC
1918	ENSG00000153037*112864619_112864770	152	28.26658805020514	20	0.0263157894736842	2	ENSG00000153037	112864701	chr5	112864619	112864770	0	iPSC
1919	ENSG00000047188*113513693_113513763	1971	8.602325267042627	368	0.517503805175038	0	ENSG00000047188	113513704	chr5	113513693	113513763	1	iPSC
1920	ENSG00000177879*115841863_115842099	9357	31.480152477394387	1025	0.2934701293149513	0	ENSG00000177879	115841931	chr5	115841863	115842099	1	iPSC
1921	ENSG00000177879*115841593_115841674	156	18.16590212458495	20	0.3397435897435897	1	ENSG00000177879	115841618	chr5	115841593	115841674	1	iPSC
1922	ENSG00000177879*115841687_115841845	84	28.124722220850465	19	0.5238095238095238	2	ENSG00000177879	115841741	chr5	115841687	115841845	1	iPSC
1923	ENSG00000145781*116085015_116085086	3241	9.539392014169456	619	0.3585313174946004	0	ENSG00000145781	116085031	chr5	116085015	116085086	1	iPSC
1924	ENSG00000172869*119071347_119071534	656	27.874719729532707	76	0.4908536585365853	0	ENSG00000172869	119071377	chr5	119071347	119071534	1	iPSC
1925	ENSG00000172869*119070964_119071158	162	41.38840417314975	23	0.4567901234567901	1	ENSG00000172869	119071086	chr5	119070964	119071158	1	iPSC
1926	ENSG00000172869*119071164_119071256	58	21.42428528562855	7	0.4655172413793103	2	ENSG00000172869	119071174	chr5	119071164	119071256	1	iPSC
1927	ENSG00000145779*119355900_119356075	57	43.3358973600409	8	0.4561403508771929	1	ENSG00000145779	119355937	chr5	119355900	119356075	1	iPSC
1928	ENSG00000145779*119355752_119355885	51	26.87005768508881	10	0.4313725490196078	3	ENSG00000145779	119355819	chr5	119355752	119355885	1	iPSC
1929	ENSG00000133835*119452695_119452792	98	23.53720459187964	23	0.5102040816326531	8	ENSG00000133835	119452765	chr5	119452695	119452792	1	iPSC
1930	ENSG00000151304*121961974_121962054	1620	16.76305461424021	227	0.5333333333333333	0	ENSG00000151304	121962015	chr5	121961974	121962054	1	iPSC
1931	ENSG00000205302*122775078_122775227	3512	12.806248474865695	687	0.4464692482915717	0	ENSG00000205302	122775081	chr5	122775078	122775227	1	iPSC
1932	ENSG00000205302*122816915_122817021	59	29.10326442171049	5	0.0508474576271186	6	ENSG00000205302	122817012	chr5	122816915	122817021	1	iPSC
1933	ENSG00000064652*122845523_122845682	1660	15.620499351813308	597	0.5379518072289157	0	ENSG00000064652	122845612	chr5	122845523	122845682	1	iPSC
1934	ENSG00000064652*122845353_122845518	293	32.66496594212215	35	0.4675767918088737	1	ENSG00000064652	122845442	chr5	122845353	122845518	1	iPSC
1935	ENSG00000151292*123512212_123512317	988	17.578395831246947	226	0.5445344129554656	0	ENSG00000151292	123512267	chr5	123512212	123512317	1	iPSC
1936	ENSG00000151292*123512324_123512480	116	45.47526800360829	16	0.4655172413793103	2	ENSG00000151292	123512446	chr5	123512324	123512480	1	iPSC
1937	ENSG00000164902*126600924_126601041	3264	11.0	795	0.4534313725490196	0	ENSG00000164902	126600949	chr5	126600924	126601041	1	iPSC
1938	ENSG00000113368*126776981_126777053	161	13.711309200802088	28	0.4720496894409938	11	ENSG00000113368	126777043	chr5	126776981	126777053	1	iPSC
1939	ENSG00000066583*129094748_129094822	2125	6.4031242374328485	765	0.4851764705882353	0	ENSG00000066583	129094748	chr5	129094748	129094822	1	iPSC
1940	ENSG00000113522*132556908_132557122	4073	29.42787793912432	500	0.4245028234716425	0	ENSG00000113522	132556980	chr5	132556908	132557122	1	iPSC
1941	ENSG00000113522*132557129_132557270	242	34.26368339802363	23	0.4793388429752066	1	ENSG00000113522	132557225	chr5	132557129	132557270	1	iPSC
1942	ENSG00000113522*132556786_132556904	91	25.099800796022265	10	0.4945054945054945	2	ENSG00000113522	132556900	chr5	132556786	132556904	1	iPSC
1943	ENSG00000170606*133052012_133052112	6190	17.05872210923198	1262	0.5912762520193862	0	ENSG00000170606	133052012	chr5	133052012	133052112	1	iPSC
1944	ENSG00000164615*134738547_134738631	2753	10.908712114635714	1873	0.6429349800217944	0	ENSG00000164615	134738547	chr5	134738547	134738631	1	iPSC
1945	ENSG00000164615*134741005_134741117	82	17.0	23	0.073170731707317	5	ENSG00000164615	134741064	chr5	134741005	134741117	0	iPSC
1946	ENSG00000145833*134758770_134758878	7426	9.1104335791443	2985	0.59130083490439	0	ENSG00000145833	134758780	chr5	134758770	134758878	1	iPSC
1947	ENSG00000181904*134845917_134846105	1320	34.49637662132068	199	0.4803030303030303	0	ENSG00000181904	134845995	chr5	134845917	134846105	1	iPSC
1948	ENSG00000181904*134846114_134846297	58	43.17406628984581	4	0.2413793103448276	5	ENSG00000181904	134846241	chr5	134846114	134846297	1	iPSC
1949	ENSG00000181904*134846347_134846517	50	36.19392214170772	12	0.42	7	ENSG00000181904	134846452	chr5	134846347	134846517	1	iPSC
1950	ENSG00000132570*134905063_134905208	1420	32.802438933713454	184	0.2809859154929577	0	ENSG00000132570	134905127	chr5	134905063	134905208	1	iPSC
1951	ENSG00000132570*134904905_134905050	160	39.30648801406709	41	0.48125	1	ENSG00000132570	134904905	chr5	134904905	134905050	1	iPSC
1952	ENSG00000120708*136028987_136029060	180	16.09347693943108	83	0.5611111111111111	0	ENSG00000120708	136028987	chr5	136028987	136029060	1	iPSC
1953	ENSG00000112984*138179039_138179212	1847	28.106938645110397	201	0.4120194910665944	0	ENSG00000112984	138179111	chr5	138179039	138179212	1	iPSC
1954	ENSG00000120709*138331999_138332162	348	17.4928556845359	36	0.6149425287356322	1	ENSG00000120709	138332098	chr5	138331999	138332162	1	iPSC
1955	ENSG00000120709*138337971_138338138	83	29.715315916207253	9	0.5662650602409639	5	ENSG00000120709	138338100	chr5	138337971	138338138	1	iPSC
1956	ENSG00000044115*138753353_138753570	4903	24.454038521274967	641	0.3968998572302671	0	ENSG00000044115	138753480	chr5	138753353	138753570	1	iPSC
1957	ENSG00000281398*139274101_139274149	2188	6.782329983125268	1564	0.7349177330895795	0	ENSG00000281398	139274101	chr5	139274101	139274149	1	iPSC
1958	ENSG00000015479*139293673_139293836	7640	27.67670500619609	994	0.4005235602094241	0	ENSG00000015479	139293739	chr5	139293673	139293836	1	iPSC
1959	ENSG00000131508*139561260_139561442	6101	27.67670500619609	574	0.4886084248483855	0	ENSG00000131508	139561381	chr5	139561260	139561442	1	iPSC
1960	ENSG00000131508*139561162_139561257	336	26.1725046566048	57	0.5505952380952381	3	ENSG00000131508	139561223	chr5	139561162	139561257	1	iPSC
1961	ENSG00000185129*140107777_140107898	131	23.021728866442675	18	0.5343511450381679	0	ENSG00000185129	140107819	chr5	140107777	140107898	1	iPSC
1962	ENSG00000185129*140114045_140114245	70	37.33630940518894	8	0.3857142857142857	1	ENSG00000185129	140114118	chr5	140114045	140114245	1	iPSC
1963	ENSG00000120306*140175155_140175279	5584	22.360679774997894	1149	0.5162965616045845	0	ENSG00000120306	140175187	chr5	140175155	140175279	1	iPSC
1964	ENSG00000176087*140564827_140564852	903	3.3166247903554	526	0.5991140642303433	0	ENSG00000176087	140564827	chr5	140564827	140564852	1	iPSC
1965	ENSG00000113141*140647737_140647913	2898	17.233687939614086	481	0.4026915113871636	0	ENSG00000113141	140647835	chr5	140647737	140647913	1	iPSC
1966	ENSG00000120314*140664779_140664958	920	31.654383582688823	178	0.5815217391304348	0	ENSG00000120314	140664903	chr5	140664779	140664958	1	iPSC
1967	ENSG00000112855*140691432_140691540	659	18.0	152	0.5189681335356601	0	ENSG00000112855	140691457	chr5	140691432	140691540	1	iPSC
1968	ENSG00000112855*140691554_140691709	285	28.46049894151541	30	0.4701754385964912	1	ENSG00000112855	140691613	chr5	140691554	140691709	1	iPSC
1969	ENSG00000146007*140700305_140700521	3620	13.038404810405298	2294	0.5933701657458563	0	ENSG00000146007	140700446	chr5	140700305	140700521	1	iPSC
1970	ENSG00000250120*140855882_140856050	361	26.248809496813376	63	0.4903047091412742	0	ENSG00000250120	140855896	chr5	140855882	140856050	1	iPSC
1971	ENSG00000113209*141135205_141135287	546	17.86057109949175	70	0.5622710622710623	0	ENSG00000113209	141135205	chr5	141135205	141135287	1	iPSC
1972	ENSG00000164620*141636949_141637073	875	22.0	167	0.4354285714285714	0	ENSG00000164620	141636996	chr5	141636949	141637073	1	iPSC
1973	ENSG00000081791*141923854_141923966	953	10.770329614269007	361	0.2759706190975866	0	ENSG00000081791	141923867	chr5	141923854	141923966	1	iPSC
1974	ENSG00000013561*141968970_141969281	1284	44.88875137492688	122	0.3193146417445482	0	ENSG00000013561	141969104	chr5	141968970	141969281	1	iPSC
1975	ENSG00000131507*142108778_142108863	5338	21.95449840010015	1135	0.4672161858373923	0	ENSG00000131507	142108778	chr5	142108778	142108863	1	iPSC
1976	ENSG00000113649*146447310_146447467	5770	13.74772708486752	1484	0.2701906412478336	0	ENSG00000113649	146447332	chr5	146447310	146447467	1	iPSC
1977	ENSG00000145868*148383934_148384032	374	21.633307652783937	26	0.5668449197860963	0	ENSG00000145868	148383954	chr5	148383934	148384032	1	iPSC
1978	ENSG00000164284*149345430_149345573	1335	21.97726097583591	279	0.6269662921348315	0	ENSG00000164284	149345518	chr5	149345430	149345573	1	iPSC
1979	ENSG00000164284*149353308_149353442	59	39.11521443121589	7	0.1016949152542373	2	ENSG00000164284	149353337	chr5	149353308	149353442	0	iPSC
1980	ENSG00000155846*149730297_149730337	204	9.9498743710662	58	0.4558823529411764	0	ENSG00000155846	149730309	chr5	149730297	149730337	1	iPSC
1981	ENSG00000155850*149960736_149960931	471	41.10960958218893	39	0.524416135881104	0	ENSG00000155850	149960784	chr5	149960736	149960931	1	iPSC
1982	ENSG00000070814*150357633_150357752	2700	16.431676725154983	293	0.3051851851851851	0	ENSG00000070814	150357703	chr5	150357633	150357752	1	iPSC
1983	ENSG00000070614*150557082_150557190	66	27.820855486487112	6	0.0303030303030303	4	ENSG00000070614	150557134	chr5	150557082	150557190	0	iPSC
1984	ENSG00000164591*150672234_150672448	292	37.61648574760805	39	0.4931506849315068	0	ENSG00000164591	150672318	chr5	150672234	150672448	1	iPSC
1985	ENSG00000145907*151771856_151772022	5425	10.488088481701515	2084	0.416221198156682	0	ENSG00000145907	151771953	chr5	151771856	151772022	1	iPSC
1986	ENSG00000155506*154755297_154755390	91	27.184554438136374	17	0.4835164835164835	39	ENSG00000155506	154755376	chr5	154755297	154755390	1	iPSC
1987	ENSG00000155506*154712842_154712898	72	11.04536101718726	49	0.4305555555555556	42	ENSG00000155506	154712845	chr5	154712842	154712898	1	iPSC
1988	ENSG00000155508*154858151_154858311	649	12.84523257866513	114	0.5315870570107858	1	ENSG00000155508	154858246	chr5	154858151	154858311	1	iPSC
1989	ENSG00000113272*157731419_157731523	986	10.535653752852738	427	0.6693711967545639	0	ENSG00000113272	157731424	chr5	157731419	157731523	1	iPSC
1990	ENSG00000113272*157740795_157740942	93	37.3496987939662	13	0.032258064516129	1	ENSG00000113272	157740885	chr5	157740795	157740942	0	iPSC
1991	ENSG00000164332*159263289_159263342	4038	11.269427669584644	1352	0.4507181773155027	0	ENSG00000164332	159263289	chr5	159263289	159263342	1	iPSC
1992	ENSG00000113312*160009112_160009187	4346	10.954451150103322	1535	0.5135757017947538	0	ENSG00000113312	160009154	chr5	160009112	160009187	1	iPSC
1993	ENSG00000164611*160421854_160421965	9615	16.401219466856727	3947	0.5254290171606865	0	ENSG00000164611	160421854	chr5	160421854	160421965	1	iPSC
1994	ENSG00000164611*160422707_160422886	146	54.89990892524322	6	0.0410958904109589	1	ENSG00000164611	160422847	chr5	160422707	160422886	0	iPSC
1995	ENSG00000072571*163460556_163460728	5858	13.856406460551018	1269	0.5230454079890747	0	ENSG00000072571	163460631	chr5	163460556	163460728	1	iPSC
1996	ENSG00000038274*163503226_163503417	1977	23.17326045251293	353	0.4056651492159838	1	ENSG00000038274	163503310	chr5	163503226	163503417	1	iPSC
1997	ENSG00000113643*168486450_168486536	3996	9.1104335791443	762	0.5285285285285285	0	ENSG00000113643	168486469	chr5	168486450	168486536	1	iPSC
1998	ENSG00000113643*168488595_168488730	134	33.075670817082454	13	0.0298507462686567	5	ENSG00000113643	168488684	chr5	168488595	168488730	0	iPSC
[truncated: 9,219 more rows]
