# Supplementary material for: CamoTSS: analysis of alternative transcription start sites for cellular phenotypes and regulatory patterns from 5' scRNA-seq data
Source: Nat Commun. 2023 Nov 9;14:7240. doi: 10.1038/s41467-023-42636-1 (PMC10636040; doi:10.1038/s41467-023-42636-1)
Supplement: Supplementary file 12 — Source Data [file 41467_2023_42636_MOESM12_ESM.zip › Fig2B_pretrained_model_predict_PBMC.csv]

	chr	cluster_start	cluster_stop	gene_id_NO_TSS	label_from_ATAC	cluster_name	UMI_count	SD	summit_UMI_count	unencoded_G_percent	NO.TSS	gene_id	summit_position
0	chr1	827553	827720	ENSG00000228794_0	1	ENSG00000228794*827553_827720	182	31.304951684997057	25	0.4505494505494505	0	ENSG00000228794	827672
1	chr1	1232242	1232403	ENSG00000176022_0	1	ENSG00000176022*1232242_1232403	70	27.11088342345192	15	0.5714285714285714	0	ENSG00000176022	1232248
2	chr1	1399519	1399619	ENSG00000224870_0	1	ENSG00000224870*1399519_1399619	307	18.138357147217054	69	0.4788273615635179	0	ENSG00000224870	1399551
3	chr1	1471764	1471820	ENSG00000160072_0	1	ENSG00000160072*1471764_1471820	87	9.539392014169456	30	0.2528735632183908	0	ENSG00000160072	1471780
4	chr1	1512161	1512250	ENSG00000197785_0	1	ENSG00000197785*1512161_1512250	85	16.792855623746664	33	0.1411764705882353	0	ENSG00000197785	1512167
5	chr1	2391777	2391920	ENSG00000157916_0	1	ENSG00000157916*2391777_2391920	1383	18.947295321496416	370	0.3564714389009399	0	ENSG00000157916	2391838
6	chr1	3625020	3625085	ENSG00000158109_0	1	ENSG00000158109*3625020_3625085	58	18.35755975068582	15	0.3103448275862069	0	ENSG00000158109	3625020
7	chr1	3857455	3857513	ENSG00000169598_0	1	ENSG00000169598*3857455_3857513	61	14.933184523068078	12	0.3934426229508196	0	ENSG00000169598	3857472
8	chr1	6613730	6613816	ENSG00000116273_0	1	ENSG00000116273*6613730_6613816	65	17.72004514666935	15	0.5230769230769231	0	ENSG00000116273	6613754
9	chr1	6785453	6785565	ENSG00000171735_0	1	ENSG00000171735*6785453_6785565	815	27.694764848252458	191	0.1435582822085889	0	ENSG00000171735	6785473
10	chr1	7961582	7961772	ENSG00000116288_0	1	ENSG00000116288*7961582_7961772	3537	18.788294228055936	1228	0.6231269437376308	0	ENSG00000116288	7961715
11	chr1	9539464	9539593	ENSG00000171612_0	1	ENSG00000171612*9539464_9539593	173	14.628738838327791	73	0.5664739884393064	0	ENSG00000171612	9539488
12	chr1	9943431	9943487	ENSG00000173614_0	1	ENSG00000173614*9943431_9943487	84	14.212670403551895	17	0.3809523809523809	0	ENSG00000173614	9943470
13	chr1	10032923	10033058	ENSG00000130939_0	1	ENSG00000130939*10032923_10033058	213	12.16552506059644	89	0.6572769953051644	0	ENSG00000130939	10032957
14	chr1	10399009	10399117	ENSG00000142657_0	1	ENSG00000142657*10399009_10399117	1170	10.14889156509222	400	0.5205128205128206	0	ENSG00000142657	10399063
15	chr1	11012608	11012733	ENSG00000120948_0	1	ENSG00000120948*11012608_11012733	406	12.68857754044952	159	0.5197044334975369	0	ENSG00000120948	11012658
16	chr1	11980422	11980457	ENSG00000116688_0	1	ENSG00000116688*11980422_11980457	89	4.898979485566356	34	0.5730337078651685	0	ENSG00000116688	11980443
17	chr1	11980185	11980373	ENSG00000116688_1	1	ENSG00000116688*11980185_11980373	55	41.689327171351664	6	0.3818181818181818	1	ENSG00000116688	11980232
18	chr1	12019465	12019545	ENSG00000116691_0	1	ENSG00000116691*12019465_12019545	313	15.84297951775486	99	0.5175718849840255	0	ENSG00000116691	12019500
19	chr1	13749344	13749476	ENSG00000116731_0	1	ENSG00000116731*13749344_13749476	225	13.856406460551018	60	0.3911111111111111	0	ENSG00000116731	13749414
20	chr1	15617461	15617609	ENSG00000197312_0	1	ENSG00000197312*15617461_15617609	70	35.41186241925155	7	0.4428571428571428	0	ENSG00000197312	15617523
21	chr1	15847768	15847916	ENSG00000065526_0	1	ENSG00000065526*15847768_15847916	267	19.493588689617926	61	0.4831460674157303	0	ENSG00000065526	15847821
22	chr1	16367193	16367329	ENSG00000055070_0	1	ENSG00000055070*16367193_16367329	767	8.48528137423857	252	0.0625814863102998	0	ENSG00000055070	16367239
23	chr1	19251804	19251866	ENSG00000053372_0	1	ENSG00000053372*19251804_19251866	107	11.224972160321824	40	0.5514018691588785	0	ENSG00000053372	19251804
24	chr1	19596916	19597089	ENSG00000173436_0	1	ENSG00000173436*19596916_19597089	2577	20.223748416156685	464	0.4637175009701203	0	ENSG00000173436	19596989
25	chr1	22052607	22052835	ENSG00000070831_0	1	ENSG00000070831*22052607_22052835	2603	14.933184523068078	509	0.5274683058009988	0	ENSG00000070831	22052708
26	chr1	22451836	22451867	ENSG00000184677_0	1	ENSG00000184677*22451836_22451867	80	4.242640687119285	41	0.675	0	ENSG00000184677	22451850
27	chr1	23691780	23691823	ENSG00000142676_0	1	ENSG00000142676*23691780_23691823	9747	1.0	8909	0.7526418385144147	0	ENSG00000142676	23691805
28	chr1	23959767	23959867	ENSG00000189266_0	1	ENSG00000189266*23959767_23959867	1808	6.855654600401044	1227	0.5387168141592921	0	ENSG00000189266	23959827
29	chr1	24415801	24415888	ENSG00000001461_0	1	ENSG00000001461*24415801_24415888	196	22.27105745132009	111	0.6020408163265306	0	ENSG00000001461	24415801
30	chr1	24643110	24643374	ENSG00000133226_0	1	ENSG00000133226*24643110_24643374	2311	19.467922333931785	369	0.4145391605365642	0	ENSG00000133226	24643292
31	chr1	24745381	24745485	ENSG00000169504_0	1	ENSG00000169504*24745381_24745485	62	30.56141357987225	23	0.5967741935483871	0	ENSG00000169504	24745446
32	chr1	25338316	25338466	ENSG00000183726_0	1	ENSG00000183726*25338316_25338466	1600	21.79449471770337	557	0.221875	0	ENSG00000183726	25338330
33	chr1	25430858	25431004	ENSG00000204178_0	1	ENSG00000204178*25430858_25431004	225	28.844410203711917	69	0.4	0	ENSG00000204178	25430890
34	chr1	26432286	26432420	ENSG00000117682_0	1	ENSG00000117682*26432286_26432420	146	25.099800796022265	27	0.5616438356164384	0	ENSG00000117682	26432322
35	chr1	26921669	26921797	ENSG00000090273_0	1	ENSG00000090273*26921669_26921797	1103	14.106735979665885	198	0.4469628286491387	0	ENSG00000090273	26921755
36	chr1	27234631	27234805	ENSG00000142784_0	1	ENSG00000142784*27234631_27234805	142	41.593268686170845	16	0.2253521126760563	0	ENSG00000142784	27234769
37	chr1	27322152	27322335	ENSG00000186501_0	1	ENSG00000186501*27322152_27322335	410	26.2678510731274	58	0.4	0	ENSG00000186501	27322262
38	chr1	27725978	27726036	ENSG00000009780_0	1	ENSG00000009780*27725978_27726036	143	16.852299546352718	23	0.5384615384615384	0	ENSG00000009780	27725995
39	chr1	27773218	27773275	ENSG00000117758_0	1	ENSG00000117758*27773218_27773275	242	14.38749456993816	110	0.5826446280991735	0	ENSG00000117758	27773218
40	chr1	27830782	27830876	ENSG00000117751_0	1	ENSG00000117751*27830782_27830876	165	12.609520212918492	36	0.2363636363636363	0	ENSG00000117751	27830821
41	chr1	28236109	28236258	ENSG00000130770_0	1	ENSG00000130770*28236109_28236258	2316	16.492422502470642	808	0.371761658031088	0	ENSG00000130770	28236150
42	chr1	28259517	28259529	ENSG00000130766_0	1	ENSG00000130766*28259517_28259529	58	3.1622776601683795	24	0.2068965517241379	0	ENSG00000130766	28259520
43	chr1	28329001	28329115	ENSG00000130772_0	1	ENSG00000130772*28329001_28329115	73	24.75883680627989	15	0.4794520547945205	0	ENSG00000130772	28329061
44	chr1	28518204	28518311	ENSG00000180198_0	1	ENSG00000180198*28518204_28518311	89	20.42057785666214	18	0.2134831460674157	0	ENSG00000180198	28518249
45	chr1	28505979	28506049	ENSG00000242125_0	1	ENSG00000242125*28505979_28506049	509	22.3159136044214	218	0.7583497053045186	0	ENSG00000242125	28506042
46	chr1	28553084	28553145	ENSG00000180098_0	1	ENSG00000180098*28553084_28553145	388	8.366600265340756	115	0.5231958762886598	0	ENSG00000180098	28553084
47	chr1	28736911	28737090	ENSG00000198492_0	1	ENSG00000198492*28736911_28737090	726	33.63034344160047	142	0.5165289256198347	0	ENSG00000198492	28736950
48	chr1	31296981	31297136	ENSG00000121766_0	1	ENSG00000121766*31296981_31297136	556	24.12467616362964	97	0.4982014388489209	0	ENSG00000121766	31297022
49	chr1	32013867	32013947	ENSG00000121774_0	1	ENSG00000121774*32013867_32013947	1109	12.449899597988733	401	0.6645626690712354	0	ENSG00000121774	32013869
50	chr1	32072896	32073026	ENSG00000121775_0	1	ENSG00000121775*32072896_32073026	183	27.40437921208944	27	0.5792349726775956	0	ENSG00000121775	32072965
51	chr1	32222388	32222493	ENSG00000084623_0	1	ENSG00000084623*32222388_32222493	1861	12.727922061357855	574	0.3417517463729178	0	ENSG00000084623	32222417
52	chr1	32292082	32292255	ENSG00000116478_0	1	ENSG00000116478*32292082_32292255	648	22.44994432064365	102	0.3842592592592592	0	ENSG00000116478	32292103
53	chr1	32817547	32817685	ENSG00000116497_0	1	ENSG00000116497*32817547_32817685	163	37.30951621235526	25	0.3251533742331288	0	ENSG00000116497	32817649
54	chr1	35557756	35557865	ENSG00000020129_0	1	ENSG00000020129*35557756_35557865	95	22.71563338320109	13	0.3789473684210526	0	ENSG00000020129	35557796
55	chr1	36088891	36088959	ENSG00000116863_0	1	ENSG00000116863*36088891_36088959	235	7.745966692414834	71	0.5446808510638298	0	ENSG00000116863	36088896
56	chr1	38012696	38012822	ENSG00000183520_0	1	ENSG00000183520*38012696_38012822	373	20.223748416156685	166	0.6058981233243967	0	ENSG00000183520	38012733
57	chr1	40040624	40040840	ENSG00000131236_0	1	ENSG00000131236*40040624_40040840	1853	26.627053911388696	611	0.3599568267674042	0	ENSG00000131236	40040757
58	chr1	40161386	40161393	ENSG00000117000_0	1	ENSG00000117000*40161386_40161393	53	2.8284271247461903	19	0.2641509433962264	0	ENSG00000117000	40161386
59	chr1	40258235	40258368	ENSG00000084073_0	1	ENSG00000084073*40258235_40258368	72	22.62741699796952	40	0.3611111111111111	0	ENSG00000084073	40258235
60	chr1	40531581	40531714	ENSG00000117010_0	1	ENSG00000117010*40531581_40531714	99	24.819347291981718	30	0.5555555555555556	0	ENSG00000117010	40531673
61	chr1	40979688	40979805	ENSG00000171793_0	1	ENSG00000171793*40979688_40979805	81	22.44994432064365	9	0.4691358024691358	0	ENSG00000171793	40979695
62	chr1	42456498	42456632	ENSG00000127125_0	1	ENSG00000127125*42456498_42456632	1326	12.529964086141668	386	0.530920060331825	0	ENSG00000127125	42456558
63	chr1	42658422	42658521	ENSG00000171960_0	1	ENSG00000171960*42658422_42658521	604	7.681145747868608	496	0.3609271523178808	0	ENSG00000171960	42658422
64	chr1	42682417	42682483	ENSG00000065978_0	1	ENSG00000065978*42682417_42682483	8219	5.5677643628300215	7444	0.6469156831731354	0	ENSG00000065978	42682426
65	chr1	42682600	42682723	ENSG00000065978_8	1	ENSG00000065978*42682600_42682723	78	25.27844931952908	16	0.1282051282051282	8	ENSG00000065978	42682652
66	chr1	42682490	42682588	ENSG00000065978_9	1	ENSG00000065978*42682490_42682588	58	30.659419433511783	20	0.1724137931034483	9	ENSG00000065978	42682565
67	chr1	42767248	42767328	ENSG00000164008_0	1	ENSG00000164008*42767248_42767328	382	12.68857754044952	75	0.3586387434554974	0	ENSG00000164008	42767285
68	chr1	42846581	42846637	ENSG00000164011_0	1	ENSG00000164011*42846581_42846637	144	13.674794331177344	34	0.6111111111111112	0	ENSG00000164011	42846613
69	chr1	43389890	43389965	ENSG00000198198_0	1	ENSG00000198198*43389890_43389965	87	18.275666882497067	13	0.6666666666666666	0	ENSG00000198198	43389930
70	chr1	43650148	43650188	ENSG00000066135_0	1	ENSG00000066135*43650148_43650188	140	9.327379053088816	55	0.25	0	ENSG00000066135	43650154
71	chr1	43650455	43650505	ENSG00000066135_1	1	ENSG00000066135*43650455_43650505	50	16.97056274847714	24	0.58	1	ENSG00000066135	43650505
72	chr1	43707513	43707565	ENSG00000126091_0	1	ENSG00000126091*43707513_43707565	77	7.745966692414834	17	0.4415584415584415	0	ENSG00000126091	43707537
73	chr1	43970001	43970025	ENSG00000132768_0	1	ENSG00000132768*43970001_43970025	75	2.8284271247461903	56	0.6	0	ENSG00000132768	43970009
74	chr1	44213454	44213548	ENSG00000178028_0	1	ENSG00000178028*44213454_44213548	248	19.078784028338912	65	0.4838709677419355	0	ENSG00000178028	44213470
75	chr1	44213656	44213803	ENSG00000178028_1	1	ENSG00000178028*44213656_44213803	63	21.702534414210707	17	0.4285714285714285	1	ENSG00000178028	44213727
76	chr1	44800376	44800452	ENSG00000173846_0	1	ENSG00000173846*44800376_44800452	273	17.378147196982766	226	0.5054945054945055	0	ENSG00000173846	44800376
77	chr1	45584035	45584077	ENSG00000132780_0	1	ENSG00000132780*45584035_45584077	630	4.0	432	0.6031746031746031	0	ENSG00000132780	45584044
78	chr1	46303697	46303799	ENSG00000173660_0	1	ENSG00000173660*46303697_46303799	2973	9.486832980505138	2337	0.8940464177598385	0	ENSG00000173660	46303697
79	chr1	51617030	51617136	ENSG00000117859_0	1	ENSG00000117859*51617030_51617136	315	6.48074069840786	211	0.6412698412698413	0	ENSG00000117859	51617091
80	chr1	52404601	52404670	ENSG00000134748_0	1	ENSG00000134748*52404601_52404670	568	6.855654600401044	287	0.5897887323943662	0	ENSG00000134748	52404601
81	chr1	52726452	52726567	ENSG00000162378_0	1	ENSG00000162378*52726452_52726567	73	21.047565179849187	12	0.5342465753424658	0	ENSG00000162378	52726466
82	chr1	53196791	53196915	ENSG00000157184_0	1	ENSG00000157184*53196791_53196915	129	20.63976744055029	22	0.3333333333333333	0	ENSG00000157184	53196819
83	chr1	54053592	54053696	ENSG00000116205_0	1	ENSG00000116205*54053592_54053696	92	25.199206336708304	28	0.5652173913043478	0	ENSG00000116205	54053636
84	chr1	54200163	54200250	ENSG00000116221_0	1	ENSG00000116221*54200163_54200250	546	10.246950765959598	100	0.3296703296703296	0	ENSG00000116221	54200182
85	chr1	62436981	62437096	ENSG00000162607_0	1	ENSG00000162607*62436981_62437096	274	28.0178514522438	62	0.5291970802919708	0	ENSG00000162607	62437030
86	chr1	62436779	62436957	ENSG00000162607_1	1	ENSG00000162607*62436779_62436957	85	33.406586176980134	20	0.5176470588235295	1	ENSG00000162607	62436872
87	chr1	62784131	62784190	ENSG00000125703_0	1	ENSG00000125703*62784131_62784190	106	12.727922061357855	32	0.6037735849056604	0	ENSG00000125703	62784136
88	chr1	66924936	66925082	ENSG00000198160_1	1	ENSG00000198160*66924936_66925082	264	16.583123951777	67	0.4962121212121212	1	ENSG00000198160	66925007
89	chr1	66925247	66925348	ENSG00000198160_3	1	ENSG00000198160*66925247_66925348	59	20.199009876724155	14	0.576271186440678	3	ENSG00000198160	66925332
90	chr1	67685309	67685412	ENSG00000116717_0	1	ENSG00000116717*67685309_67685412	53	31.400636936215164	10	0.3396226415094339	0	ENSG00000116717	67685379
91	chr1	70205683	70205758	ENSG00000116754_1	1	ENSG00000116754*70205683_70205758	668	14.52583904633395	184	0.4535928143712575	1	ENSG00000116754	70205716
92	chr1	74198216	74198377	ENSG00000254685_0	1	ENSG00000254685*74198216_74198377	92	34.42382895611701	18	0.4891304347826087	0	ENSG00000254685	74198243
93	chr1	75786208	75786267	ENSG00000137955_0	1	ENSG00000137955*75786208_75786267	652	6.0	495	0.7776073619631901	0	ENSG00000137955	75786255
94	chr1	77779623	77779679	ENSG00000180488_0	1	ENSG00000180488*77779623_77779679	171	10.488088481701515	50	0.47953216374269	0	ENSG00000180488	77779635
95	chr1	77979174	77979313	ENSG00000162616_1	1	ENSG00000162616*77979174_77979313	59	41.13392760240627	6	0.423728813559322	1	ENSG00000162616	77979174
96	chr1	86704739	86704908	ENSG00000097033_0	1	ENSG00000097033*86704739_86704908	1125	23.83275057562597	177	0.504	0	ENSG00000097033	86704827
97	chr1	86704569	86704650	ENSG00000097033_1	1	ENSG00000097033*86704569_86704650	174	17.46424919657298	41	0.6724137931034483	1	ENSG00000097033	86704601
98	chr1	86914636	86914754	ENSG00000153936_0	1	ENSG00000153936*86914636_86914754	82	31.874754901018456	8	0.2439024390243902	0	ENSG00000153936	86914741
99	chr1	88684221	88684376	ENSG00000065243_0	1	ENSG00000065243*88684221_88684376	444	30.72458299147443	150	0.5292792792792793	0	ENSG00000065243	88684272
100	chr1	89995109	89995231	ENSG00000162664_0	1	ENSG00000162664*89995109_89995231	280	21.54065922853801	48	0.4214285714285714	0	ENSG00000162664	89995150
101	chr1	92299059	92299093	ENSG00000122484_0	1	ENSG00000122484*92299059_92299093	51	5.0990195135927845	16	0.5686274509803921	0	ENSG00000122484	92299059
102	chr1	92832012	92832152	ENSG00000122406_0	1	ENSG00000122406*92832012_92832152	9427	4.242640687119285	4739	0.0210035005834305	0	ENSG00000122406	92832036
103	chr1	94418388	94418469	ENSG00000117528_0	1	ENSG00000117528*94418388_94418469	130	22.64950330581225	35	0.6230769230769231	0	ENSG00000117528	94418415
104	chr1	96721679	96721864	ENSG00000117569_0	1	ENSG00000117569*96721679_96721864	103	22.93468988235943	33	0.6504854368932039	0	ENSG00000117569	96721783
105	chr1	100133149	100133229	ENSG00000122435_0	1	ENSG00000122435*100133149_100133229	66	16.522711641858304	18	0.5454545454545454	0	ENSG00000122435	100133162
106	chr1	100266206	100266351	ENSG00000137996_0	1	ENSG00000137996*100266206_100266351	243	19.621416870348583	57	0.5925925925925926	0	ENSG00000137996	100266237
107	chr1	103525945	103526047	ENSG00000185946_0	1	ENSG00000185946*103525945_103526047	221	18.384776310850235	53	0.6606334841628959	0	ENSG00000185946	103525965
108	chr1	103525690	103525780	ENSG00000185946_1	1	ENSG00000185946*103525690_103525780	176	15.329709716755891	45	0.4602272727272727	1	ENSG00000185946	103525722
109	chr1	108692309	108692416	ENSG00000134186_0	1	ENSG00000134186*108692309_108692416	691	13.30413469565007	124	0.3661360347322721	0	ENSG00000134186	108692333
110	chr1	108692534	108692674	ENSG00000134186_1	1	ENSG00000134186*108692534_108692674	173	29.376861643136763	30	0.6011560693641619	1	ENSG00000134186	108692577
111	chr1	108746673	108746779	ENSG00000116266_0	1	ENSG00000116266*108746673_108746779	297	16.34013463836819	114	0.4511784511784512	0	ENSG00000116266	108746673
112	chr1	109090675	109090853	ENSG00000215717_0	1	ENSG00000215717*109090675_109090853	407	19.849433241279208	93	0.4914004914004914	0	ENSG00000215717	109090772
113	chr1	109213917	109213974	ENSG00000031698_0	1	ENSG00000031698*109213917_109213974	647	15.588457268119896	131	0.5455950540958269	0	ENSG00000031698	109213931
114	chr1	109483891	109483976	ENSG00000162650_0	1	ENSG00000162650*109483891_109483976	95	21.587033144922906	19	0.2105263157894736	0	ENSG00000162650	109483955
115	chr1	109494051	109494150	ENSG00000174151_0	1	ENSG00000174151*109494051_109494150	271	15.329709716755891	71	0.4760147601476014	0	ENSG00000174151	109494090
116	chr1	109548614	109548704	ENSG00000065135_0	1	ENSG00000065135*109548614_109548704	423	16.73320053068151	102	0.5697399527186762	0	ENSG00000065135	109548614
117	chr1	109984764	109984843	ENSG00000168710_2	1	ENSG00000168710*109984764_109984843	50	17.832554500127006	10	0.18	2	ENSG00000168710	109984780
118	chr1	110034592	110034686	ENSG00000143093_0	1	ENSG00000143093*110034592_110034686	278	8.774964387392123	68	0.1510791366906475	0	ENSG00000143093	110034619
119	chr1	110339417	110339467	ENSG00000162775_0	1	ENSG00000162775*110339417_110339467	88	8.774964387392123	27	0.3181818181818182	0	ENSG00000162775	110339421
120	chr1	111449425	111449574	ENSG00000116459_0	1	ENSG00000116459*111449425_111449574	2358	15.748015748023622	325	0.5835453774385072	0	ENSG00000116459	111449491
121	chr1	111755887	111755956	ENSG00000064703_0	1	ENSG00000064703*111755887_111755956	143	8.12403840463596	67	0.4755244755244755	0	ENSG00000064703	111755902
122	chr1	117929719	117929853	ENSG00000065183_0	1	ENSG00000065183*117929719_117929853	66	32.18695387886216	8	0.4090909090909091	0	ENSG00000065183	117929735
123	chr1	120913186	120913348	ENSG00000226067_0	1	ENSG00000226067*120913186_120913348	358	25.219040425836983	126	0.6927374301675978	0	ENSG00000226067	120913238
124	chr1	121184952	121185087	ENSG00000171943_0	1	ENSG00000171943*121184952_121185087	55	39.242833740697165	8	0.2545454545454545	0	ENSG00000171943	121184971
125	chr1	145607989	145608107	ENSG00000117262_0	1	ENSG00000117262*145607989_145608107	139	16.792855623746664	46	0.5827338129496403	0	ENSG00000117262	145608016
126	chr1	145927598	145927724	ENSG00000234222_0	1	ENSG00000234222*145927598_145927724	64	21.840329667841555	17	0.640625	0	ENSG00000234222	145927626
127	chr1	147242663	147242764	ENSG00000131778_0	1	ENSG00000131778*147242663_147242764	199	15.198684153570664	40	0.3567839195979899	0	ENSG00000131778	147242680
128	chr1	148952340	148952475	ENSG00000178104_0	1	ENSG00000178104*148952340_148952475	119	29.34280150224242	27	0.5966386554621849	0	ENSG00000178104	148952373
129	chr1	149390613	149390733	ENSG00000286219_0	1	ENSG00000286219*149390613_149390733	294	17.69180601295413	124	0.5918367346938775	0	ENSG00000286219	149390618
130	chr1	149899558	149899637	ENSG00000178096_0	1	ENSG00000178096*149899558_149899637	312	15.652475842498529	83	0.4134615384615384	0	ENSG00000178096	149899596
131	chr1	150268380	150268508	ENSG00000118292_0	1	ENSG00000118292*150268380_150268508	70	22.38302928559939	14	0.6	0	ENSG00000118292	150268456
132	chr1	150321478	150321583	ENSG00000117360_0	1	ENSG00000117360*150321478_150321583	288	13.038404810405298	59	0.5486111111111112	0	ENSG00000117360	150321568
133	chr1	150364586	150364735	ENSG00000163125_0	1	ENSG00000163125*150364586_150364735	238	30.166206257996716	76	0.6554621848739496	0	ENSG00000163125	150364708
134	chr1	150487399	150487442	ENSG00000143374_0	1	ENSG00000143374*150487399_150487442	118	9.273618495495704	31	0.4067796610169492	0	ENSG00000143374	150487437
135	chr1	150926304	150926432	ENSG00000143379_0	1	ENSG00000143379*150926304_150926432	223	29.916550603303182	22	0.6591928251121076	0	ENSG00000143379	150926399
136	chr1	151166003	151166192	ENSG00000163156_0	1	ENSG00000163156*151166003_151166192	957	40.74309757492672	266	0.4952978056426332	0	ENSG00000163156	151166143
137	chr1	151198522	151198607	ENSG00000143398_0	1	ENSG00000143398*151198522_151198607	205	15.968719422671311	48	0.4585365853658537	0	ENSG00000143398	151198571
138	chr1	151254712	151254784	ENSG00000159352_0	1	ENSG00000159352*151254712_151254784	1065	9.69535971483266	218	0.4084507042253521	0	ENSG00000159352	151254749
139	chr1	151399559	151399628	ENSG00000159377_0	1	ENSG00000159377*151399559_151399628	803	9.1104335791443	536	0.772104607721046	0	ENSG00000159377	151399562
140	chr1	151400050	151400181	ENSG00000159377_4	1	ENSG00000159377*151400050_151400181	81	35.39774004085572	8	0.1234567901234567	4	ENSG00000159377	151400101
141	chr1	153634025	153634169	ENSG00000160679_0	1	ENSG00000160679*153634025_153634169	515	16.46207763315433	183	0.4252427184466019	0	ENSG00000160679	153634079
142	chr1	153658704	153658803	ENSG00000143553_0	1	ENSG00000143553*153658704_153658803	440	9.9498743710662	205	0.2909090909090909	0	ENSG00000143553	153658713
143	chr1	153728049	153728077	ENSG00000143624_0	1	ENSG00000143624*153728049_153728077	91	9.797958971132712	36	0.6923076923076923	0	ENSG00000143624	153728049
144	chr1	153990761	153990808	ENSG00000177954_0	1	ENSG00000177954*153990761_153990808	9893	2.0	4922	0.7176791670878399	0	ENSG00000177954	153990761
145	chr1	153991114	153991216	ENSG00000177954_1	1	ENSG00000177954*153991114_153991216	100	24.37211521390788	10	0.07	1	ENSG00000177954	153991185
146	chr1	154220811	154221021	ENSG00000143569_0	1	ENSG00000143569*154220811_154221021	282	27.349588662354687	59	0.4113475177304964	0	ENSG00000143569	154220949
147	chr1	154272544	154272681	ENSG00000143575_0	1	ENSG00000143575*154272544_154272681	1580	15.362291495737216	260	0.549367088607595	0	ENSG00000143575	154272628
148	chr1	154974653	154974779	ENSG00000173207_0	1	ENSG00000173207*154974653_154974779	200	14.7648230602334	47	0.245	0	ENSG00000173207	154974680
149	chr1	154983338	154983423	ENSG00000160688_0	1	ENSG00000160688*154983338_154983423	337	10.392304845413264	104	0.4332344213649852	0	ENSG00000160688	154983343
150	chr1	155308752	155308957	ENSG00000160752_0	1	ENSG00000160752*155308752_155308957	646	26.72077843177477	157	0.5	0	ENSG00000160752	155308851
151	chr1	155563205	155563280	ENSG00000235919_0	1	ENSG00000235919*155563205_155563280	95	11.575836902790224	51	0.7473684210526316	0	ENSG00000235919	155563245
152	chr1	155610204	155610307	ENSG00000125459_0	1	ENSG00000125459*155610204_155610307	109	22.33830790368868	34	0.4770642201834862	0	ENSG00000125459	155610240
153	chr1	155689041	155689163	ENSG00000132676_0	1	ENSG00000132676*155689041_155689163	965	9.273618495495704	338	0.6715025906735751	0	ENSG00000132676	155689082
154	chr1	156194078	156194141	ENSG00000160785_0	1	ENSG00000160785*156194078_156194141	132	9.591663046625438	38	0.4469696969696969	0	ENSG00000160785	156194116
155	chr1	156212992	156213077	ENSG00000160783_0	1	ENSG00000160783*156212992_156213077	524	7.54983443527075	260	0.6774809160305344	0	ENSG00000160783	156213006
156	chr1	156767468	156767587	ENSG00000143294_0	1	ENSG00000143294*156767468_156767587	434	14.7648230602334	285	0.108294930875576	0	ENSG00000143294	156767531
157	chr1	159780932	159781035	ENSG00000158716_0	1	ENSG00000158716*159780932_159781035	263	17.175564037317667	70	0.4714828897338403	0	ENSG00000158716	159780968
158	chr1	160343315	160343464	ENSG00000162736_0	1	ENSG00000162736*160343315_160343464	234	17.804493814764857	83	0.6367521367521367	0	ENSG00000162736	160343385
159	chr1	160796073	160796261	ENSG00000122224_0	1	ENSG00000122224*160796073_160796261	343	37.0	76	0.5335276967930029	0	ENSG00000122224	160796179
160	chr1	161153881	161154094	ENSG00000143222_0	1	ENSG00000143222*161153881_161154094	2239	14.933184523068078	953	0.6690486824475212	0	ENSG00000143222	161153977
161	chr1	161153751	161153843	ENSG00000143222_1	1	ENSG00000143222*161153751_161153843	98	27.331300737432898	32	0.6122448979591837	1	ENSG00000143222	161153758
162	chr1	161159454	161159616	ENSG00000143258_0	1	ENSG00000143258*161159454_161159616	215	16.61324772583615	57	0.241860465116279	0	ENSG00000143258	161159499
163	chr1	161166392	161166520	ENSG00000143224_0	1	ENSG00000143224*161166392_161166520	104	36.15245496505044	14	0.4615384615384615	0	ENSG00000143224	161166498
164	chr1	161202346	161202474	ENSG00000158864_0	1	ENSG00000158864*161202346_161202474	1031	13.490737563232042	331	0.5955383123181377	0	ENSG00000158864	161202371
165	chr1	161314333	161314416	ENSG00000143252_0	1	ENSG00000143252*161314333_161314416	1271	7.483314773547883	555	0.5452399685287176	0	ENSG00000143252	161314380
166	chr1	161399749	161399875	ENSG00000283696_0	1	ENSG00000283696*161399749_161399875	96	28.124722220850465	20	0.4791666666666667	0	ENSG00000283696	161399820
167	chr1	162497814	162497942	ENSG00000152332_0	1	ENSG00000152332*162497814_162497942	523	15.362291495737216	137	0.4799235181644359	0	ENSG00000152332	162497842
168	chr1	162561506	162561624	ENSG00000117143_0	1	ENSG00000117143*162561506_162561624	288	29.34280150224242	29	0.4409722222222222	0	ENSG00000117143	162561603
169	chr1	162561642	162561762	ENSG00000117143_1	1	ENSG00000117143*162561642_162561762	70	19.026297590440446	54	0.6571428571428571	1	ENSG00000117143	162561721
170	chr1	165631212	165631283	ENSG00000143198_0	1	ENSG00000143198*165631212_165631283	1062	16.186414056238647	265	0.4500941619585687	0	ENSG00000143198	165631262
171	chr1	167721945	167722009	ENSG00000197965_0	1	ENSG00000197965*167721945_167722009	70	13.2664991614216	19	0.4714285714285714	0	ENSG00000197965	167721989
172	chr1	167936576	167936737	ENSG00000143164_0	1	ENSG00000143164*167936576_167936737	225	18.708286933869708	59	0.3155555555555555	0	ENSG00000143164	167936682
173	chr1	168178963	168179077	ENSG00000143155_0	1	ENSG00000143155*168178963_168179077	292	24.12467616362964	56	0.3184931506849315	0	ENSG00000143155	168178974
174	chr1	169368162	169368292	ENSG00000117475_0	1	ENSG00000117475*169368162_169368292	194	21.118712081942878	20	0.2628865979381443	0	ENSG00000117475	169368220
175	chr1	170532130	170532200	ENSG00000120370_0	1	ENSG00000120370*170532130_170532200	101	18.547236990991408	21	0.4851485148514851	0	ENSG00000120370	170532165
176	chr1	171485550	171485627	ENSG00000117523_0	1	ENSG00000117523*171485550_171485627	616	13.228756555322953	293	0.5243506493506493	0	ENSG00000117523	171485550
177	chr1	171781659	171781799	ENSG00000010165_0	1	ENSG00000010165*171781659_171781799	112	20.76053949202669	29	0.5625	0	ENSG00000010165	171781681
178	chr1	172533111	172533208	ENSG00000094975_0	1	ENSG00000094975*172533111_172533208	216	18.0	30	0.2175925925925926	0	ENSG00000094975	172533140
179	chr1	172532961	172533094	ENSG00000094975_1	1	ENSG00000094975*172532961_172533094	57	31.272991542223775	14	0.4210526315789473	1	ENSG00000094975	172533012
180	chr1	173714940	173715086	ENSG00000076321_0	1	ENSG00000076321*173714940_173715086	242	24.779023386727733	42	0.359504132231405	0	ENSG00000076321	173714977
181	chr1	174999892	175000087	ENSG00000116161_0	1	ENSG00000116161*174999892_175000087	1045	46.58325879540846	79	0.3368421052631579	0	ENSG00000116161	175000047
182	chr1	175000093	175000217	ENSG00000116161_1	1	ENSG00000116161*175000093_175000217	156	16.792855623746664	43	0.6602564102564102	1	ENSG00000116161	175000132
183	chr1	179882758	179882861	ENSG00000143337_0	1	ENSG00000143337*179882758_179882861	378	21.283796653792763	77	0.5343915343915344	0	ENSG00000143337	179882810
184	chr1	179954772	179954821	ENSG00000135837_0	1	ENSG00000135837*179954772_179954821	177	12.206555615733702	46	0.5932203389830508	0	ENSG00000135837	179954809
185	chr1	182839346	182839448	ENSG00000135829_0	1	ENSG00000135829*182839346_182839448	174	16.09347693943108	75	0.6666666666666666	0	ENSG00000135829	182839348
186	chr1	193059510	193059676	ENSG00000116747_0	1	ENSG00000116747*193059510_193059676	603	32.4037034920393	98	0.4875621890547263	0	ENSG00000116747	193059634
187	chr1	193059421	193059501	ENSG00000116747_1	1	ENSG00000116747*193059421_193059501	59	22.0	18	0.576271186440678	1	ENSG00000116747	193059453
188	chr1	193121957	193122200	ENSG00000134371_0	1	ENSG00000134371*193121957_193122200	518	54.415071441651165	40	0.2644787644787645	0	ENSG00000134371	193122110
189	chr1	201955502	201955564	ENSG00000134375_0	1	ENSG00000134375*201955502_201955564	372	5.196152422706632	128	0.4112903225806452	0	ENSG00000134375	201955511
190	chr1	203007373	203007464	ENSG00000163444_0	1	ENSG00000163444*203007373_203007464	785	13.490737563232042	387	0.5885350318471337	0	ENSG00000163444	203007395
191	chr1	203795653	203795723	ENSG00000058673_0	1	ENSG00000058673*203795653_203795723	143	18.68154169226941	29	0.3426573426573426	0	ENSG00000058673	203795659
192	chr1	203861598	203861688	ENSG00000182004_0	1	ENSG00000182004*203861598_203861688	862	17.26267650163207	97	0.4930394431554524	0	ENSG00000182004	203861607
193	chr1	204516379	204516513	ENSG00000198625_0	1	ENSG00000198625*204516379_204516513	282	26.981475126464083	104	0.5921985815602837	0	ENSG00000198625	204516408
194	chr1	207321594	207321776	ENSG00000196352_0	1	ENSG00000196352*207321594_207321776	3070	21.40093455903269	849	0.5156351791530944	0	ENSG00000196352	207321679
195	chr1	207752057	207752137	ENSG00000117335_0	1	ENSG00000117335*207752057_207752137	515	15.132745950421556	97	0.6601941747572816	0	ENSG00000117335	207752067
196	chr1	209756033	209756182	ENSG00000009790_1	1	ENSG00000009790*209756033_209756182	638	36.701498607005135	69	0.554858934169279	1	ENSG00000009790	209756135
197	chr1	209827971	209828098	ENSG00000117597_0	1	ENSG00000117597*209827971_209828098	109	31.73326330524486	14	0.4862385321100917	0	ENSG00000117597	209828015
198	chr1	212285479	212285638	ENSG00000066027_0	1	ENSG00000066027*212285479_212285638	110	30.380915061926625	11	0.4090909090909091	0	ENSG00000066027	212285501
199	chr1	212285858	212286018	ENSG00000066027_1	1	ENSG00000066027*212285858_212286018	66	29.782545223670866	11	0.3636363636363636	1	ENSG00000066027	212285914
200	chr1	212791858	212791963	ENSG00000203705_0	1	ENSG00000203705*212791858_212791963	286	19.131126469708992	93	0.4370629370629371	0	ENSG00000203705	212791913
201	chr1	222644240	222644412	ENSG00000154305_1	1	ENSG00000154305*222644240_222644412	229	28.548204847240395	65	0.4759825327510917	1	ENSG00000154305	222644328
202	chr1	224356858	224356987	ENSG00000143771_0	1	ENSG00000143771*224356858_224356987	656	12.449899597988733	179	0.3399390243902439	0	ENSG00000143771	224356904
203	chr1	225777812	225778004	ENSG00000143742_0	1	ENSG00000143742*225777812_225778004	2539	21.118712081942878	960	0.3753446238676644	0	ENSG00000143742	225777845
204	chr1	226940258	226940344	ENSG00000163050_0	1	ENSG00000163050*226940258_226940344	228	11.874342087037917	100	0.5219298245614035	0	ENSG00000163050	226940297
205	chr1	227735382	227735487	ENSG00000143740_0	1	ENSG00000143740*227735382_227735487	291	20.0	58	0.5189003436426117	0	ENSG00000143740	227735434
206	chr1	228140216	228140355	ENSG00000143774_0	1	ENSG00000143774*228140216_228140355	5340	19.44222209522358	953	0.4097378277153558	0	ENSG00000143774	228140300
207	chr1	230642480	230642590	ENSG00000135775_0	1	ENSG00000135775*230642480_230642590	158	19.33907960581372	30	0.6139240506329114	0	ENSG00000135775	230642509
208	chr1	230979057	230979121	ENSG00000173409_0	1	ENSG00000173409*230979057_230979121	146	11.090536506409418	21	0.4589041095890411	0	ENSG00000173409	230979091
209	chr1	231241206	231241262	ENSG00000116906_0	1	ENSG00000116906*231241206_231241262	364	8.0	81	0.3983516483516483	0	ENSG00000116906	231241217
210	chr1	231338231	231338337	ENSG00000010072_0	1	ENSG00000010072*231338231_231338337	170	19.364916731037084	72	0.5882352941176471	0	ENSG00000010072	231338292
211	chr1	231337949	231338135	ENSG00000010072_1	1	ENSG00000010072*231337949_231338135	151	31.28897569432403	43	0.5033112582781457	1	ENSG00000010072	231338048
212	chr1	231528618	231528737	ENSG00000116918_0	1	ENSG00000116918*231528618_231528737	378	17.60681686165901	50	0.5185185185185185	0	ENSG00000116918	231528660
213	chr1	234373455	234373572	ENSG00000168275_0	1	ENSG00000168275*234373455_234373572	347	25.67099530598687	51	0.5187319884726225	0	ENSG00000168275	234373515
214	chr1	234373644	234373824	ENSG00000168275_1	1	ENSG00000168275*234373644_234373824	211	40.049968789001575	37	0.5639810426540285	1	ENSG00000168275	234373747
215	chr1	236795291	236795508	ENSG00000116984_0	1	ENSG00000116984*236795291_236795508	244	55.09083408335728	27	0.6024590163934426	0	ENSG00000116984	236795311
216	chr1	244653103	244653190	ENSG00000121644_0	1	ENSG00000121644*244653103_244653190	322	17.204650534085253	56	0.5590062111801242	0	ENSG00000121644	244653125
217	chr1	244970265	244970415	ENSG00000203666_0	1	ENSG00000203666*244970265_244970415	74	35.73513677041127	22	0.4729729729729729	0	ENSG00000203666	244970404
218	chr1	246566443	246566601	ENSG00000162852_0	1	ENSG00000162852*246566443_246566601	294	42.79018579066933	28	0.4387755102040816	0	ENSG00000162852	246566552
219	chr1	1231891	1232018	ENSG00000078808_0	1	ENSG00000078808*1231891_1232018	1322	16.76305461424021	162	0.5332829046898638	0	ENSG00000078808	1231952
220	chr1	1375083	1375208	ENSG00000175756_0	1	ENSG00000175756*1375083_1375208	769	18.49324200890693	154	0.4226267880364109	0	ENSG00000175756	1375158
221	chr1	1375214	1375311	ENSG00000175756_1	1	ENSG00000175756*1375214_1375311	492	19.77371993328519	65	0.5609756097560976	1	ENSG00000175756	1375269
222	chr1	1375328	1375440	ENSG00000175756_2	1	ENSG00000175756*1375328_1375440	108	37.22902093797257	12	0.4537037037037037	2	ENSG00000175756	1375339
223	chr1	1399240	1399285	ENSG00000221978_0	1	ENSG00000221978*1399240_1399285	354	7.071067811865476	73	0.2655367231638418	0	ENSG00000221978	1399264
224	chr1	1407055	1407246	ENSG00000242485_0	1	ENSG00000242485*1407055_1407246	1781	25.78759391645525	401	0.562605277933745	0	ENSG00000242485	1407198
225	chr1	1574749	1574815	ENSG00000160075_0	1	ENSG00000160075*1574749_1574815	979	11.532562594670797	131	0.4463738508682329	0	ENSG00000160075	1574813
226	chr1	1574481	1574621	ENSG00000160075_1	1	ENSG00000160075*1574481_1574621	927	23.302360395462088	132	0.5242718446601942	1	ENSG00000160075	1574583
227	chr1	1658913	1658961	ENSG00000248333_0	1	ENSG00000248333*1658913_1658961	362	15.362291495737216	41	0.5883977900552486	0	ENSG00000248333	1658952
228	chr1	1692657	1692746	ENSG00000189339_0	1	ENSG00000189339*1692657_1692746	164	24.859605789312106	12	0.5	0	ENSG00000189339	1692691
229	chr1	1724190	1724308	ENSG00000008128_0	1	ENSG00000008128*1724190_1724308	489	13.45362404707371	96	0.5746421267893661	0	ENSG00000008128	1724278
230	chr1	3796433	3796447	ENSG00000130764_0	1	ENSG00000130764*3796433_3796447	204	4.123105625617661	37	0.5784313725490197	0	ENSG00000130764	3796444
231	chr1	3857111	3857164	ENSG00000116198_0	1	ENSG00000116198*3857111_3857164	159	11.269427669584644	62	0.5283018867924528	0	ENSG00000116198	3857162
232	chr1	3900171	3900243	ENSG00000198912_0	1	ENSG00000198912*3900171_3900243	595	15.652475842498529	50	0.584873949579832	0	ENSG00000198912	3900202
233	chr1	6199500	6199595	ENSG00000116251_0	1	ENSG00000116251*6199500_6199595	239	21.470910553583888	27	0.4435146443514644	0	ENSG00000116251	6199576
234	chr1	6393256	6393369	ENSG00000097021_0	1	ENSG00000097021*6393256_6393369	74	26.77685567799177	6	0.6216216216216216	0	ENSG00000097021	6393308
235	chr1	6554422	6554465	ENSG00000162408_0	1	ENSG00000162408*6554422_6554465	126	4.47213595499958	83	0.7698412698412699	0	ENSG00000162408	6554464
236	chr1	6701733	6701787	ENSG00000007923_0	1	ENSG00000007923*6701733_6701787	162	9.1104335791443	18	0.3765432098765432	0	ENSG00000007923	6701757
237	chr1	9943249	9943352	ENSG00000162441_0	1	ENSG00000162441*9943249_9943352	170	27.0	25	0.2294117647058823	0	ENSG00000162441	9943290
238	chr1	10472413	10472478	ENSG00000160049_0	1	ENSG00000160049*10472413_10472478	239	17.74823934929885	37	0.5188284518828452	0	ENSG00000160049	10472477
239	chr1	11262449	11262503	ENSG00000198793_0	1	ENSG00000198793*11262449_11262503	148	12.884098726725126	32	0.3581081081081081	0	ENSG00000198793	11262490
240	chr1	16352371	16352431	ENSG00000037637_0	1	ENSG00000037637*16352371_16352431	226	15.264337522473747	17	0.4690265486725664	0	ENSG00000037637	16352395
241	chr1	16613432	16613513	ENSG00000219481_0	1	ENSG00000219481*16613432_16613513	121	14.933184523068078	16	0.371900826446281	0	ENSG00000219481	16613497
242	chr1	17053947	17054120	ENSG00000117118_0	1	ENSG00000117118*17053947_17054120	846	32.984845004941285	179	0.5035460992907801	0	ENSG00000117118	17053980
243	chr1	19210203	19210218	ENSG00000127481_0	1	ENSG00000127481*19210203_19210218	185	3.3166247903554	44	0.6972972972972973	0	ENSG00000127481	19210212
244	chr1	20507987	20508099	ENSG00000090432_0	1	ENSG00000090432*20507987_20508099	135	22.15851980616034	15	0.5259259259259259	0	ENSG00000090432	20508087
245	chr1	20661201	20661383	ENSG00000244038_0	1	ENSG00000244038*20661201_20661383	1382	11.532562594670797	303	0.4507959479015919	0	ENSG00000244038	20661320
246	chr1	20661391	20661481	ENSG00000244038_1	1	ENSG00000244038*20661391_20661481	219	22.56102834535696	19	0.4794520547945205	1	ENSG00000244038	20661449
247	chr1	20787196	20787274	ENSG00000127483_0	1	ENSG00000127483*20787196_20787274	1154	11.704699910719626	222	0.1516464471403812	0	ENSG00000127483	20787257
248	chr1	20786525	20786641	ENSG00000127483_1	1	ENSG00000127483*20786525_20786641	171	17.52141546793523	27	0.5321637426900585	1	ENSG00000127483	20786603
249	chr1	20786689	20786772	ENSG00000127483_6	1	ENSG00000127483*20786689_20786772	66	18.49324200890693	7	0.5303030303030303	6	ENSG00000127483	20786720
250	chr1	21783035	21783178	ENSG00000090686_0	1	ENSG00000090686*21783035_21783178	353	27.67670500619609	48	0.4022662889518413	0	ENSG00000090686	21783100
251	chr1	23344210	23344287	ENSG00000125944_0	1	ENSG00000125944*23344210_23344287	813	15.033296378372908	44	0.3480934809348093	0	ENSG00000125944	23344235
252	chr1	23868125	23868242	ENSG00000179163_0	1	ENSG00000179163*23868125_23868242	645	14.317821063276352	321	0.2883720930232558	0	ENSG00000179163	23868241
253	chr1	23980197	23980351	ENSG00000188529_0	1	ENSG00000188529*23980197_23980351	1977	21.72556098240043	639	0.5948406676783005	0	ENSG00000188529	23980278
254	chr1	25232419	25232456	ENSG00000117614_0	1	ENSG00000117614*25232419_25232456	1925	4.242640687119285	1324	0.8015584415584416	0	ENSG00000117614	25232453
255	chr1	25247309	25247477	ENSG00000117616_0	1	ENSG00000117616*25247309_25247477	1947	7.937253933193772	1163	0.687211093990755	0	ENSG00000117616	25247405
256	chr1	27489994	27490119	ENSG00000158195_0	1	ENSG00000158195*27489994_27490119	1194	20.32240143290157	215	0.3450586264656616	0	ENSG00000158195	27490109
257	chr1	27672123	27672146	ENSG00000126709_0	1	ENSG00000126709*27672123_27672146	443	2.23606797749979	133	0.6049661399548533	0	ENSG00000126709	27672142
258	chr1	27914436	27914593	ENSG00000117748_0	1	ENSG00000117748*27914436_27914593	865	18.2208671582886	111	0.5757225433526012	0	ENSG00000117748	27914500
259	chr1	27914614	27914697	ENSG00000117748_1	1	ENSG00000117748*27914614_27914697	190	11.180339887498947	26	0.4736842105263157	1	ENSG00000117748	27914686
260	chr1	28088524	28088586	ENSG00000158161_0	1	ENSG00000158161*28088524_28088586	153	16.401219466856727	15	0.5751633986928104	0	ENSG00000158161	28088555
261	chr1	28581783	28581827	ENSG00000197989_0	1	ENSG00000197989*28581783_28581827	871	1.4142135623730951	447	0.6946039035591275	0	ENSG00000197989	28581823
262	chr1	28642976	28643037	ENSG00000120656_0	1	ENSG00000120656*28642976_28643037	565	12.083045973594572	61	0.5380530973451327	0	ENSG00000120656	28643018
263	chr1	29181744	29181852	ENSG00000116350_0	1	ENSG00000116350*29181744_29181852	889	20.518284528683196	67	0.5489313835770528	0	ENSG00000116350	29181820
264	chr1	29230751	29230893	ENSG00000116353_0	1	ENSG00000116353*29230751_29230893	79	30.7408522978788	14	0.5063291139240507	0	ENSG00000116353	29230875
265	chr1	31296617	31296740	ENSG00000060688_0	1	ENSG00000060688*31296617_31296740	719	13.601470508735444	67	0.4589707927677329	0	ENSG00000060688	31296733
266	chr1	32222189	32222311	ENSG00000160055_0	1	ENSG00000160055*32222189_32222311	62	32.155870381627054	18	0.5645161290322581	0	ENSG00000160055	32222310
267	chr1	32817193	32817374	ENSG00000134684_0	1	ENSG00000134684*32817193_32817374	443	30.95157508108432	50	0.492099322799097	0	ENSG00000134684	32817309
268	chr1	33036782	33036899	ENSG00000004455_0	1	ENSG00000004455*33036782_33036899	500	19.05255888325765	41	0.288	0	ENSG00000004455	33036795
269	chr1	35031561	35031693	ENSG00000163867_0	1	ENSG00000163867*35031561_35031693	188	19.6468827043885	48	0.5638297872340425	0	ENSG00000163867	35031641
270	chr1	35193025	35193098	ENSG00000116560_0	1	ENSG00000116560*35193025_35193098	859	3.605551275463989	438	0.5739231664726426	0	ENSG00000116560	35193096
271	chr1	35557276	35557399	ENSG00000142687_0	1	ENSG00000142687*35557276_35557399	122	15.7797338380595	18	0.4016393442622951	0	ENSG00000142687	35557338
272	chr1	35641412	35641479	ENSG00000126067_0	1	ENSG00000126067*35641412_35641479	769	10.63014581273465	150	0.5383615084525357	0	ENSG00000126067	35641465
273	chr1	36385743	36385846	ENSG00000196182_1	1	ENSG00000196182*36385743_36385846	74	20.445048300260872	7	0.1081081081081081	1	ENSG00000196182	36385828
274	chr1	36464199	36464336	ENSG00000116898_0	1	ENSG00000116898*36464199_36464336	915	23.323807579381203	98	0.5202185792349727	0	ENSG00000116898	36464311
275	chr1	37554182	37554247	ENSG00000163877_0	1	ENSG00000163877*37554182_37554247	195	15.0996688705415	58	0.5846153846153846	0	ENSG00000163877	37554244
276	chr1	37595761	37595890	ENSG00000134697_0	1	ENSG00000134697*37595761_37595890	268	16.73320053068151	80	0.4067164179104477	0	ENSG00000134697	37595885
277	chr1	37931669	37931732	ENSG00000204084_0	1	ENSG00000204084*37931669_37931732	88	10.198039027185567	25	0.4545454545454545	0	ENSG00000204084	37931690
278	chr1	37989873	37990026	ENSG00000183431_0	1	ENSG00000183431*37989873_37990026	560	24.31049156228644	48	0.4446428571428571	0	ENSG00000183431	37989973
279	chr1	38859633	38859713	ENSG00000116954_0	1	ENSG00000116954*38859633_38859713	183	18.841443681416774	13	0.0710382513661202	0	ENSG00000116954	38859699
280	chr1	38873259	38873318	ENSG00000214114_0	1	ENSG00000214114*38873259_38873318	621	6.4031242374328485	151	0.5764895330112721	0	ENSG00000214114	38873299
281	chr1	39883420	39883457	ENSG00000043514_0	1	ENSG00000043514*39883420_39883457	109	6.324555320336759	33	0.5963302752293578	0	ENSG00000043514	39883455
282	chr1	40257780	40257918	ENSG00000259943_0	1	ENSG00000259943*40257780_40257918	82	22.956480566497994	9	0.5	0	ENSG00000259943	40257867
283	chr1	42766889	42767009	ENSG00000117385_0	1	ENSG00000117385*42766889_42767009	178	18.788294228055936	21	0.247191011235955	0	ENSG00000117385	42766981
284	chr1	42817189	42817348	ENSG00000177868_0	1	ENSG00000177868*42817189_42817348	634	30.7571129984594	62	0.4700315457413249	0	ENSG00000177868	42817288
285	chr1	43172169	43172278	ENSG00000117395_0	1	ENSG00000117395*43172169_43172278	298	17.944358444926362	27	0.4731543624161073	0	ENSG00000117395	43172240
286	chr1	44986493	44986577	ENSG00000070785_0	1	ENSG00000070785*44986493_44986577	187	15.84297951775486	46	0.3850267379679144	0	ENSG00000070785	44986534
287	chr1	45491090	45491116	ENSG00000070759_0	1	ENSG00000070759*45491090_45491116	115	5.916079783099616	36	0.6260869565217392	0	ENSG00000070759	45491114
288	chr1	45521777	45521946	ENSG00000117450_0	1	ENSG00000117450*45521777_45521946	2430	14.628738838327791	950	0.5366255144032922	0	ENSG00000117450	45521835
289	chr1	45686411	45686528	ENSG00000159592_0	1	ENSG00000159592*45686411_45686528	427	15.620499351813308	48	0.405152224824356	0	ENSG00000159592	45686473
290	chr1	45687013	45687084	ENSG00000159592_1	1	ENSG00000159592*45687013_45687084	66	17.549928774784245	9	0.6515151515151515	1	ENSG00000159592	45687021
291	chr1	46303124	46303331	ENSG00000132128_0	1	ENSG00000132128*46303124_46303331	363	50.69516742254631	136	0.7300275482093664	0	ENSG00000132128	46303228
292	chr1	46604182	46604244	ENSG00000079277_0	1	ENSG00000079277*46604182_46604244	157	10.099504938362076	22	0.5859872611464968	0	ENSG00000079277	46604200
293	chr1	46718944	46719061	ENSG00000159658_0	1	ENSG00000159658*46718944_46719061	259	14.89966442575134	88	0.555984555984556	0	ENSG00000159658	46719055
294	chr1	50959989	50960149	ENSG00000185104_0	1	ENSG00000185104*50959989_50960149	127	28.722813232690143	19	0.5039370078740157	0	ENSG00000185104	50960085
295	chr1	51878618	51878755	ENSG00000078618_0	1	ENSG00000078618*51878618_51878755	878	14.966629547095764	193	0.3735763097949886	0	ENSG00000078618	51878678
296	chr1	52366066	52366129	ENSG00000154222_0	1	ENSG00000154222*52366066_52366129	132	11.74734012447073	18	0.6060606060606061	0	ENSG00000154222	52366107
297	chr1	53220524	53220585	ENSG00000162384_0	1	ENSG00000162384*53220524_53220585	195	10.44030650891055	32	0.4923076923076923	0	ENSG00000162384	53220577
298	chr1	53238359	53238471	ENSG00000162385_0	1	ENSG00000162385*53238359_53238471	1086	14.0	364	0.4548802946593002	0	ENSG00000162385	53238469
299	chr1	53838205	53838292	ENSG00000058804_0	1	ENSG00000058804*53838205_53838292	75	16.703293088490067	23	0.3466666666666667	0	ENSG00000058804	53838247
300	chr1	54053123	54053257	ENSG00000116209_0	1	ENSG00000116209*54053123_54053257	2548	12.409673645990855	570	0.5243328100470958	0	ENSG00000116209	54053154
301	chr1	54053328	54053418	ENSG00000116209_1	1	ENSG00000116209*54053328_54053418	267	15.033296378372908	28	0.5655430711610487	1	ENSG00000116209	54053363
302	chr1	58546643	58546748	ENSG00000162600_0	1	ENSG00000162600*58546643_58546748	72	24.43358344574123	15	0.5	0	ENSG00000162600	58546665
303	chr1	58783930	58783996	ENSG00000177606_0	1	ENSG00000177606*58783930_58783996	447	8.717797887081348	228	0.5906040268456376	0	ENSG00000177606	58783994
304	chr1	61725020	61725131	ENSG00000162604_0	1	ENSG00000162604*61725020_61725131	510	10.862780491200215	123	0.2686274509803921	0	ENSG00000162604	61725092
305	chr1	63523135	63523255	ENSG00000142856_0	1	ENSG00000142856*63523135_63523255	194	17.349351572897472	32	0.5670103092783505	0	ENSG00000142856	63523162
306	chr1	67430273	67430366	ENSG00000142864_0	1	ENSG00000142864*67430273_67430366	2396	11.874342087037917	617	0.5680300500834724	0	ENSG00000142864	67430353
307	chr1	67429988	67430158	ENSG00000142864_4	1	ENSG00000142864*67429988_67430158	56	55.11805511808268	4	0.0178571428571428	4	ENSG00000142864	67430147
308	chr1	70205476	70205531	ENSG00000066557_0	1	ENSG00000066557*70205476_70205531	101	10.3440804327886	15	0.7821782178217822	0	ENSG00000066557	70205511
309	chr1	71080941	71081036	ENSG00000132485_0	1	ENSG00000132485*71080941_71081036	835	11.832159566199232	212	0.4335329341317365	0	ENSG00000132485	71080986
310	chr1	77978962	77979060	ENSG00000162613_0	1	ENSG00000162613*77978962_77979060	214	20.07485989988473	27	0.5841121495327103	0	ENSG00000162613	77979023
311	chr1	84506009	84506257	ENSG00000174021_0	1	ENSG00000174021*84506009_84506257	5272	22.93468988235943	524	0.5316767830045523	0	ENSG00000174021	84506133
312	chr1	84506403	84506535	ENSG00000174021_1	1	ENSG00000174021*84506403_84506535	556	11.61895003862225	221	0.6654676258992805	1	ENSG00000174021	84506529
313	chr1	85259506	85259623	ENSG00000162642_0	1	ENSG00000162642*85259506_85259623	519	10.44030650891055	81	0.4874759152215799	0	ENSG00000162642	85259605
314	chr1	86913977	86914098	ENSG00000183291_0	1	ENSG00000183291*86913977_86914098	1741	8.54400374531753	486	0.424468696151637	0	ENSG00000183291	86914066
315	chr1	88891482	88891595	ENSG00000137947_0	1	ENSG00000137947*88891482_88891595	1047	4.69041575982343	330	0.5988538681948424	0	ENSG00000137947	88891518
316	chr1	88992603	88992727	ENSG00000137944_0	1	ENSG00000137944*88992603_88992727	141	18.81488772222678	27	0.6879432624113475	0	ENSG00000137944	88992708
317	chr1	88992674	88992800	ENSG00000213516_0	1	ENSG00000213516*88992674_88992800	184	23.643180835073775	20	0.6195652173913043	0	ENSG00000213516	88992742
318	chr1	91021871	91022091	ENSG00000122482_0	1	ENSG00000122482*91021871_91022091	135	43.12771730569565	9	0.5259259259259259	0	ENSG00000122482	91021989
319	chr1	91022099	91022223	ENSG00000122482_1	1	ENSG00000122482*91022099_91022223	111	36.76955262170047	10	0.4684684684684684	1	ENSG00000122482	91022187
320	chr1	92298925	92298938	ENSG00000174842_0	1	ENSG00000174842*92298925_92298938	216	4.0	86	0.5694444444444444	0	ENSG00000174842	92298938
321	chr1	93879044	93879167	ENSG00000067334_0	1	ENSG00000067334*93879044_93879167	672	14.66287829861518	114	0.4255952380952381	0	ENSG00000067334	93879125
322	chr1	100132844	100132906	ENSG00000156876_0	1	ENSG00000156876*100132844_100132906	55	13.228756555322953	11	0.5636363636363636	0	ENSG00000156876	100132876
323	chr1	109041999	109042059	ENSG00000085433_0	1	ENSG00000085433*109041999_109042059	65	9.327379053088816	21	0.6	0	ENSG00000085433	109042053
324	chr1	109075920	109075955	ENSG00000197780_0	1	ENSG00000197780*109075920_109075955	69	12.884098726725126	27	0.5797101449275363	0	ENSG00000197780	109075954
325	chr1	109426309	109426401	ENSG00000143106_0	1	ENSG00000143106*109426309_109426401	1593	13.638181696985855	331	0.3640929064657878	0	ENSG00000143106	109426388
326	chr1	110407565	110407686	ENSG00000134248_0	1	ENSG00000134248*110407565_110407686	1611	18.894443627691185	167	0.5418994413407822	0	ENSG00000134248	110407630
327	chr1	110963785	110963915	ENSG00000121931_0	1	ENSG00000121931*110963785_110963915	393	22.64950330581225	89	0.27735368956743	0	ENSG00000121931	110963873
328	chr1	111449078	111449208	ENSG00000116455_0	1	ENSG00000116455*111449078_111449208	238	19.1049731745428	49	0.4495798319327731	0	ENSG00000116455	111449206
329	chr1	113812131	113812280	ENSG00000081019_0	1	ENSG00000081019*113812131_113812280	676	13.114877048604	158	0.5369822485207101	0	ENSG00000081019	113812226
330	chr1	113871543	113871704	ENSG00000134242_0	1	ENSG00000134242*113871543_113871704	535	35.02855977627399	80	0.5401869158878505	0	ENSG00000134242	113871662
331	chr1	113904689	113904874	ENSG00000134262_0	1	ENSG00000134262*113904689_113904874	67	34.61213659975356	19	0.6417910447761194	0	ENSG00000134262	113904750
332	chr1	113904916	113905134	ENSG00000134262_1	1	ENSG00000134262*113904916_113905134	66	50.39841267341661	6	0.2272727272727272	1	ENSG00000134262	113905072
333	chr1	114581513	114581579	ENSG00000116752_0	1	ENSG00000116752*114581513_114581579	830	6.557438524302	196	0.555421686746988	0	ENSG00000116752	114581565
334	chr1	114757924	114757999	ENSG00000009307_0	1	ENSG00000009307*114757924_114757999	1960	6.48074069840786	457	0.5673469387755102	0	ENSG00000009307	114757933
335	chr1	114780528	114780637	ENSG00000052723_0	1	ENSG00000052723*114780528_114780637	389	19.1049731745428	61	0.6118251928020566	0	ENSG00000052723	114780597
336	chr1	117929511	117929572	ENSG00000196505_0	1	ENSG00000196505*117929511_117929572	145	16.941074346097416	18	0.5448275862068965	0	ENSG00000196505	117929529
337	chr1	119140581	119140620	ENSG00000116874_0	1	ENSG00000116874*119140581_119140620	116	7.280109889280518	23	0.6637931034482759	0	ENSG00000116874	119140604
338	chr1	120069512	120069672	ENSG00000134250_0	1	ENSG00000134250*120069512_120069672	181	20.808652046684813	23	0.585635359116022	0	ENSG00000134250	120069592
339	chr1	120176326	120176472	ENSG00000265808_0	1	ENSG00000265808*120176326_120176472	335	36.52396473549935	55	0.4895522388059701	0	ENSG00000265808	120176471
340	chr1	145918584	145918669	ENSG00000131779_0	1	ENSG00000131779*145918584_145918669	441	8.12403840463596	70	0.473922902494331	0	ENSG00000131779	145918668
341	chr1	145927362	145927453	ENSG00000265241_0	1	ENSG00000265241*145927362_145927453	3021	8.246211251235321	1138	0.2370076133730553	0	ENSG00000265241	145927404
342	chr1	148460025	148460218	ENSG00000274020_1	1	ENSG00000274020*148460025_148460218	306	42.07136793592526	22	0.3137254901960784	1	ENSG00000274020	148460110
343	chr1	148459858	148460011	ENSG00000274020_2	1	ENSG00000274020*148459858_148460011	65	43.28972164382672	6	0.3384615384615385	2	ENSG00000274020	148459910
344	chr1	148460228	148460355	ENSG00000274020_3	1	ENSG00000274020*148460228_148460355	53	30.577769702841312	8	0.3396226415094339	3	ENSG00000274020	148460306
345	chr1	149927725	149927755	ENSG00000143368_0	1	ENSG00000143368*149927725_149927755	903	9.486832980505138	135	0.388704318936877	0	ENSG00000143368	149927733
346	chr1	150236043	150236105	ENSG00000143401_0	1	ENSG00000143401*150236043_150236105	198	10.908712114635714	95	0.6414141414141414	0	ENSG00000143401	150236063
347	chr1	150235891	150236030	ENSG00000143401_1	1	ENSG00000143401*150235891_150236030	171	31.144823004794876	10	0.327485380116959	1	ENSG00000143401	150235955
348	chr1	150268862	150269015	ENSG00000117362_0	1	ENSG00000117362*150268862_150269015	1834	27.49545416973504	95	0.554525627044711	0	ENSG00000117362	150268915
349	chr1	150629459	150629563	ENSG00000143420_0	1	ENSG00000143420*150629459_150629563	1979	14.212670403551895	491	0.585144012127337	0	ENSG00000143420	150629528
350	chr1	150697029	150697105	ENSG00000143457_0	1	ENSG00000143457*150697029_150697105	96	14.422205101855956	19	0.6145833333333334	0	ENSG00000143457	150697105
351	chr1	150876542	150876610	ENSG00000143437_0	1	ENSG00000143437*150876542_150876610	110	8.426149773176359	24	0.0454545454545454	0	ENSG00000143437	150876549
352	chr1	151190009	151190190	ENSG00000163159_0	1	ENSG00000163159*151190009_151190190	622	19.078784028338912	91	0.5160771704180064	0	ENSG00000163159	151190132
353	chr1	151327322	151327446	ENSG00000143393_0	1	ENSG00000143393*151327322_151327446	276	18.411952639521967	41	0.4927536231884058	0	ENSG00000143393	151327351
354	chr1	151327573	151327668	ENSG00000143393_1	1	ENSG00000143393*151327573_151327668	87	23.515952032609693	13	0.6091954022988506	1	ENSG00000143393	151327619
355	chr1	151347140	151347245	ENSG00000143390_0	1	ENSG00000143390*151347140_151347245	70	34.597687784012386	13	0.4857142857142857	0	ENSG00000143390	151347154
356	chr1	151790379	151790484	ENSG00000182134_0	1	ENSG00000182134*151790379_151790484	73	17.26267650163207	11	0.1643835616438356	0	ENSG00000182134	151790439
357	chr1	153634216	153634345	ENSG00000272030_0	1	ENSG00000272030*153634216_153634345	83	17.549928774784245	17	0.6867469879518072	0	ENSG00000272030	153634312
358	chr1	153670916	153670967	ENSG00000143621_0	1	ENSG00000143621*153670916_153670967	1176	9.219544457292889	221	0.6488095238095238	0	ENSG00000143621	153670923
359	chr1	153922855	153922934	ENSG00000143614_0	1	ENSG00000143614*153922855_153922934	229	19.544820285692065	29	0.6506550218340611	0	ENSG00000143614	153922879
360	chr1	153958501	153958563	ENSG00000160741_0	1	ENSG00000160741*153958501_153958563	275	11.0	42	0.4945454545454545	0	ENSG00000160741	153958545
361	chr1	154183057	154183203	ENSG00000143549_0	1	ENSG00000143549*154183057_154183203	4634	13.711309200802088	754	0.1435045317220543	0	ENSG00000143549	154183137
362	chr1	154220463	154220589	ENSG00000143612_0	1	ENSG00000143612*154220463_154220589	1625	17.832554500127006	179	0.6572307692307693	0	ENSG00000143612	154220527
363	chr1	154558524	154558670	ENSG00000160714_0	1	ENSG00000160714*154558524_154558670	62	30.265491900843116	7	0.1935483870967742	0	ENSG00000160714	154558585
364	chr1	154608055	154608175	ENSG00000160710_0	1	ENSG00000160710*154608055_154608175	747	25.179356624028344	70	0.5167336010709505	0	ENSG00000160710	154608137
365	chr1	154936572	154936670	ENSG00000163344_0	1	ENSG00000163344*154936572_154936670	110	28.930952282978865	14	0.4181818181818181	0	ENSG00000163344	154936667
366	chr1	154974258	154974342	ENSG00000160691_0	1	ENSG00000160691*154974258_154974342	259	13.038404810405298	70	0.3745173745173745	0	ENSG00000160691	154974326
367	chr1	155173102	155173301	ENSG00000163463_0	1	ENSG00000163463*155173102_155173301	3000	15.588457268119896	359	0.5373333333333333	0	ENSG00000163463	155173231
368	chr1	155262159	155262344	ENSG00000116521_0	1	ENSG00000116521*155262159_155262344	599	49.50757517794625	105	0.4440734557595993	0	ENSG00000116521	155262311
369	chr1	155562651	155562754	ENSG00000116539_0	1	ENSG00000116539*155562651_155562754	64	24.08318915758459	6	0.265625	0	ENSG00000116539	155562727
370	chr1	155688581	155688767	ENSG00000163374_0	1	ENSG00000163374*155688581_155688767	281	37.49666651850535	39	0.2882562277580071	0	ENSG00000163374	155688669
371	chr1	155934335	155934361	ENSG00000132680_0	1	ENSG00000132680*155934335_155934361	184	10.198039027185567	51	0.6467391304347826	0	ENSG00000132680	155934360
372	chr1	156282689	156282777	ENSG00000198952_0	1	ENSG00000198952*156282689_156282777	163	12.649110640673518	44	0.6380368098159509	0	ENSG00000198952	156282758
373	chr1	156338153	156338286	ENSG00000163468_0	1	ENSG00000163468*156338153_156338286	1507	18.411952639521967	212	0.5136031851360319	0	ENSG00000163468	156338196
374	chr1	156740961	156741134	ENSG00000143314_0	1	ENSG00000143314*156740961_156741134	270	18.65475810617763	40	0.4629629629629629	0	ENSG00000143314	156741039
375	chr1	160262309	160262479	ENSG00000132716_0	1	ENSG00000132716*160262309_160262479	315	23.45207879911715	42	0.273015873015873	0	ENSG00000132716	160262402
376	chr1	160285061	160285115	ENSG00000162735_0	1	ENSG00000162735*160285061_160285115	218	5.744562646538029	48	0.1330275229357798	0	ENSG00000162735	160285081
377	chr1	160343139	160343221	ENSG00000122218_0	1	ENSG00000122218*160343139_160343221	372	17.378147196982766	41	0.3548387096774194	0	ENSG00000122218	160343204
378	chr1	161132549	161132638	ENSG00000158796_0	1	ENSG00000158796*161132549_161132638	343	29.171904291629644	44	0.5393586005830904	0	ENSG00000158796	161132618
379	chr1	165768720	165768856	ENSG00000143183_0	1	ENSG00000143183*165768720_165768856	1168	22.84731931759173	162	0.4092465753424658	0	ENSG00000143183	165768819
380	chr1	166876185	166876213	ENSG00000152382_0	1	ENSG00000152382*166876185_166876213	116	6.782329983125268	14	0.5517241379310345	0	ENSG00000152382	166876210
381	chr1	167935910	167936127	ENSG00000143158_0	1	ENSG00000143158*167935910_167936127	1056	30.7571129984594	146	0.5208333333333334	0	ENSG00000143158	167935990
382	chr1	169367710	169367770	ENSG00000143156_0	1	ENSG00000143156*169367710_169367770	143	10.44030650891055	32	0.5594405594405595	0	ENSG00000143156	169367745
383	chr1	169794817	169794888	ENSG00000171806_0	1	ENSG00000171806*169794817_169794888	221	11.090536506409418	44	0.5158371040723982	0	ENSG00000171806	169794843
384	chr1	169893797	169893944	ENSG00000000457_0	1	ENSG00000000457*169893797_169893944	115	21.095023109728988	24	0.2956521739130435	0	ENSG00000000457	169893847
385	chr1	170074500	170074679	ENSG00000075945_0	1	ENSG00000075945*170074500_170074679	227	43.61192497471305	13	0.5154185022026432	0	ENSG00000075945	170074535
386	chr1	170074435	170074481	ENSG00000075945_1	1	ENSG00000075945*170074435_170074481	76	13.30413469565007	13	0.5921052631578947	1	ENSG00000075945	170074447
387	chr1	171741907	171742024	ENSG00000117533_0	1	ENSG00000117533*171741907_171742024	338	21.817424229271428	46	0.4053254437869822	0	ENSG00000117533	171742016
388	chr1	172443964	172444036	ENSG00000135845_0	1	ENSG00000135845*172443964_172444036	589	7.416198487095663	139	0.3548387096774194	0	ENSG00000135845	172444020
389	chr1	175023354	175023377	ENSG00000120333_0	1	ENSG00000120333*175023354_175023377	333	3.3166247903554	79	0.6726726726726727	0	ENSG00000120333	175023366
390	chr1	176207149	176207237	ENSG00000143207_0	1	ENSG00000143207*176207149_176207237	196	20.37154878746336	17	0.336734693877551	0	ENSG00000143207	176207221
391	chr1	176206936	176207135	ENSG00000143207_1	1	ENSG00000143207*176206936_176207135	121	40.92676385936225	15	0.5289256198347108	1	ENSG00000143207	176207053
392	chr1	176206725	176206869	ENSG00000143207_2	1	ENSG00000143207*176206725_176206869	58	23.9791576165636	11	0.6551724137931034	2	ENSG00000143207	176206810
393	chr1	180502478	180502592	ENSG00000230124_0	1	ENSG00000230124*180502478_180502592	294	22.538855339169288	55	0.5748299319727891	0	ENSG00000230124	180502528
394	chr1	180502714	180502889	ENSG00000230124_1	1	ENSG00000230124*180502714_180502889	164	18.027756377319943	27	0.5914634146341463	1	ENSG00000230124	180502791
395	chr1	184754704	184754855	ENSG00000116406_0	1	ENSG00000116406*184754704_184754855	333	21.863211109075447	37	0.3093093093093093	0	ENSG00000116406	184754809
396	chr1	185156824	185156975	ENSG00000121486_0	1	ENSG00000121486*185156824_185156975	95	24.839484696748443	15	0.3789473684210526	0	ENSG00000121486	185156903
397	chr1	186375146	186375327	ENSG00000047410_0	1	ENSG00000047410*186375146_186375327	742	40.44749683231337	110	0.444743935309973	0	ENSG00000047410	186375179
398	chr1	186375000	186375139	ENSG00000047410_1	1	ENSG00000047410*186375000_186375139	201	24.596747752497688	30	0.4925373134328358	1	ENSG00000047410	186375087
399	chr1	186375561	186375644	ENSG00000047410_3	1	ENSG00000047410*186375561_186375644	65	20.8806130178211	21	0.7384615384615385	3	ENSG00000047410	186375643
400	chr1	193059208	193059351	ENSG00000116750_0	1	ENSG00000116750*193059208_193059351	418	20.0	65	0.3971291866028708	0	ENSG00000116750	193059290
401	chr1	200409954	200410005	ENSG00000162702_0	1	ENSG00000162702*200409954_200410005	220	9.055385138137416	55	0.3272727272727272	0	ENSG00000162702	200409977
402	chr1	202888984	202889101	ENSG00000183155_0	1	ENSG00000183155*202888984_202889101	843	15.748015748023622	93	0.4495848161328588	0	ENSG00000183155	202889073
403	chr1	202927088	202927224	ENSG00000117153_0	1	ENSG00000117153*202927088_202927224	182	23.769728648009423	22	0.5439560439560439	0	ENSG00000117153	202927185
404	chr1	202958185	202958331	ENSG00000159346_0	1	ENSG00000159346*202958185_202958331	1531	19.05255888325765	189	0.3056825604180274	0	ENSG00000159346	202958242
405	chr1	205121856	205121966	ENSG00000117222_0	1	ENSG00000117222*205121856_205121966	149	17.663521732655695	25	0.5973154362416108	0	ENSG00000117222	205121954
406	chr1	205750056	205750134	ENSG00000069275_0	1	ENSG00000069275*205750056_205750134	544	7.071067811865476	164	0.6764705882352942	0	ENSG00000069275	205750133
407	chr1	205775007	205775134	ENSG00000117280_0	1	ENSG00000117280*205775007_205775134	372	10.723805294763608	127	0.6263440860215054	0	ENSG00000117280	205775055
408	chr1	205775297	205775433	ENSG00000117280_1	1	ENSG00000117280*205775297_205775433	144	25.612496949731398	10	0.3680555555555556	1	ENSG00000117280	205775384
409	chr1	206612337	206612415	ENSG00000143486_0	1	ENSG00000143486*206612337_206612415	155	13.820274961085254	69	0.6645161290322581	0	ENSG00000143486	206612415
410	chr1	212035393	212035508	ENSG00000143493_0	1	ENSG00000143493*212035393_212035508	62	17.05872210923198	6	0.4838709677419355	0	ENSG00000143493	212035495
411	chr1	212791697	212791732	ENSG00000117697_0	1	ENSG00000117697*212791697_212791732	374	3.1622776601683795	126	0.606951871657754	0	ENSG00000117697	212791728
412	chr1	212857985	212858074	ENSG00000198468_0	1	ENSG00000198468*212857985_212858074	92	15.0996688705415	12	0.3369565217391304	0	ENSG00000198468	212858049
413	chr1	213015377	213015535	ENSG00000174606_0	1	ENSG00000174606*213015377_213015535	158	20.049937655763426	12	0.2721518987341772	0	ENSG00000174606	213015429
414	chr1	213015672	213015814	ENSG00000174606_1	1	ENSG00000174606*213015672_213015814	67	36.59234892706397	9	0.5074626865671642	1	ENSG00000174606	213015736
415	chr1	217630972	217631040	ENSG00000092978_0	1	ENSG00000092978*217630972_217631040	134	14.798648586948742	21	0.5522388059701493	0	ENSG00000092978	217631023
416	chr1	220046347	220046473	ENSG00000136628_0	1	ENSG00000136628*220046347_220046473	432	22.781571499789035	54	0.5138888888888888	0	ENSG00000136628	220046410
417	chr1	220089687	220089806	ENSG00000162813_0	1	ENSG00000162813*220089687_220089806	118	25.748786379167463	10	0.4067796610169492	0	ENSG00000162813	220089754
418	chr1	220272287	220272405	ENSG00000118873_0	1	ENSG00000118873*220272287_220272405	101	27.65863337187866	11	0.3663366336633663	0	ENSG00000118873	220272381
419	chr1	222589727	222589884	ENSG00000143498_0	1	ENSG00000143498*222589727_222589884	76	38.58756276314948	11	0.6842105263157895	0	ENSG00000143498	222589855
420	chr1	223845768	223845902	ENSG00000143514_0	1	ENSG00000143514*223845768_223845902	103	36.578682316343766	21	0.4174757281553398	0	ENSG00000143514	223845898
421	chr1	225924182	225924272	ENSG00000143811_0	1	ENSG00000143811*225924182_225924272	635	15.198684153570664	71	0.3574803149606299	0	ENSG00000143811	225924220
422	chr1	225924056	225924174	ENSG00000143811_1	1	ENSG00000143811*225924056_225924174	92	24.63736998950984	23	0.5978260869565217	1	ENSG00000143811	225924120
423	chr1	226186560	226186692	ENSG00000182827_0	1	ENSG00000182827*226186560_226186692	117	18.894443627691185	9	0.4615384615384615	0	ENSG00000182827	226186649
424	chr1	226309104	226309177	ENSG00000183814_0	1	ENSG00000183814*226309104_226309177	50	14.628738838327791	16	0.46	0	ENSG00000183814	226309114
425	chr1	227735181	227735278	ENSG00000081692_0	1	ENSG00000081692*227735181_227735278	165	20.97617696340303	14	0.4303030303030303	0	ENSG00000081692	227735251
426	chr1	229508174	229508292	ENSG00000069248_0	1	ENSG00000069248*229508174_229508292	162	18.24828759089466	20	0.5802469135802469	0	ENSG00000069248	229508281
427	chr1	230978668	230978817	ENSG00000143643_0	1	ENSG00000143643*230978668_230978817	149	31.20897306865447	12	0.4630872483221476	0	ENSG00000143643	230978789
428	chr1	231241029	231241136	ENSG00000143633_0	1	ENSG00000143633*231241029_231241136	486	15.937377450509228	99	0.4938271604938271	0	ENSG00000143633	231241126
429	chr1	231337755	231337804	ENSG00000116903_0	1	ENSG00000116903*231337755_231337804	84	11.31370849898476	46	0.7857142857142857	0	ENSG00000116903	231337803
430	chr1	231528440	231528569	ENSG00000233461_0	1	ENSG00000233461*231528440_231528569	97	27.386127875258307	6	0.4948453608247423	0	ENSG00000233461	231528536
431	chr1	234373237	234373377	ENSG00000231663_0	1	ENSG00000231663*234373237_234373377	69	31.906112267087632	4	0.4492753623188406	0	ENSG00000231663	234373304
432	chr1	235128719	235128793	ENSG00000173726_0	1	ENSG00000173726*235128719_235128793	302	14.0	46	0.4337748344370861	0	ENSG00000173726	235128790
433	chr1	235161078	235161234	ENSG00000188739_0	1	ENSG00000188739*235161078_235161234	206	21.095023109728988	25	0.4126213592233009	0	ENSG00000188739	235161201
434	chr1	235328059	235328168	ENSG00000054267_0	1	ENSG00000054267*235328059_235328168	1092	13.674794331177344	104	0.4862637362637362	0	ENSG00000054267	235328119
435	chr1	236281882	236281909	ENSG00000086619_0	1	ENSG00000086619*236281882_236281909	251	2.23606797749979	151	0.6215139442231076	0	ENSG00000086619	236281909
436	chr1	241519607	241519711	ENSG00000091483_0	1	ENSG00000091483*241519607_241519711	287	17.46424919657298	28	0.6445993031358885	0	ENSG00000091483	241519662
437	chr1	244451767	244451863	ENSG00000035687_0	1	ENSG00000035687*244451767_244451863	1001	13.41640786499874	122	0.5814185814185814	0	ENSG00000035687	244451839
438	chr1	246566069	246566214	ENSG00000162851_0	1	ENSG00000162851*246566069_246566214	113	25.179356624028344	28	0.5486725663716814	0	ENSG00000162851	246566212
439	chr1	246931816	246931912	ENSG00000153207_0	1	ENSG00000153207*246931816_246931912	150	19.519221295943137	18	0.4066666666666667	0	ENSG00000153207	246931874
440	chr1	248825823	248825863	ENSG00000175137_0	1	ENSG00000175137*248825823_248825863	56	6.4031242374328485	7	0.375	0	ENSG00000175137	248825849
441	chr2	264839	265001	ENSG00000143727_0	1	ENSG00000143727*264839_265001	1472	17.46424919657298	566	0.28125	0	ENSG00000143727	264943
442	chr2	3575259	3575375	ENSG00000171863_0	1	ENSG00000171863*3575259_3575375	9403	5.0990195135927845	6420	0.0798681271934488	0	ENSG00000171863	3575321
443	chr2	3575814	3575882	ENSG00000171863_4	1	ENSG00000171863*3575814_3575882	81	19.39071942966532	9	0.0617283950617283	4	ENSG00000171863	3575862
444	chr2	3575590	3575672	ENSG00000171863_5	1	ENSG00000171863*3575590_3575672	80	23.748684174075837	13	0.0375	5	ENSG00000171863	3575609
445	chr2	15591837	15591932	ENSG00000079785_0	1	ENSG00000079785*15591837_15591932	367	18.0	89	0.4332425068119891	0	ENSG00000079785	15591867
446	chr2	20447073	20447142	ENSG00000143878_0	1	ENSG00000143878*20447073_20447142	385	5.385164807134504	377	0.7350649350649351	0	ENSG00000143878	20447073
447	chr2	23927284	23927329	ENSG00000173960_1	1	ENSG00000173960*23927284_23927329	64	14.45683229480096	21	0.5625	1	ENSG00000173960	23927315
448	chr2	24076800	24076950	ENSG00000219626_0	1	ENSG00000219626*24076800_24076950	135	28.337254630609507	38	0.3259259259259259	0	ENSG00000219626	24076859
449	chr2	26034083	26034209	ENSG00000084733_0	1	ENSG00000084733*26034083_26034209	528	26.019223662515376	79	0.3428030303030303	0	ENSG00000084733	26034119
450	chr2	26034326	26034460	ENSG00000084733_1	1	ENSG00000084733*26034326_26034460	123	35.09985754956849	23	0.4715447154471545	1	ENSG00000084733	26034437
451	chr2	26244860	26244982	ENSG00000138029_0	1	ENSG00000138029*26244860_26244982	572	14.560219778561036	91	0.3653846153846153	0	ENSG00000138029	26244935
452	chr2	26346095	26346180	ENSG00000138018_0	1	ENSG00000138018*26346095_26346180	123	17.406895185529212	33	0.5772357723577236	0	ENSG00000138018	26346145
453	chr2	27212268	27212403	ENSG00000138085_0	1	ENSG00000138085*27212268_27212403	934	13.45362404707371	390	0.297644539614561	0	ENSG00000138085	27212357
454	chr2	27212026	27212122	ENSG00000138085_1	1	ENSG00000138085*27212026_27212122	171	22.538855339169288	30	0.543859649122807	1	ENSG00000138085	27212040
455	chr2	27370551	27370640	ENSG00000115234_0	1	ENSG00000115234*27370551_27370640	1255	7.3484692283495345	414	0.599203187250996	0	ENSG00000115234	27370619
456	chr2	27628956	27629090	ENSG00000198522_0	1	ENSG00000198522*27628956_27629090	293	10.816653826391969	59	0.310580204778157	0	ENSG00000198522	27629049
457	chr2	27663880	27664000	ENSG00000163798_0	1	ENSG00000163798*27663880_27664000	288	11.40175425099138	165	0.3541666666666667	0	ENSG00000163798	27663888
458	chr2	27771716	27771867	ENSG00000243147_0	1	ENSG00000243147*27771716_27771867	1513	15.459624833740309	225	0.1916721744877726	0	ENSG00000243147	27771731
459	chr2	27771935	27772054	ENSG00000243147_1	1	ENSG00000243147*27771935_27772054	58	24.677925358506133	14	0.5172413793103449	1	ENSG00000243147	27771959
460	chr2	28894666	28894747	ENSG00000163811_0	1	ENSG00000163811*28894666_28894747	197	13.30413469565007	43	0.3959390862944162	0	ENSG00000163811	28894666
461	chr2	30447225	30447402	ENSG00000172954_0	1	ENSG00000172954*30447225_30447402	101	28.142494558940577	21	0.5742574257425742	0	ENSG00000172954	30447272
462	chr2	32063939	32064076	ENSG00000021574_0	1	ENSG00000021574*32063939_32064076	88	21.840329667841555	10	0.6590909090909091	0	ENSG00000021574	32063980
463	chr2	32277903	32277976	ENSG00000119820_0	1	ENSG00000119820*32277903_32277976	471	15.905973720586866	62	0.4033970276008493	0	ENSG00000119820	32277939
464	chr2	32357132	32357240	ENSG00000115760_0	1	ENSG00000115760*32357132_32357240	265	23.95829710142188	46	0.5622641509433962	0	ENSG00000115760	32357215
465	chr2	32628038	32628116	ENSG00000018699_0	1	ENSG00000018699*32628038_32628116	67	20.688160865577203	18	0.6268656716417911	0	ENSG00000018699	32628110
466	chr2	37196487	37196519	ENSG00000218739_0	1	ENSG00000218739*37196487_37196519	372	4.69041575982343	179	0.4059139784946236	0	ENSG00000218739	37196495
467	chr2	37231630	37231731	ENSG00000003509_0	1	ENSG00000003509*37231630_37231731	164	19.621416870348583	29	0.5365853658536586	0	ENSG00000003509	37231656
468	chr2	38778181	38778239	ENSG00000152147_0	1	ENSG00000152147*38778181_38778239	266	10.816653826391969	65	0.4774436090225564	0	ENSG00000152147	38778216
469	chr2	38875964	38876097	ENSG00000188010_0	1	ENSG00000188010*38875964_38876097	140	26.038433132583076	21	0.5071428571428571	0	ENSG00000188010	38875995
470	chr2	44361951	44362004	ENSG00000143919_0	1	ENSG00000143919*44361951_44362004	141	15.748015748023622	22	0.4609929078014184	0	ENSG00000143919	44361968
471	chr2	46617164	46617280	ENSG00000119878_0	1	ENSG00000119878*46617164_46617280	599	16.522711641858304	73	0.6210350584307178	0	ENSG00000119878	46617216
472	chr2	47403033	47403188	ENSG00000095002_0	1	ENSG00000095002*47403033_47403188	153	34.77067730142742	14	0.4509803921568627	0	ENSG00000095002	47403155
473	chr2	48440742	48440893	ENSG00000162869_0	1	ENSG00000162869*48440742_48440893	356	15.716233645501712	115	0.2752808988764045	0	ENSG00000162869	48440800
474	chr2	54115557	54115681	ENSG00000170634_0	1	ENSG00000170634*54115557_54115681	281	17.26267650163207	57	0.6370106761565836	0	ENSG00000170634	54115627
475	chr2	55232639	55232777	ENSG00000143947_0	1	ENSG00000143947*55232639_55232777	9801	2.6457513110645907	7900	0.7968574635241302	0	ENSG00000143947	55232687
476	chr2	55519610	55519784	ENSG00000163001_0	1	ENSG00000163001*55519610_55519784	562	28.478061731796284	150	0.6138790035587188	0	ENSG00000163001	55519717
477	chr2	55617908	55618032	ENSG00000272606_0	1	ENSG00000272606*55617908_55618032	63	25.25866188063018	15	0.7777777777777778	0	ENSG00000272606	55617916
478	chr2	61145075	61145162	ENSG00000237651_0	1	ENSG00000237651*61145075_61145162	254	11.958260743101398	154	0.6062992125984252	0	ENSG00000237651	61145115
479	chr2	62705648	62705833	ENSG00000115504_0	1	ENSG00000115504*62705648_62705833	71	29.9833287011299	16	0.2676056338028169	0	ENSG00000115504	62705717
480	chr2	63588916	63589032	ENSG00000014641_0	1	ENSG00000014641*63588916_63589032	1013	13.45362404707371	362	0.5972359328726555	0	ENSG00000014641	63588962
481	chr2	64524304	64524477	ENSG00000119844_0	1	ENSG00000119844*64524304_64524477	363	31.68595903550972	49	0.1983471074380165	0	ENSG00000119844	64524347
482	chr2	68157889	68157982	ENSG00000115946_0	1	ENSG00000115946*68157889_68157982	82	20.12461179749811	19	0.573170731707317	0	ENSG00000115946	68157930
483	chr2	69829659	69829810	ENSG00000087338_0	1	ENSG00000087338*69829659_69829810	380	27.820855486487112	87	0.3526315789473684	0	ENSG00000087338	69829664
484	chr2	69915022	69915164	ENSG00000059728_0	1	ENSG00000059728*69915022_69915164	671	22.27105745132009	276	0.4381520119225037	0	ENSG00000059728	69915108
485	chr2	71068557	71068698	ENSG00000124357_0	1	ENSG00000124357*71068557_71068698	467	17.74823934929885	142	0.4753747323340471	0	ENSG00000124357	71068647
486	chr2	71068253	71068413	ENSG00000124357_1	1	ENSG00000124357*71068253_71068413	73	19.82422760159901	27	0.5616438356164384	1	ENSG00000124357	71068297
487	chr2	71130631	71130730	ENSG00000124383_0	1	ENSG00000124383*71130631_71130730	151	13.490737563232042	62	0.6225165562913907	0	ENSG00000124383	71130633
488	chr2	71331687	71331863	ENSG00000075292_0	1	ENSG00000075292*71331687_71331863	700	14.89966442575134	240	0.3214285714285714	0	ENSG00000075292	71331781
489	chr2	73234245	73234374	ENSG00000135624_0	1	ENSG00000135624*73234245_73234374	1152	15.7797338380595	319	0.4635416666666667	0	ENSG00000135624	73234317
490	chr2	73926825	73927004	ENSG00000114956_0	1	ENSG00000114956*73926825_73927004	2190	20.663978319771825	365	0.3917808219178082	0	ENSG00000114956	73926889
491	chr2	74455090	74455137	ENSG00000115274_0	1	ENSG00000115274*74455090_74455137	90	9.219544457292889	21	0.7	0	ENSG00000115274	74455096
492	chr2	74483072	74483097	ENSG00000115282_0	1	ENSG00000115282*74483072_74483097	161	5.0990195135927845	54	0.577639751552795	0	ENSG00000115282	74483088
493	chr2	74529892	74530049	ENSG00000115317_0	1	ENSG00000115317*74529892_74530049	231	35.38361202590826	47	0.3203463203463203	0	ENSG00000115317	74529996
494	chr2	74529698	74529873	ENSG00000115317_1	1	ENSG00000115317*74529698_74529873	123	40.58324777540605	14	0.5040650406504065	1	ENSG00000115317	74529778
495	chr2	85354711	85354806	ENSG00000115459_0	1	ENSG00000115459*85354711_85354806	364	13.341664064126334	76	0.3351648351648351	0	ENSG00000115459	85354770
496	chr2	85595724	85595829	ENSG00000168894_0	1	ENSG00000168894*85595724_85595829	2034	9.539392014169456	624	0.5540806293018682	0	ENSG00000168894	85595747
497	chr2	86106222	86106246	ENSG00000132300_0	1	ENSG00000132300*86106222_86106246	236	5.0	111	0.6779661016949152	0	ENSG00000132300	86106234
498	chr2	86720290	86720403	ENSG00000153561_0	1	ENSG00000153561*86720290_86720403	82	28.635642126552707	12	0.6219512195121951	0	ENSG00000153561	86720298
499	chr2	88691672	88691767	ENSG00000153574_0	1	ENSG00000153574*88691672_88691767	263	26.5329983228432	67	0.4790874524714829	0	ENSG00000153574	88691672
500	chr2	88691778	88691875	ENSG00000153574_1	1	ENSG00000153574*88691778_88691875	94	23.280893453645632	26	0.6702127659574468	1	ENSG00000153574	88691838
501	chr2	95165771	95165819	ENSG00000275111_0	1	ENSG00000275111*95165771_95165819	80	11.0	15	0.3	0	ENSG00000275111	95165811
502	chr2	95402707	95402770	ENSG00000115042_0	1	ENSG00000115042*95402707_95402770	126	14.866068747318506	35	0.5873015873015873	0	ENSG00000115042	95402718
503	chr2	96266165	96266401	ENSG00000144021_0	1	ENSG00000144021*96266165_96266401	912	36.0	101	0.3892543859649123	0	ENSG00000144021	96266233
504	chr2	97646061	97646188	ENSG00000135940_0	1	ENSG00000135940*97646061_97646188	4591	9.69535971483266	1577	0.4981485515138314	0	ENSG00000135940	97646067
505	chr2	98608578	98608700	ENSG00000115446_0	1	ENSG00000115446*98608578_98608700	386	18.788294228055936	57	0.4170984455958549	0	ENSG00000115446	98608628
506	chr2	99181151	99181220	ENSG00000185414_0	1	ENSG00000185414*99181151_99181220	344	12.569805089976535	98	0.5	0	ENSG00000185414	99181182
507	chr2	99337372	99337490	ENSG00000158417_0	1	ENSG00000158417*99337372_99337490	952	14.45683229480096	361	0.5861344537815126	0	ENSG00000158417	99337388
508	chr2	100562992	100563066	ENSG00000115539_0	1	ENSG00000115539*100562992_100563066	388	18.027756377319943	100	0.4510309278350515	0	ENSG00000115539	100563031
509	chr2	101002229	101002310	ENSG00000071082_0	1	ENSG00000071082*101002229_101002310	9296	5.291502622129181	3898	0.6887908777969018	0	ENSG00000071082	101002288
510	chr2	101002700	101002802	ENSG00000071082_1	1	ENSG00000071082*101002700_101002802	380	30.099833886584825	32	0.0394736842105263	1	ENSG00000071082	101002789
511	chr2	101252885	101252963	ENSG00000158435_0	1	ENSG00000158435*101252885_101252963	104	15.491933384829668	29	0.4615384615384615	0	ENSG00000158435	101252885
512	chr2	105038068	105038213	ENSG00000135972_0	1	ENSG00000135972*105038068_105038213	197	17.4928556845359	62	0.482233502538071	0	ENSG00000135972	105038074
513	chr2	105337531	105337625	ENSG00000135974_0	1	ENSG00000135974*105337531_105337625	294	16.46207763315433	65	0.4693877551020408	0	ENSG00000135974	105337567
514	chr2	108449174	108449274	ENSG00000135968_0	1	ENSG00000135968*108449174_108449274	1448	11.575836902790224	192	0.5089779005524862	0	ENSG00000135968	108449212
515	chr2	108719481	108719600	ENSG00000153201_0	1	ENSG00000153201*108719481_108719600	443	24.515301344262525	96	0.5237020316027088	0	ENSG00000153201	108719481
516	chr2	112055268	112055385	ENSG00000153214_0	1	ENSG00000153214*112055268_112055385	118	23.89560629069704	21	0.635593220338983	0	ENSG00000153214	112055268
517	chr2	112055522	112055584	ENSG00000153214_1	1	ENSG00000153214*112055522_112055584	79	10.816653826391969	27	0.4050632911392405	1	ENSG00000153214	112055571
518	chr2	112275598	112275656	ENSG00000188177_0	1	ENSG00000188177*112275598_112275656	189	11.789826122551595	45	0.6349206349206349	0	ENSG00000188177	112275607
519	chr2	112542406	112542487	ENSG00000125630_0	1	ENSG00000125630*112542406_112542487	58	15.874507866387544	17	0.3793103448275862	0	ENSG00000125630	112542464
520	chr2	112584518	112584627	ENSG00000125611_0	1	ENSG00000125611*112584518_112584627	657	14.696938456699067	189	0.517503805175038	0	ENSG00000125611	112584611
521	chr2	112584422	112584513	ENSG00000125611_1	1	ENSG00000125611*112584422_112584513	300	18.97366596101028	34	0.32	1	ENSG00000125611	112584451
522	chr2	113437690	113437846	ENSG00000136682_0	1	ENSG00000136682*113437690_113437846	425	19.949937343260004	92	0.3341176470588235	0	ENSG00000136682	113437816
523	chr2	113627234	113627311	ENSG00000144134_0	1	ENSG00000144134*113627234_113627311	97	16.09347693943108	39	0.3608247422680412	0	ENSG00000144134	113627271
524	chr2	117814690	117814802	ENSG00000088205_0	1	ENSG00000088205*117814690_117814802	1842	18.05547008526779	496	0.502171552660152	0	ENSG00000088205	117814722
525	chr2	118088453	118088534	ENSG00000125629_0	1	ENSG00000125629*118088453_118088534	203	17.11724276862369	42	0.2216748768472906	0	ENSG00000125629	118088467
526	chr2	119759921	119759990	ENSG00000088179_1	1	ENSG00000088179*119759921_119759990	91	15.427248620541512	31	0.5604395604395604	1	ENSG00000088179	119759953
527	chr2	120252746	120252963	ENSG00000144118_0	1	ENSG00000144118*120252746_120252963	295	52.52618394667559	34	0.2915254237288135	0	ENSG00000144118	120252842
528	chr2	121650043	121650177	ENSG00000236859_0	1	ENSG00000236859*121650043_121650177	163	21.330729007701542	26	0.4907975460122699	0	ENSG00000236859	121650111
529	chr2	121755627	121755800	ENSG00000211460_0	1	ENSG00000211460*121755627_121755800	539	31.591137997862628	71	0.3562152133580705	0	ENSG00000211460	121755680
530	chr2	128091202	128091346	ENSG00000136731_0	1	ENSG00000136731*128091202_128091346	61	48.78524367060187	18	0.3934426229508196	0	ENSG00000136731	128091314
531	chr2	130182157	130182282	ENSG00000152082_0	1	ENSG00000152082*130182157_130182282	1307	10.04987562112089	748	0.7513389441469013	0	ENSG00000152082	130182263
532	chr2	130342838	130343013	ENSG00000136718_0	1	ENSG00000136718*130342838_130343013	568	22.956480566497994	70	0.431338028169014	0	ENSG00000136718	130342922
533	chr2	134918763	134918876	ENSG00000082258_0	1	ENSG00000082258*134918763_134918876	225	12.767145334803704	45	0.2177777777777777	0	ENSG00000082258	134918835
534	chr2	135531462	135531624	ENSG00000048991_0	1	ENSG00000048991*135531462_135531624	241	20.199009876724155	41	0.3734439834024896	0	ENSG00000048991	135531497
535	chr2	143129313	143129455	ENSG00000075884_0	1	ENSG00000075884*143129313_143129455	711	38.78143885933064	78	0.5935302390998594	0	ENSG00000075884	143129313
536	chr2	148021346	148021555	ENSG00000204406_0	1	ENSG00000204406*148021346_148021555	151	24.63736998950984	24	0.6556291390728477	0	ENSG00000204406	148021430
537	chr2	148021010	148021124	ENSG00000204406_1	1	ENSG00000204406*148021010_148021124	150	27.964262908219126	37	0.6266666666666667	1	ENSG00000204406	148021094
538	chr2	159712456	159712592	ENSG00000136536_0	1	ENSG00000136536*159712456_159712592	461	21.447610589527216	112	0.1193058568329718	0	ENSG00000136536	159712500
539	chr2	161160286	161160502	ENSG00000136560_0	1	ENSG00000136560*161160286_161160502	337	44.05678154382138	126	0.5667655786350149	0	ENSG00000136560	161160427
540	chr2	161308424	161308592	ENSG00000115233_0	1	ENSG00000115233*161308424_161308592	300	37.37646318206152	76	0.47	0	ENSG00000115233	161308435
541	chr2	162344078	162344201	ENSG00000115271_0	1	ENSG00000115271*162344078_162344201	272	19.467922333931785	74	0.7352941176470589	0	ENSG00000115271	162344149
542	chr2	169584344	169584462	ENSG00000138398_0	1	ENSG00000138398*169584344_169584462	767	17.175564037317667	130	0.4810951760104302	0	ENSG00000138398	169584358
543	chr2	169584772	169584878	ENSG00000138398_1	1	ENSG00000138398*169584772_169584878	426	6.928203230275509	202	0.4507042253521127	1	ENSG00000138398	169584799
544	chr2	169584565	169584694	ENSG00000138398_2	1	ENSG00000138398*169584565_169584694	88	22.737634001804143	18	0.5681818181818182	2	ENSG00000138398	169584621
545	chr2	169798804	169798969	ENSG00000138385_0	1	ENSG00000138385*169798804_169798969	706	21.447610589527216	161	0.5495750708215298	0	ENSG00000138385	169798878
546	chr2	169799007	169799127	ENSG00000138385_1	1	ENSG00000138385*169799007_169799127	145	25.632011235952596	16	0.593103448275862	1	ENSG00000138385	169799067
547	chr2	170929176	170929340	ENSG00000115806_0	1	ENSG00000115806*170929176_170929340	810	30.854497241083024	161	0.3925925925925926	0	ENSG00000115806	170929271
548	chr2	171922447	171922496	ENSG00000128708_0	1	ENSG00000128708*171922447_171922496	429	11.31370849898476	101	0.3892773892773892	0	ENSG00000128708	171922460
549	chr2	177212704	177212860	ENSG00000170144_0	1	ENSG00000170144*177212704_177212860	2492	17.88854381999832	440	0.4995987158908507	0	ENSG00000170144	177212740
550	chr2	186486252	186486423	ENSG00000065548_0	1	ENSG00000065548*186486252_186486423	1443	26.210684844162312	218	0.4026334026334026	0	ENSG00000065548	186486302
551	chr2	189441451	189441558	ENSG00000115368_0	1	ENSG00000115368*189441451_189441558	210	12.206555615733702	48	0.2904761904761905	0	ENSG00000115368	189441468
552	chr2	189661394	189661493	ENSG00000138381_0	1	ENSG00000138381*189661394_189661493	74	18.275666882497067	16	0.3648648648648648	0	ENSG00000138381	189661427
553	chr2	189784427	189784578	ENSG00000064933_0	1	ENSG00000064933*189784427_189784578	127	26.1725046566048	22	0.4094488188976378	0	ENSG00000064933	189784499
554	chr2	195657120	195657253	ENSG00000196950_0	1	ENSG00000196950*195657120_195657253	77	34.62657938636157	27	0.4155844155844156	0	ENSG00000196950	195657231
555	chr2	195657314	195657369	ENSG00000196950_1	1	ENSG00000196950*195657314_195657369	52	9.486832980505138	19	0.6538461538461539	1	ENSG00000196950	195657320
556	chr2	197453427	197453553	ENSG00000115520_0	1	ENSG00000115520*197453427_197453553	620	23.9791576165636	197	0.2048387096774193	0	ENSG00000115520	197453548
557	chr2	197500290	197500460	ENSG00000115541_0	1	ENSG00000115541*197500290_197500460	1425	23.108440016582687	252	0.5705263157894737	0	ENSG00000115541	197500380
558	chr2	197500140	197500226	ENSG00000115541_1	1	ENSG00000115541*197500140_197500226	54	24.474476501040836	8	0.3888888888888889	1	ENSG00000115541	197500144
559	chr2	197516023	197516145	ENSG00000115540_0	1	ENSG00000115540*197516023_197516145	854	13.19090595827292	137	0.6159250585480094	0	ENSG00000115540	197516073
560	chr2	197705368	197705453	ENSG00000247626_0	1	ENSG00000247626*197705368_197705453	61	18.16590212458495	17	0.5901639344262295	0	ENSG00000247626	197705389
561	chr2	199911292	199911408	ENSG00000178074_0	1	ENSG00000178074*199911292_199911408	142	24.145392935299277	46	0.5563380281690141	0	ENSG00000178074	199911305
562	chr2	199955758	199955845	ENSG00000162972_0	1	ENSG00000162972*199955758_199955845	149	21.354156504062622	36	0.2953020134228188	0	ENSG00000162972	199955779
563	chr2	200811842	200812011	ENSG00000082153_0	1	ENSG00000082153*200811842_200812011	1740	13.379088160259652	403	0.6339080459770114	0	ENSG00000082153	200811909
564	chr2	200811483	200811623	ENSG00000082153_2	1	ENSG00000082153*200811483_200811623	67	17.05872210923198	13	0.3582089552238806	2	ENSG00000082153	200811558
565	chr2	200889342	200889489	ENSG00000196290_0	1	ENSG00000196290*200889342_200889489	236	33.21144381083123	59	0.576271186440678	0	ENSG00000196290	200889372
566	chr2	201071977	201072047	ENSG00000119013_0	1	ENSG00000119013*201071977_201072047	1502	12.529964086141668	217	0.551930758988016	0	ENSG00000119013	201072000
567	chr2	201451687	201451837	ENSG00000082146_0	1	ENSG00000082146*201451687_201451837	154	23.323807579381203	35	0.435064935064935	0	ENSG00000082146	201451768
568	chr2	202265735	202265825	ENSG00000055044_0	1	ENSG00000055044*202265735_202265825	742	12.884098726725126	175	0.6118598382749326	0	ENSG00000055044	202265770
569	chr2	202912226	202912290	ENSG00000138380_0	1	ENSG00000138380*202912226_202912290	91	11.090536506409418	39	0.4395604395604395	0	ENSG00000138380	202912274
570	chr2	203014878	203014961	ENSG00000144426_1	1	ENSG00000144426*203014878_203014961	65	18.68154169226941	36	0.6	1	ENSG00000144426	203014878
571	chr2	203238943	203239036	ENSG00000119004_0	1	ENSG00000119004*203238943_203239036	444	19.82422760159901	133	0.5608108108108109	0	ENSG00000119004	203239017
572	chr2	206085876	206086094	ENSG00000227946_0	1	ENSG00000227946*206085876_206086094	150	26.019223662515376	52	0.5933333333333334	0	ENSG00000227946	206085959
573	chr2	206159797	206159981	ENSG00000114942_0	1	ENSG00000114942*206159797_206159981	9628	8.94427190999916	3776	0.341607810552555	0	ENSG00000114942	206159895
574	chr2	206159587	206159694	ENSG00000114942_1	1	ENSG00000114942*206159587_206159694	91	22.15851980616034	12	0.3956043956043956	1	ENSG00000114942	206159602
575	chr2	206765583	206765667	ENSG00000118246_0	1	ENSG00000118246*206765583_206765667	229	11.575836902790224	118	0.5545851528384279	0	ENSG00000118246	206765602
576	chr2	210002583	210002705	ENSG00000197713_0	1	ENSG00000197713*210002583_210002705	126	15.556349186104043	47	0.5952380952380952	0	ENSG00000197713	210002642
577	chr2	216109291	216109447	ENSG00000079246_0	1	ENSG00000079246*216109291_216109447	1577	24.04163056034261	226	0.4667089410272669	0	ENSG00000079246	216109379
578	chr2	216412451	216412561	ENSG00000138375_0	1	ENSG00000138375*216412451_216412561	100	26.758176320519304	35	0.57	0	ENSG00000138375	216412483
579	chr2	216498824	216498893	ENSG00000197756_0	1	ENSG00000197756*216498824_216498893	9727	2.23606797749979	6054	0.8232754189369795	0	ENSG00000197756	216498843
580	chr2	216499258	216499392	ENSG00000197756_1	1	ENSG00000197756*216499258_216499392	224	29.9833287011299	82	0.0491071428571428	1	ENSG00000197756	216499318
581	chr2	218217140	218217379	ENSG00000163466_0	1	ENSG00000163466*218217140_218217379	8204	20.223748416156685	3546	0.4077279375914188	0	ENSG00000163466	218217188
582	chr2	218270489	218270572	ENSG00000127838_0	1	ENSG00000127838*218270489_218270572	590	6.4031242374328485	326	0.2322033898305084	0	ENSG00000127838	218270518
583	chr2	218568814	218568926	ENSG00000144580_0	1	ENSG00000144580*218568814_218568926	188	21.840329667841555	55	0.4627659574468085	0	ENSG00000144580	218568838
584	chr2	219206768	219206967	ENSG00000158552_0	1	ENSG00000158552*219206768_219206967	757	43.255057507764334	103	0.3593130779392338	0	ENSG00000158552	219206803
585	chr2	219229782	219229904	ENSG00000163516_0	1	ENSG00000163516*219229782_219229904	290	23.15167380558045	33	0.5413793103448276	0	ENSG00000163516	219229837
586	chr2	219498869	219498924	ENSG00000144591_0	1	ENSG00000144591*219498869_219498924	190	10.04987562112089	55	0.5	0	ENSG00000144591	219498898
587	chr2	222860992	222861075	ENSG00000123983_0	1	ENSG00000123983*222860992_222861075	252	13.2664991614216	115	0.3214285714285714	0	ENSG00000123983	222861035
588	chr2	223957462	223957474	ENSG00000135900_0	1	ENSG00000135900*223957462_223957474	73	2.23606797749979	46	0.726027397260274	0	ENSG00000135900	223957462
589	chr2	226835988	226836107	ENSG00000144468_0	1	ENSG00000144468*226835988_226836107	53	20.09975124224178	13	0.3584905660377358	0	ENSG00000144468	226836053
590	chr2	227325215	227325337	ENSG00000168958_0	1	ENSG00000168958*227325215_227325337	1099	14.66287829861518	294	0.5978161965423112	0	ENSG00000168958	227325267
591	chr2	231056863	231056971	ENSG00000173692_0	1	ENSG00000173692*231056863_231056971	461	17.08800749063506	106	0.3123644251626898	0	ENSG00000173692	231056910
592	chr2	231781675	231781769	ENSG00000144524_1	1	ENSG00000144524*231781675_231781769	136	18.947295321496416	59	0.4117647058823529	1	ENSG00000144524	231781730
593	chr2	231961697	231961741	ENSG00000144535_0	1	ENSG00000144535*231961697_231961741	160	11.04536101718726	55	0.325	0	ENSG00000144535	231961730
594	chr2	232697298	232697374	ENSG00000204120_0	1	ENSG00000204120*232697298_232697374	272	17.663521732655695	73	0.5257352941176471	0	ENSG00000204120	232697330
595	chr2	233251628	233251702	ENSG00000085978_0	1	ENSG00000085978*233251628_233251702	135	13.490737563232042	43	0.5037037037037037	0	ENSG00000085978	233251669
596	chr2	237966954	237967082	ENSG00000184182_0	1	ENSG00000184182*237966954_237967082	1238	22.9128784747792	179	0.5718901453957996	0	ENSG00000184182	237967013
597	chr2	239401702	239401780	ENSG00000222020_0	1	ENSG00000222020*239401702_239401780	105	17.549928774784245	32	0.5523809523809524	0	ENSG00000222020	239401729
598	chr2	263982	264048	ENSG00000035115_0	1	ENSG00000035115*263982_264048	507	5.744562646538029	415	0.9250493096646942	0	ENSG00000035115	263983
599	chr2	677305	677359	ENSG00000151353_0	1	ENSG00000151353*677305_677359	409	8.18535277187245	212	0.6650366748166259	0	ENSG00000151353	677357
600	chr2	3377726	3377833	ENSG00000032389_0	1	ENSG00000032389*3377726_3377833	190	16.673332000533065	32	0.5736842105263158	0	ENSG00000032389	3377781
601	chr2	3558199	3558285	ENSG00000171865_0	1	ENSG00000171865*3558199_3558285	224	17.635192088548397	40	0.375	0	ENSG00000171865	3558284
602	chr2	8837477	8837577	ENSG00000134313_0	1	ENSG00000134313*8837477_8837577	160	9.899494936611664	35	0.45	0	ENSG00000134313	8837564
603	chr2	9630354	9630515	ENSG00000134308_0	1	ENSG00000134308*9630354_9630515	383	20.8806130178211	74	0.4516971279373368	0	ENSG00000134308	9630433
604	chr2	9630820	9630950	ENSG00000134308_1	1	ENSG00000134308*9630820_9630950	248	15.066519173319364	133	0.7701612903225806	1	ENSG00000134308	9630948
605	chr2	10448217	10448279	ENSG00000115758_0	1	ENSG00000115758*10448217_10448279	1235	2.6457513110645907	671	0.4388663967611336	0	ENSG00000115758	10448277
606	chr2	17753697	17753808	ENSG00000163029_0	1	ENSG00000163029*17753697_17753808	219	20.97617696340303	33	0.3926940639269406	0	ENSG00000163029	17753779
607	chr2	19901555	19901666	ENSG00000183891_0	1	ENSG00000183891*19901555_19901666	138	22.0	21	0.4420289855072464	0	ENSG00000183891	19901638
608	chr2	20051409	20051580	ENSG00000068697_0	1	ENSG00000068697*20051409_20051580	797	21.6794833886788	82	0.5633626097867002	0	ENSG00000068697	20051579
609	chr2	20350742	20350850	ENSG00000055917_0	1	ENSG00000055917*20350742_20350850	236	15.716233645501712	42	0.1059322033898305	0	ENSG00000055917	20350800
610	chr2	23926976	23927073	ENSG00000119778_0	1	ENSG00000119778*23926976_23927073	181	14.52583904633395	34	0.4143646408839779	0	ENSG00000119778	23927026
611	chr2	24076200	24076324	ENSG00000115128_0	1	ENSG00000115128*24076200_24076324	1750	17.663521732655695	153	0.3691428571428571	0	ENSG00000115128	24076276
612	chr2	24793126	24793326	ENSG00000184924_0	1	ENSG00000184924*24793126_24793326	1239	19.519221295943137	531	0.1146085552865213	0	ENSG00000184924	24793305
613	chr2	25878391	25878438	ENSG00000143970_0	1	ENSG00000143970*25878391_25878438	128	8.366600265340756	31	0.734375	0	ENSG00000143970	25878415
614	chr2	25878204	25878361	ENSG00000143970_1	1	ENSG00000143970*25878204_25878361	58	26.476404589747453	9	0.5862068965517241	1	ENSG00000143970	25878279
615	chr2	26244550	26244623	ENSG00000084754_0	1	ENSG00000084754*26244550_26244623	2074	9.055385138137416	899	0.636933461909354	0	ENSG00000084754	26244561
616	chr2	27212190	27212252	ENSG00000138074_0	1	ENSG00000138074*27212190_27212252	54	20.27313493271329	8	0.4629629629629629	0	ENSG00000138074	27212191
617	chr2	27370200	27370420	ENSG00000115211_0	1	ENSG00000115211*27370200_27370420	147	21.517434791350013	29	0.2585034013605442	0	ENSG00000115211	27370285
618	chr2	27409451	27409543	ENSG00000115241_0	1	ENSG00000115241*27409451_27409543	1133	17.4928556845359	169	0.4907325684024713	0	ENSG00000115241	27409508
619	chr2	27663459	27663615	ENSG00000119760_0	1	ENSG00000119760*27663459_27663615	298	24.08318915758459	42	0.5201342281879194	0	ENSG00000119760	27663565
620	chr2	28870120	28870261	ENSG00000171103_0	1	ENSG00000171103*28870120_28870261	206	15.524174696260024	34	0.3980582524271844	0	ENSG00000171103	28870244
621	chr2	32039682	32039757	ENSG00000162961_0	1	ENSG00000162961*32039682_32039757	503	10.723805294763608	192	0.6421471172962226	0	ENSG00000162961	32039756
622	chr2	33599177	33599276	ENSG00000119812_0	1	ENSG00000119812*33599177_33599276	142	19.849433241279208	12	0.4647887323943662	0	ENSG00000119812	33599242
623	chr2	36966413	36966482	ENSG00000115808_0	1	ENSG00000115808*36966413_36966482	55	13.228756555322953	12	0.4727272727272727	0	ENSG00000115808	36966469
624	chr2	37231443	37231549	ENSG00000115816_0	1	ENSG00000115816*37231443_37231549	795	9.9498743710662	145	0.670440251572327	0	ENSG00000115816	37231530
625	chr2	38751247	38751432	ENSG00000115875_0	1	ENSG00000115875*38751247_38751432	3824	5.477225575051661	1505	0.6974372384937239	0	ENSG00000115875	38751312
626	chr2	38875806	38875885	ENSG00000163214_0	1	ENSG00000163214*38875806_38875885	62	18.083141320025124	10	0.4838709677419355	0	ENSG00000163214	38875868
627	chr2	42361093	42361219	ENSG00000115944_0	1	ENSG00000115944*42361093_42361219	2271	16.06237840420901	467	0.4293262879788639	0	ENSG00000115944	42361167
628	chr2	43595909	43595998	ENSG00000115970_0	1	ENSG00000115970*43595909_43595998	128	23.93741840717165	26	0.4296875	0	ENSG00000115970	43595997
629	chr2	43995826	43995941	ENSG00000138095_0	1	ENSG00000138095*43995826_43995941	284	14.66287829861518	80	0.5669014084507042	0	ENSG00000138095	43995940
630	chr2	44361397	44361535	ENSG00000138078_0	1	ENSG00000138078*44361397_44361535	224	21.656407827707717	58	0.4285714285714285	0	ENSG00000138078	44361444
631	chr2	46616976	46617007	ENSG00000151665_0	1	ENSG00000151665*46616976_46617007	288	6.244997998398398	53	0.3715277777777778	0	ENSG00000151665	46616990
632	chr2	46915722	46915783	ENSG00000180398_0	1	ENSG00000180398*46915722_46915783	190	11.575836902790224	32	0.3210526315789473	0	ENSG00000180398	46915750
633	chr2	47176377	47176506	ENSG00000143933_0	1	ENSG00000143933*47176377_47176506	4952	4.795831523312719	2146	0.4838449111470113	0	ENSG00000143933	47176462
634	chr2	55050375	55050521	ENSG00000115310_0	1	ENSG00000115310*55050375_55050521	414	35.08560958569767	60	0.6400966183574879	0	ENSG00000115310	55050405
635	chr2	55050250	55050366	ENSG00000115310_1	1	ENSG00000115310*55050250_55050366	385	21.840329667841555	50	0.5662337662337662	1	ENSG00000115310	55050308
636	chr2	55617439	55617606	ENSG00000275052_0	1	ENSG00000275052*55617439_55617606	546	15.329709716755891	55	0.326007326007326	0	ENSG00000275052	55617570
637	chr2	55693733	55693805	ENSG00000138035_0	1	ENSG00000138035*55693733_55693805	118	7.54983443527075	22	0.5677966101694916	0	ENSG00000138035	55693786
638	chr2	61144797	61144921	ENSG00000212978_0	1	ENSG00000212978*61144797_61144921	73	20.09975124224178	8	0.5342465753424658	0	ENSG00000212978	61144920
639	chr2	61470989	61471039	ENSG00000115464_0	1	ENSG00000115464*61470989_61471039	160	10.392304845413264	24	0.55625	0	ENSG00000115464	61471027
640	chr2	61470652	61470805	ENSG00000115464_1	1	ENSG00000115464*61470652_61470805	152	37.92097045171708	20	0.5263157894736842	1	ENSG00000115464	61470686
641	chr2	61538104	61538243	ENSG00000082898_0	1	ENSG00000082898*61538104_61538243	218	20.904544960366877	19	0.4036697247706422	0	ENSG00000082898	61538209
642	chr2	61888527	61888621	ENSG00000115484_0	1	ENSG00000115484*61888527_61888621	1384	18.138357147217054	262	0.6141618497109826	0	ENSG00000115484	61888607
643	chr2	63588325	63588487	ENSG00000143951_0	1	ENSG00000143951*63588325_63588487	55	38.17066936798463	6	0.4727272727272727	0	ENSG00000143951	63588425
644	chr2	65129980	65130122	ENSG00000138069_0	1	ENSG00000138069*65129980_65130122	481	12.727922061357855	77	0.3908523908523909	0	ENSG00000138069	65130052
645	chr2	68062917	68063014	ENSG00000197223_0	1	ENSG00000197223*68062917_68063014	497	6.4031242374328485	178	0.6317907444668008	0	ENSG00000197223	68062958
646	chr2	68467182	68467246	ENSG00000204923_0	1	ENSG00000204923*68467182_68467246	75	10.908712114635714	30	0.6266666666666667	0	ENSG00000204923	68467245
647	chr2	69437370	69437502	ENSG00000169599_0	1	ENSG00000169599*69437370_69437502	635	16.792855623746664	190	0.2440944881889764	0	ENSG00000169599	69437386
648	chr2	70248495	70248609	ENSG00000116001_0	1	ENSG00000116001*70248495_70248609	383	23.68543856465402	41	0.597911227154047	0	ENSG00000116001	70248584
649	chr2	70293566	70293692	ENSG00000143977_0	1	ENSG00000143977*70293566_70293692	3312	21.30727575266252	269	0.5075483091787439	0	ENSG00000143977	70293666
650	chr2	71130178	71130192	ENSG00000124370_0	1	ENSG00000124370*71130178_71130192	106	4.242640687119285	40	0.5566037735849056	0	ENSG00000124370	71130180
651	chr2	73233109	73233190	ENSG00000135617_0	1	ENSG00000135617*73233109_73233190	124	15.491933384829668	28	0.5564516129032258	0	ENSG00000135617	73233187
652	chr2	73737301	73737341	ENSG00000144034_0	1	ENSG00000144034*73737301_73737341	103	9.327379053088816	17	0.3883495145631068	0	ENSG00000144034	73737303
653	chr2	73779992	73780108	ENSG00000144048_0	1	ENSG00000144048*73779992_73780108	708	16.55294535724685	179	0.5268361581920904	0	ENSG00000144048	73780054
654	chr2	74178660	74178850	ENSG00000114978_0	1	ENSG00000114978*74178660_74178850	1203	21.72556098240043	118	0.3175394846217789	0	ENSG00000114978	74178803
655	chr2	74465268	74465357	ENSG00000115275_0	1	ENSG00000115275*74465268_74465357	218	19.18332609325088	15	0.091743119266055	0	ENSG00000115275	74465352
656	chr2	74472577	74472638	ENSG00000204822_0	1	ENSG00000204822*74472577_74472638	329	14.142135623730953	70	0.5197568389057751	0	ENSG00000204822	74472638
657	chr2	74482852	74482977	ENSG00000135637_0	1	ENSG00000135637*74482852_74482977	66	35.39774004085572	5	0.3787878787878788	0	ENSG00000135637	74482949
658	chr2	74529591	74529711	ENSG00000115307_0	1	ENSG00000115307*74529591_74529711	1977	11.090536506409418	331	0.5609509357612544	0	ENSG00000115307	74529639
659	chr2	84459173	84459262	ENSG00000163541_0	1	ENSG00000163541*84459173_84459262	953	13.19090595827292	85	0.5918153200419727	0	ENSG00000163541	84459196
660	chr2	85561384	85561489	ENSG00000115486_0	1	ENSG00000115486*85561384_85561489	282	22.44994432064365	47	0.5957446808510638	0	ENSG00000115486	85561439
661	chr2	86105764	86105853	ENSG00000068654_0	1	ENSG00000068654*86105764_86105853	75	18.110770276274835	10	0.5866666666666667	0	ENSG00000068654	86105796
662	chr2	86195339	86195468	ENSG00000132305_0	1	ENSG00000132305*86195339_86195468	466	22.67156809750927	61	0.5879828326180258	0	ENSG00000132305	86195389
663	chr2	86563302	86563430	ENSG00000115561_0	1	ENSG00000115561*86563302_86563430	735	33.61547262794322	126	0.5727891156462585	0	ENSG00000115561	86563391
664	chr2	88055651	88055772	ENSG00000172086_0	1	ENSG00000172086*88055651_88055772	677	14.142135623730953	93	0.6484490398818316	0	ENSG00000172086	88055716
665	chr2	88627301	88627416	ENSG00000172071_0	1	ENSG00000172071*88627301_88627416	82	22.9128784747792	18	0.4634146341463415	0	ENSG00000172071	88627415
666	chr2	96208177	96208336	ENSG00000084090_0	1	ENSG00000084090*96208177_96208336	227	19.87460691435179	23	0.5682819383259912	0	ENSG00000084090	96208258
667	chr2	96208703	96208777	ENSG00000084090_1	1	ENSG00000084090*96208703_96208777	198	11.224972160321824	86	0.1666666666666666	1	ENSG00000084090	96208775
668	chr2	96265874	96265945	ENSG00000135956_0	1	ENSG00000135956*96265874_96265945	74	13.638181696985855	11	0.5945945945945946	0	ENSG00000135956	96265942
669	chr2	96305394	96305545	ENSG00000144028_0	1	ENSG00000144028*96305394_96305545	583	23.57965224510319	66	0.5643224699828473	0	ENSG00000144028	96305481
670	chr2	96739981	96740016	ENSG00000114988_0	1	ENSG00000114988*96739981_96740016	70	7.416198487095663	27	0.6428571428571429	0	ENSG00000114988	96740015
671	chr2	96857887	96857970	ENSG00000213337_0	1	ENSG00000213337*96857887_96857970	296	22.27105745132009	40	0.5709459459459459	0	ENSG00000213337	96857967
672	chr2	97094731	97094834	ENSG00000144199_0	1	ENSG00000144199*97094731_97094834	226	17.291616465790582	46	0.4336283185840708	0	ENSG00000144199	97094791
673	chr2	97589709	97589909	ENSG00000196912_0	1	ENSG00000196912*97589709_97589909	323	34.583232931581165	30	0.4024767801857585	0	ENSG00000196912	97589764
674	chr2	97663852	97663995	ENSG00000115073_0	1	ENSG00000115073*97663852_97663995	601	32.58834147360065	31	0.4825291181364393	0	ENSG00000115073	97663908
675	chr2	98608311	98608470	ENSG00000183513_0	1	ENSG00000183513*98608311_98608470	663	17.26267650163207	103	0.4238310708898944	0	ENSG00000183513	98608441
676	chr2	99141428	99141530	ENSG00000135951_0	1	ENSG00000135951*99141428_99141530	55	29.0516780926679	5	0.3454545454545454	0	ENSG00000135951	99141447
677	chr2	99180898	99181010	ENSG00000158411_0	1	ENSG00000158411*99180898_99181010	664	17.88854381999832	72	0.6114457831325302	0	ENSG00000158411	99180983
678	chr2	99336241	99336384	ENSG00000115514_0	1	ENSG00000115514*99336241_99336384	563	18.520259177452136	217	0.5896980461811723	0	ENSG00000115514	99336284
679	chr2	111884060	111884156	ENSG00000153107_0	1	ENSG00000153107*111884060_111884156	110	14.0356688476182	19	0.3818181818181818	0	ENSG00000153107	111884132
680	chr2	112254971	112255065	ENSG00000144161_0	1	ENSG00000144161*112254971_112255065	366	20.73644135332772	64	0.5218579234972678	0	ENSG00000144161	112254993
681	chr2	113756494	113756645	ENSG00000115084_0	1	ENSG00000115084*113756494_113756645	166	21.07130750570548	50	0.5662650602409639	0	ENSG00000115084	113756593
682	chr2	121649373	121649512	ENSG00000074054_0	1	ENSG00000074054*121649373_121649512	70	26.40075756488817	13	0.6714285714285714	0	ENSG00000074054	121649398
683	chr2	127526326	127526473	ENSG00000163166_0	1	ENSG00000163166*127526326_127526473	249	23.15167380558045	23	0.4698795180722891	0	ENSG00000163166	127526439
684	chr2	130181479	130181579	ENSG00000136699_0	1	ENSG00000136699*130181479_130181579	137	13.74772708486752	20	0.3503649635036496	0	ENSG00000136699	130181546
685	chr2	130342020	130342182	ENSG00000136710_0	1	ENSG00000136710*130342020_130342182	672	13.856406460551018	72	0.2291666666666666	0	ENSG00000136710	130342082
686	chr2	131492274	131492379	ENSG00000173272_0	1	ENSG00000173272*131492274_131492379	1388	5.656854249492381	750	0.8119596541786743	0	ENSG00000173272	131492346
687	chr2	131491996	131492080	ENSG00000173272_1	1	ENSG00000173272*131491996_131492080	55	10.392304845413264	18	0.5636363636363636	1	ENSG00000173272	131492037
688	chr2	135876329	135876395	ENSG00000076003_0	1	ENSG00000076003*135876329_135876395	150	12.68857754044952	27	0.6066666666666667	0	ENSG00000076003	135876377
689	chr2	144332439	144332507	ENSG00000121964_0	1	ENSG00000121964*144332439_144332507	114	18.920887928424506	9	0.3157894736842105	0	ENSG00000121964	144332447
690	chr2	148020630	148020734	ENSG00000115947_0	1	ENSG00000115947*148020630_148020734	244	21.77154105707724	22	0.2663934426229508	0	ENSG00000115947	148020687
691	chr2	149587627	149587733	ENSG00000168288_0	1	ENSG00000168288*149587627_149587733	1018	22.538855339169288	122	0.6267190569744597	0	ENSG00000168288	149587665
692	chr2	151261719	151261814	ENSG00000184898_0	1	ENSG00000184898*151261719_151261814	136	20.0	14	0.6617647058823529	0	ENSG00000184898	151261753
693	chr2	151828296	151828443	ENSG00000162980_0	1	ENSG00000162980*151828296_151828443	877	25.92296279363144	119	0.4344355758266818	0	ENSG00000162980	151828372
694	chr2	152175651	152175711	ENSG00000115145_0	1	ENSG00000115145*152175651_152175711	67	12.328828005937952	6	0.4925373134328358	0	ENSG00000115145	152175685
695	chr2	165953685	165953763	ENSG00000123607_0	1	ENSG00000123607*165953685_165953763	92	17.88854381999832	18	0.5869565217391305	0	ENSG00000123607	165953726
696	chr2	175168053	175168189	ENSG00000115966_0	1	ENSG00000115966*175168053_175168189	271	30.133038346638727	34	0.5424354243542435	0	ENSG00000115966	175168075
697	chr2	175181604	175181761	ENSG00000154518_0	1	ENSG00000154518*175181604_175181761	2880	9.69535971483266	775	0.3829861111111111	0	ENSG00000154518	175181661
698	chr2	176002179	176002264	ENSG00000144320_0	1	ENSG00000144320*176002179_176002264	235	13.564659966250536	26	0.4595744680851064	0	ENSG00000144320	176002218
699	chr2	178451009	178451171	ENSG00000180228_0	1	ENSG00000180228*178451009_178451171	370	25.612496949731398	36	0.3324324324324324	0	ENSG00000180228	178451097
700	chr2	189762634	189762752	ENSG00000128694_0	1	ENSG00000128694*189762634_189762752	92	13.892443989449804	22	0.5869565217391305	0	ENSG00000128694	189762721
701	chr2	189784228	189784316	ENSG00000128699_0	1	ENSG00000128699*189784228_189784316	810	9.848857801796104	101	0.4185185185185185	0	ENSG00000128699	189784298
702	chr2	191014042	191014182	ENSG00000115415_0	1	ENSG00000115415*191014042_191014182	355	16.24807680927192	52	0.4112676056338028	0	ENSG00000115415	191014108
703	chr2	197434971	197435038	ENSG00000115524_0	1	ENSG00000115524*197434971_197435038	824	7.745966692414834	222	0.5776699029126213	0	ENSG00000115524	197434979
704	chr2	197499781	197499871	ENSG00000144381_0	1	ENSG00000144381*197499781_197499871	1354	11.6619037896906	606	0.689069423929099	0	ENSG00000144381	197499791
705	chr2	199955408	199955479	ENSG00000162971_0	1	ENSG00000162971*199955408_199955479	72	10.63014581273465	16	0.2916666666666667	0	ENSG00000162971	199955441
706	chr2	200888951	200889146	ENSG00000240344_0	1	ENSG00000240344*200888951_200889146	270	45.066617356974994	19	0.5185185185185185	0	ENSG00000240344	200889010
707	chr2	200963553	200963628	ENSG00000115942_0	1	ENSG00000115942*200963553_200963628	106	13.674794331177344	14	0.5754716981132075	0	ENSG00000115942	200963599
708	chr2	201071502	201071622	ENSG00000155744_0	1	ENSG00000155744*201071502_201071622	63	30.870698080866266	8	0.4285714285714285	0	ENSG00000155744	201071622
709	chr2	201451364	201451451	ENSG00000115993_0	1	ENSG00000115993*201451364_201451451	144	15.066519173319364	21	0.4930555555555556	0	ENSG00000115993	201451406
710	chr2	202238450	202238559	ENSG00000116030_0	1	ENSG00000116030*202238450_202238559	2133	17.320508075688775	266	0.4496015002344116	0	ENSG00000116030	202238515
711	chr2	202911534	202911661	ENSG00000138442_0	1	ENSG00000138442*202911534_202911661	63	23.065125189341597	7	0.3968253968253968	0	ENSG00000138442	202911580
712	chr2	206086019	206086182	ENSG00000114933_0	1	ENSG00000114933*206086019_206086182	100	39.4715087119811	24	0.53	0	ENSG00000114933	206086038
713	chr2	206159321	206159451	ENSG00000023228_0	1	ENSG00000023228*206159321_206159451	230	21.72556098240043	22	0.6130434782608696	0	ENSG00000023228	206159389
714	chr2	218269966	218270136	ENSG00000127837_0	1	ENSG00000127837*218269966_218270136	913	18.2208671582886	141	0.488499452354874	0	ENSG00000127837	218270088
715	chr2	218568228	218568301	ENSG00000135913_0	1	ENSG00000135913*218568228_218568301	101	15.264337522473747	17	0.4059405940594059	0	ENSG00000135913	218568288
716	chr2	219160673	219160805	ENSG00000187736_0	1	ENSG00000187736*219160673_219160805	216	14.66287829861518	55	0.2824074074074074	0	ENSG00000187736	219160743
717	chr2	219229533	219229627	ENSG00000198925_0	1	ENSG00000198925*219229533_219229627	202	15.198684153570664	42	0.4653465346534653	0	ENSG00000198925	219229559
718	chr2	222656023	222656043	ENSG00000116120_0	1	ENSG00000116120*222656023_222656043	108	4.69041575982343	20	0.5925925925925926	0	ENSG00000116120	222656032
719	chr2	224585253	224585344	ENSG00000036257_0	1	ENSG00000036257*224585253_224585344	73	22.44994432064365	6	0.1917808219178082	0	ENSG00000036257	224585315
720	chr2	231464335	231464515	ENSG00000115053_0	1	ENSG00000115053*231464335_231464515	3545	11.090536506409418	1323	0.6188998589562764	0	ENSG00000115053	231464435
721	chr2	231781140	231781279	ENSG00000156973_0	1	ENSG00000156973*231781140_231781279	617	12.569805089976535	173	0.3905996758508914	0	ENSG00000156973	231781229
722	chr2	241508465	241508644	ENSG00000115694_0	1	ENSG00000115694*241508465_241508644	398	23.9165214862028	46	0.4447236180904522	0	ENSG00000115694	241508535
723	chr2	241686662	241686791	ENSG00000168393_0	1	ENSG00000168393*241686662_241686791	263	14.0356688476182	24	0.2623574144486692	0	ENSG00000168393	241686755
724	chr3	3126932	3127024	ENSG00000072756_0	1	ENSG00000072756*3126932_3127024	379	14.730919862656236	95	0.4353562005277044	0	ENSG00000072756	3126950
725	chr3	4493347	4493349	ENSG00000150995_0	1	ENSG00000150995*4493347_4493349	65	0.0	64	0.6	0	ENSG00000150995	4493347
726	chr3	9363034	9363115	ENSG00000134077_0	1	ENSG00000134077*9363034_9363115	168	13.379088160259652	32	0.3333333333333333	0	ENSG00000134077	9363060
727	chr3	9649440	9649554	ENSG00000163719_0	1	ENSG00000163719*9649440_9649554	710	15.329709716755891	292	0.3028169014084507	0	ENSG00000163719	9649502
728	chr3	9749945	9750142	ENSG00000114026_0	1	ENSG00000114026*9749945_9750142	80	51.720402163943	17	0.4625	0	ENSG00000114026	9749951
729	chr3	9750251	9750350	ENSG00000114026_1	1	ENSG00000114026*9750251_9750350	54	20.591260281974	8	0.3148148148148148	1	ENSG00000114026	9750265
730	chr3	9793026	9793116	ENSG00000241553_0	1	ENSG00000241553*9793026_9793116	1832	13.784048752090222	667	0.4667030567685589	0	ENSG00000241553	9793095
731	chr3	9792498	9792662	ENSG00000241553_4	1	ENSG00000241553*9792498_9792662	89	30.789608636681304	13	0.2584269662921348	4	ENSG00000241553	9792551
732	chr3	10115674	10115742	ENSG00000254999_0	1	ENSG00000254999*10115674_10115742	3455	6.244997998398398	1224	0.6031837916063676	0	ENSG00000254999	10115680
733	chr3	10141690	10141874	ENSG00000134086_0	1	ENSG00000134086*10141690_10141874	511	16.186414056238647	83	0.5831702544031311	0	ENSG00000134086	10141796
734	chr3	11272321	11272421	ENSG00000197548_0	1	ENSG00000197548*11272321_11272421	176	12.328828005937952	65	0.7386363636363636	0	ENSG00000197548	11272396
735	chr3	14124952	14125111	ENSG00000170876_0	1	ENSG00000170876*14124952_14125111	681	23.853720883753127	134	0.4772393538913362	0	ENSG00000170876	14125020
736	chr3	14178816	14178869	ENSG00000170860_0	1	ENSG00000170860*14178816_14178869	1330	10.63014581273465	297	0.3330827067669173	0	ENSG00000170860	14178833
737	chr3	14651745	14651845	ENSG00000154781_0	1	ENSG00000154781*14651745_14651845	695	10.44030650891055	262	0.5136690647482014	0	ENSG00000154781	14651761
738	chr3	14947584	14947701	ENSG00000177463_0	1	ENSG00000177463*14947584_14947701	74	30.215889859476256	14	0.6216216216216216	0	ENSG00000177463	14947586
739	chr3	15601706	15601819	ENSG00000169814_0	1	ENSG00000169814*15601706_15601819	124	23.15167380558045	35	0.5806451612903226	0	ENSG00000169814	15601745
740	chr3	16265163	16265232	ENSG00000154814_1	1	ENSG00000154814*16265163_16265232	58	12.24744871391589	17	0.4482758620689655	1	ENSG00000154814	16265208
741	chr3	19947096	19947279	ENSG00000144566_0	1	ENSG00000144566*19947096_19947279	268	44.66542286825459	35	0.4552238805970149	0	ENSG00000144566	19947143
742	chr3	19947288	19947481	ENSG00000144566_1	1	ENSG00000144566*19947288_19947481	254	27.184554438136374	73	0.562992125984252	1	ENSG00000144566	19947378
743	chr3	23917123	23917230	ENSG00000174748_0	1	ENSG00000174748*23917123_23917230	9244	3.4641016151377544	6968	0.7378840328861964	0	ENSG00000174748	23917147
744	chr3	23917847	23917954	ENSG00000174748_3	1	ENSG00000174748*23917847_23917954	117	34.49637662132068	12	0.0427350427350427	3	ENSG00000174748	23917869
745	chr3	25790061	25790129	ENSG00000151093_0	1	ENSG00000151093*25790061_25790129	167	10.04987562112089	67	0.4850299401197604	0	ENSG00000151093	25790093
746	chr3	30606501	30606722	ENSG00000163513_0	1	ENSG00000163513*30606501_30606722	1154	43.49712634186309	168	0.4939341421143847	0	ENSG00000163513	30606657
747	chr3	31532901	31533000	ENSG00000163527_0	1	ENSG00000163527*31532901_31533000	218	22.58317958127243	38	0.5137614678899083	0	ENSG00000163527	31532976
748	chr3	32685280	32685385	ENSG00000182973_0	1	ENSG00000182973*32685280_32685385	123	20.46948949045872	16	0.5934959349593496	0	ENSG00000182973	32685325
749	chr3	32685164	32685219	ENSG00000182973_1	1	ENSG00000182973*32685164_32685219	56	9.746794344808963	14	0.4464285714285714	1	ENSG00000182973	32685197
750	chr3	33798570	33798682	ENSG00000170248_0	1	ENSG00000170248*33798570_33798682	778	19.79898987322333	132	0.5514138817480719	0	ENSG00000170248	33798633
751	chr3	36993475	36993603	ENSG00000076242_0	1	ENSG00000076242*36993475_36993603	129	19.87460691435179	26	0.2480620155038759	0	ENSG00000076242	36993529
752	chr3	37243218	37243409	ENSG00000144674_0	1	ENSG00000144674*37243218_37243409	595	29.223278392404914	273	0.6554621848739496	0	ENSG00000144674	37243270
753	chr3	38165491	38165683	ENSG00000172939_0	1	ENSG00000172939*38165491_38165683	295	44.88875137492688	23	0.3016949152542373	0	ENSG00000172939	38165585
754	chr3	38496292	38496367	ENSG00000157036_0	1	ENSG00000157036*38496292_38496367	610	9.797958971132712	142	0.4	0	ENSG00000157036	38496352
755	chr3	38496404	38496538	ENSG00000157036_1	1	ENSG00000157036*38496404_38496538	62	27.85677655436824	13	0.6935483870967742	1	ENSG00000157036	38496491
756	chr3	39052012	39052049	ENSG00000114742_0	1	ENSG00000114742*39052012_39052049	91	8.246211251235321	24	0.6483516483516484	0	ENSG00000114742	39052018
757	chr3	39383369	39383532	ENSG00000144659_0	1	ENSG00000144659*39383369_39383532	218	22.38302928559939	60	0.5045871559633027	0	ENSG00000144659	39383369
758	chr3	39383594	39383731	ENSG00000144659_1	1	ENSG00000144659*39383594_39383731	134	14.560219778561036	43	0.6791044776119403	1	ENSG00000144659	39383643
759	chr3	39406715	39406775	ENSG00000168028_0	1	ENSG00000168028*39406715_39406775	9297	1.4142135623730951	8779	0.8034849951597289	0	ENSG00000168028	39406719
760	chr3	40309706	40309825	ENSG00000114784_0	1	ENSG00000114784*40309706_40309825	1513	29.73213749463701	332	0.6179775280898876	0	ENSG00000114784	40309802
761	chr3	40309839	40309963	ENSG00000114784_2	1	ENSG00000114784*40309839_40309963	57	40.23679907746142	5	0.3333333333333333	2	ENSG00000114784	40309954
762	chr3	40524877	40525031	ENSG00000172888_0	1	ENSG00000172888*40524877_40525031	82	42.77849927241488	15	0.4878048780487805	0	ENSG00000172888	40524959
763	chr3	42590830	42590976	ENSG00000008324_0	1	ENSG00000008324*42590830_42590976	1425	22.825424421026653	214	0.4729824561403509	0	ENSG00000008324	42590859
764	chr3	42600654	42600780	ENSG00000114857_0	1	ENSG00000114857*42600654_42600780	499	20.76053949202669	117	0.3727454909819639	0	ENSG00000114857	42600688
765	chr3	44338718	44338799	ENSG00000179152_0	1	ENSG00000179152*44338718_44338799	115	18.411952639521967	16	0.4695652173913043	0	ENSG00000179152	44338765
766	chr3	45689336	45689473	ENSG00000211456_0	1	ENSG00000211456*45689336_45689473	421	28.879058156387305	51	0.1377672209026128	0	ENSG00000211456	45689392
767	chr3	47282919	47282970	ENSG00000114648_0	1	ENSG00000114648*47282919_47282970	150	6.0	45	0.3666666666666666	0	ENSG00000114648	47282943
768	chr3	47381012	47381147	ENSG00000076201_0	1	ENSG00000076201*47381012_47381147	73	23.108440016582687	11	0.3561643835616438	0	ENSG00000076201	47381026
769	chr3	48241100	48241190	ENSG00000164048_0	1	ENSG00000164048*48241100_48241190	70	17.378147196982766	56	0.1142857142857142	0	ENSG00000164048	48241100
770	chr3	48440256	48440389	ENSG00000232112_0	1	ENSG00000232112*48440256_48440389	9806	16.217274740226856	3338	0.4671629614521721	0	ENSG00000232112	48440275
771	chr3	48440539	48440617	ENSG00000232112_1	1	ENSG00000232112*48440539_48440617	74	21.702534414210707	9	0.0675675675675675	1	ENSG00000232112	48440546
772	chr3	48440400	48440499	ENSG00000232112_2	1	ENSG00000232112*48440400_48440499	71	19.28730152198591	9	0.0985915492957746	2	ENSG00000232112	48440426
773	chr3	48446725	48446812	ENSG00000164053_1	1	ENSG00000164053*48446725_48446812	77	22.0	17	0.1948051948051948	1	ENSG00000164053	48446732
774	chr3	48918820	48918953	ENSG00000177479_0	1	ENSG00000177479*48918820_48918953	1236	18.49324200890693	306	0.517799352750809	0	ENSG00000177479	48918864
775	chr3	49007308	49007423	ENSG00000178252_0	1	ENSG00000178252*49007308_49007423	178	27.0	32	0.5674157303370787	0	ENSG00000178252	49007398
776	chr3	49412310	49412457	ENSG00000145022_0	1	ENSG00000145022*49412310_49412457	109	18.68154169226941	14	0.4220183486238532	0	ENSG00000145022	49412422
777	chr3	49940037	49940206	ENSG00000004534_0	1	ENSG00000004534*49940037_49940206	568	24.698178070456937	178	0.4823943661971831	0	ENSG00000004534	49940151
778	chr3	50088918	50089007	ENSG00000003756_0	1	ENSG00000003756*50088918_50089007	568	12.36931687685298	83	0.3028169014084507	0	ENSG00000003756	50088941
779	chr3	50350809	50350960	ENSG00000114395_0	1	ENSG00000114395*50350809_50350960	710	14.798648586948742	156	0.3985915492957746	0	ENSG00000114395	50350885
780	chr3	51391284	51391303	ENSG00000259956_0	1	ENSG00000259956*51391284_51391303	157	5.385164807134504	54	0.643312101910828	0	ENSG00000259956	51391299
781	chr3	51671170	51671285	ENSG00000164081_0	1	ENSG00000164081*51671170_51671285	608	18.24828759089466	125	0.4555921052631579	0	ENSG00000164081	51671251
782	chr3	52287792	52287862	ENSG00000168237_0	1	ENSG00000168237*52287792_52287862	237	10.0	61	0.5569620253164557	0	ENSG00000168237	52287836
783	chr3	52536583	52536751	ENSG00000168273_0	1	ENSG00000168273*52536583_52536751	562	52.94336596779619	171	0.3487544483985765	0	ENSG00000168273	52536601
784	chr3	52706070	52706194	ENSG00000114902_0	1	ENSG00000114902*52706070_52706194	3166	18.76166303929372	904	0.5672773215413771	0	ENSG00000114902	52706099
785	chr3	57756222	57756318	ENSG00000163681_0	1	ENSG00000163681*57756222_57756318	275	15.937377450509228	117	0.4727272727272727	0	ENSG00000163681	57756308
786	chr3	58306491	58306579	ENSG00000163684_0	1	ENSG00000163684*58306491_58306579	58	16.881943016134134	12	0.4482758620689655	0	ENSG00000163684	58306519
787	chr3	58306491	58306584	ENSG00000255154_0	1	ENSG00000255154*58306491_58306584	96	17.08800749063506	22	0.3645833333333333	0	ENSG00000255154	58306519
788	chr3	66220987	66221093	ENSG00000144741_0	1	ENSG00000144741*66220987_66221093	261	13.601470508735444	94	0.6245210727969349	0	ENSG00000144741	66221008
789	chr3	87227273	87227410	ENSG00000083937_0	1	ENSG00000083937*87227273_87227410	651	23.83275057562597	135	0.522273425499232	0	ENSG00000083937	87227326
790	chr3	88059254	88059303	ENSG00000175105_0	1	ENSG00000175105*88059254_88059303	64	13.892443989449804	12	0.4375	0	ENSG00000175105	88059254
791	chr3	88149958	88150124	ENSG00000179021_0	1	ENSG00000179021*88149958_88150124	99	26.68332812825267	21	0.4444444444444444	0	ENSG00000179021	88149964
792	chr3	93980138	93980222	ENSG00000169379_0	1	ENSG00000169379*93980138_93980222	141	19.0	27	0.5390070921985816	0	ENSG00000169379	93980141
793	chr3	94062987	94063111	ENSG00000178694_0	1	ENSG00000178694*94062987_94063111	137	22.978250586152114	20	0.5766423357664233	0	ENSG00000178694	94063060
794	chr3	99817836	99817985	ENSG00000184220_0	1	ENSG00000184220*99817836_99817985	747	24.49489742783178	164	0.5194109772423026	0	ENSG00000184220	99817909
795	chr3	100260991	100261027	ENSG00000036054_0	1	ENSG00000036054*100260991_100261027	196	8.660254037844387	52	0.6428571428571429	0	ENSG00000036054	100261011
796	chr3	100709474	100709605	ENSG00000114354_0	1	ENSG00000114354*100709474_100709605	332	35.608987629529715	35	0.5542168674698795	0	ENSG00000114354	100709495
797	chr3	100709330	100709462	ENSG00000114354_1	1	ENSG00000114354*100709330_100709462	120	37.54996671103717	24	0.4416666666666666	1	ENSG00000114354	100709360
798	chr3	101561867	101561965	ENSG00000174173_0	1	ENSG00000174173*101561867_101561965	433	15.524174696260024	69	0.4503464203233256	0	ENSG00000174173	101561867
799	chr3	101574179	101574266	ENSG00000081154_0	1	ENSG00000081154*101574179_101574266	1037	11.135528725660045	247	0.4011571841851494	0	ENSG00000081154	101574203
800	chr3	111979009	111979104	ENSG00000144827_0	1	ENSG00000144827*111979009_111979104	224	11.090536506409418	39	0.4419642857142857	0	ENSG00000144827	111979045
801	chr3	112562021	112562161	ENSG00000138459_0	1	ENSG00000138459*112562021_112562161	137	43.60045871318328	23	0.5255474452554745	0	ENSG00000138459	112562148
802	chr3	114056725	114056842	ENSG00000151576_0	1	ENSG00000151576*114056725_114056842	126	23.49468024894146	23	0.2301587301587301	0	ENSG00000151576	114056800
803	chr3	119498546	119498660	ENSG00000113845_0	1	ENSG00000113845*119498546_119498660	259	16.46207763315433	59	0.6563706563706564	0	ENSG00000113845	119498566
804	chr3	120596327	120596393	ENSG00000065518_0	1	ENSG00000065518*120596327_120596393	2843	7.54983443527075	741	0.3605346465001758	0	ENSG00000065518	120596332
805	chr3	120596398	120596520	ENSG00000065518_1	1	ENSG00000065518*120596398_120596520	112	35.90264614203248	16	0.2678571428571428	1	ENSG00000065518	120596422
806	chr3	121835186	121835308	ENSG00000145088_0	1	ENSG00000145088*121835186_121835308	164	14.798648586948742	56	0.4207317073170731	0	ENSG00000145088	121835223
807	chr3	123201928	123202018	ENSG00000121542_0	1	ENSG00000121542*123201928_123202018	164	11.575836902790224	57	0.6524390243902439	0	ENSG00000121542	123201957
808	chr3	126704239	126704314	ENSG00000159685_0	1	ENSG00000159685*126704239_126704314	64	12.12435565298214	17	0.546875	0	ENSG00000159685	126704264
809	chr3	128052365	128052531	ENSG00000058262_0	1	ENSG00000058262*128052365_128052531	499	27.29468812791236	68	0.5711422845691383	0	ENSG00000058262	128052443
810	chr3	128726126	128726223	ENSG00000075785_0	1	ENSG00000075785*128726126_128726223	1541	16.492422502470642	411	0.2342634652822842	0	ENSG00000075785	128726180
811	chr3	128879595	128879714	ENSG00000177646_0	1	ENSG00000177646*128879595_128879714	117	15.491933384829668	26	0.4615384615384615	0	ENSG00000177646	128879628
812	chr3	129249605	129249724	ENSG00000181789_0	1	ENSG00000181789*129249605_129249724	280	13.711309200802088	67	0.4821428571428571	0	ENSG00000181789	129249622
813	chr3	130893973	130894140	ENSG00000017260_0	1	ENSG00000017260*130893973_130894140	101	39.10242959203431	10	0.3861386138613861	0	ENSG00000017260	130894093
814	chr3	133805760	133805870	ENSG00000144867_0	1	ENSG00000144867*133805760_133805870	299	18.520259177452136	94	0.5384615384615384	0	ENSG00000144867	133805844
815	chr3	134486008	134486091	ENSG00000182923_0	1	ENSG00000182923*134486008_134486091	105	18.0	30	0.4761904761904761	0	ENSG00000182923	134486059
816	chr3	134485720	134485822	ENSG00000182923_1	1	ENSG00000182923*134485720_134485822	103	15.684387141358124	25	0.5922330097087378	1	ENSG00000182923	134485759
817	chr3	134486116	134486254	ENSG00000182923_2	1	ENSG00000182923*134486116_134486254	68	38.65229618017538	5	0.3676470588235294	2	ENSG00000182923	134486186
818	chr3	136250339	136250428	ENSG00000114054_0	1	ENSG00000114054*136250339_136250428	135	11.958260743101398	50	0.5259259259259259	0	ENSG00000114054	136250348
819	chr3	136862207	136862314	ENSG00000158092_0	1	ENSG00000158092*136862207_136862314	574	20.445048300260872	93	0.6149825783972126	0	ENSG00000158092	136862207
820	chr3	140941829	140941925	ENSG00000114120_0	1	ENSG00000114120*140941829_140941925	339	18.65475810617763	106	0.2920353982300885	0	ENSG00000114120	140941842
821	chr3	143001528	143001656	ENSG00000163714_0	1	ENSG00000163714*143001528_143001656	901	9.327379053088816	292	0.4583795782463929	0	ENSG00000163714	143001601
822	chr3	143971993	143972163	ENSG00000181744_0	1	ENSG00000181744*143971993_143972163	87	30.479501308256346	28	0.4137931034482758	0	ENSG00000181744	143972070
823	chr3	149129637	149129736	ENSG00000163755_0	1	ENSG00000163755*149129637_149129736	357	18.411952639521967	77	0.5238095238095238	0	ENSG00000163755	149129666
824	chr3	149813155	149813310	ENSG00000082996_0	1	ENSG00000082996*149813155_149813310	543	21.72556098240043	71	0.5267034990791897	0	ENSG00000082996	149813214
825	chr3	149812709	149812813	ENSG00000082996_3	1	ENSG00000082996*149812709_149812813	74	23.49468024894146	16	0.2027027027027027	3	ENSG00000082996	149812739
826	chr3	150546678	150546802	ENSG00000144895_0	1	ENSG00000144895*150546678_150546802	1257	5.656854249492381	710	0.8003182179793158	0	ENSG00000144895	150546786
827	chr3	150603243	150603359	ENSG00000198843_0	1	ENSG00000198843*150603243_150603359	1686	16.73320053068151	279	0.3030842230130486	0	ENSG00000198843	150603315
828	chr3	155870650	155870716	ENSG00000163655_0	1	ENSG00000163655*155870650_155870716	299	15.874507866387544	56	0.4581939799331103	0	ENSG00000163655	155870670
829	chr3	156674510	156674697	ENSG00000163659_0	1	ENSG00000163659*156674510_156674697	446	16.3707055437449	108	0.4282511210762332	0	ENSG00000163659	156674589
830	chr3	158644515	158644669	ENSG00000168827_0	1	ENSG00000168827*158644515_158644669	233	27.92848008753788	61	0.3862660944206008	0	ENSG00000168827	158644569
831	chr3	158802031	158802146	ENSG00000118855_0	1	ENSG00000118855*158802031_158802146	504	28.21347195933177	78	0.5297619047619048	0	ENSG00000118855	158802086
832	chr3	160399617	160399668	ENSG00000113810_0	1	ENSG00000113810*160399617_160399668	131	15.297058540778355	58	0.6946564885496184	0	ENSG00000113810	160399668
833	chr3	161221265	161221354	ENSG00000169251_0	1	ENSG00000169251*161221265_161221354	231	10.63014581273465	71	0.5887445887445888	0	ENSG00000169251	161221310
834	chr3	179347708	179347798	ENSG00000171109_0	1	ENSG00000171109*179347708_179347798	150	14.560219778561036	25	0.6733333333333333	0	ENSG00000171109	179347728
835	chr3	179562909	179563018	ENSG00000136518_0	1	ENSG00000136518*179562909_179563018	189	16.34013463836819	25	0.4973544973544973	0	ENSG00000136518	179562942
836	chr3	179604717	179604914	ENSG00000136521_0	1	ENSG00000136521*179604717_179604914	1201	10.099504938362076	274	0.7293921731890092	0	ENSG00000136521	179604793
837	chr3	180602162	180602250	ENSG00000163728_0	1	ENSG00000163728*180602162_180602250	358	18.947295321496416	74	0.5614525139664804	0	ENSG00000163728	180602192
838	chr3	180912640	180912721	ENSG00000114416_0	1	ENSG00000114416*180912640_180912721	849	5.291502622129181	474	0.2638398115429917	0	ENSG00000114416	180912667
839	chr3	184135314	184135460	ENSG00000145191_0	1	ENSG00000145191*184135314_184135460	296	18.110770276274835	72	0.4459459459459459	0	ENSG00000145191	184135374
840	chr3	184174796	184174950	ENSG00000161203_0	1	ENSG00000161203*184174796_184174950	1682	20.76053949202669	214	0.2800237812128419	0	ENSG00000161203	184174859
841	chr3	184186120	184186267	ENSG00000161204_0	1	ENSG00000161204*184186120_184186267	321	12.449899597988733	100	0.5171339563862928	0	ENSG00000161204	184186198
842	chr3	184363326	184363464	ENSG00000163882_0	1	ENSG00000163882*184363326_184363464	377	26.66458325194677	80	0.4217506631299735	0	ENSG00000163882	184363360
843	chr3	185586265	185586410	ENSG00000163904_0	1	ENSG00000163904*185586265_185586410	115	30.903074280724887	14	0.3826086956521739	0	ENSG00000163904	185586357
844	chr3	186570614	186570814	ENSG00000090520_0	1	ENSG00000090520*186570614_186570814	525	21.02379604162864	77	0.4742857142857143	0	ENSG00000090520	186570716
845	chr3	190514050	190514139	ENSG00000196083_0	1	ENSG00000196083*190514050_190514139	59	16.55294535724685	16	0.4576271186440678	0	ENSG00000196083	190514089
846	chr3	193593160	193593297	ENSG00000198836_0	1	ENSG00000198836*193593160_193593297	212	25.942243542145693	56	0.4811320754716981	0	ENSG00000198836	193593217
847	chr3	196712296	196712436	ENSG00000163964_0	1	ENSG00000163964*196712296_196712436	313	25.475478405713996	44	0.4217252396166134	0	ENSG00000163964	196712373
848	chr3	196712018	196712172	ENSG00000163964_1	1	ENSG00000163964*196712018_196712172	101	31.827660925679098	61	0.7326732673267327	1	ENSG00000163964	196712133
849	chr3	196739856	196740007	ENSG00000180370_0	1	ENSG00000180370*196739856_196740007	1504	35.77708763999664	238	0.4634308510638298	0	ENSG00000180370	196739900
850	chr3	196740015	196740137	ENSG00000180370_1	1	ENSG00000180370*196740015_196740137	78	27.892651361962702	5	0.5128205128205128	1	ENSG00000180370	196740067
851	chr3	196867861	196868062	ENSG00000119231_0	1	ENSG00000119231*196867861_196868062	258	21.517434791350013	71	0.5232558139534884	0	ENSG00000119231	196867930
852	chr3	196942673	196942736	ENSG00000270170_0	1	ENSG00000270170*196942673_196942736	396	8.888194417315589	145	0.303030303030303	0	ENSG00000270170	196942685
853	chr3	197950189	197950239	ENSG00000182899_0	1	ENSG00000182899*197950189_197950239	9883	2.0	7078	0.7912577152686431	0	ENSG00000182899	197950192
854	chr3	3179624	3179677	ENSG00000113851_0	1	ENSG00000113851*3179624_3179677	829	6.928203230275509	291	0.4535585042219541	0	ENSG00000113851	3179641
855	chr3	9792316	9792446	ENSG00000171148_0	1	ENSG00000171148*9792316_9792446	614	17.233687939614086	51	0.509771986970684	0	ENSG00000171148	9792386
856	chr3	9792550	9792730	ENSG00000171148_1	1	ENSG00000171148*9792550_9792730	133	34.17601498127012	14	0.6766917293233082	1	ENSG00000171148	9792652
857	chr3	9843900	9844003	ENSG00000156990_0	1	ENSG00000156990*9843900_9844003	542	9.486832980505138	115	0.2785977859778598	0	ENSG00000156990	9843959
858	chr3	9986679	9986814	ENSG00000125037_0	1	ENSG00000125037*9986679_9986814	739	14.2828568570857	78	0.4519621109607578	0	ENSG00000125037	9986788
859	chr3	10320987	10321064	ENSG00000157020_0	1	ENSG00000157020*10320987_10321064	617	15.905973720586866	202	0.492706645056726	0	ENSG00000157020	10321063
860	chr3	12664024	12664166	ENSG00000132155_0	1	ENSG00000132155*12664024_12664166	456	16.911534525287763	103	0.6074561403508771	0	ENSG00000132155	12664068
861	chr3	12841459	12841532	ENSG00000144713_0	1	ENSG00000144713*12841459_12841532	9619	2.449489742783178	4823	0.881588522715459	0	ENSG00000144713	12841492
862	chr3	14124677	14124821	ENSG00000163528_0	1	ENSG00000163528*14124677_14124821	127	46.18441295502196	22	0.3858267716535433	0	ENSG00000163528	14124810
863	chr3	14178468	14178611	ENSG00000154767_0	1	ENSG00000154767*14178468_14178611	541	14.832396974191326	120	0.5083179297597042	0	ENSG00000154767	14178552
864	chr3	14947299	14947469	ENSG00000225733_0	1	ENSG00000225733*14947299_14947469	232	26.038433132583076	17	0.5775862068965517	0	ENSG00000225733	14947407
865	chr3	14948020	14948166	ENSG00000225733_2	1	ENSG00000225733*14948020_14948166	55	24.576411454889016	6	0.5818181818181818	2	ENSG00000225733	14948093
866	chr3	15065145	15065269	ENSG00000131368_0	1	ENSG00000131368*15065145_15065269	545	23.600847442411894	74	0.5266055045871559	0	ENSG00000131368	15065203
867	chr3	15099077	15099108	ENSG00000131381_0	1	ENSG00000131381*15099077_15099108	144	6.855654600401044	34	0.4652777777777778	0	ENSG00000131381	15099087
868	chr3	15601414	15601574	ENSG00000131373_0	1	ENSG00000131373*15601414_15601574	217	20.07485989988473	86	0.6267281105990783	0	ENSG00000131373	15601520
869	chr3	16264833	16264920	ENSG00000154813_0	1	ENSG00000154813*16264833_16264920	550	17.26267650163207	99	0.4490909090909091	0	ENSG00000154813	16264894
870	chr3	17742484	17742619	ENSG00000131374_0	1	ENSG00000131374*17742484_17742619	676	19.33907960581372	74	0.6153846153846154	0	ENSG00000131374	17742566
871	chr3	23916847	23917002	ENSG00000197885_0	1	ENSG00000197885*23916847_23917002	75	32.09361307176243	7	0.5066666666666667	0	ENSG00000197885	23916912
872	chr3	36992992	36993083	ENSG00000178567_0	1	ENSG00000178567*36992992_36993083	134	21.72556098240043	24	0.6044776119402985	0	ENSG00000178567	36993082
873	chr3	37176156	37176307	ENSG00000093167_0	1	ENSG00000093167*37176156_37176307	683	21.470910553583888	66	0.6193265007320644	0	ENSG00000093167	37176278
874	chr3	40309399	40309496	ENSG00000280739_0	1	ENSG00000280739*40309399_40309496	71	21.02379604162864	11	0.647887323943662	0	ENSG00000280739	40309449
875	chr3	41961957	41962081	ENSG00000168038_0	1	ENSG00000168038*41961957_41962081	106	19.235384061671343	13	0.3962264150943396	0	ENSG00000168038	41962021
876	chr3	42581855	42581976	ENSG00000093183_0	1	ENSG00000093183*42581855_42581976	291	18.81488772222678	41	0.5498281786941581	0	ENSG00000093183	42581918
877	chr3	42582195	42582337	ENSG00000093183_1	1	ENSG00000093183*42582195_42582337	72	28.26658805020514	12	0.6111111111111112	1	ENSG00000093183	42582209
878	chr3	42804362	42804475	ENSG00000181061_0	1	ENSG00000181061*42804362_42804475	309	17.029386365926403	68	0.2427184466019417	0	ENSG00000181061	42804439
879	chr3	44761508	44761571	ENSG00000163807_0	1	ENSG00000163807*44761508_44761571	319	10.3440804327886	81	0.6238244514106583	0	ENSG00000163807	44761566
880	chr3	45842014	45842103	ENSG00000163818_0	1	ENSG00000163818*45842014_45842103	124	17.549928774784245	16	0.6935483870967742	0	ENSG00000163818	45842046
881	chr3	47475751	47475897	ENSG00000114650_0	1	ENSG00000114650*47475751_47475897	170	39.1279950930277	15	0.5176470588235295	0	ENSG00000114650	47475809
882	chr3	47513557	47513664	ENSG00000163832_0	1	ENSG00000163832*47513557_47513664	266	16.24807680927192	36	0.4210526315789473	0	ENSG00000163832	47513642
883	chr3	47781720	47781878	ENSG00000173473_0	1	ENSG00000173473*47781720_47781878	282	27.73084924772409	17	0.3829787234042553	0	ENSG00000173473	47781804
884	chr3	48088779	48088885	ENSG00000047849_0	1	ENSG00000047849*48088779_48088885	348	18.708286933869708	34	0.5603448275862069	0	ENSG00000047849	48088839
885	chr3	48473011	48473153	ENSG00000164054_0	1	ENSG00000164054*48473011_48473153	1211	19.313207915827967	110	0.3162675474814203	0	ENSG00000164054	48473041
886	chr3	48609575	48609650	ENSG00000010256_0	1	ENSG00000010256*48609575_48609650	1795	8.831760866327848	537	0.2038997214484679	0	ENSG00000010256	48609596
887	chr3	48635382	48635440	ENSG00000225697_0	1	ENSG00000225697*48635382_48635440	71	12.0	15	0.5633802816901409	0	ENSG00000225697	48635412
888	chr3	48685762	48685876	ENSG00000213672_0	1	ENSG00000213672*48685762_48685876	76	18.708286933869708	14	0.5	0	ENSG00000213672	48685844
889	chr3	48717082	48717202	ENSG00000068745_0	1	ENSG00000068745*48717082_48717202	478	8.888194417315589	118	0.3389121338912134	0	ENSG00000068745	48717171
890	chr3	48918655	48918779	ENSG00000221883_0	1	ENSG00000221883*48918655_48918779	79	37.29611239794304	14	0.5443037974683544	0	ENSG00000221883	48918768
891	chr3	49029254	49029358	ENSG00000178035_0	1	ENSG00000178035*49029254_49029358	1276	5.0	678	0.1614420062695925	0	ENSG00000178035	49029349
892	chr3	49093930	49094035	ENSG00000198218_0	1	ENSG00000198218*49093930_49094035	389	13.038404810405298	138	0.6066838046272494	0	ENSG00000198218	49094000
893	chr3	49104627	49104750	ENSG00000172053_0	1	ENSG00000172053*49104627_49104750	347	8.426149773176359	154	0.8270893371757925	0	ENSG00000172053	49104708
894	chr3	49120707	49120791	ENSG00000172046_0	1	ENSG00000172046*49120707_49120791	69	13.711309200802088	12	0.4782608695652174	0	ENSG00000172046	49120758
895	chr3	49411821	49411981	ENSG00000067560_0	1	ENSG00000067560*49411821_49411981	7726	20.784609690826528	692	0.5779187160238157	0	ENSG00000067560	49411924
896	chr3	49411989	49412082	ENSG00000067560_1	1	ENSG00000067560*49411989_49412082	329	20.97617696340303	76	0.4528875379939209	1	ENSG00000067560	49412045
897	chr3	49786442	49786494	ENSG00000176095_0	1	ENSG00000176095*49786442_49786494	357	10.723805294763608	85	0.5602240896358543	0	ENSG00000176095	49786493
898	chr3	49929706	49929840	ENSG00000164077_0	1	ENSG00000164077*49929706_49929840	120	34.307433596816885	13	0.3833333333333333	0	ENSG00000164077	49929817
899	chr3	50299217	50299373	ENSG00000243477_0	1	ENSG00000243477*50299217_50299373	176	34.351128074635334	26	0.4715909090909091	0	ENSG00000243477	50299287
900	chr3	50350650	50350772	ENSG00000114388_0	1	ENSG00000114388*50350650_50350772	349	22.20360331117452	23	0.498567335243553	0	ENSG00000114388	50350701
901	chr3	50359368	50359472	ENSG00000126062_0	1	ENSG00000126062*50359368_50359472	273	12.449899597988733	36	0.5824175824175825	0	ENSG00000126062	50359472
902	chr3	51941803	51941856	ENSG00000114767_0	1	ENSG00000114767*51941803_51941856	108	9.486832980505138	18	0.5740740740740741	0	ENSG00000114767	51941854
903	chr3	52705632	52705768	ENSG00000016864_0	1	ENSG00000016864*52705632_52705768	332	25.39685019840059	43	0.5692771084337349	0	ENSG00000016864	52705742
904	chr3	53130351	53130395	ENSG00000163933_0	1	ENSG00000163933*53130351_53130395	81	11.135528725660045	19	0.1111111111111111	0	ENSG00000163933	53130385
905	chr3	53347405	53347523	ENSG00000272886_0	1	ENSG00000272886*53347405_53347523	335	10.583005244258365	56	0.5343283582089552	0	ENSG00000272886	53347478
906	chr3	53891768	53891896	ENSG00000113811_0	1	ENSG00000113811*53891768_53891896	2395	16.673332000533065	254	0.3298538622129436	0	ENSG00000113811	53891805
907	chr3	57597232	57597442	ENSG00000168374_0	1	ENSG00000168374*57597232_57597442	902	30.919249667480614	239	0.5254988913525499	0	ENSG00000168374	57597295
908	chr3	69052181	69052285	ENSG00000144747_0	1	ENSG00000144747*69052181_69052285	546	23.706539182259394	51	0.5036630036630036	0	ENSG00000144747	69052225
909	chr3	72848310	72848422	ENSG00000144736_0	1	ENSG00000144736*72848310_72848422	141	19.467922333931785	12	0.425531914893617	0	ENSG00000144736	72848391
910	chr3	88058848	88059022	ENSG00000163320_0	1	ENSG00000163320*88058848_88059022	1179	20.904544960366877	130	0.3452078032230704	0	ENSG00000163320	88058927
911	chr3	96618082	96618184	ENSG00000269028_0	1	ENSG00000269028*96618082_96618184	8193	28.24889378365107	4246	0.6194312217746857	0	ENSG00000269028	96618147
912	chr3	96617824	96618003	ENSG00000269028_1	1	ENSG00000269028*96617824_96618003	1225	29.765752132274432	248	0.0963265306122449	1	ENSG00000269028	96617917
913	chr3	96617384	96617423	ENSG00000269028_2	1	ENSG00000269028*96617384_96617423	218	9.327379053088816	62	0.1880733944954128	2	ENSG00000269028	96617410
914	chr3	96617674	96617789	ENSG00000269028_3	1	ENSG00000269028*96617674_96617789	188	46.16275555033516	34	0.2925531914893617	3	ENSG00000269028	96617788
915	chr3	96617472	96617591	ENSG00000269028_4	1	ENSG00000269028*96617472_96617591	172	15.937377450509228	53	0.127906976744186	4	ENSG00000269028	96617564
916	chr3	100400913	100401039	ENSG00000154174_0	1	ENSG00000154174*100400913_100401039	123	21.79449471770337	11	0.5691056910569106	0	ENSG00000154174	100401022
917	chr3	101677000	101677083	ENSG00000066422_0	1	ENSG00000066422*101677000_101677083	88	17.97220075561143	12	0.5113636363636364	0	ENSG00000066422	101677083
918	chr3	101686549	101686673	ENSG00000114391_0	1	ENSG00000114391*101686549_101686673	1094	13.490737563232042	828	0.8436928702010968	0	ENSG00000114391	101686670
919	chr3	101686438	101686509	ENSG00000114391_3	1	ENSG00000114391*101686438_101686509	57	12.288205727444508	15	0.1052631578947368	3	ENSG00000114391	101686479
920	chr3	108222310	108222386	ENSG00000114446_0	1	ENSG00000114446*108222310_108222386	275	11.704699910719626	28	0.3418181818181818	0	ENSG00000114446	108222371
921	chr3	112561514	112561650	ENSG00000144848_0	1	ENSG00000144848*112561514_112561650	588	18.138357147217054	40	0.4829931972789115	0	ENSG00000144848	112561602
922	chr3	112561739	112561946	ENSG00000144848_1	1	ENSG00000144848*112561739_112561946	579	25.67099530598687	63	0.2901554404145077	1	ENSG00000144848	112561859
923	chr3	113515042	113515138	ENSG00000163611_0	1	ENSG00000163611*113515042_113515138	181	19.39071942966532	28	0.3977900552486187	0	ENSG00000163611	113515079
924	chr3	113696520	113696593	ENSG00000176542_0	1	ENSG00000176542*113696520_113696593	52	16.64331697709324	11	0.4423076923076923	0	ENSG00000176542	113696593
925	chr3	115147210	115147224	ENSG00000181722_1	1	ENSG00000181722*115147210_115147224	61	4.47213595499958	17	0.081967213114754	1	ENSG00000181722	115147211
926	chr3	119463478	119463683	ENSG00000176142_0	1	ENSG00000176142*119463478_119463683	211	16.24807680927192	83	0.6777251184834123	0	ENSG00000176142	119463565
927	chr3	119677265	119677403	ENSG00000138495_0	1	ENSG00000138495*119677265_119677403	1832	15.491933384829668	258	0.5627729257641921	0	ENSG00000138495	119677335
928	chr3	120094224	120094368	ENSG00000082701_0	1	ENSG00000082701*120094224_120094368	51	46.67976006793523	4	0.4509803921568627	0	ENSG00000082701	120094305
929	chr3	120742460	120742494	ENSG00000144840_0	1	ENSG00000144840*120742460_120742494	232	6.855654600401044	76	0.1422413793103448	0	ENSG00000144840	120742467
930	chr3	121660820	121660875	ENSG00000180353_0	1	ENSG00000180353*121660820_121660875	3937	7.810249675906654	1076	0.6929133858267716	0	ENSG00000180353	121660854
931	chr3	121749631	121749718	ENSG00000173230_0	1	ENSG00000173230*121749631_121749718	394	11.916375287812984	193	0.0812182741116751	0	ENSG00000173230	121749692
932	chr3	125375122	125375276	ENSG00000163848_0	1	ENSG00000163848*125375122_125375276	373	20.396078054371134	36	0.1233243967828418	0	ENSG00000163848	125375219
933	chr3	125595203	125595322	ENSG00000144909_0	1	ENSG00000144909*125595203_125595322	120	26.343879744638983	17	0.4416666666666666	0	ENSG00000144909	125595287
934	chr3	125595331	125595445	ENSG00000144909_1	1	ENSG00000144909*125595331_125595445	52	31.76476034853718	9	0.5769230769230769	1	ENSG00000144909	125595353
935	chr3	127590611	127590733	ENSG00000163870_0	1	ENSG00000163870*127590611_127590733	362	18.97366596101028	92	0.4806629834254143	0	ENSG00000163870	127590684
936	chr3	127590412	127590574	ENSG00000163870_1	1	ENSG00000163870*127590412_127590574	156	29.8496231131986	17	0.4358974358974359	1	ENSG00000163870	127590454
937	chr3	128123713	128123784	ENSG00000175792_0	1	ENSG00000175792*128123713_128123784	225	15.033296378372908	52	0.5644444444444444	0	ENSG00000175792	128123763
938	chr3	128650738	128650855	ENSG00000163902_0	1	ENSG00000163902*128650738_128650855	1838	10.392304845413264	291	0.4047878128400435	0	ENSG00000163902	128650768
939	chr3	129160979	129161128	ENSG00000240682_0	1	ENSG00000240682*129160979_129161128	578	18.867962264113206	47	0.5657439446366782	0	ENSG00000240682	129161010
940	chr3	129439788	129439994	ENSG00000129071_0	1	ENSG00000129071*129439788_129439994	724	45.93473631142341	39	0.5096685082872928	0	ENSG00000129071	129439887
941	chr3	131026663	131026805	ENSG00000034533_0	1	ENSG00000034533*131026663_131026805	271	26.38181191654584	31	0.5276752767527675	0	ENSG00000034533	131026701
942	chr3	131502874	131502937	ENSG00000114686_0	1	ENSG00000114686*131502874_131502937	448	16.401219466856727	50	0.4776785714285714	0	ENSG00000114686	131502922
943	chr3	134485542	134485685	ENSG00000129055_0	1	ENSG00000129055*134485542_134485685	113	39.6232255123179	21	0.584070796460177	0	ENSG00000129055	134485675
944	chr3	134485875	134485961	ENSG00000129055_1	1	ENSG00000129055*134485875_134485961	103	13.638181696985855	14	0.0970873786407767	1	ENSG00000129055	134485951
945	chr3	136752257	136752353	ENSG00000118007_0	1	ENSG00000118007*136752257_136752353	306	10.14889156509222	65	0.5915032679738562	0	ENSG00000118007	136752326
946	chr3	136861918	136862035	ENSG00000239213_0	1	ENSG00000239213*136861918_136862035	65	20.223748416156685	12	0.4153846153846154	0	ENSG00000239213	136861970
947	chr3	139389530	139389631	ENSG00000184432_0	1	ENSG00000184432*139389530_139389631	717	13.152946437965904	95	0.596931659693166	0	ENSG00000184432	139389594
948	chr3	142447874	142448013	ENSG00000114127_0	1	ENSG00000114127*142447874_142448013	449	26.2678510731274	43	0.4320712694877505	0	ENSG00000114127	142447969
949	chr3	150546257	150546503	ENSG00000120742_0	1	ENSG00000120742*150546257_150546503	8244	35.4400902933387	2198	0.6705482775351771	0	ENSG00000120742	150546397
950	chr3	150546131	150546235	ENSG00000120742_3	1	ENSG00000120742*150546131_150546235	62	33.0	7	0.064516129032258	3	ENSG00000120742	150546235
951	chr3	150546052	150546120	ENSG00000120742_4	1	ENSG00000120742*150546052_150546120	61	21.748563170931547	5	0.0491803278688524	4	ENSG00000120742	150546056
952	chr3	150762948	150763183	ENSG00000181788_0	1	ENSG00000181788*150762948_150763183	75	40.422765862815474	7	0.3733333333333333	0	ENSG00000181788	150763066
953	chr3	155854294	155854407	ENSG00000169359_0	1	ENSG00000169359*155854294_155854407	139	20.688160865577203	15	0.539568345323741	0	ENSG00000169359	155854356
954	chr3	156554961	156555129	ENSG00000114850_0	1	ENSG00000114850*156554961_156555129	1946	15.874507866387544	297	0.6084275436793423	0	ENSG00000114850	156555058
955	chr3	156674287	156674397	ENSG00000243926_0	1	ENSG00000243926*156674287_156674397	171	10.535653752852738	73	0.7543859649122807	0	ENSG00000243926	156674330
956	chr3	157159997	157160182	ENSG00000163660_0	1	ENSG00000163660*157159997_157160182	814	23.62202362203543	183	0.3402948402948403	0	ENSG00000163660	157160098
957	chr3	160399149	160399208	ENSG00000068885_0	1	ENSG00000068885*160399149_160399208	67	11.180339887498947	20	0.5074626865671642	0	ENSG00000068885	160399166
958	chr3	160449649	160449786	ENSG00000213186_0	1	ENSG00000213186*160449649_160449786	51	27.820855486487112	7	0.4509803921568627	0	ENSG00000213186	160449711
959	chr3	160565418	160565523	ENSG00000186432_0	1	ENSG00000186432*160565418_160565523	107	27.440845468024488	21	0.5700934579439252	0	ENSG00000186432	160565522
960	chr3	160565227	160565396	ENSG00000186432_1	1	ENSG00000186432*160565227_160565396	69	47.46577714522327	7	0.1739130434782608	1	ENSG00000186432	160565258
961	chr3	167734772	167734890	ENSG00000114209_0	1	ENSG00000114209*167734772_167734890	761	15.937377450509228	125	0.5216819973718791	0	ENSG00000114209	167734824
962	chr3	179604495	179604599	ENSG00000136522_0	1	ENSG00000136522*179604495_179604599	556	6.0	233	0.6510791366906474	0	ENSG00000136522	179604589
963	chr3	180989605	180989725	ENSG00000205981_0	1	ENSG00000205981*180989605_180989725	1144	21.2602916254693	105	0.4178321678321678	0	ENSG00000205981	180989678
964	chr3	183099372	183099524	ENSG00000078070_0	1	ENSG00000078070*183099372_183099524	171	26.40075756488817	12	0.3450292397660818	0	ENSG00000078070	183099471
965	chr3	183884727	183884862	ENSG00000175193_0	1	ENSG00000175193*183884727_183884862	681	15.066519173319364	98	0.1997063142437591	0	ENSG00000175193	183884831
966	chr3	184248822	184248926	ENSG00000214160_0	1	ENSG00000214160*184248822_184248926	318	18.62793601019716	30	0.5094339622641509	0	ENSG00000214160	184248912
967	chr3	185937898	185938015	ENSG00000136527_0	1	ENSG00000136527*185937898_185938015	1568	13.45362404707371	443	0.4598214285714285	0	ENSG00000136527	185937965
968	chr3	194672064	194672196	ENSG00000041802_0	1	ENSG00000041802*194672064_194672196	198	16.852299546352718	36	0.6414141414141414	0	ENSG00000041802	194672142
969	chr3	196287595	196287707	ENSG00000161217_0	1	ENSG00000161217*196287595_196287707	267	29.478805945967352	26	0.5655430711610487	0	ENSG00000161217	196287625
970	chr3	196432354	196432381	ENSG00000163960_0	1	ENSG00000163960*196432354_196432381	133	4.242640687119285	50	0.3984962406015037	0	ENSG00000163960	196432377
971	chr3	196942433	196942539	ENSG00000114503_0	1	ENSG00000114503*196942433_196942539	457	17.916472867168917	76	0.6367614879649891	0	ENSG00000114503	196942479
972	chr3	196942305	196942411	ENSG00000114503_1	1	ENSG00000114503*196942305_196942411	105	20.049937655763426	22	0.3904761904761905	1	ENSG00000114503	196942390
973	chr3	197736727	197736917	ENSG00000145016_0	1	ENSG00000145016*197736727_197736917	225	31.28897569432403	13	0.4	0	ENSG00000145016	197736820
974	chr4	124500	124542	ENSG00000250312_0	1	ENSG00000250312*124500_124542	88	6.6332495807108	29	0.6590909090909091	0	ENSG00000250312	124511
975	chr4	337814	337917	ENSG00000131127_0	1	ENSG00000131127*337814_337917	51	15.620499351813308	18	0.5490196078431373	0	ENSG00000131127	337835
976	chr4	499209	499314	ENSG00000174227_0	1	ENSG00000174227*499209_499314	164	25.41653005427767	26	0.5182926829268293	0	ENSG00000174227	499266
977	chr4	674478	674626	ENSG00000215375_0	1	ENSG00000215375*674478_674626	65	24.454038521274967	23	0.4615384615384615	0	ENSG00000215375	674541
978	chr4	932386	932491	ENSG00000127419_0	1	ENSG00000127419*932386_932491	250	13.892443989449804	89	0.664	0	ENSG00000127419	932459
979	chr4	1289886	1289957	ENSG00000090316_0	1	ENSG00000090316*1289886_1289957	412	7.745966692414834	99	0.5145631067961165	0	ENSG00000090316	1289893
980	chr4	1712824	1712883	ENSG00000270195_0	1	ENSG00000270195*1712824_1712883	54	13.038404810405298	15	0.1296296296296296	0	ENSG00000270195	1712842
981	chr4	2469076	2469193	ENSG00000063978_0	1	ENSG00000063978*2469076_2469193	588	19.364916731037084	84	0.5493197278911565	0	ENSG00000063978	2469119
982	chr4	2843856	2844004	ENSG00000087274_0	1	ENSG00000087274*2843856_2844004	341	33.734255586866	32	0.1906158357771261	0	ENSG00000087274	2843897
983	chr4	3074624	3074748	ENSG00000197386_0	1	ENSG00000197386*3074624_3074748	166	11.445523142259598	68	0.3433734939759036	0	ENSG00000197386	3074686
984	chr4	4290253	4290311	ENSG00000168826_0	1	ENSG00000168826*4290253_4290311	66	15.684387141358124	22	0.5757575757575758	0	ENSG00000168826	4290261
985	chr4	6716173	6716262	ENSG00000186222_0	1	ENSG00000186222*6716173_6716262	530	10.246950765959598	170	0.4566037735849056	0	ENSG00000186222	6716188
986	chr4	6909759	6909869	ENSG00000132405_0	1	ENSG00000132405*6909759_6909869	131	22.40535650240808	13	0.4122137404580153	0	ENSG00000132405	6909819
987	chr4	6909443	6909483	ENSG00000132405_2	1	ENSG00000132405*6909443_6909483	52	7.0	24	0.5576923076923077	2	ENSG00000132405	6909465
988	chr4	8440776	8440822	ENSG00000155275_0	1	ENSG00000155275*8440776_8440822	50	12.609520212918492	16	0.44	0	ENSG00000155275	8440806
989	chr4	17577409	17577547	ENSG00000002549_0	1	ENSG00000002549*17577409_17577547	489	15.394804318340652	139	0.2494887525562372	0	ENSG00000002549	17577492
990	chr4	17614640	17614716	ENSG00000118579_0	1	ENSG00000118579*17614640_17614716	460	9.16515138991168	286	0.6	0	ENSG00000118579	17614640
991	chr4	25160642	25160724	ENSG00000281501_0	1	ENSG00000281501*25160642_25160724	62	25.98076211353316	17	0.5806451612903226	0	ENSG00000281501	25160703
992	chr4	25914153	25914327	ENSG00000250317_0	1	ENSG00000250317*25914153_25914327	421	21.61018278497431	163	0.6508313539192399	0	ENSG00000250317	25914219
993	chr4	26584018	26584160	ENSG00000109680_0	1	ENSG00000109680*26584018_26584160	134	20.92844953645635	27	0.4477611940298507	0	ENSG00000109680	26584083
994	chr4	37826662	37826743	ENSG00000169299_0	1	ENSG00000169299*37826662_37826743	162	13.638181696985855	28	0.6049382716049383	0	ENSG00000169299	37826714
995	chr4	39459014	39459152	ENSG00000121897_0	1	ENSG00000121897*39459014_39459152	172	18.027756377319943	54	0.7151162790697675	0	ENSG00000121897	39459059
996	chr4	41990501	41990573	ENSG00000014824_0	1	ENSG00000014824*41990501_41990573	329	12.288205727444508	78	0.5805471124620061	0	ENSG00000014824	41990520
997	chr4	44678419	44678495	ENSG00000151806_0	1	ENSG00000151806*44678419_44678495	116	18.083141320025124	19	0.5086206896551724	0	ENSG00000151806	44678452
998	chr4	48831022	48831248	ENSG00000109180_0	1	ENSG00000109180*48831022_48831248	1090	39.344631145812	186	0.5981651376146789	0	ENSG00000109180	48831087
999	chr4	48831265	48831440	ENSG00000109180_1	1	ENSG00000109180*48831265_48831440	235	29.376861643136763	59	0.5361702127659574	1	ENSG00000109180	48831390
1000	chr4	55395956	55396006	ENSG00000134851_0	1	ENSG00000134851*55395956_55396006	359	8.06225774829855	201	0.3342618384401114	0	ENSG00000134851	55395956
1001	chr4	55853653	55853796	ENSG00000090989_0	1	ENSG00000090989*55853653_55853796	270	36.40054944640259	33	0.5592592592592592	0	ENSG00000090989	55853680
1002	chr4	55948870	55949045	ENSG00000174799_0	1	ENSG00000174799*55948870_55949045	61	37.76241517699841	9	0.4262295081967213	0	ENSG00000174799	55948955
1003	chr4	56436215	56436301	ENSG00000128050_0	1	ENSG00000128050*56436215_56436301	92	17.175564037317667	25	0.6956521739130435	0	ENSG00000128050	56436259
1004	chr4	56436107	56436164	ENSG00000128050_1	1	ENSG00000128050*56436107_56436164	50	10.677078252031311	9	0.58	1	ENSG00000128050	56436137
1005	chr4	70688531	70688615	ENSG00000132467_0	1	ENSG00000132467*70688531_70688615	151	12.727922061357855	76	0.4966887417218543	0	ENSG00000132467	70688531
1006	chr4	75514432	75514513	ENSG00000174796_0	1	ENSG00000174796*75514432_75514513	196	13.0	74	0.2908163265306122	0	ENSG00000174796	75514469
1007	chr4	75724622	75724720	ENSG00000138768_0	1	ENSG00000138768*75724622_75724720	316	14.0356688476182	50	0.4018987341772151	0	ENSG00000138768	75724669
1008	chr4	77157206	77157317	ENSG00000138764_1	1	ENSG00000138764*77157206_77157317	71	23.9791576165636	22	0.5492957746478874	1	ENSG00000138764	77157245
1009	chr4	83035058	83035268	ENSG00000138663_0	1	ENSG00000138663*83035058_83035268	426	23.95829710142188	118	0.539906103286385	0	ENSG00000138663	83035200
1010	chr4	83455931	83456164	ENSG00000163319_0	1	ENSG00000163319*83455931_83456164	1308	31.52776554086889	330	0.4067278287461773	0	ENSG00000163319	83456060
1011	chr4	87422572	87422686	ENSG00000170502_0	1	ENSG00000170502*87422572_87422686	133	23.323807579381203	19	0.4586466165413533	0	ENSG00000170502	87422600
1012	chr4	88457118	88457205	ENSG00000138646_0	1	ENSG00000138646*88457118_88457205	161	23.769728648009423	48	0.577639751552795	0	ENSG00000138646	88457118
1013	chr4	94207844	94207979	ENSG00000163104_0	1	ENSG00000163104*94207844_94207979	98	27.51363298439521	13	0.5714285714285714	0	ENSG00000163104	94207864
1014	chr4	94207612	94207715	ENSG00000163104_1	1	ENSG00000163104*94207612_94207715	71	33.926390907374746	18	0.6197183098591549	1	ENSG00000163104	94207623
1015	chr4	94451868	94451981	ENSG00000163110_0	1	ENSG00000163110*94451868_94451981	430	20.615528128088304	171	0.4488372093023255	0	ENSG00000163110	94451941
1016	chr4	102868973	102869092	ENSG00000145354_0	1	ENSG00000145354*102868973_102869092	708	19.209372712298546	97	0.3813559322033898	0	ENSG00000145354	102868991
1017	chr4	106316475	106316655	ENSG00000164022_0	1	ENSG00000164022*106316475_106316655	648	17.378147196982766	205	0.4861111111111111	0	ENSG00000164022	106316549
1018	chr4	108620567	108620635	ENSG00000109475_0	1	ENSG00000109475*108620567_108620635	9889	1.0	9585	0.738193952876934	0	ENSG00000109475	108620576
1019	chr4	109433811	109433918	ENSG00000138802_0	1	ENSG00000138802*109433811_109433918	223	14.628738838327791	37	0.6233183856502242	0	ENSG00000138802	109433825
1020	chr4	109815511	109815574	ENSG00000109534_0	1	ENSG00000109534*109815511_109815574	140	8.602325267042627	78	0.8428571428571429	0	ENSG00000109534	109815524
1021	chr4	112231750	112231824	ENSG00000138660_0	1	ENSG00000138660*112231750_112231824	87	17.72004514666935	19	0.3793103448275862	0	ENSG00000138660	112231786
1022	chr4	112637106	112637236	ENSG00000174720_0	1	ENSG00000174720*112637106_112637236	276	20.4939015319192	92	0.5833333333333334	0	ENSG00000174720	112637173
1023	chr4	112637446	112637597	ENSG00000174720_1	1	ENSG00000174720*112637446_112637597	201	20.615528128088304	53	0.3383084577114428	1	ENSG00000174720	112637524
1024	chr4	118685391	118685496	ENSG00000145388_0	1	ENSG00000145388*118685391_118685496	112	15.652475842498529	47	0.4107142857142857	0	ENSG00000145388	118685402
1025	chr4	121801316	121801390	ENSG00000123737_0	1	ENSG00000123737*121801316_121801390	235	17.52141546793523	87	0.4893617021276595	0	ENSG00000123737	121801340
1026	chr4	127965394	127965526	ENSG00000164074_0	1	ENSG00000164074*127965394_127965526	282	21.283796653792763	61	0.7021276595744681	0	ENSG00000164074	127965463
1027	chr4	128061285	128061377	ENSG00000138709_0	1	ENSG00000138709*128061285_128061377	98	23.769728648009423	16	0.5510204081632653	0	ENSG00000138709	128061288
1028	chr4	139301504	139301615	ENSG00000164134_0	1	ENSG00000164134*139301504_139301615	80	28.231188426986208	20	0.4625	0	ENSG00000164134	139301504
1029	chr4	139454073	139454209	ENSG00000172007_0	1	ENSG00000172007*139454073_139454209	95	34.62657938636157	15	0.3052631578947368	0	ENSG00000172007	139454083
1030	chr4	140373550	140373716	ENSG00000153130_0	1	ENSG00000153130*140373550_140373716	496	21.354156504062622	148	0.3487903225806452	0	ENSG00000153130	140373642
1031	chr4	140524167	140524254	ENSG00000179387_0	1	ENSG00000179387*140524167_140524254	105	19.77371993328519	59	0.6190476190476191	0	ENSG00000179387	140524167
1032	chr4	141220886	141220970	ENSG00000109445_0	1	ENSG00000109445*141220886_141220970	406	17.05872210923198	69	0.5517241379310345	0	ENSG00000109445	141220933
1033	chr4	143513701	143513780	ENSG00000153147_0	1	ENSG00000153147*143513701_143513780	404	14.933184523068078	80	0.4158415841584158	0	ENSG00000153147	143513704
1034	chr4	145098287	145098362	ENSG00000164163_0	1	ENSG00000164163*145098287_145098362	222	10.677078252031311	95	0.3648648648648648	0	ENSG00000164163	145098313
1035	chr4	147617387	147617502	ENSG00000164168_0	1	ENSG00000164168*147617387_147617502	115	20.63976744055029	32	0.5304347826086957	0	ENSG00000164168	147617417
1036	chr4	151099623	151099708	ENSG00000145425_0	1	ENSG00000145425*151099623_151099708	9497	4.795831523312719	5129	0.5683900179003896	0	ENSG00000145425	151099628
1037	chr4	158672215	158672354	ENSG00000171503_0	1	ENSG00000171503*158672215_158672354	121	26.32489316217637	24	0.4545454545454545	0	ENSG00000171503	158672312
1038	chr4	165327666	165327719	ENSG00000052802_0	1	ENSG00000052802*165327666_165327719	206	14.317821063276352	56	0.3883495145631068	0	ENSG00000052802	165327686
1039	chr4	183444636	183444814	ENSG00000168564_0	1	ENSG00000168564*183444636_183444814	302	39.01281840626232	48	0.4536423841059602	0	ENSG00000168564	183444636
1040	chr4	183659274	183659403	ENSG00000168538_0	1	ENSG00000168538*183659274_183659403	197	25.15949125081825	37	0.3401015228426396	0	ENSG00000168538	183659316
1041	chr4	185396020	185396079	ENSG00000186352_0	1	ENSG00000186352*185396020_185396079	74	13.038404810405298	30	0.7027027027027027	0	ENSG00000186352	185396023
1042	chr4	189940871	189940973	ENSG00000109536_0	1	ENSG00000109536*189940871_189940973	685	22.759613353482084	82	0.618978102189781	0	ENSG00000109536	189940917
1043	chr4	189940978	189941107	ENSG00000109536_2	1	ENSG00000109536*189940978_189941107	63	35.749125863438955	9	0.1587301587301587	2	ENSG00000109536	189941065
1044	chr4	473987	474136	ENSG00000182903_0	1	ENSG00000182903*473987_474136	466	14.247806848775006	69	0.3004291845493562	0	ENSG00000182903	474101
1045	chr4	499061	499108	ENSG00000182903_1	1	ENSG00000182903*499061_499108	135	12.041594578792296	41	0.5703703703703704	1	ENSG00000182903	499107
1046	chr4	674174	674285	ENSG00000169020_0	1	ENSG00000169020*674174_674285	4547	18.33030277982336	912	0.58060259511766	0	ENSG00000169020	674219
1047	chr4	781772	781809	ENSG00000249592_0	1	ENSG00000249592*781772_781809	50	7.0	22	0.74	0	ENSG00000249592	781800
1048	chr4	932174	932317	ENSG00000178950_0	1	ENSG00000178950*932174_932317	224	25.179356624028344	25	0.4866071428571428	0	ENSG00000178950	932255
1049	chr4	1712138	1712291	ENSG00000163950_0	1	ENSG00000163950*1712138_1712291	905	29.08607914449797	277	0.594475138121547	0	ENSG00000163950	1712269
1050	chr4	1721132	1721299	ENSG00000168936_0	1	ENSG00000168936*1721132_1721299	63	31.11269837220809	10	0.2857142857142857	0	ENSG00000168936	1721204
1051	chr4	1720883	1720967	ENSG00000168936_1	1	ENSG00000168936*1720883_1720967	53	23.515952032609693	7	0.3584905660377358	1	ENSG00000168936	1720952
1052	chr4	1856017	1856108	ENSG00000168924_0	1	ENSG00000168924*1856017_1856108	107	21.97726097583591	10	0.4392523364485981	0	ENSG00000168924	1856085
1053	chr4	2008896	2008957	ENSG00000185049_0	1	ENSG00000185049*2008896_2008957	355	4.358898943540674	81	0.543661971830986	0	ENSG00000185049	2008925
1054	chr4	2241950	2242133	ENSG00000214367_0	1	ENSG00000214367*2241950_2242133	261	33.12099032335839	49	0.2605363984674329	0	ENSG00000214367	2242072
1055	chr4	2261991	2262060	ENSG00000123933_0	1	ENSG00000123933*2261991_2262060	202	8.831760866327848	31	0.396039603960396	0	ENSG00000123933	2262060
1056	chr4	2963279	2963357	ENSG00000087269_0	1	ENSG00000087269*2963279_2963357	196	23.108440016582687	19	0.4795918367346938	0	ENSG00000087269	2963312
1057	chr4	4248118	4248175	ENSG00000132406_0	1	ENSG00000132406*4248118_4248175	153	10.14889156509222	39	0.3725490196078431	0	ENSG00000132406	4248159
1058	chr4	4290041	4290106	ENSG00000145220_1	1	ENSG00000145220*4290041_4290106	246	14.422205101855956	49	0.5975609756097561	1	ENSG00000145220	4290105
1059	chr4	6709686	6709817	ENSG00000178988_0	1	ENSG00000178988*6709686_6709817	657	18.110770276274835	134	0.6316590563165906	0	ENSG00000178988	6709816
1060	chr4	7067983	7068016	ENSG00000109519_0	1	ENSG00000109519*7067983_7068016	350	10.04987562112089	69	0.3371428571428571	0	ENSG00000109519	7068014
1061	chr4	13484151	13484315	ENSG00000157869_0	1	ENSG00000157869*13484151_13484315	380	11.224972160321824	61	0.3605263157894737	0	ENSG00000157869	13484289
1062	chr4	15655219	15655380	ENSG00000118564_0	1	ENSG00000118564*15655219_15655380	857	18.841443681416774	56	0.4189031505250875	0	ENSG00000118564	15655307
1063	chr4	17810642	17810709	ENSG00000163257_0	1	ENSG00000163257*17810642_17810709	135	16.881943016134134	23	0.2740740740740741	0	ENSG00000163257	17810680
1064	chr4	18021604	18021769	ENSG00000178177_0	1	ENSG00000178177*18021604_18021769	134	16.278820596099706	16	0.4253731343283582	0	ENSG00000178177	18021706
1065	chr4	24584394	24584507	ENSG00000109606_0	1	ENSG00000109606*24584394_24584507	355	16.3707055437449	40	0.6563380281690141	0	ENSG00000109606	24584493
1066	chr4	25160295	25160393	ENSG00000109618_0	1	ENSG00000109618*25160295_25160393	60	20.71231517720798	6	0.5333333333333333	0	ENSG00000109618	25160357
1067	chr4	37686258	37686328	ENSG00000181826_0	1	ENSG00000181826*37686258_37686328	223	10.535653752852738	115	0.672645739910314	0	ENSG00000181826	37686327
1068	chr4	39458801	39458900	ENSG00000163682_4	1	ENSG00000163682*39458801_39458900	126	26.795522013948524	16	0.4285714285714285	4	ENSG00000163682	39458839
1069	chr4	39977464	39977666	ENSG00000121892_0	1	ENSG00000121892*39977464_39977666	169	33.689761055846034	17	0.5029585798816568	0	ENSG00000121892	39977609
1070	chr4	44726471	44726539	ENSG00000163281_0	1	ENSG00000163281*44726471_44726539	87	14.45683229480096	13	0.5402298850574713	0	ENSG00000163281	44726507
1071	chr4	47914436	47914583	ENSG00000170448_0	1	ENSG00000170448*47914436_47914583	88	36.87817782917155	5	0.4318181818181818	0	ENSG00000170448	47914496
1072	chr4	48780147	48780264	ENSG00000075539_0	1	ENSG00000075539*48780147_48780264	430	25.27844931952908	42	0.3627906976744186	0	ENSG00000075539	48780230
1073	chr4	53365919	53366017	ENSG00000184178_0	1	ENSG00000184178*53365919_53366017	55	24.879710609249457	5	0.5272727272727272	0	ENSG00000184178	53366012
1074	chr4	56387379	56387456	ENSG00000157426_0	1	ENSG00000157426*56387379_56387456	92	19.6468827043885	16	0.7391304347826086	0	ENSG00000157426	56387442
1075	chr4	67545337	67545455	ENSG00000145241_0	1	ENSG00000145241*67545337_67545455	435	33.2264954516723	105	0.4183908045977011	0	ENSG00000145241	67545454
1076	chr4	68349913	68350039	ENSG00000083896_0	1	ENSG00000083896*68349913_68350039	964	31.96873472629156	68	0.5674273858921162	0	ENSG00000083896	68350008
1077	chr4	73069604	73069707	ENSG00000163626_0	1	ENSG00000163626*73069604_73069707	71	18.43908891458577	11	0.2253521126760563	0	ENSG00000163626	73069656
1078	chr4	75514203	75514390	ENSG00000163743_0	1	ENSG00000163743*75514203_75514390	195	42.485291572496	19	0.3435897435897436	0	ENSG00000163743	75514348
1079	chr4	75673207	75673415	ENSG00000138757_0	1	ENSG00000138757*75673207_75673415	841	26.32489316217637	130	0.2960760998810939	0	ENSG00000138757	75673363
1080	chr4	75990841	75990913	ENSG00000198301_0	1	ENSG00000198301*75990841_75990913	446	8.48528137423857	104	0.6524663677130045	0	ENSG00000198301	75990890
1081	chr4	76148323	76148389	ENSG00000138750_0	1	ENSG00000138750*76148323_76148389	295	16.1245154965971	73	0.6644067796610169	0	ENSG00000138750	76148348
1082	chr4	77075891	77075943	ENSG00000118816_0	1	ENSG00000118816*77075891_77075943	3015	7.3484692283495345	956	0.6686567164179105	0	ENSG00000118816	77075940
1083	chr4	77075469	77075631	ENSG00000118816_10	1	ENSG00000118816*77075469_77075631	138	40.17461885320133	49	0.0797101449275362	10	ENSG00000118816	77075522
1084	chr4	77075637	77075743	ENSG00000118816_13	1	ENSG00000118816*77075637_77075743	88	28.548204847240395	19	0.0454545454545454	13	ENSG00000118816	77075669
1085	chr4	77075754	77075857	ENSG00000118816_15	1	ENSG00000118816*77075754_77075857	52	21.40093455903269	11	0.1923076923076923	15	ENSG00000118816	77075816
1086	chr4	82373848	82373971	ENSG00000138668_0	1	ENSG00000138668*82373848_82373971	354	16.46207763315433	44	0.4717514124293785	0	ENSG00000138668	82373941
1087	chr4	82373445	82373572	ENSG00000138668_5	1	ENSG00000138668*82373445_82373572	51	36.23534186398688	4	0.0588235294117647	5	ENSG00000138668	82373506
1088	chr4	82891071	82891208	ENSG00000138674_0	1	ENSG00000138674*82891071_82891208	388	27.47726332806817	37	0.1778350515463917	0	ENSG00000138674	82891093
1089	chr4	82900428	82900525	ENSG00000251022_0	1	ENSG00000251022*82900428_82900525	92	28.24889378365107	9	0.4565217391304347	0	ENSG00000251022	82900428
1090	chr4	83455724	83455805	ENSG00000163312_0	1	ENSG00000163312*83455724_83455805	304	13.114877048604	60	0.5032894736842105	0	ENSG00000163312	83455774
1091	chr4	87391100	87391136	ENSG00000198189_0	1	ENSG00000198189*87391100_87391136	1330	5.916079783099616	308	0.6857142857142857	0	ENSG00000198189	87391120
1092	chr4	88284583	88284716	ENSG00000163644_0	1	ENSG00000163644*88284583_88284716	347	22.64950330581225	44	0.5994236311239193	0	ENSG00000163644	88284654
1093	chr4	88284463	88284570	ENSG00000163644_1	1	ENSG00000163644*88284463_88284570	186	17.05872210923198	46	0.5053763440860215	1	ENSG00000163644	88284512
1094	chr4	99563560	99563698	ENSG00000145331_0	1	ENSG00000145331*99563560_99563698	62	32.7566787083184	7	0.4838709677419355	0	ENSG00000145331	99563649
1095	chr4	99894335	99894379	ENSG00000109270_0	1	ENSG00000109270*99894335_99894379	358	14.0	59	0.5195530726256983	0	ENSG00000109270	99894344
1096	chr4	102868733	102868848	ENSG00000109332_12	1	ENSG00000109332*102868733_102868848	56	22.93468988235943	12	0.375	12	ENSG00000109332	102868846
1097	chr4	105708581	105708742	ENSG00000138785_0	1	ENSG00000138785*105708581_105708742	129	33.18132004607411	13	0.5193798449612403	0	ENSG00000138785	105708612
1098	chr4	106316113	106316216	ENSG00000145348_0	1	ENSG00000145348*106316113_106316216	160	17.233687939614086	13	0.2875	0	ENSG00000145348	106316186
1099	chr4	107720084	107720186	ENSG00000138801_0	1	ENSG00000138801*107720084_107720186	267	12.12435565298214	40	0.4906367041198501	0	ENSG00000138801	107720185
1100	chr4	119300453	119300655	ENSG00000164096_0	1	ENSG00000164096*119300453_119300655	3375	34.26368339802363	269	0.4361481481481482	0	ENSG00000164096	119300521
1101	chr4	120066737	120066807	ENSG00000164109_0	1	ENSG00000164109*120066737_120066807	59	17.4928556845359	7	0.5254237288135594	0	ENSG00000164109	120066778
1102	chr4	121870346	121870439	ENSG00000138686_0	1	ENSG00000138686*121870346_121870439	224	18.33030277982336	24	0.53125	0	ENSG00000138686	121870422
1103	chr4	127965077	127965183	ENSG00000164073_0	1	ENSG00000164073*127965077_127965183	215	18.303005217723125	30	0.4325581395348837	0	ENSG00000164073	127965099
1104	chr4	128287687	128287773	ENSG00000164040_0	1	ENSG00000164040*128287687_128287773	91	13.74772708486752	18	0.0879120879120879	0	ENSG00000164040	128287764
1105	chr4	129093414	129093551	ENSG00000151466_0	1	ENSG00000151466*129093414_129093551	137	36.24913792078372	10	0.5182481751824818	0	ENSG00000151466	129093489
1106	chr4	139302416	139302491	ENSG00000109390_1	1	ENSG00000109390*139302416_139302491	112	23.194827009486403	13	0.4821428571428571	1	ENSG00000109390	139302421
1107	chr4	139453903	139453984	ENSG00000273247_0	1	ENSG00000273247*139453903_139453984	57	24.95996794869737	8	0.4912280701754385	0	ENSG00000273247	139453907
1108	chr4	145098108	145098209	ENSG00000164162_0	1	ENSG00000164162*145098108_145098209	197	12.884098726725126	42	0.5228426395939086	0	ENSG00000164162	145098146
1109	chr4	145180387	145180541	ENSG00000164164_0	1	ENSG00000164164*145180387_145180541	118	36.61966684720111	14	0.559322033898305	0	ENSG00000164164	145180456
1110	chr4	151760905	151760958	ENSG00000059691_0	1	ENSG00000059691*151760905_151760958	59	11.04536101718726	10	0.7288135593220338	0	ENSG00000059691	151760950
1111	chr4	152535990	152536043	ENSG00000109670_0	1	ENSG00000109670*152535990_152536043	54	12.96148139681572	8	0.5185185185185185	0	ENSG00000109670	152536014
1112	chr4	154550299	154550352	ENSG00000171566_0	1	ENSG00000171566*154550299_154550352	384	7.937253933193772	88	0.5338541666666666	0	ENSG00000171566	154550347
1113	chr4	165112747	165112869	ENSG00000170088_0	1	ENSG00000170088*165112747_165112869	141	17.435595774162696	23	0.3617021276595745	0	ENSG00000170088	165112810
1114	chr4	169612433	169612580	ENSG00000137601_0	1	ENSG00000137601*169612433_169612580	304	21.354156504062622	78	0.5723684210526315	0	ENSG00000137601	169612534
1115	chr4	173334246	173334381	ENSG00000164104_0	1	ENSG00000164104*173334246_173334381	2277	21.16601048851673	676	0.6561264822134387	0	ENSG00000164104	173334309
1116	chr4	174283497	174283638	ENSG00000164117_0	1	ENSG00000164117*174283497_174283638	239	20.784609690826528	45	0.2928870292887029	0	ENSG00000164117	174283618
1117	chr4	177442267	177442387	ENSG00000038002_0	1	ENSG00000038002*177442267_177442387	262	12.489995996796797	88	0.232824427480916	0	ENSG00000038002	177442343
1118	chr4	183658998	183659152	ENSG00000182552_0	1	ENSG00000182552*183658998_183659152	488	24.413111231467404	35	0.5368852459016393	0	ENSG00000182552	183659102
1119	chr4	185425864	185425930	ENSG00000109775_0	1	ENSG00000109775*185425864_185425930	126	20.566963801203133	13	0.4523809523809524	0	ENSG00000109775	185425881
1120	chr5	271623	271720	ENSG00000249915_0	1	ENSG00000249915*271623_271720	2056	16.401219466856727	763	0.2465953307392996	0	ENSG00000249915	271642
1121	chr5	5422641	5422747	ENSG00000164151_0	1	ENSG00000164151*5422641_5422747	309	16.703293088490067	101	0.4789644012944983	0	ENSG00000164151	5422676
1122	chr5	6633426	6633546	ENSG00000145545_0	1	ENSG00000145545*6633426_6633546	97	31.20897306865447	19	0.5567010309278351	0	ENSG00000145545	6633428
1123	chr5	10250237	10250426	ENSG00000150753_0	1	ENSG00000150753*10250237_10250426	799	19.313207915827967	117	0.4493116395494368	0	ENSG00000150753	10250298
1124	chr5	10353697	10353789	ENSG00000145495_0	1	ENSG00000145495*10353697_10353789	246	21.93171219946131	52	0.6951219512195121	0	ENSG00000145495	10353715
1125	chr5	31532288	31532355	ENSG00000082213_0	1	ENSG00000082213*31532288_31532355	167	11.090536506409418	52	0.4550898203592814	0	ENSG00000082213	31532300
1126	chr5	33440887	33441116	ENSG00000113407_0	1	ENSG00000113407*33440887_33441116	309	21.97726097583591	50	0.5436893203883495	0	ENSG00000113407	33440992
1127	chr5	34915678	34915821	ENSG00000113460_0	1	ENSG00000113460*34915678_34915821	360	11.74734012447073	78	0.3472222222222222	0	ENSG00000113460	34915708
1128	chr5	34929562	34929697	ENSG00000168724_0	1	ENSG00000168724*34929562_34929697	134	31.400636936215164	23	0.5074626865671642	0	ENSG00000168724	34929589
1129	chr5	34929845	34929986	ENSG00000168724_1	1	ENSG00000168724*34929845_34929986	74	26.60826939130014	22	0.2297297297297297	1	ENSG00000168724	34929889
1130	chr5	36152040	36152165	ENSG00000145604_0	1	ENSG00000145604*36152040_36152165	183	19.313207915827967	27	0.5300546448087432	0	ENSG00000145604	36152110
1131	chr5	37379284	37379391	ENSG00000082068_0	1	ENSG00000082068*37379284_37379391	303	16.822603841260722	47	0.6732673267326733	0	ENSG00000082068	37379317
1132	chr5	41904245	41904388	ENSG00000205765_0	1	ENSG00000205765*41904245_41904388	303	12.449899597988733	116	0.4752475247524752	0	ENSG00000205765	41904343
1133	chr5	41925253	41925383	ENSG00000151876_0	1	ENSG00000151876*41925253_41925383	114	19.4164878389476	18	0.4824561403508772	0	ENSG00000151876	41925281
1134	chr5	43121488	43121658	ENSG00000172262_0	1	ENSG00000172262*43121488_43121658	218	34.45286635390443	28	0.4587155963302752	0	ENSG00000172262	43121547
1135	chr5	43120847	43120968	ENSG00000172262_1	1	ENSG00000172262*43120847_43120968	93	15.811388300841896	39	0.4946236559139785	1	ENSG00000172262	43120913
1136	chr5	44808946	44809067	ENSG00000112996_0	1	ENSG00000112996*44808946_44809067	392	10.954451150103322	140	0.4413265306122449	0	ENSG00000112996	44808946
1137	chr5	52800020	52800177	ENSG00000152684_0	1	ENSG00000152684*52800020_52800177	235	26.40075756488817	56	0.574468085106383	0	ENSG00000152684	52800111
1138	chr5	57173992	57174152	ENSG00000062194_0	1	ENSG00000062194*57173992_57174152	777	21.517434791350013	335	0.601029601029601	0	ENSG00000062194	57174084
1139	chr5	62412746	62412804	ENSG00000086200_0	1	ENSG00000086200*62412746_62412804	60	7.681145747868608	24	0.6666666666666666	0	ENSG00000086200	62412775
1140	chr5	64768929	64769032	ENSG00000153015_0	1	ENSG00000153015*64768929_64769032	207	13.228756555322953	92	0.5410628019323671	0	ENSG00000153015	64768939
1141	chr5	65563272	65563437	ENSG00000113593_0	1	ENSG00000113593*65563272_65563437	557	44.54211490264017	172	0.5978456014362658	0	ENSG00000113593	65563295
1142	chr5	65625003	65625066	ENSG00000113597_0	1	ENSG00000113597*65625003_65625066	104	14.45683229480096	11	0.5673076923076923	0	ENSG00000113597	65625037
1143	chr5	66144191	66144397	ENSG00000153914_0	1	ENSG00000153914*66144191_66144397	322	44.77722635447622	31	0.5062111801242236	0	ENSG00000153914	66144299
1144	chr5	69093948	69094103	ENSG00000145740_0	1	ENSG00000145740*69093948_69094103	330	35.4682957019364	39	0.4515151515151515	0	ENSG00000145740	69094043
1145	chr5	69217759	69217859	ENSG00000134056_0	1	ENSG00000134056*69217759_69217859	892	18.33030277982336	148	0.5661434977578476	0	ENSG00000134056	69217805
1146	chr5	69234831	69234977	ENSG00000134058_0	1	ENSG00000134058*69234831_69234977	122	24.919871588754223	22	0.4098360655737705	0	ENSG00000134058	69234888
1147	chr5	69369786	69369905	ENSG00000152942_0	1	ENSG00000152942*69369786_69369905	150	19.078784028338912	27	0.4733333333333333	0	ENSG00000152942	69369817
1148	chr5	71455652	71455688	ENSG00000145734_0	1	ENSG00000145734*71455652_71455688	113	11.832159566199232	31	0.2654867256637168	0	ENSG00000145734	71455652
1149	chr5	71587295	71587427	ENSG00000131844_0	1	ENSG00000131844*71587295_71587427	187	22.84731931759173	74	0.6256684491978609	0	ENSG00000131844	71587339
1150	chr5	73498410	73498552	ENSG00000145741_0	1	ENSG00000145741*73498410_73498552	9603	6.708203932499369	3240	0.722482557534104	0	ENSG00000145741	73498442
1151	chr5	73565727	73565802	ENSG00000164338_0	1	ENSG00000164338*73565727_73565802	74	16.792855623746664	18	0.4459459459459459	0	ENSG00000164338	73565772
1152	chr5	74767145	74767357	ENSG00000164346_0	1	ENSG00000164346*74767145_74767357	1623	12.68857754044952	674	0.5878003696857671	0	ENSG00000164346	74767251
1153	chr5	75337175	75337276	ENSG00000113161_0	1	ENSG00000113161*75337175_75337276	106	16.583123951777	19	0.4716981132075472	0	ENSG00000113161	75337214
1154	chr5	75511859	75511904	ENSG00000122008_0	1	ENSG00000122008*75511859_75511904	251	5.0990195135927845	136	0.5657370517928287	0	ENSG00000122008	75511890
1155	chr5	77030347	77030482	ENSG00000164252_0	1	ENSG00000164252*77030347_77030482	562	19.570385790780925	99	0.4519572953736654	0	ENSG00000164252	77030400
1156	chr5	78360610	78360665	ENSG00000085365_0	1	ENSG00000085365*78360610_78360665	111	13.114877048604	47	0.4324324324324324	0	ENSG00000085365	78360616
1157	chr5	80408012	80408146	ENSG00000039319_0	1	ENSG00000039319*80408012_80408146	281	26.038433132583076	74	0.3345195729537366	0	ENSG00000039319	80408060
1158	chr5	83077505	83077614	ENSG00000152422_0	1	ENSG00000152422*83077505_83077614	73	26.40075756488817	22	0.5342465753424658	0	ENSG00000152422	83077592
1159	chr5	86617927	86618086	ENSG00000127184_0	1	ENSG00000127184*86617927_86618086	9904	20.76053949202669	5339	0.7172859450726979	0	ENSG00000127184	86617940
1160	chr5	94618668	94618756	ENSG00000133302_0	1	ENSG00000133302*94618668_94618756	153	13.341664064126334	34	0.5228758169934641	0	ENSG00000133302	94618678
1161	chr5	95555100	95555229	ENSG00000164291_0	1	ENSG00000164291*95555100_95555229	104	24.979991993593597	30	0.4711538461538461	0	ENSG00000164291	95555148
1162	chr5	100535374	100535463	ENSG00000174132_0	1	ENSG00000174132*100535374_100535463	61	19.493588689617926	12	0.639344262295082	0	ENSG00000174132	100535380
1163	chr5	103120237	103120429	ENSG00000145725_0	1	ENSG00000145725*103120237_103120429	266	44.384682042344295	36	0.4135338345864661	0	ENSG00000145725	103120359
1164	chr5	110738984	110739164	ENSG00000164209_0	1	ENSG00000164209*110738984_110739164	282	21.047565179849187	92	0.5070921985815603	0	ENSG00000164209	110739037
1165	chr5	111092302	111092401	ENSG00000134987_0	1	ENSG00000134987*111092302_111092401	172	18.0	45	0.3488372093023256	0	ENSG00000134987	111092344
1166	chr5	112160828	112160905	ENSG00000224032_0	1	ENSG00000224032*112160828_112160905	1143	5.830951894845301	392	0.6762904636920385	0	ENSG00000224032	112160864
1167	chr5	112707497	112707648	ENSG00000134982_0	1	ENSG00000134982*112707497_112707648	207	46.281745861624536	28	0.5845410628019324	0	ENSG00000134982	112707604
1168	chr5	112861211	112861374	ENSG00000153037_0	1	ENSG00000153037*112861211_112861374	1155	16.0	309	0.5913419913419914	0	ENSG00000153037	112861304
1169	chr5	112976709	112976858	ENSG00000172795_0	1	ENSG00000172795*112976709_112976858	743	25.72936066053721	118	0.4952893674293405	0	ENSG00000172795	112976809
1170	chr5	115841869	115842098	ENSG00000177879_0	1	ENSG00000177879*115841869_115842098	1031	25.70992026436488	227	0.1823472356935014	0	ENSG00000177879	115841931
1171	chr5	119071363	119071469	ENSG00000172869_0	1	ENSG00000172869*119071363_119071469	127	23.95829710142188	20	0.5433070866141733	0	ENSG00000172869	119071377
1172	chr5	119070964	119071125	ENSG00000172869_1	1	ENSG00000172869*119070964_119071125	76	36.42801120017397	11	0.4078947368421052	1	ENSG00000172869	119071086
1173	chr5	119071138	119071256	ENSG00000172869_2	1	ENSG00000172869*119071138_119071256	60	33.645207682521445	8	0.4333333333333333	2	ENSG00000172869	119071172
1174	chr5	119452472	119452600	ENSG00000133835_0	1	ENSG00000133835*119452472_119452600	148	19.157244060668017	41	0.5945945945945946	0	ENSG00000133835	119452496
1175	chr5	131170943	131171001	ENSG00000186687_0	1	ENSG00000186687*131170943_131171001	139	15.588457268119896	42	0.4964028776978417	0	ENSG00000186687	131170983
1176	chr5	131253011	131253081	ENSG00000158985_1	1	ENSG00000158985*131253011_131253081	153	19.313207915827967	29	0.3790849673202614	1	ENSG00000158985	131253052
1177	chr5	132556911	132557047	ENSG00000113522_0	1	ENSG00000113522*132556911_132557047	197	23.89560629069704	39	0.5228426395939086	0	ENSG00000113522	132556980
1178	chr5	132866629	132866708	ENSG00000164405_0	1	ENSG00000164405*132866629_132866708	3374	7.615773105863909	869	0.485180794309425	0	ENSG00000164405	132866645
1179	chr5	133052012	133052100	ENSG00000170606_0	1	ENSG00000170606*133052012_133052100	397	15.524174696260024	75	0.5793450881612091	0	ENSG00000170606	133052033
1180	chr5	134371468	134371632	ENSG00000119048_0	1	ENSG00000119048*134371468_134371632	1782	30.479501308256346	458	0.5953984287317621	0	ENSG00000119048	134371468
1181	chr5	134738547	134738622	ENSG00000164615_0	1	ENSG00000164615*134738547_134738622	313	11.31370849898476	113	0.6741214057507987	0	ENSG00000164615	134738551
1182	chr5	134845927	134846110	ENSG00000181904_0	1	ENSG00000181904*134845927_134846110	442	39.50949253027682	77	0.5113122171945701	0	ENSG00000181904	134845995
1183	chr5	138338236	138338287	ENSG00000120709_0	1	ENSG00000120709*138338236_138338287	224	2.8284271247461903	185	0.6607142857142857	0	ENSG00000120709	138338265
1184	chr5	139341816	139341956	ENSG00000120727_0	1	ENSG00000120727*139341816_139341956	3383	14.832396974191326	754	0.2849541826780963	0	ENSG00000120727	139341861
1185	chr5	140107777	140107903	ENSG00000185129_0	1	ENSG00000185129*140107777_140107903	148	20.396078054371134	27	0.5540540540540541	0	ENSG00000185129	140107819
1186	chr5	140108030	140108171	ENSG00000185129_2	1	ENSG00000185129*140108030_140108171	55	46.216880033165374	13	0.5636363636363636	2	ENSG00000185129	140108145
1187	chr5	140401813	140401932	ENSG00000131503_0	1	ENSG00000131503*140401813_140401932	597	23.53720459187964	178	0.4522613065326633	0	ENSG00000131503	140401843
1188	chr5	140564827	140564901	ENSG00000176087_0	1	ENSG00000176087*140564827_140564901	154	6.4031242374328485	69	0.6168831168831169	0	ENSG00000176087	140564827
1189	chr5	140647750	140647908	ENSG00000113141_0	1	ENSG00000113141*140647750_140647908	1490	18.520259177452136	225	0.4	0	ENSG00000113141	140647825
1190	chr5	140664798	140664941	ENSG00000120314_0	1	ENSG00000120314*140664798_140664941	261	23.43074902771996	54	0.5632183908045977	0	ENSG00000120314	140664852
1191	chr5	140691432	140691540	ENSG00000112855_0	1	ENSG00000112855*140691432_140691540	295	16.852299546352718	73	0.4542372881355932	0	ENSG00000112855	140691454
1192	chr5	140700302	140700462	ENSG00000146007_0	1	ENSG00000146007*140700302_140700462	1400	8.660254037844387	808	0.6642857142857143	0	ENSG00000146007	140700446
1193	chr5	141923854	141923941	ENSG00000081791_0	1	ENSG00000081791*141923854_141923941	160	13.19090595827292	97	0.15	0	ENSG00000081791	141923867
1194	chr5	141969081	141969265	ENSG00000013561_0	1	ENSG00000013561*141969081_141969265	245	40.7308237088326	34	0.3510204081632653	0	ENSG00000013561	141969104
1195	chr5	146203604	146203649	ENSG00000091009_0	1	ENSG00000091009*146203604_146203649	204	9.899494936611664	43	0.5931372549019608	0	ENSG00000091009	146203604
1196	chr5	146447313	146447420	ENSG00000113649_0	1	ENSG00000113649*146447313_146447420	328	11.135528725660045	76	0.1432926829268292	0	ENSG00000113649	146447332
1197	chr5	148383934	148384021	ENSG00000145868_0	1	ENSG00000145868*148383934_148384021	186	22.978250586152114	30	0.510752688172043	0	ENSG00000145868	148383954
1198	chr5	149345430	149345625	ENSG00000164284_0	1	ENSG00000164284*149345430_149345625	78	24.454038521274967	19	0.6666666666666666	0	ENSG00000164284	149345518
1199	chr5	150357629	150357740	ENSG00000070814_0	1	ENSG00000070814*150357629_150357740	242	18.2208671582886	53	0.2190082644628099	0	ENSG00000070814	150357692
1200	chr5	151253082	151253215	ENSG00000196743_0	1	ENSG00000196743*151253082_151253215	63	38.48376280978771	22	0.6507936507936508	0	ENSG00000196743	151253184
1201	chr5	151447595	151447711	ENSG00000123643_0	1	ENSG00000123643*151447595_151447711	96	13.152946437965904	21	0.3229166666666667	0	ENSG00000123643	151447602
1202	chr5	151771853	151772019	ENSG00000145907_0	1	ENSG00000145907*151771853_151772019	1027	12.041594578792296	458	0.4294060370009737	0	ENSG00000145907	151771953
1203	chr5	157731420	157731485	ENSG00000113272_0	1	ENSG00000113272*157731420_157731485	152	14.866068747318506	74	0.5263157894736842	0	ENSG00000113272	157731424
1204	chr5	160009112	160009168	ENSG00000113312_0	1	ENSG00000113312*160009112_160009168	721	10.583005244258365	198	0.507628294036061	0	ENSG00000113312	160009154
1205	chr5	163437568	163437741	ENSG00000113328_0	1	ENSG00000113328*163437568_163437741	1018	9.643650760992957	543	0.293713163064833	0	ENSG00000113328	163437591
1206	chr5	163505534	163505741	ENSG00000038274_0	1	ENSG00000038274*163505534_163505741	1827	21.330729007701542	607	0.4542966611932129	0	ENSG00000038274	163505618
1207	chr5	168486450	168486489	ENSG00000113643_0	1	ENSG00000113643*168486450_168486489	342	8.06225774829855	82	0.5672514619883041	0	ENSG00000113643	168486469
1208	chr5	172959419	172959516	ENSG00000037241_0	1	ENSG00000037241*172959419_172959516	476	11.74734012447073	148	0.5651260504201681	0	ENSG00000037241	172959450
1209	chr5	176388750	176388830	ENSG00000146066_0	1	ENSG00000146066*176388750_176388830	4694	12.12435565298214	2202	0.6989774179804005	0	ENSG00000146066	176388750
1210	chr5	176389328	176389449	ENSG00000146066_1	1	ENSG00000146066*176389328_176389449	127	37.322915213043046	21	0.0157480314960629	1	ENSG00000146066	176389432
1211	chr5	176388845	176388962	ENSG00000146066_2	1	ENSG00000146066*176388845_176388962	84	29.647934160747187	16	0.0119047619047619	2	ENSG00000146066	176388863
1212	chr5	176389141	176389272	ENSG00000146066_3	1	ENSG00000146066*176389141_176389272	65	23.45207879911715	10	0.4461538461538462	3	ENSG00000146066	176389197
1213	chr5	176389460	176389555	ENSG00000146066_4	1	ENSG00000146066*176389460_176389555	55	24.576411454889016	17	0.0181818181818181	4	ENSG00000146066	176389479
1214	chr5	176448265	176448462	ENSG00000113194_0	1	ENSG00000113194*176448265_176448462	210	18.0	67	0.4380952380952381	0	ENSG00000113194	176448384
1215	chr5	176647386	176647541	ENSG00000048140_0	1	ENSG00000048140*176647386_176647541	131	34.49637662132068	18	0.2824427480916031	0	ENSG00000048140	176647480
1216	chr5	177022695	177022740	ENSG00000113761_0	1	ENSG00000113761*177022695_177022740	107	13.228756555322953	34	0.514018691588785	0	ENSG00000113761	177022695
1217	chr5	177357923	177357971	ENSG00000169220_0	1	ENSG00000169220*177357923_177357971	80	8.306623862918075	50	0.775	0	ENSG00000169220	177357923
1218	chr5	177426657	177426797	ENSG00000198055_0	1	ENSG00000198055*177426657_177426797	316	20.952326839756964	45	0.2943037974683544	0	ENSG00000198055	177426703
1219	chr5	177592202	177592327	ENSG00000184840_0	1	ENSG00000184840*177592202_177592327	148	29.206163733020468	99	0.1351351351351351	0	ENSG00000184840	177592203
1220	chr5	179732821	179732856	ENSG00000161021_0	1	ENSG00000161021*179732821_179732856	65	5.385164807134504	33	0.4769230769230769	0	ENSG00000161021	179732830
1221	chr5	6632883	6633029	ENSG00000037474_0	1	ENSG00000037474*6632883_6633029	249	16.15549442140351	25	0.253012048192771	0	ENSG00000037474	6632999
1222	chr5	31531995	31532079	ENSG00000113360_0	1	ENSG00000113360*31531995_31532079	107	13.152946437965904	26	0.3457943925233644	0	ENSG00000113360	31532025
1223	chr5	32312780	32312933	ENSG00000150712_0	1	ENSG00000150712*32312780_32312933	119	27.073972741361768	18	0.3865546218487395	0	ENSG00000150712	32312875
1224	chr5	34007964	34008050	ENSG00000242110_0	1	ENSG00000242110*34007964_34008050	66	21.2602916254693	16	0.3636363636363636	0	ENSG00000242110	34008000
1225	chr5	34915421	34915614	ENSG00000113456_0	1	ENSG00000113456*34915421_34915614	215	36.76955262170047	26	0.3534883720930232	0	ENSG00000113456	34915495
1226	chr5	37370955	37371057	ENSG00000113569_0	1	ENSG00000113569*37370955_37371057	78	17.663521732655695	16	0.5512820512820513	0	ENSG00000113569	37371054
1227	chr5	40834470	40834558	ENSG00000145592_0	1	ENSG00000145592*40834470_40834558	929	21.563858652847824	206	0.0893433799784714	0	ENSG00000145592	40834520
1228	chr5	43313345	43313450	ENSG00000112972_0	1	ENSG00000112972*43313345_43313450	111	25.78759391645525	10	0.3423423423423423	0	ENSG00000112972	43313362
1229	chr5	54310440	54310533	ENSG00000185305_0	1	ENSG00000185305*54310440_54310533	81	21.840329667841555	15	0.7901234567901234	0	ENSG00000185305	54310509
1230	chr5	62403812	62403888	ENSG00000086189_0	1	ENSG00000086189*62403812_62403888	348	12.727922061357855	72	0.5718390804597702	0	ENSG00000086189	62403853
1231	chr5	64768523	64768643	ENSG00000153006_0	1	ENSG00000153006*64768523_64768643	814	23.643180835073775	115	0.515970515970516	0	ENSG00000153006	64768605
1232	chr5	65563045	65563119	ENSG00000123219_0	1	ENSG00000123219*65563045_65563119	93	14.866068747318506	20	0.3763440860215054	0	ENSG00000123219	65563118
1233	chr5	65624232	65624308	ENSG00000113595_0	1	ENSG00000113595*65624232_65624308	127	13.856406460551018	27	0.5433070866141733	0	ENSG00000113595	65624271
1234	chr5	69369460	69369500	ENSG00000085231_0	1	ENSG00000085231*69369460_69369500	166	8.717797887081348	45	0.2349397590361445	0	ENSG00000085231	69369471
1235	chr5	69369363	69369511	ENSG00000273841_0	1	ENSG00000273841*69369363_69369511	259	21.213203435596427	66	0.3204633204633205	0	ENSG00000273841	69369471
1236	chr5	72320148	72320212	ENSG00000113048_0	1	ENSG00000113048*72320148_72320212	295	7.211102550927978	97	0.6271186440677966	0	ENSG00000113048	72320190
1237	chr5	73565499	73565618	ENSG00000164331_0	1	ENSG00000164331*73565499_73565618	141	16.852299546352718	27	0.375886524822695	0	ENSG00000164331	73565590
1238	chr5	73565263	73565455	ENSG00000164331_1	1	ENSG00000164331*73565263_73565455	117	26.92582403567252	7	0.5213675213675214	1	ENSG00000164331	73565351
1239	chr5	74767000	74767089	ENSG00000164347_0	1	ENSG00000164347*74767000_74767089	99	21.88606862823929	14	0.3434343434343434	0	ENSG00000164347	74767065
1240	chr5	75511535	75511707	ENSG00000113163_0	1	ENSG00000113163*75511535_75511707	170	18.97366596101028	28	0.3	0	ENSG00000113163	75511576
1241	chr5	75717305	75717399	ENSG00000152359_0	1	ENSG00000152359*75717305_75717399	148	21.118712081942878	18	0.5608108108108109	0	ENSG00000152359	75717388
1242	chr5	77776203	77776337	ENSG00000171530_0	1	ENSG00000171530*77776203_77776337	3972	18.920887928424506	484	0.6044813695871097	0	ENSG00000171530	77776234
1243	chr5	78294578	78294696	ENSG00000132842_0	1	ENSG00000132842*78294578_78294696	427	16.822603841260722	61	0.4988290398126463	0	ENSG00000132842	78294643
1244	chr5	78360298	78360400	ENSG00000245556_0	1	ENSG00000245556*78360298_78360400	120	19.235384061671343	12	0.45	0	ENSG00000245556	78360345
1245	chr5	82278274	82278343	ENSG00000186468_2	1	ENSG00000186468*82278274_82278343	213	11.224972160321824	31	0.488262910798122	2	ENSG00000186468	82278319
1246	chr5	83077320	83077408	ENSG00000174695_0	1	ENSG00000174695*83077320_83077408	841	19.849433241279208	128	0.5802615933412604	0	ENSG00000174695	83077323
1247	chr5	87412711	87412881	ENSG00000134480_0	1	ENSG00000134480*87412711_87412881	772	26.758176320519304	58	0.4520725388601036	0	ENSG00000134480	87412855
1248	chr5	90409645	90409732	ENSG00000153140_0	1	ENSG00000153140*90409645_90409732	159	10.44030650891055	48	0.2075471698113207	0	ENSG00000153140	90409707
1249	chr5	90529471	90529535	ENSG00000176018_0	1	ENSG00000176018*90529471_90529535	206	16.06237840420901	21	0.3689320388349514	0	ENSG00000176018	90529526
1250	chr5	97183130	97183198	ENSG00000058729_0	1	ENSG00000058729*97183130_97183198	179	14.696938456699067	30	0.5418994413407822	0	ENSG00000058729	97183193
1251	chr5	98928833	98928909	ENSG00000153922_0	1	ENSG00000153922*98928833_98928909	532	20.591260281974	44	0.306390977443609	0	ENSG00000153922	98928883
1252	chr5	98928708	98928784	ENSG00000153922_1	1	ENSG00000153922*98928708_98928784	53	28.861739379323623	9	0.5283018867924528	1	ENSG00000153922	98928718
1253	chr5	108381280	108381403	ENSG00000145743_0	1	ENSG00000145743*108381280_108381403	53	22.516660498395403	6	0.6415094339622641	0	ENSG00000145743	108381355
1254	chr5	109409840	109409925	ENSG00000198961_0	1	ENSG00000198961*109409840_109409925	503	23.40939982143925	70	0.3379721669980119	0	ENSG00000198961	109409862
1255	chr5	115625882	115626031	ENSG00000134970_0	1	ENSG00000134970*115625882_115626031	376	18.867962264113206	88	0.4388297872340425	0	ENSG00000134970	115625961
1256	chr5	115841461	115841540	ENSG00000145782_0	1	ENSG00000145782*115841461_115841540	889	7.211102550927978	238	0.5399325084364455	0	ENSG00000145782	115841516
1257	chr5	123423231	123423391	ENSG00000168944_0	1	ENSG00000168944*123423231_123423391	156	30.7571129984594	20	0.4743589743589743	0	ENSG00000168944	123423295
1258	chr5	131635115	131635187	ENSG00000158987_0	1	ENSG00000158987*131635115_131635187	215	11.04536101718726	23	0.5255813953488372	0	ENSG00000158987	131635180
1259	chr5	131796875	131797013	ENSG00000217128_0	1	ENSG00000217128*131796875_131797013	352	20.248456731316587	65	0.53125	0	ENSG00000217128	131796964
1260	chr5	132737418	132737550	ENSG00000131437_0	1	ENSG00000131437*132737418_132737550	207	21.14237451186597	25	0.4830917874396135	0	ENSG00000131437	132737497
1261	chr5	132963407	132963586	ENSG00000072364_0	1	ENSG00000072364*132963407_132963586	566	45.0	81	0.4717314487632509	0	ENSG00000072364	132963479
1262	chr5	132963254	132963361	ENSG00000072364_1	1	ENSG00000072364*132963254_132963361	55	21.77154105707724	8	0.3818181818181818	1	ENSG00000072364	132963273
1263	chr5	133968454	133968600	ENSG00000113583_0	1	ENSG00000113583*133968454_133968600	316	17.233687939614086	35	0.4810126582278481	0	ENSG00000113583	133968576
1264	chr5	134176857	134176989	ENSG00000113558_0	1	ENSG00000113558*134176857_134176989	6029	12.288205727444508	2514	0.6886714214629291	0	ENSG00000113558	134176901
1265	chr5	134225936	134226025	ENSG00000113575_0	1	ENSG00000113575*134225936_134226025	812	12.12435565298214	257	0.6527093596059114	0	ENSG00000113575	134226022
1266	chr5	134632727	134632803	ENSG00000152700_0	1	ENSG00000152700*134632727_134632803	436	16.0312195418814	52	0.4885321100917431	0	ENSG00000152700	134632776
1267	chr5	137754203	137754317	ENSG00000177733_0	1	ENSG00000177733*137754203_137754317	1508	10.862780491200215	358	0.593501326259947	0	ENSG00000177733	137754308
1268	chr5	137754039	137754189	ENSG00000177733_1	1	ENSG00000177733*137754039_137754189	100	36.4417343165772	7	0.41	1	ENSG00000177733	137754156
1269	chr5	138213192	138213292	ENSG00000094880_0	1	ENSG00000094880*138213192_138213292	159	8.774964387392123	58	0.4654088050314465	0	ENSG00000094880	138213274
1270	chr5	138543023	138543187	ENSG00000120705_0	1	ENSG00000120705*138543023_138543187	486	23.473389188611005	114	0.5370370370370371	0	ENSG00000120705	138543116
1271	chr5	138575252	138575364	ENSG00000113013_0	1	ENSG00000113013*138575252_138575364	739	24.35159132377184	133	0.5561569688768606	0	ENSG00000113013	138575352
1272	chr5	139198269	139198368	ENSG00000120725_0	1	ENSG00000120725*139198269_139198368	69	20.223748416156685	14	0.4347826086956521	0	ENSG00000120725	139198319
1273	chr5	140303038	140303064	ENSG00000113068_0	1	ENSG00000113068*140303038_140303064	664	6.6332495807108	186	0.2469879518072289	0	ENSG00000113068	140303041
1274	chr5	140564221	140564355	ENSG00000113108_0	1	ENSG00000113108*140564221_140564355	200	18.49324200890693	39	0.59	0	ENSG00000113108	140564295
1275	chr5	140647484	140647650	ENSG00000131495_0	1	ENSG00000131495*140647484_140647650	2207	19.1049731745428	417	0.2120525600362483	0	ENSG00000131495	140647580
1276	chr5	140647663	140647736	ENSG00000131495_1	1	ENSG00000131495*140647663_140647736	166	14.142135623730953	31	0.6807228915662651	1	ENSG00000131495	140647731
1277	chr5	140647259	140647385	ENSG00000131495_2	1	ENSG00000131495*140647259_140647385	60	28.861739379323623	5	0.2333333333333333	2	ENSG00000131495	140647329
1278	chr5	140691258	140691351	ENSG00000170445_0	1	ENSG00000170445*140691258_140691351	519	16.06237840420901	152	0.6551059730250481	0	ENSG00000170445	140691318
1279	chr5	141618873	141618989	ENSG00000131504_0	1	ENSG00000131504*141618873_141618989	345	14.106735979665885	95	0.2782608695652174	0	ENSG00000131504	141618922
1280	chr5	144170529	144170648	ENSG00000145817_0	1	ENSG00000145817*144170529_144170648	564	21.6794833886788	56	0.5230496453900709	0	ENSG00000145817	144170603
1281	chr5	146182441	146182601	ENSG00000133706_0	1	ENSG00000133706*146182441_146182601	315	22.09072203437452	34	0.4476190476190476	0	ENSG00000133706	146182574
1282	chr5	149551276	149551422	ENSG00000113712_0	1	ENSG00000113712*149551276_149551422	821	27.85677655436824	100	0.5432399512789281	0	ENSG00000113712	149551337
1283	chr5	150449592	150449689	ENSG00000164587_2	1	ENSG00000164587*150449592_150449689	137	12.529964086141668	23	0.583941605839416	2	ENSG00000164587	150449657
1284	chr5	150700933	150701028	ENSG00000086589_0	1	ENSG00000086589*150700933_150701028	633	28.6705423736629	83	0.6461295418641391	0	ENSG00000086589	150701013
1285	chr5	150758917	150759045	ENSG00000132912_0	1	ENSG00000132912*150758917_150759045	477	9.797958971132712	51	0.6205450733752621	0	ENSG00000132912	150758968
1286	chr5	157142773	157142861	ENSG00000155868_0	1	ENSG00000155868*157142773_157142861	52	17.4928556845359	11	0.4615384615384615	0	ENSG00000155868	157142820
1287	chr5	160119342	160119401	ENSG00000170234_0	1	ENSG00000170234*160119342_160119401	226	19.949937343260004	26	0.5	0	ENSG00000170234	160119348
1288	chr5	163459986	163460053	ENSG00000170584_0	1	ENSG00000170584*163459986_163460053	683	11.135528725660045	121	0.3030746705710102	0	ENSG00000170584	163460040
1289	chr5	172006476	172006637	ENSG00000072803_0	1	ENSG00000072803*172006476_172006637	616	26.0	84	0.3733766233766233	0	ENSG00000072803	172006589
1290	chr5	173616520	173616610	ENSG00000145919_0	1	ENSG00000145919*173616520_173616610	218	16.30950643030009	41	0.5412844036697247	0	ENSG00000145919	173616601
1291	chr5	175968162	175968270	ENSG00000051596_0	1	ENSG00000051596*175968162_175968270	632	18.97366596101028	73	0.430379746835443	0	ENSG00000051596	175968220
1292	chr5	176361664	176361759	ENSG00000122203_0	1	ENSG00000122203*176361664_176361759	441	15.937377450509228	98	0.1269841269841269	0	ENSG00000122203	176361715
1293	chr5	176388456	176388586	ENSG00000048162_0	1	ENSG00000048162*176388456_176388586	235	12.12435565298214	34	0.3702127659574468	0	ENSG00000048162	176388551
1294	chr5	177351546	177351620	ENSG00000169223_0	1	ENSG00000169223*177351546_177351620	1332	6.708203932499369	164	0.1869369369369369	0	ENSG00000169223	177351615
1295	chr5	177516833	177516909	ENSG00000183258_0	1	ENSG00000183258*177516833_177516909	68	15.033296378372908	9	0.1176470588235294	0	ENSG00000183258	177516860
1296	chr5	178153770	178153903	ENSG00000145912_0	1	ENSG00000145912*178153770_178153903	1018	29.597297173897484	114	0.4803536345776031	0	ENSG00000145912	178153816
1297	chr5	178730556	178730611	ENSG00000169131_0	1	ENSG00000169131*178730556_178730611	161	15.066519173319364	60	0.3540372670807453	0	ENSG00000169131	178730609
1298	chr5	180810040	180810115	ENSG00000131446_5	1	ENSG00000131446*180810040_180810115	69	16.34013463836819	10	0.3623188405797101	5	ENSG00000131446	180810086
1299	chr5	181243843	181243909	ENSG00000204628_0	1	ENSG00000204628*181243843_181243909	9394	3.0	2304	0.7171598892910368	0	ENSG00000204628	181243857
1300	chr5	181243691	181243840	ENSG00000204628_1	1	ENSG00000204628*181243691_181243840	156	41.98809355043403	13	0.1602564102564102	1	ENSG00000204628	181243717
1301	chr6	7389792	7389880	ENSG00000124784_0	1	ENSG00000124784*7389792_7389880	189	16.0	52	0.2433862433862433	0	ENSG00000124784	7389806
1302	chr6	10747758	10747859	ENSG00000137210_0	1	ENSG00000137210*10747758_10747859	1925	21.0	347	0.535064935064935	0	ENSG00000137210	10747804
1303	chr6	13574568	13574638	ENSG00000124523_0	1	ENSG00000124523*13574568_13574638	90	14.422205101855956	27	0.5111111111111111	0	ENSG00000124523	13574598
1304	chr6	13615334	13615487	ENSG00000225921_0	1	ENSG00000225921*13615334_13615487	1464	16.1245154965971	547	0.4993169398907104	0	ENSG00000225921	13615338
1305	chr6	18155336	18155518	ENSG00000165097_0	1	ENSG00000165097*18155336_18155518	82	37.70941526992961	9	0.4390243902439024	0	ENSG00000165097	18155497
1306	chr6	24667038	24667190	ENSG00000112304_0	1	ENSG00000112304*24667038_24667190	112	41.83300132670378	16	0.4375	0	ENSG00000112304	24667076
1307	chr6	24774930	24775020	ENSG00000112312_0	1	ENSG00000112312*24774930_24775020	107	19.92485884517128	18	0.2242990654205607	0	ENSG00000112312	24774936
1308	chr6	26103884	26104031	ENSG00000197061_0	1	ENSG00000197061*26103884_26104031	8196	4.242640687119285	5903	0.6993655441678868	0	ENSG00000197061	26103932
1309	chr6	26538365	26538494	ENSG00000182952_0	1	ENSG00000182952*26538365_26538494	875	18.49324200890693	231	0.4925714285714285	0	ENSG00000182952	26538367
1310	chr6	26596952	26597021	ENSG00000146109_0	1	ENSG00000146109*26596952_26597021	866	9.746794344808963	415	0.6224018475750578	0	ENSG00000146109	26596975
1311	chr6	27838544	27838606	ENSG00000233822_0	1	ENSG00000233822*27838544_27838606	51	14.071247279470288	20	0.6078431372549019	0	ENSG00000233822	27838568
1312	chr6	28267017	28267207	ENSG00000197062_0	1	ENSG00000197062*28267017_28267207	198	28.879058156387305	45	0.5151515151515151	0	ENSG00000197062	28267142
1313	chr6	29723372	29723535	ENSG00000204642_0	1	ENSG00000204642*29723372_29723535	2653	17.88854381999832	1199	0.4078401809272521	0	ENSG00000204642	29723426
1314	chr6	29724170	29724290	ENSG00000204642_3	1	ENSG00000204642*29724170_29724290	175	37.96050579220461	13	0.0571428571428571	3	ENSG00000204642	29724258
1315	chr6	29724298	29724442	ENSG00000204642_4	1	ENSG00000204642*29724298_29724442	167	46.14108798023731	20	0.0359281437125748	4	ENSG00000204642	29724439
1316	chr6	29723798	29723956	ENSG00000204642_5	1	ENSG00000204642*29723798_29723956	141	38.66522985836241	12	0.0425531914893617	5	ENSG00000204642	29723909
1317	chr6	29723654	29723793	ENSG00000204642_6	1	ENSG00000204642*29723654_29723793	117	40.01249804748511	7	0.0512820512820512	6	ENSG00000204642	29723672
1318	chr6	29942481	29942620	ENSG00000206503_0	1	ENSG00000206503*29942481_29942620	7933	5.5677643628300215	6880	0.6064540526912896	0	ENSG00000206503	29942531
1319	chr6	29942726	29942920	ENSG00000206503_5	1	ENSG00000206503*29942726_29942920	200	54.506880299646575	21	0.07	5	ENSG00000206503	29942767
1320	chr6	29942933	29943073	ENSG00000206503_10	1	ENSG00000206503*29942933_29943073	86	30.18277654557314	13	0.0930232558139534	10	ENSG00000206503	29942974
1321	chr6	30067091	30067287	ENSG00000204619_0	1	ENSG00000204619*30067091_30067287	1249	22.360679774997894	197	0.4451561248999199	0	ENSG00000204619	30067220
1322	chr6	30345130	30345273	ENSG00000241370_0	1	ENSG00000241370*30345130_30345273	1200	29.27456233660889	276	0.39	0	ENSG00000241370	30345157
1323	chr6	30489508	30489639	ENSG00000204592_0	1	ENSG00000204592*30489508_30489639	6958	5.0	5581	0.6189997125610808	0	ENSG00000204592	30489511
1324	chr6	30489830	30489988	ENSG00000204592_11	1	ENSG00000204592*30489830_30489988	156	49.4368283772331	9	0.0256410256410256	11	ENSG00000204592	30489925
1325	chr6	30490372	30490509	ENSG00000204592_12	1	ENSG00000204592*30490372_30490509	149	39.03844259188627	9	0.0402684563758389	12	ENSG00000204592	30490447
1326	chr6	30490238	30490365	ENSG00000204592_14	1	ENSG00000204592*30490238_30490365	131	34.48187929913333	14	0.0305343511450381	14	ENSG00000204592	30490263
1327	chr6	30489730	30489824	ENSG00000204592_16	1	ENSG00000204592*30489730_30489824	75	28.106938645110397	7	0.0666666666666666	16	ENSG00000204592	30489775
1328	chr6	30571402	30571543	ENSG00000204574_0	1	ENSG00000204574*30571402_30571543	658	15.066519173319364	102	0.5972644376899696	0	ENSG00000204574	30571453
1329	chr6	30617839	30617935	ENSG00000204568_0	1	ENSG00000204568*30617839_30617935	733	8.602325267042627	106	0.4242837653478854	0	ENSG00000204568	30617857
1330	chr6	30626849	30626967	ENSG00000137343_0	1	ENSG00000137343*30626849_30626967	112	14.0356688476182	46	0.3125	0	ENSG00000137343	30626873
1331	chr6	30908206	30908284	ENSG00000213780_0	1	ENSG00000213780*30908206_30908284	127	12.36931687685298	41	0.6771653543307087	0	ENSG00000213780	30908206
1332	chr6	31463129	31463278	ENSG00000206337_0	1	ENSG00000206337*31463129_31463278	577	10.246950765959598	486	0.6447140381282496	0	ENSG00000206337	31463184
1333	chr6	31620714	31620812	ENSG00000204469_0	1	ENSG00000204469*31620714_31620812	268	20.174241001832016	50	0.3843283582089552	0	ENSG00000204469	31620718
1334	chr6	31666017	31666222	ENSG00000204435_0	1	ENSG00000204435*31666017_31666222	4048	16.911534525287763	536	0.6689723320158103	0	ENSG00000204435	31666100
1335	chr6	31959126	31959192	ENSG00000204351_0	1	ENSG00000204351*31959126_31959192	269	13.0	124	0.3271375464684015	0	ENSG00000204351	31959171
1336	chr6	31972210	31972424	ENSG00000204344_0	1	ENSG00000204344*31972210_31972424	170	31.400636936215164	37	0.4352941176470588	0	ENSG00000204344	31972341
1337	chr6	31972474	31972637	ENSG00000204344_1	1	ENSG00000204344*31972474_31972637	98	19.544820285692065	22	0.5918367346938775	1	ENSG00000204344	31972594
1338	chr6	32844738	32844921	ENSG00000204261_0	1	ENSG00000204261*32844738_32844921	1280	13.07669683062202	256	0.40546875	0	ENSG00000204261	32844832
1339	chr6	32844077	32844174	ENSG00000204261_1	1	ENSG00000204261*32844077_32844174	444	15.748015748023622	105	0.4752252252252252	1	ENSG00000204261	32844114
1340	chr6	32854060	32854277	ENSG00000240065_0	1	ENSG00000240065*32854060_32854277	4246	14.89966442575134	2496	0.6377767310409798	0	ENSG00000240065	32854191
1341	chr6	33272074	33272119	ENSG00000231500_0	1	ENSG00000231500*33272074_33272119	9742	1.7320508075688772	6334	0.6841510983370971	0	ENSG00000231500	33272076
1342	chr6	33289573	33289639	ENSG00000204220_0	1	ENSG00000204220*33289573_33289639	492	12.083045973594572	151	0.5609756097560976	0	ENSG00000204220	33289600
1343	chr6	33454542	33454629	ENSG00000213588_0	1	ENSG00000213588*33454542_33454629	85	14.352700094407323	14	0.3529411764705882	0	ENSG00000213588	33454582
1344	chr6	34696922	34697048	ENSG00000272288_0	1	ENSG00000272288*34696922_34697048	226	13.96424004376894	58	0.5221238938053098	0	ENSG00000272288	34696971
1345	chr6	35259462	35259575	ENSG00000065029_0	1	ENSG00000065029*35259462_35259575	208	19.467922333931785	41	0.3653846153846153	0	ENSG00000065029	35259532
1346	chr6	35468400	35468479	ENSG00000198755_0	1	ENSG00000198755*35468400_35468479	9484	1.4142135623730951	8662	0.7266975959510755	0	ENSG00000198755	35468403
1347	chr6	35468945	35469041	ENSG00000198755_3	1	ENSG00000198755*35468945_35469041	61	19.949937343260004	8	0.0655737704918032	3	ENSG00000198755	35468987
1348	chr6	35468748	35468879	ENSG00000198755_4	1	ENSG00000198755*35468748_35468879	58	23.9165214862028	7	0.0	4	ENSG00000198755	35468824
1349	chr6	36027699	36027818	ENSG00000112062_0	1	ENSG00000112062*36027699_36027818	117	29.08607914449797	28	0.4273504273504273	0	ENSG00000112062	36027810
1350	chr6	36594355	36594480	ENSG00000112081_0	1	ENSG00000112081*36594355_36594480	2802	8.0	770	0.4214846538187009	0	ENSG00000112081	36594358
1351	chr6	36885836	36885994	ENSG00000198663_0	1	ENSG00000198663*36885836_36885994	422	25.78759391645525	135	0.5023696682464455	0	ENSG00000198663	36885951
1352	chr6	37257771	37257836	ENSG00000065491_0	1	ENSG00000065491*37257771_37257836	89	10.246950765959598	59	0.6404494382022472	0	ENSG00000065491	37257771
1353	chr6	37433218	37433353	ENSG00000137200_0	1	ENSG00000137200*37433218_37433353	119	29.765752132274432	20	0.4789915966386555	0	ENSG00000137200	37433271
1354	chr6	37819726	37819856	ENSG00000156639_0	1	ENSG00000156639*37819726_37819856	377	26.514147167125703	58	0.5570291777188329	0	ENSG00000156639	37819794
1355	chr6	41787661	41787709	ENSG00000214736_0	1	ENSG00000214736*41787661_41787709	2680	10.862780491200215	361	0.5593283582089552	0	ENSG00000214736	41787694
1356	chr6	42564151	42564264	ENSG00000024048_0	1	ENSG00000024048*42564151_42564264	76	26.92582403567252	6	0.4868421052631579	0	ENSG00000024048	42564167
1357	chr6	42879866	42879933	ENSG00000146223_0	1	ENSG00000146223*42879866_42879933	735	7.483314773547883	229	0.5591836734693878	0	ENSG00000146223	42879919
1358	chr6	42929416	42929579	ENSG00000137161_0	1	ENSG00000137161*42929416_42929579	2014	23.853720883753127	420	0.2894736842105263	0	ENSG00000137161	42929540
1359	chr6	42984560	42984679	ENSG00000112640_0	1	ENSG00000112640*42984560_42984679	155	16.522711641858304	44	0.2129032258064516	0	ENSG00000112640	42984585
1360	chr6	43014181	43014320	ENSG00000124702_0	1	ENSG00000124702*43014181_43014320	747	14.247806848775006	165	0.4431057563587684	0	ENSG00000124702	43014248
1361	chr6	43427838	43427905	ENSG00000124574_0	1	ENSG00000124574*43427838_43427905	56	14.628738838327791	22	0.5178571428571429	0	ENSG00000124574	43427874
1362	chr6	43517047	43517140	ENSG00000171453_0	1	ENSG00000171453*43517047_43517140	209	8.18535277187245	63	0.3875598086124402	0	ENSG00000171453	43517096
1363	chr6	43576150	43576219	ENSG00000170734_0	1	ENSG00000170734*43576150_43576219	93	14.142135623730953	29	0.6989247311827957	0	ENSG00000170734	43576184
1364	chr6	49463369	49463406	ENSG00000031691_0	1	ENSG00000031691*49463369_49463406	76	8.12403840463596	39	0.6710526315789473	0	ENSG00000031691	49463369
1365	chr6	52420169	52420363	ENSG00000096093_0	1	ENSG00000096093*52420169_52420363	120	37.29611239794304	14	0.5	0	ENSG00000096093	52420299
1366	chr6	63572474	63572618	ENSG00000285976_0	1	ENSG00000285976*63572474_63572618	646	28.513154858766505	95	0.4195046439628483	0	ENSG00000285976	63572548
1367	chr6	70566916	70566951	ENSG00000154079_0	1	ENSG00000154079*70566916_70566951	59	7.416198487095663	31	0.2711864406779661	0	ENSG00000154079	70566926
1368	chr6	73461725	73461887	ENSG00000135297_0	1	ENSG00000135297*73461725_73461887	191	28.0713376952364	59	0.5916230366492147	0	ENSG00000135297	73461736
1369	chr6	80106646	80106744	ENSG00000083123_0	1	ENSG00000083123*80106646_80106744	50	13.30413469565007	23	0.46	0	ENSG00000083123	80106679
1370	chr6	83859655	83859782	ENSG00000065615_0	1	ENSG00000065615*83859655_83859782	516	15.0996688705415	246	0.2713178294573643	0	ENSG00000065615	83859686
1371	chr6	87472933	87473003	ENSG00000164414_0	1	ENSG00000164414*87472933_87473003	264	10.04987562112089	126	0.428030303030303	0	ENSG00000164414	87472976
1372	chr6	87590081	87590164	ENSG00000135336_0	1	ENSG00000135336*87590081_87590164	232	11.31370849898476	92	0.4784482758620689	0	ENSG00000135336	87590134
1373	chr6	89829893	89829978	ENSG00000118412_0	1	ENSG00000118412*89829893_89829978	144	12.767145334803704	98	0.3958333333333333	0	ENSG00000118412	89829908
1374	chr6	96521758	96521872	ENSG00000014123_0	1	ENSG00000014123*96521758_96521872	638	17.804493814764857	159	0.6065830721003135	0	ENSG00000014123	96521838
1375	chr6	106629577	106629655	ENSG00000130348_0	1	ENSG00000130348*106629577_106629655	147	16.703293088490067	77	0.5782312925170068	0	ENSG00000130348	106629577
1376	chr6	107028202	107028270	ENSG00000130349_0	1	ENSG00000130349*107028202_107028270	174	15.491933384829668	31	0.5229885057471264	0	ENSG00000130349	107028227
1377	chr6	110958705	110958813	ENSG00000155115_0	1	ENSG00000155115*110958705_110958813	865	21.330729007701542	208	0.4578034682080925	0	ENSG00000155115	110958705
1378	chr6	110982026	110982112	ENSG00000197498_0	1	ENSG00000197498*110982026_110982112	177	18.601075237738275	19	0.5480225988700564	0	ENSG00000197498	110982035
1379	chr6	111259295	111259395	ENSG00000173214_0	1	ENSG00000173214*111259295_111259395	58	23.2379000772445	16	0.5862068965517241	0	ENSG00000173214	111259338
1380	chr6	112087590	112087683	ENSG00000203778_0	1	ENSG00000203778*112087590_112087683	99	23.93741840717165	19	0.5757575757575758	0	ENSG00000203778	112087633
1381	chr6	116571411	116571592	ENSG00000111832_0	1	ENSG00000111832*116571411_116571592	2123	23.664319132398465	811	0.5430993876589731	0	ENSG00000111832	116571503
1382	chr6	117675468	117675549	ENSG00000153989_0	1	ENSG00000153989*117675468_117675549	244	10.63014581273465	50	0.2131147540983606	0	ENSG00000153989	117675497
1383	chr6	122399613	122399714	ENSG00000025156_0	1	ENSG00000025156*122399613_122399714	157	16.1245154965971	34	0.3949044585987261	0	ENSG00000025156	122399657
1384	chr6	125956769	125956924	ENSG00000111911_0	1	ENSG00000111911*125956769_125956924	141	35.17101079013795	25	0.5531914893617021	0	ENSG00000111911	125956789
1385	chr6	131199922	131200033	ENSG00000118507_0	1	ENSG00000118507*131199922_131200033	117	17.549928774784245	39	0.6837606837606838	0	ENSG00000118507	131199990
1386	chr6	132814568	132814605	ENSG00000112306_0	1	ENSG00000112306*132814568_132814605	8460	2.449489742783178	4616	0.7527186761229314	0	ENSG00000112306	132814570
1387	chr6	132814677	132814776	ENSG00000112306_2	1	ENSG00000112306*132814677_132814776	328	13.784048752090222	78	0.0670731707317073	2	ENSG00000112306	132814738
1388	chr6	136822563	136822706	ENSG00000112357_0	1	ENSG00000112357*136822563_136822706	58	28.861739379323623	10	0.5344827586206896	0	ENSG00000112357	136822582
1389	chr6	137867213	137867314	ENSG00000118503_0	1	ENSG00000118503*137867213_137867314	1642	13.45362404707371	498	0.4360535931790499	0	ENSG00000118503	137867258
1390	chr6	137867323	137867427	ENSG00000118503_1	1	ENSG00000118503*137867323_137867427	182	18.466185312619388	30	0.5054945054945055	1	ENSG00000118503	137867364
1391	chr6	138773739	138773826	ENSG00000024862_0	1	ENSG00000024862*138773739_138773826	869	11.789826122551595	267	0.5281933256616801	0	ENSG00000024862	138773768
1392	chr6	142147213	142147368	ENSG00000009844_0	1	ENSG00000009844*142147213_142147368	460	13.19090595827292	155	0.4326086956521739	0	ENSG00000009844	142147269
1393	chr6	143843339	143843429	ENSG00000135521_0	1	ENSG00000135521*143843339_143843429	108	14.594519519326424	25	0.5462962962962963	0	ENSG00000135521	143843345
1394	chr6	149566303	149566488	ENSG00000055211_0	1	ENSG00000055211*149566303_149566488	572	18.384776310850235	158	0.5751748251748252	0	ENSG00000055211	149566374
1395	chr6	151452441	151452576	ENSG00000146476_0	1	ENSG00000146476*151452441_151452576	172	21.213203435596427	39	0.7151162790697675	0	ENSG00000146476	151452523
1396	chr6	158168349	158168381	ENSG00000272047_0	1	ENSG00000272047*158168349_158168381	341	6.164414002968976	124	0.501466275659824	0	ENSG00000272047	158168359
1397	chr6	159762044	159762084	ENSG00000120437_0	1	ENSG00000120437*159762044_159762084	89	8.602325267042627	30	0.3932584269662921	0	ENSG00000120437	159762044
1398	chr6	159790423	159790571	ENSG00000112110_0	1	ENSG00000112110*159790423_159790571	597	17.204650534085253	271	0.271356783919598	0	ENSG00000112110	159790465
1399	chr6	159789915	159790013	ENSG00000112110_1	1	ENSG00000112110*159789915_159790013	190	19.544820285692065	61	0.5947368421052631	1	ENSG00000112110	159789951
1400	chr6	169751621	169751722	ENSG00000130023_0	1	ENSG00000130023*169751621_169751722	73	18.384776310850235	15	0.5205479452054794	0	ENSG00000130023	169751637
1401	chr6	170306730	170306808	ENSG00000112584_0	1	ENSG00000112584*170306730_170306808	373	14.352700094407323	83	0.3860589812332439	0	ENSG00000112584	170306761
1402	chr6	170554322	170554442	ENSG00000112592_0	1	ENSG00000112592*170554322_170554442	431	15.811388300841896	106	0.45707656612529	0	ENSG00000112592	170554368
1403	chr6	8064279	8064348	ENSG00000188428_0	1	ENSG00000188428*8064279_8064348	158	15.588457268119896	30	0.120253164556962	0	ENSG00000188428	8064339
1404	chr6	8102475	8102510	ENSG00000124802_0	1	ENSG00000124802*8102475_8102510	353	8.774964387392123	67	0.4249291784702549	0	ENSG00000124802	8102490
1405	chr6	8435373	8435520	ENSG00000124786_0	1	ENSG00000124786*8435373_8435520	210	26.888659319497503	37	0.4285714285714285	0	ENSG00000124786	8435468
1406	chr6	13328429	13328506	ENSG00000145979_0	1	ENSG00000145979*13328429_13328506	164	16.0312195418814	31	0.4756097560975609	0	ENSG00000145979	13328489
1407	chr6	17706683	17706777	ENSG00000124789_0	1	ENSG00000124789*17706683_17706777	87	21.18962010041709	8	0.4597701149425287	0	ENSG00000124789	17706728
1408	chr6	24666669	24666877	ENSG00000111802_0	1	ENSG00000111802*24666669_24666877	304	49.34571916590131	37	0.375	0	ENSG00000111802	24666827
1409	chr6	26659577	26659697	ENSG00000181315_0	1	ENSG00000181315*26659577_26659697	226	21.14237451186597	22	0.3982300884955752	0	ENSG00000181315	26659683
1410	chr6	28080697	28080863	ENSG00000272009_0	1	ENSG00000272009*28080697_28080863	69	40.33608806019741	8	0.4202898550724637	0	ENSG00000272009	28080774
1411	chr6	30213304	30213378	ENSG00000234127_0	1	ENSG00000234127*30213304_30213378	224	21.563858652847824	28	0.3883928571428571	0	ENSG00000234127	30213313
1412	chr6	30672879	30672957	ENSG00000204560_0	1	ENSG00000204560*30672879_30672957	232	8.48528137423857	33	0.4655172413793103	0	ENSG00000204560	30672957
1413	chr6	31271997	31272079	ENSG00000204525_0	1	ENSG00000204525*31271997_31272079	6777	7.14142842854285	2377	0.6557473808469825	0	ENSG00000204525	31272043
1414	chr6	31271138	31271312	ENSG00000204525_3	1	ENSG00000204525*31271138_31271312	425	41.31585652022719	16	0.0329411764705882	3	ENSG00000204525	31271200
1415	chr6	31271598	31271697	ENSG00000204525_4	1	ENSG00000204525*31271598_31271697	422	24.37211521390788	52	0.0829383886255924	4	ENSG00000204525	31271626
1416	chr6	31271700	31271819	ENSG00000204525_7	1	ENSG00000204525*31271700_31271819	255	37.52332607858744	28	0.0627450980392156	7	ENSG00000204525	31271807
1417	chr6	31541834	31542032	ENSG00000198563_0	1	ENSG00000198563*31541834_31542032	899	16.401219466856727	430	0.1557285873192436	0	ENSG00000198563	31541954
1418	chr6	31652511	31652650	ENSG00000204463_0	1	ENSG00000204463*31652511_31652650	497	10.862780491200215	75	0.3903420523138833	0	ENSG00000204463	31652602
1419	chr6	31652248	31652344	ENSG00000204463_1	1	ENSG00000204463*31652248_31652344	101	23.388031127053	6	0.2574257425742574	1	ENSG00000204463	31652344
1420	chr6	31664843	31664978	ENSG00000204438_0	1	ENSG00000204438*31664843_31664978	132	30.512292604784715	31	0.2803030303030303	0	ENSG00000204438	31664947
1421	chr6	31665743	31665900	ENSG00000204438_1	1	ENSG00000204438*31665743_31665900	54	30.72458299147443	13	0.5740740740740741	1	ENSG00000204438	31665813
1422	chr6	31703165	31703303	ENSG00000204427_0	1	ENSG00000204427*31703165_31703303	595	18.027756377319943	58	0.4184873949579832	0	ENSG00000204427	31703262
1423	chr6	31806755	31806852	ENSG00000204392_0	1	ENSG00000204392*31806755_31806852	650	17.776388834631177	60	0.5307692307692308	0	ENSG00000204392	31806770
1424	chr6	31806860	31806918	ENSG00000204392_1	1	ENSG00000204392*31806860_31806918	301	12.569805089976535	90	0.7043189368770764	1	ENSG00000204392	31806917
1425	chr6	31862637	31862775	ENSG00000204386_0	1	ENSG00000204386*31862637_31862775	195	17.175564037317667	57	0.7435897435897436	0	ENSG00000204386	31862768
1426	chr6	31958891	31958979	ENSG00000204356_0	1	ENSG00000204356*31958891_31958979	890	12.12435565298214	106	0.5213483146067416	0	ENSG00000204356	31958913
1427	chr6	31971831	31972007	ENSG00000204348_0	1	ENSG00000204348*31971831_31972007	83	44.24929377967517	5	0.5783132530120482	0	ENSG00000204348	31971904
1428	chr6	31972029	31972113	ENSG00000204348_1	1	ENSG00000204348*31972029_31972113	68	19.87460691435179	11	0.2941176470588235	1	ENSG00000204348	31972060
1429	chr6	31972138	31972234	ENSG00000204348_2	1	ENSG00000204348*31972138_31972234	50	22.516660498395403	6	0.58	2	ENSG00000204348	31972193
1430	chr6	32128118	32128201	ENSG00000213676_0	1	ENSG00000213676*32128118_32128201	886	10.246950765959598	124	0.3081264108352144	0	ENSG00000213676	32128169
1431	chr6	32589642	32589767	ENSG00000196126_0	1	ENSG00000196126*32589642_32589767	1176	25.219040425836983	134	0.4931972789115646	0	ENSG00000196126	32589756
1432	chr6	32838654	32838722	ENSG00000204267_0	1	ENSG00000204267*32838654_32838722	554	13.45362404707371	128	0.483754512635379	0	ENSG00000204267	32838690
1433	chr6	32843849	32844006	ENSG00000204264_0	1	ENSG00000204264*32843849_32844006	2280	15.491933384829668	172	0.4951754385964912	0	ENSG00000204264	32843984
1434	chr6	32844279	32844481	ENSG00000204264_1	1	ENSG00000204264*32844279_32844481	728	26.095976701399778	105	0.6510989010989011	1	ENSG00000204264	32844346
1435	chr6	32844518	32844629	ENSG00000204264_2	1	ENSG00000204264*32844518_32844629	148	22.0454076850486	35	0.2297297297297297	2	ENSG00000204264	32844584
1436	chr6	32853598	32853716	ENSG00000168394_0	1	ENSG00000168394*32853598_32853716	1200	19.82422760159901	108	0.3625	0	ENSG00000168394	32853655
1437	chr6	32853740	32853794	ENSG00000168394_1	1	ENSG00000168394*32853740_32853794	59	10.954451150103322	9	0.6101694915254238	1	ENSG00000168394	32853785
1438	chr6	32952949	32953083	ENSG00000204257_0	1	ENSG00000204257*32952949_32953083	1872	25.65151067676132	196	0.3958333333333333	0	ENSG00000204257	32953047
1439	chr6	33271776	33271872	ENSG00000223501_0	1	ENSG00000223501*33271776_33271872	97	17.05872210923198	18	0.6082474226804123	0	ENSG00000223501	33271815
1440	chr6	33289081	33289195	ENSG00000227057_0	1	ENSG00000227057*33289081_33289195	269	14.071247279470288	42	0.4646840148698885	0	ENSG00000227057	33289177
1441	chr6	33288916	33289026	ENSG00000227057_1	1	ENSG00000227057*33288916_33289026	81	16.431676725154983	10	0.2592592592592592	1	ENSG00000227057	33288937
1442	chr6	33322860	33322967	ENSG00000204209_0	1	ENSG00000204209*33322860_33322967	586	14.071247279470288	103	0.5273037542662116	0	ENSG00000204209	33322910
1443	chr6	33417940	33418112	ENSG00000112514_0	1	ENSG00000112514*33417940_33418112	1126	27.982137159266443	278	0.6172291296625222	0	ENSG00000112514	33418005
1444	chr6	33417812	33417907	ENSG00000112514_1	1	ENSG00000112514*33417812_33417907	824	14.730919862656236	200	0.6881067961165048	1	ENSG00000112514	33417886
1445	chr6	33418118	33418260	ENSG00000112514_2	1	ENSG00000112514*33418118_33418260	60	37.21558813185679	11	0.4	2	ENSG00000112514	33418164
1446	chr6	34248937	34249059	ENSG00000186577_0	1	ENSG00000186577*34248937_34249059	510	21.0	57	0.4490196078431372	0	ENSG00000186577	34248981
1447	chr6	34696691	34696808	ENSG00000196821_0	1	ENSG00000196821*34696691_34696808	91	37.094473981982816	7	0.0769230769230769	0	ENSG00000196821	34696718
1448	chr6	36874743	36874754	ENSG00000137168_0	1	ENSG00000137168*36874743_36874754	86	3.1622776601683795	28	0.7325581395348837	0	ENSG00000137168	36874747
1449	chr6	38639800	38639921	ENSG00000183826_0	1	ENSG00000183826*38639800_38639921	101	33.60059523282288	9	0.3762376237623762	0	ENSG00000183826	38639871
1450	chr6	38702984	38703097	ENSG00000124767_0	1	ENSG00000124767*38702984_38703097	951	26.0	162	0.5867507886435331	0	ENSG00000124767	38703096
1451	chr6	39115021	39115137	ENSG00000112167_0	1	ENSG00000112167*39115021_39115137	143	37.52332607858744	12	0.4895104895104895	0	ENSG00000112167	39115137
1452	chr6	41921037	41921090	ENSG00000124641_0	1	ENSG00000124641*41921037_41921090	99	12.36931687685298	30	0.6868686868686869	0	ENSG00000124641	41921070
1453	chr6	42217800	42217814	ENSG00000048544_0	1	ENSG00000048544*42217800_42217814	328	3.3166247903554	148	0.5060975609756098	0	ENSG00000048544	42217812
1454	chr6	42890709	42890773	ENSG00000221821_0	1	ENSG00000221821*42890709_42890773	237	6.928203230275509	88	0.5021097046413502	0	ENSG00000221821	42890771
1455	chr6	43013791	43013946	ENSG00000124733_0	1	ENSG00000124733*43013791_43013946	148	31.63858403911275	55	0.6216216216216216	0	ENSG00000124733	43013897
1456	chr6	43059314	43059391	ENSG00000112651_0	1	ENSG00000112651*43059314_43059391	333	14.142135623730953	39	0.4594594594594595	0	ENSG00000112651	43059375
1457	chr6	43369387	43369520	ENSG00000171467_0	1	ENSG00000171467*43369387_43369520	54	28.124722220850465	10	0.4629629629629629	0	ENSG00000171467	43369432
1458	chr6	43516806	43516937	ENSG00000137207_0	1	ENSG00000137207*43516806_43516937	838	23.55843797877949	86	0.6073985680190931	0	ENSG00000137207	43516872
1459	chr6	43575902	43575989	ENSG00000124571_0	1	ENSG00000124571*43575902_43575989	87	21.49418526020468	9	0.5977011494252874	0	ENSG00000124571	43575985
1460	chr6	44313225	44313299	ENSG00000124608_0	1	ENSG00000124608*44313225_44313299	67	11.61895003862225	12	0.5671641791044776	0	ENSG00000124608	44313290
1461	chr6	49463130	49463205	ENSG00000146085_0	1	ENSG00000146085*49463130_49463205	59	23.473389188611005	8	0.3389830508474576	0	ENSG00000146085	49463204
1462	chr6	52284634	52284766	ENSG00000112118_0	1	ENSG00000112118*52284634_52284766	236	22.13594362117865	33	0.4830508474576271	0	ENSG00000112118	52284693
1463	chr6	69796821	69797046	ENSG00000168216_0	1	ENSG00000168216*69796821_69797046	903	44.88875137492688	120	0.5791805094130675	0	ENSG00000168216	69796857
1464	chr6	73653867	73653943	ENSG00000119899_0	1	ENSG00000119899*73653867_73653943	123	14.798648586948742	16	0.5365853658536586	0	ENSG00000119899	73653923
1465	chr6	75243715	75243809	ENSG00000112695_0	1	ENSG00000112695*75243715_75243809	5363	10.198039027185567	625	0.2295357076263285	0	ENSG00000112695	75243749
1466	chr6	75284657	75284758	ENSG00000112697_0	1	ENSG00000112697*75284657_75284758	546	16.431676725154983	51	0.3754578754578754	0	ENSG00000112697	75284731
1467	chr6	82247645	82247705	ENSG00000005700_0	1	ENSG00000005700*82247645_82247705	249	11.224972160321824	64	0.6586345381526104	0	ENSG00000005700	82247695
1468	chr6	85593735	85593868	ENSG00000135317_0	1	ENSG00000135317*85593735_85593868	165	28.35489375751565	12	0.4181818181818181	0	ENSG00000135317	85593773
1469	chr6	85678617	85678731	ENSG00000203875_0	1	ENSG00000203875*85678617_85678731	176	11.0	51	0.3409090909090909	0	ENSG00000203875	85678684
1470	chr6	87589892	87589938	ENSG00000146282_0	1	ENSG00000146282*87589892_87589938	173	5.5677643628300215	48	0.2774566473988439	0	ENSG00000146282	87589927
1471	chr6	87701756	87701930	ENSG00000135334_0	1	ENSG00000135334*87701756_87701930	274	21.354156504062622	36	0.4087591240875912	0	ENSG00000135334	87701827
1472	chr6	87702096	87702181	ENSG00000135334_1	1	ENSG00000135334*87702096_87702181	166	23.280893453645632	13	0.4879518072289157	1	ENSG00000135334	87702156
1473	chr6	88963501	88963567	ENSG00000111880_0	1	ENSG00000111880*88963501_88963567	135	10.392304845413264	17	0.4222222222222222	0	ENSG00000111880	88963551
1474	chr6	89638664	89638700	ENSG00000083099_0	1	ENSG00000083099*89638664_89638700	379	6.928203230275509	75	0.3931398416886543	0	ENSG00000083099	89638697
1475	chr6	89638360	89638458	ENSG00000083099_1	1	ENSG00000083099*89638360_89638458	116	18.110770276274835	18	0.5517241379310345	1	ENSG00000083099	89638433
1476	chr6	89819618	89819745	ENSG00000112159_0	1	ENSG00000112159*89819618_89819745	89	25.632011235952596	7	0.5280898876404494	0	ENSG00000112159	89819694
1477	chr6	90586917	90587023	ENSG00000135341_0	1	ENSG00000135341*90586917_90587023	239	15.0996688705415	44	0.4518828451882845	0	ENSG00000135341	90587023
1478	chr6	96897769	96897842	ENSG00000123545_0	1	ENSG00000123545*96897769_96897842	474	14.52583904633395	79	0.3185654008438818	0	ENSG00000123545	96897814
1479	chr6	99425213	99425281	ENSG00000132424_0	1	ENSG00000132424*99425213_99425281	1587	13.2664991614216	171	0.5809703843730308	0	ENSG00000132424	99425235
1480	chr6	99568527	99568639	ENSG00000112237_0	1	ENSG00000112237*99568527_99568639	539	18.411952639521967	85	0.5417439703153989	0	ENSG00000112237	99568610
1481	chr6	106325517	106325657	ENSG00000057663_0	1	ENSG00000057663*106325517_106325657	289	18.68154169226941	26	0.4809688581314879	0	ENSG00000057663	106325609
1482	chr6	106325666	106325740	ENSG00000057663_1	1	ENSG00000057663*106325666_106325740	169	19.157244060668017	27	0.5798816568047337	1	ENSG00000057663	106325698
1483	chr6	107459421	107459515	ENSG00000164494_0	1	ENSG00000164494*107459421_107459515	68	29.9833287011299	12	0.5882352941176471	0	ENSG00000164494	107459515
1484	chr6	108074620	108074739	ENSG00000081087_0	1	ENSG00000081087*108074620_108074739	393	17.72004514666935	31	0.371501272264631	0	ENSG00000081087	108074662
1485	chr6	108260865	108261068	ENSG00000112335_0	1	ENSG00000112335*108260865_108261068	2712	27.820855486487112	681	0.6017699115044248	0	ENSG00000112335	108260991
1486	chr6	108261082	108261197	ENSG00000112335_1	1	ENSG00000112335*108261082_108261197	180	26.13426869074396	16	0.5944444444444444	1	ENSG00000112335	108261146
1487	chr6	112087412	112087480	ENSG00000074935_0	1	ENSG00000074935*112087412_112087480	203	13.30413469565007	32	0.645320197044335	0	ENSG00000074935	112087464
1488	chr6	113971024	113971205	ENSG00000196591_0	1	ENSG00000196591*113971024_113971205	540	21.817424229271428	54	0.3407407407407407	0	ENSG00000196591	113971080
1489	chr6	116279793	116279852	ENSG00000189241_0	1	ENSG00000189241*116279793_116279852	175	11.74734012447073	69	0.5371428571428571	0	ENSG00000189241	116279845
1490	chr6	116668690	116668743	ENSG00000153975_0	1	ENSG00000153975*116668690_116668743	103	8.366600265340756	20	0.5533980582524272	0	ENSG00000153975	116668716
1491	chr6	117602372	117602493	ENSG00000047932_0	1	ENSG00000047932*117602372_117602493	604	18.520259177452136	67	0.4205298013245033	0	ENSG00000047932	117602442
1492	chr6	122471700	122471759	ENSG00000111897_0	1	ENSG00000111897*122471700_122471759	664	11.832159566199232	153	0.572289156626506	0	ENSG00000111897	122471758
1493	chr6	131628105	131628194	ENSG00000112282_0	1	ENSG00000112282*131628105_131628194	133	17.97220075561143	16	0.4436090225563909	0	ENSG00000112282	131628182
1494	chr6	132513004	132513080	ENSG00000079950_0	1	ENSG00000079950*132513004_132513080	505	18.193405398660254	40	0.4811881188118811	0	ENSG00000079950	132513058
1495	chr6	135054656	135054849	ENSG00000112339_0	1	ENSG00000112339*135054656_135054849	336	17.11724276862369	78	0.2470238095238095	0	ENSG00000112339	135054769
1496	chr6	135497582	135497715	ENSG00000135541_0	1	ENSG00000135541*135497582_135497715	147	41.340053217188775	31	0.1428571428571428	0	ENSG00000135541	135497669
1497	chr6	137868059	137868184	ENSG00000237499_0	1	ENSG00000237499*137868059_137868184	147	31.874754901018456	25	0.6258503401360545	0	ENSG00000237499	137868104
1498	chr6	144095462	144095526	ENSG00000169976_0	1	ENSG00000169976*144095462_144095526	1015	9.055385138137416	348	0.670935960591133	0	ENSG00000169976	144095524
1499	chr6	144095164	144095318	ENSG00000169976_1	1	ENSG00000169976*144095164_144095318	56	47.686476070265456	5	0.0178571428571428	1	ENSG00000169976	144095293
1500	chr6	144095331	144095451	ENSG00000169976_2	1	ENSG00000169976*144095331_144095451	52	35.81898937714463	8	0.0384615384615384	2	ENSG00000169976	144095429
1501	chr6	145964219	145964372	ENSG00000146414_0	1	ENSG00000146414*145964219_145964372	116	21.817424229271428	19	0.5689655172413793	0	ENSG00000146414	145964309
1502	chr6	149545935	149545994	ENSG00000131013_0	1	ENSG00000131013*149545935_149545994	337	8.94427190999916	66	0.5786350148367952	0	ENSG00000131013	149545986
1503	chr6	151452019	151452109	ENSG00000155906_0	1	ENSG00000155906*151452019_151452109	115	24.392621835300936	9	0.408695652173913	0	ENSG00000155906	151452070
1504	chr6	152301956	152302179	ENSG00000131018_1	1	ENSG00000131018*152301956_152302179	232	27.694764848252458	59	0.5905172413793104	1	ENSG00000131018	152302055
1505	chr6	153002577	153002661	ENSG00000112031_0	1	ENSG00000112031*153002577_153002661	142	16.673332000533065	21	0.4788732394366197	0	ENSG00000112031	153002660
1506	chr6	155314361	155314443	ENSG00000029639_0	1	ENSG00000029639*155314361_155314443	245	13.19090595827292	55	0.4897959183673469	0	ENSG00000029639	155314435
1507	chr6	157323435	157323503	ENSG00000215712_0	1	ENSG00000215712*157323435_157323503	254	8.18535277187245	68	0.5984251968503937	0	ENSG00000215712	157323465
1508	chr6	159789506	159789653	ENSG00000120438_0	1	ENSG00000120438*159789506_159789653	680	33.25657829663178	43	0.6	0	ENSG00000120438	159789617
1509	chr6	161273944	161274012	ENSG00000026652_0	1	ENSG00000026652*161273944_161274012	298	24.698178070456937	56	0.6644295302013423	0	ENSG00000026652	161273968
1510	chr6	170553130	170553261	ENSG00000008018_0	1	ENSG00000008018*170553130_170553261	2911	17.944358444926362	348	0.4936447956028856	0	ENSG00000008018	170553250
1511	chr6	170584526	170584626	ENSG00000071994_0	1	ENSG00000071994*170584526_170584626	1126	17.86057109949175	88	0.5923623445825933	0	ENSG00000071994	170584579
1512	chr7	4775614	4775714	ENSG00000242802_0	1	ENSG00000242802*4775614_4775714	414	19.44222209522358	86	0.4589371980676328	0	ENSG00000242802	4775633
1513	chr7	6009254	6009362	ENSG00000106305_0	1	ENSG00000106305*6009254_6009362	171	24.474476501040836	45	0.5730994152046783	0	ENSG00000106305	6009274
1514	chr7	6104885	6105013	ENSG00000106346_0	1	ENSG00000106346*6104885_6105013	196	27.49545416973504	31	0.4693877551020408	0	ENSG00000106346	6104974
1515	chr7	7182522	7182684	ENSG00000106392_0	1	ENSG00000106392*7182522_7182684	373	33.97057550292606	34	0.4262734584450402	0	ENSG00000106392	7182652
1516	chr7	7640714	7640789	ENSG00000219545_0	1	ENSG00000219545*7640714_7640789	364	17.944358444926362	90	0.3159340659340659	0	ENSG00000219545	7640748
1517	chr7	10973826	10973960	ENSG00000106443_0	1	ENSG00000106443*10973826_10973960	495	17.26267650163207	62	0.6464646464646465	0	ENSG00000106443	10973902
1518	chr7	12211269	12211395	ENSG00000106460_0	1	ENSG00000106460*12211269_12211395	215	23.43074902771996	33	0.6697674418604651	0	ENSG00000106460	12211299
1519	chr7	16646130	16646231	ENSG00000136261_0	1	ENSG00000136261*16646130_16646231	263	19.4164878389476	61	0.623574144486692	0	ENSG00000136261	16646187
1520	chr7	23105757	23105882	ENSG00000122550_0	1	ENSG00000122550*23105757_23105882	236	17.804493814764857	87	0.5466101694915254	0	ENSG00000122550	23105784
1521	chr7	23181952	23182127	ENSG00000136243_0	1	ENSG00000136243*23181952_23182127	416	37.322915213043046	65	0.4038461538461538	0	ENSG00000136243	23182044
1522	chr7	23299286	23299381	ENSG00000156928_0	1	ENSG00000156928*23299286_23299381	594	10.14889156509222	149	0.5942760942760943	0	ENSG00000156928	23299338
1523	chr7	26201630	26201842	ENSG00000122565_0	1	ENSG00000122565*26201630_26201842	1214	25.29822128134704	213	0.4983525535420098	0	ENSG00000122565	26201780
1524	chr7	26201412	26201556	ENSG00000122565_1	1	ENSG00000122565*26201412_26201556	170	39.01281840626232	21	0.4294117647058823	1	ENSG00000122565	26201467
1525	chr7	26201161	26201310	ENSG00000122565_3	1	ENSG00000122565*26201161_26201310	57	49.82971001320397	9	0.7192982456140351	3	ENSG00000122565	26201270
1526	chr7	27740094	27740252	ENSG00000106052_0	1	ENSG00000106052*27740094_27740252	1373	14.106735979665885	309	0.2469045884923525	0	ENSG00000106052	27740168
1527	chr7	30594837	30594934	ENSG00000106105_0	1	ENSG00000106105*30594837_30594934	483	22.869193252058544	89	0.5341614906832298	0	ENSG00000106105	30594839
1528	chr7	33129508	33129586	ENSG00000122507_0	1	ENSG00000122507*33129508_33129586	114	11.789826122551595	56	0.5175438596491229	0	ENSG00000122507	33129563
1529	chr7	35801115	35801261	ENSG00000122545_0	1	ENSG00000122545*35801115_35801261	2514	19.697715603592208	1308	0.594272076372315	0	ENSG00000122545	35801218
1530	chr7	35800987	35801107	ENSG00000122545_1	1	ENSG00000122545*35800987_35801107	241	21.236760581595306	38	0.3402489626556016	1	ENSG00000122545	35801053
1531	chr7	38178221	38178300	ENSG00000010270_0	1	ENSG00000010270*38178221_38178300	529	14.594519519326424	105	0.4347826086956521	0	ENSG00000010270	38178244
1532	chr7	38178319	38178392	ENSG00000010270_2	1	ENSG00000010270*38178319_38178392	163	18.708286933869708	30	0.5214723926380368	2	ENSG00000010270	38178365
1533	chr7	39950185	39950365	ENSG00000065883_0	1	ENSG00000065883*39950185_39950365	174	38.948684188300895	20	0.3850574712643678	0	ENSG00000065883	39950252
1534	chr7	42932375	42932471	ENSG00000106591_0	1	ENSG00000106591*42932375_42932471	201	17.26267650163207	68	0.5024875621890548	0	ENSG00000106591	42932375
1535	chr7	44200970	44201135	ENSG00000106636_0	1	ENSG00000106636*44200970_44201135	372	24.145392935299277	80	0.2983870967741935	0	ENSG00000106636	44200977
1536	chr7	44606571	44606631	ENSG00000105953_0	1	ENSG00000105953*44606571_44606631	249	20.85665361461421	85	0.5582329317269076	0	ENSG00000105953	44606626
1537	chr7	44796679	44796774	ENSG00000196262_0	1	ENSG00000196262*44796679_44796774	9223	5.196152422706632	4129	0.7598395316057682	0	ENSG00000196262	44796679
1538	chr7	56051701	56051876	ENSG00000146731_0	1	ENSG00000146731*56051701_56051876	1221	24.657656011875904	157	0.5823095823095823	0	ENSG00000146731	56051826
1539	chr7	56064229	56064355	ENSG00000129103_0	1	ENSG00000129103*56064229_56064355	937	17.4928556845359	142	0.423692636072572	0	ENSG00000129103	56064307
1540	chr7	64313950	64314020	ENSG00000234444_0	1	ENSG00000234444*64313950_64314020	89	24.919871588754223	24	0.3595505617977528	0	ENSG00000234444	64313959
1541	chr7	64794387	64794503	ENSG00000197008_0	1	ENSG00000197008*64794387_64794503	189	16.30950643030009	52	0.3174603174603174	0	ENSG00000197008	64794427
1542	chr7	65373814	65373921	ENSG00000146757_0	1	ENSG00000146757*65373814_65373921	204	18.43908891458577	86	0.5686274509803921	0	ENSG00000146757	65373880
1543	chr7	66493664	66493749	ENSG00000237310_0	1	ENSG00000237310*66493664_66493749	80	13.856406460551018	14	0.3375	0	ENSG00000237310	66493708
1544	chr7	66740666	66740759	ENSG00000154710_0	1	ENSG00000154710*66740666_66740759	527	20.42057785666214	260	0.4402277039848197	0	ENSG00000154710	66740732
1545	chr7	66682163	66682218	ENSG00000154710_1	1	ENSG00000154710*66682163_66682218	135	11.04536101718726	94	0.4666666666666667	1	ENSG00000154710	66682165
1546	chr7	66921224	66921330	ENSG00000106609_0	1	ENSG00000106609*66921224_66921330	943	22.0454076850486	192	0.4125132555673382	0	ENSG00000106609	66921237
1547	chr7	73683525	73683641	ENSG00000071462_0	1	ENSG00000071462*73683525_73683641	668	11.74734012447073	266	0.5254491017964071	0	ENSG00000071462	73683596
1548	chr7	74174272	74174404	ENSG00000106682_0	1	ENSG00000106682*74174272_74174404	1455	9.643650760992957	371	0.51340206185567	0	ENSG00000106682	74174357
1549	chr7	74788550	74788691	ENSG00000158517_2	1	ENSG00000158517*74788550_74788691	119	38.44476557348217	13	0.0672268907563025	2	ENSG00000158517	74788583
1550	chr7	75092572	75092656	ENSG00000174428_0	1	ENSG00000174428*75092572_75092656	245	12.96148139681572	40	0.3428571428571428	0	ENSG00000174428	75092586
1551	chr7	75878963	75879178	ENSG00000005486_0	1	ENSG00000005486*75878963_75879178	1156	21.470910553583888	261	0.3261245674740484	0	ENSG00000005486	75879056
1552	chr7	75915053	75915188	ENSG00000127948_0	1	ENSG00000127948*75915053_75915188	360	10.723805294763608	190	0.6333333333333333	0	ENSG00000127948	75915156
1553	chr7	76048050	76048203	ENSG00000146701_0	1	ENSG00000146701*76048050_76048203	1558	31.44837038703277	161	0.5629011553273428	0	ENSG00000146701	76048105
1554	chr7	76461675	76461796	ENSG00000091073_0	1	ENSG00000091073*76461675_76461796	274	15.264337522473747	77	0.6277372262773723	0	ENSG00000091073	76461708
1555	chr7	77696458	77696578	ENSG00000187257_0	1	ENSG00000187257*77696458_77696578	713	8.366600265340756	357	0.3113604488078541	0	ENSG00000187257	77696458
1556	chr7	77798791	77798897	ENSG00000006576_0	1	ENSG00000006576*77798791_77798897	58	30.59411708155671	18	0.4310344827586206	0	ENSG00000006576	77798800
1557	chr7	87152402	87152486	ENSG00000135164_0	1	ENSG00000135164*87152402_87152486	269	13.638181696985855	109	0.6133828996282528	0	ENSG00000135164	87152452
1558	chr7	87876417	87876674	ENSG00000006634_0	1	ENSG00000006634*87876417_87876674	319	52.62128846769148	25	0.4921630094043887	0	ENSG00000006634	87876633
1559	chr7	92528772	92528895	ENSG00000127993_0	1	ENSG00000127993*92528772_92528895	509	11.135528725660045	188	0.5088408644400786	0	ENSG00000127993	92528806
1560	chr7	93232340	93232464	ENSG00000004766_0	1	ENSG00000004766*93232340_93232464	139	13.856406460551018	48	0.539568345323741	0	ENSG00000004766	93232365
1561	chr7	97117621	97117773	ENSG00000196636_0	1	ENSG00000196636*97117621_97117773	306	18.05547008526779	80	0.2450980392156862	0	ENSG00000196636	97117703
1562	chr7	98106861	98106927	ENSG00000164715_0	1	ENSG00000164715*98106861_98106927	98	9.16515138991168	23	0.5102040816326531	0	ENSG00000164715	98106866
1563	chr7	99408909	99409030	ENSG00000106245_0	1	ENSG00000106245*99408909_99409030	1320	15.588457268119896	608	0.5848484848484848	0	ENSG00000106245	99408968
1564	chr7	99408643	99408673	ENSG00000106245_2	1	ENSG00000106245*99408643_99408673	66	5.744562646538029	22	0.5757575757575758	2	ENSG00000106245	99408657
1565	chr7	99438925	99439092	ENSG00000160917_0	1	ENSG00000160917*99438925_99439092	181	22.15851980616034	27	0.1381215469613259	0	ENSG00000160917	99438942
1566	chr7	99505237	99505332	ENSG00000196652_0	1	ENSG00000196652*99505237_99505332	71	22.181073012818835	17	0.4084507042253521	0	ENSG00000196652	99505253
1567	chr7	99558547	99558745	ENSG00000197343_0	1	ENSG00000197343*99558547_99558745	583	41.737273509418415	72	0.4716981132075472	0	ENSG00000197343	99558666
1568	chr7	99558761	99558898	ENSG00000197343_1	1	ENSG00000197343*99558761_99558898	395	27.65863337187866	51	0.3569620253164557	1	ENSG00000197343	99558797
1569	chr7	100049773	100049819	ENSG00000166529_0	1	ENSG00000166529*100049773_100049819	84	14.422205101855956	26	0.5833333333333334	0	ENSG00000166529	100049773
1570	chr7	100119633	100119729	ENSG00000166997_0	1	ENSG00000166997*100119633_100119729	134	23.40939982143925	25	0.6791044776119403	0	ENSG00000166997	100119678
1571	chr7	100148906	100149046	ENSG00000188186_0	1	ENSG00000188186*100148906_100149046	3249	24.63736998950984	702	0.4185903354878424	0	ENSG00000188186	100148956
1572	chr7	100539202	100539262	ENSG00000106351_0	1	ENSG00000106351*100539202_100539262	58	14.730919862656236	15	0.5689655172413793	0	ENSG00000106351	100539235
1573	chr7	100612432	100612590	ENSG00000106330_0	1	ENSG00000106330*100612432_100612590	200	31.12876483254676	28	0.16	0	ENSG00000106330	100612550
1574	chr7	100612104	100612232	ENSG00000106330_1	1	ENSG00000106330*100612104_100612232	70	20.396078054371134	12	0.5428571428571428	1	ENSG00000106330	100612184
1575	chr7	100706120	100706230	ENSG00000172336_0	1	ENSG00000172336*100706120_100706230	193	13.490737563232042	65	0.4974093264248704	0	ENSG00000172336	100706125
1576	chr7	100875102	100875222	ENSG00000087087_0	1	ENSG00000087087*100875102_100875222	406	27.367864366808018	46	0.5024630541871922	0	ENSG00000087087	100875132
1577	chr7	101085480	101085547	ENSG00000169871_0	1	ENSG00000169871*101085480_101085547	54	12.922847983320086	15	0.8703703703703703	0	ENSG00000169871	101085480
1578	chr7	101218164	101218189	ENSG00000106400_0	1	ENSG00000106400*101218164_101218189	1025	5.830951894845301	342	0.5258536585365854	0	ENSG00000106400	101218180
1579	chr7	102396338	102396417	ENSG00000128563_0	1	ENSG00000128563*102396338_102396417	289	9.848857801796104	66	0.5709342560553633	0	ENSG00000128563	102396378
1580	chr7	102464955	102465039	ENSG00000161036_0	1	ENSG00000161036*102464955_102465039	154	17.578395831246947	33	0.5844155844155844	0	ENSG00000161036	102464983
1581	chr7	102748986	102749080	ENSG00000222011_0	1	ENSG00000222011*102748986_102749080	85	24.839484696748443	15	0.611764705882353	0	ENSG00000222011	102748991
1582	chr7	103075118	103075225	ENSG00000170632_0	1	ENSG00000170632*103075118_103075225	378	12.449899597988733	103	0.4735449735449735	0	ENSG00000170632	103075164
1583	chr7	103074883	103075015	ENSG00000170632_1	1	ENSG00000170632*103074883_103075015	72	34.62657938636157	10	0.3888888888888889	1	ENSG00000170632	103074883
1584	chr7	103297434	103297548	ENSG00000105819_0	1	ENSG00000105819*103297434_103297548	930	7.54983443527075	239	0.7559139784946236	0	ENSG00000105819	103297447
1585	chr7	105532175	105532259	ENSG00000135249_0	1	ENSG00000135249*105532175_105532259	126	15.684387141358124	45	0.5714285714285714	0	ENSG00000135249	105532209
1586	chr7	107744090	107744170	ENSG00000105879_0	1	ENSG00000105879*107744090_107744170	404	5.830951894845301	215	0.5643564356435643	0	ENSG00000105879	107744144
1587	chr7	107891161	107891279	ENSG00000091140_0	1	ENSG00000091140*107891161_107891279	442	13.0	107	0.3552036199095023	0	ENSG00000091140	107891185
1588	chr7	108569869	108569992	ENSG00000128590_0	1	ENSG00000128590*108569869_108569992	383	25.826343140289914	58	0.4908616187989556	0	ENSG00000128590	108569873
1589	chr7	112206694	112206756	ENSG00000198839_0	1	ENSG00000198839*112206694_112206756	504	9.848857801796104	175	0.7341269841269841	0	ENSG00000198839	112206695
1590	chr7	118184145	118184245	ENSG00000128534_0	1	ENSG00000128534*118184145_118184245	1864	12.12435565298214	656	0.6571888412017167	0	ENSG00000128534	118184163
1591	chr7	120950772	120950838	ENSG00000071243_0	1	ENSG00000071243*120950772_120950838	108	12.449899597988733	23	0.5462962962962963	0	ENSG00000071243	120950798
1592	chr7	120951134	120951188	ENSG00000071243_1	1	ENSG00000071243*120951134_120951188	66	11.31370849898476	18	0.6060606060606061	1	ENSG00000071243	120951152
1593	chr7	128476730	128476839	ENSG00000165055_0	1	ENSG00000165055*128476730_128476839	143	19.77371993328519	70	0.5384615384615384	0	ENSG00000165055	128476759
1594	chr7	128862856	128862916	ENSG00000128524_0	1	ENSG00000128524*128862856_128862916	2895	10.14889156509222	731	0.4390328151986183	0	ENSG00000128524	128862863
1595	chr7	128862924	128863054	ENSG00000128524_2	1	ENSG00000128524*128862924_128863054	91	39.61060464067672	12	0.0659340659340659	2	ENSG00000128524	128862991
1596	chr7	129225025	129225096	ENSG00000158467_0	1	ENSG00000158467*129225025_129225096	86	13.820274961085254	14	0.2790697674418604	0	ENSG00000158467	129225029
1597	chr7	133253072	133253098	ENSG00000131558_0	1	ENSG00000131558*133253072_133253098	342	6.0	145	0.4970760233918128	0	ENSG00000131558	133253082
1598	chr7	134646811	134646915	ENSG00000172331_0	1	ENSG00000172331*134646811_134646915	246	30.64310689208913	36	0.491869918699187	0	ENSG00000172331	134646834
1599	chr7	135557920	135557961	ENSG00000155561_0	1	ENSG00000155561*135557920_135557961	98	4.795831523312719	45	0.5612244897959183	0	ENSG00000155561	135557930
1600	chr7	135662495	135662579	ENSG00000243317_0	1	ENSG00000243317*135662495_135662579	1214	15.066519173319364	587	0.2158154859967051	0	ENSG00000243317	135662510
1601	chr7	139341270	139341384	ENSG00000164898_0	1	ENSG00000164898*139341270_139341384	431	23.748684174075837	57	0.334106728538283	0	ENSG00000164898	139341368
1602	chr7	139359820	139360051	ENSG00000146963_0	1	ENSG00000146963*139359820_139360051	860	30.34798181098704	92	0.3616279069767442	0	ENSG00000146963	139359910
1603	chr7	140696667	140696759	ENSG00000090266_0	1	ENSG00000090266*140696667_140696759	3775	11.789826122551595	1154	0.1766887417218543	0	ENSG00000090266	140696703
1604	chr7	140697136	140697273	ENSG00000090266_2	1	ENSG00000090266*140697136_140697273	51	31.480152477394387	9	0.0784313725490196	2	ENSG00000090266	140697157
1605	chr7	141738333	141738513	ENSG00000106028_0	1	ENSG00000106028*141738333_141738513	1775	21.213203435596427	309	0.4377464788732394	0	ENSG00000106028	141738370
1606	chr7	149838375	149838519	ENSG00000106479_0	1	ENSG00000106479*149838375_149838519	318	25.03996805109783	48	0.5062893081761006	0	ENSG00000106479	149838442
1607	chr7	151028433	151028489	ENSG00000197150_0	1	ENSG00000197150*151028433_151028489	140	10.677078252031311	49	0.5428571428571428	0	ENSG00000197150	151028451
1608	chr7	154928466	154928551	ENSG00000214106_0	1	ENSG00000214106*154928466_154928551	104	14.89966442575134	27	0.625	0	ENSG00000214106	154928503
1609	chr7	158856557	158856707	ENSG00000126870_0	1	ENSG00000126870*158856557_158856707	107	25.67099530598687	17	0.5233644859813084	0	ENSG00000126870	158856624
1610	chr7	727199	727271	ENSG00000188191_0	1	ENSG00000188191*727199_727271	68	15.427248620541512	16	0.4558823529411764	0	ENSG00000188191	727223
1611	chr7	1160036	1160230	ENSG00000178381_0	1	ENSG00000178381*1160036_1160230	474	24.08318915758459	64	0.5358649789029536	0	ENSG00000178381	1160167
1612	chr7	5781551	5781668	ENSG00000011275_0	1	ENSG00000011275*5781551_5781668	436	21.42428528562855	32	0.4541284403669725	0	ENSG00000011275	5781558
1613	chr7	6008998	6009052	ENSG00000122512_0	1	ENSG00000122512*6008998_6009052	142	15.811388300841896	36	0.323943661971831	0	ENSG00000122512	6009035
1614	chr7	6059030	6059127	ENSG00000086232_0	1	ENSG00000086232*6059030_6059127	529	12.529964086141668	64	0.3459357277882797	0	ENSG00000086232	6059114
1615	chr7	6348910	6348926	ENSG00000178397_0	1	ENSG00000178397*6348910_6348926	57	3.0	29	0.6140350877192983	0	ENSG00000178397	6348918
1616	chr7	6447810	6447954	ENSG00000164535_0	1	ENSG00000164535*6447810_6447954	79	18.62793601019716	13	0.569620253164557	0	ENSG00000164535	6447914
1617	chr7	6826124	6826255	ENSG00000146574_0	1	ENSG00000146574*6826124_6826255	65	37.282703764614496	4	0.2769230769230769	0	ENSG00000146574	6826168
1618	chr7	7640323	7640467	ENSG00000106399_0	1	ENSG00000106399*7640323_7640467	1185	18.76166303929372	136	0.5729957805907173	0	ENSG00000106399	7640386
1619	chr7	10940023	10940105	ENSG00000189043_0	1	ENSG00000189043*10940023_10940105	2916	11.40175425099138	562	0.5116598079561042	0	ENSG00000189043	10940082
1620	chr7	16645605	16645754	ENSG00000106524_0	1	ENSG00000106524*16645605_16645754	64	33.74907406137241	7	0.484375	0	ENSG00000106524	16645695
1621	chr7	22822715	22822806	ENSG00000196683_0	1	ENSG00000196683*22822715_22822806	9930	12.206555615733702	2482	0.7400805639476334	0	ENSG00000196683	22822800
1622	chr7	22822675	22822711	ENSG00000196683_1	1	ENSG00000196683*22822675_22822711	56	9.0	14	0.0535714285714285	1	ENSG00000196683	22822681
1623	chr7	23014023	23014081	ENSG00000122591_0	1	ENSG00000122591*23014023_23014081	57	20.4939015319192	25	0.7368421052631579	0	ENSG00000122591	23014081
1624	chr7	23531880	23531988	ENSG00000164548_0	1	ENSG00000164548*23531880_23531988	714	13.856406460551018	197	0.4397759103641456	0	ENSG00000164548	23531926
1625	chr7	25125201	25125312	ENSG00000172115_0	1	ENSG00000172115*25125201_25125312	1373	23.57965224510319	542	0.6219956300072833	0	ENSG00000172115	25125211
1626	chr7	26200550	26200755	ENSG00000122566_0	1	ENSG00000122566*26200550_26200755	5147	10.44030650891055	2133	0.1274528851758306	0	ENSG00000122566	26200697
1627	chr7	27662702	27662835	ENSG00000106049_0	1	ENSG00000106049*27662702_27662835	256	25.72936066053721	32	0.53125	0	ENSG00000106049	27662834
1628	chr7	30504745	30504792	ENSG00000006625_0	1	ENSG00000006625*30504745_30504792	350	9.38083151964686	89	0.6485714285714286	0	ENSG00000006625	30504779
1629	chr7	30594710	30594782	ENSG00000196295_0	1	ENSG00000196295*30594710_30594782	60	14.933184523068078	14	0.5833333333333334	0	ENSG00000196295	30594725
1630	chr7	33062654	33062747	ENSG00000122643_0	1	ENSG00000122643*33062654_33062747	917	15.198684153570664	191	0.6379498364231189	0	ENSG00000122643	33062727
1631	chr7	35694918	35695140	ENSG00000122557_0	1	ENSG00000122557*35694918_35695140	656	33.075670817082454	243	0.7073170731707317	0	ENSG00000122557	35695086
1632	chr7	35694802	35694902	ENSG00000122557_1	1	ENSG00000122557*35694802_35694902	83	21.37755832643195	9	0.4337349397590361	1	ENSG00000122557	35694872
1633	chr7	40134507	40134574	ENSG00000168303_0	1	ENSG00000168303*40134507_40134574	464	8.366600265340756	112	0.5474137931034483	0	ENSG00000168303	40134570
1634	chr7	42911918	42912058	ENSG00000136197_0	1	ENSG00000136197*42911918_42912058	79	21.702534414210707	6	0.2784810126582278	0	ENSG00000136197	42911974
1635	chr7	42932117	42932135	ENSG00000106588_0	1	ENSG00000106588*42932117_42932135	1986	3.3166247903554	512	0.3987915407854985	0	ENSG00000106588	42932125
1636	chr7	44082383	44082481	ENSG00000122678_0	1	ENSG00000122678*44082383_44082481	340	18.138357147217054	35	0.6088235294117647	0	ENSG00000122678	44082462
1637	chr7	44573831	44573915	ENSG00000136271_0	1	ENSG00000136271*44573831_44573915	376	11.61895003862225	97	0.5132978723404256	0	ENSG00000136271	44573859
1638	chr7	44582058	44582236	ENSG00000158604_0	1	ENSG00000158604*44582058_44582236	1070	18.520259177452136	126	0.3626168224299065	0	ENSG00000158604	44582165
1639	chr7	44847922	44848036	ENSG00000105968_0	1	ENSG00000105968*44847922_44848036	2105	11.575836902790224	334	0.4009501187648456	0	ENSG00000105968	44847997
1640	chr7	44986528	44986648	ENSG00000232956_0	1	ENSG00000232956*44986528_44986648	456	22.181073012818835	43	0.3201754385964912	0	ENSG00000232956	44986603
1641	chr7	45111630	45111701	ENSG00000136270_0	1	ENSG00000136270*45111630_45111701	161	11.832159566199232	26	0.577639751552795	0	ENSG00000136270	45111648
1642	chr7	47979422	47979566	ENSG00000136273_0	1	ENSG00000136273*47979422_47979566	288	22.60530911091463	23	0.5	0	ENSG00000136273	47979504
1643	chr7	54759099	54759205	ENSG00000132432_0	1	ENSG00000132432*54759099_54759205	2728	12.206555615733702	487	0.4472140762463343	0	ENSG00000132432	54759162
1644	chr7	56106364	56106429	ENSG00000106153_0	1	ENSG00000106153*56106364_56106429	4078	14.317821063276352	943	0.4977930358018637	0	ENSG00000106153	56106426
1645	chr7	65006576	65006693	ENSG00000213462_0	1	ENSG00000213462*65006576_65006693	312	13.711309200802088	124	0.5128205128205128	0	ENSG00000213462	65006638
1646	chr7	65982040	65982166	ENSG00000169919_0	1	ENSG00000169919*65982040_65982166	301	14.866068747318506	119	0.3255813953488372	0	ENSG00000169919	65982163
1647	chr7	66995440	66995539	ENSG00000126524_0	1	ENSG00000126524*66995440_66995539	512	25.11971337416094	84	0.482421875	0	ENSG00000126524	66995536
1648	chr7	73308732	73308776	ENSG00000130305_0	1	ENSG00000130305*73308732_73308776	210	9.0	28	0.5523809523809524	0	ENSG00000130305	73308747
1649	chr7	73522135	73522245	ENSG00000009954_0	1	ENSG00000009954*73522135_73522245	244	21.6794833886788	107	0.610655737704918	0	ENSG00000009954	73522244
1650	chr7	73521885	73522028	ENSG00000009954_1	1	ENSG00000009954*73521885_73522028	112	23.43074902771996	13	0.5803571428571429	1	ENSG00000009954	73521981
1651	chr7	73683310	73683404	ENSG00000176410_0	1	ENSG00000176410*73683310_73683404	220	15.491933384829668	29	0.5909090909090909	0	ENSG00000176410	73683404
1652	chr7	73738710	73738811	ENSG00000106077_0	1	ENSG00000106077*73738710_73738811	148	18.547236990991408	34	0.5135135135135135	0	ENSG00000106077	73738751
1653	chr7	74254300	74254386	ENSG00000049541_0	1	ENSG00000049541*74254300_74254386	269	10.392304845413264	29	0.2156133828996282	0	ENSG00000049541	74254350
1654	chr7	76047827	76047954	ENSG00000127952_0	1	ENSG00000127952*76047827_76047954	165	29.698484809834994	18	0.5212121212121212	0	ENSG00000127952	76047938
1655	chr7	77798264	77798383	ENSG00000135211_0	1	ENSG00000135211*77798264_77798383	303	18.33030277982336	31	0.5115511551155115	0	ENSG00000135211	77798371
1656	chr7	87876216	87876311	ENSG00000075303_0	1	ENSG00000075303*87876216_87876311	178	25.019992006393608	17	0.5842696629213483	0	ENSG00000075303	87876277
1657	chr7	92134383	92134482	ENSG00000001630_0	1	ENSG00000001630*92134383_92134482	74	20.37154878746336	10	0.3648648648648648	0	ENSG00000001630	92134425
1658	chr7	92528311	92528471	ENSG00000127980_0	1	ENSG00000127980*92528311_92528471	116	32.31098884280702	17	0.5775862068965517	0	ENSG00000127980	92528405
1659	chr7	92590268	92590344	ENSG00000234545_0	1	ENSG00000234545*92590268_92590344	668	19.33907960581372	120	0.1422155688622754	0	ENSG00000234545	92590296
1660	chr7	94004231	94004332	ENSG00000105829_0	1	ENSG00000105829*94004231_94004332	444	17.08800749063506	74	0.4977477477477477	0	ENSG00000105829	94004306
1661	chr7	99408534	99408549	ENSG00000106244_0	1	ENSG00000106244*99408534_99408549	620	4.47213595499958	114	0.5532258064516129	0	ENSG00000106244	99408542
1662	chr7	99438668	99438799	ENSG00000106246_0	1	ENSG00000106246*99438668_99438799	70	25.632011235952596	10	0.4285714285714285	0	ENSG00000106246	99438748
1663	chr7	99919405	99919551	ENSG00000146833_0	1	ENSG00000146833*99919405_99919551	447	22.181073012818835	85	0.5637583892617449	0	ENSG00000146833	99919472
1664	chr7	100081642	100081715	ENSG00000166526_0	1	ENSG00000166526*100081642_100081715	157	12.767145334803704	18	0.4012738853503185	0	ENSG00000166526	100081674
1665	chr7	100119209	100119321	ENSG00000106290_0	1	ENSG00000106290*100119209_100119321	332	13.379088160259652	57	0.253012048192771	0	ENSG00000106290	100119305
1666	chr7	100436353	100436447	ENSG00000160813_0	1	ENSG00000160813*100436353_100436447	186	18.76166303929372	27	0.4193548387096774	0	ENSG00000160813	100436425
1667	chr7	100586003	100586081	ENSG00000077454_0	1	ENSG00000077454*100586003_100586081	69	14.933184523068078	23	0.7246376811594203	0	ENSG00000077454	100586076
1668	chr7	101217505	101217616	ENSG00000106397_0	1	ENSG00000106397*101217505_101217616	107	17.05872210923198	22	0.6074766355140186	0	ENSG00000106397	101217559
1669	chr7	101244966	101245074	ENSG00000214253_0	1	ENSG00000214253*101244966_101245074	2084	8.94427190999916	402	0.2005758157389635	0	ENSG00000214253	101245032
1670	chr7	101252134	101252264	ENSG00000214253_1	1	ENSG00000214253*101252134_101252264	82	18.734993995195197	9	0.5121951219512195	1	ENSG00000214253	101252254
1671	chr7	102464716	102464814	ENSG00000160993_0	1	ENSG00000160993*102464716_102464814	240	10.770329614269007	35	0.4083333333333333	0	ENSG00000160993	102464809
1672	chr7	102478806	102478855	ENSG00000005075_0	1	ENSG00000005075*102478806_102478855	513	6.928203230275509	143	0.1150097465886939	0	ENSG00000005075	102478847
1673	chr7	102572474	102572532	ENSG00000285437_0	1	ENSG00000285437*102572474_102572532	184	12.727922061357855	34	0.3641304347826087	0	ENSG00000285437	102572531
1674	chr7	106112141	106112364	ENSG00000008282_0	1	ENSG00000008282*106112141_106112364	847	23.664319132398465	88	0.5926800472255017	0	ENSG00000008282	106112241
1675	chr7	108526026	108526138	ENSG00000135241_0	1	ENSG00000135241*108526026_108526138	365	23.388031127053	43	0.4904109589041096	0	ENSG00000135241	108526086
1676	chr7	108569525	108569693	ENSG00000177683_0	1	ENSG00000177683*108569525_108569693	297	31.85906464414798	17	0.4242424242424242	0	ENSG00000177683	108569581
1677	chr7	112206221	112206362	ENSG00000128512_0	1	ENSG00000128512*112206221_112206362	193	17.05872210923198	45	0.5492227979274611	0	ENSG00000128512	112206345
1678	chr7	112939716	112939826	ENSG00000164603_0	1	ENSG00000164603*112939716_112939826	224	26.32489316217637	20	0.46875	0	ENSG00000164603	112939796
1679	chr7	123557706	123557837	ENSG00000128609_0	1	ENSG00000128609*123557706_123557837	90	20.199009876724155	10	0.5333333333333333	0	ENSG00000128609	123557779
1680	chr7	128343680	128343859	ENSG00000106344_0	1	ENSG00000106344*128343680_128343859	224	30.903074280724887	22	0.5848214285714286	0	ENSG00000106344	128343859
1681	chr7	129054809	129054880	ENSG00000064419_0	1	ENSG00000064419*129054809_129054880	93	14.247806848775006	15	0.4408602150537634	0	ENSG00000064419	129054866
1682	chr7	129054972	129055124	ENSG00000064419_1	1	ENSG00000064419*129054972_129055124	71	20.174241001832016	13	0.352112676056338	1	ENSG00000064419	129055062
1683	chr7	133081962	133082042	ENSG00000106554_0	1	ENSG00000106554*133081962_133082042	447	15.459624833740309	52	0.3982102908277405	0	ENSG00000106554	133082041
1684	chr7	135509945	135510079	ENSG00000080802_0	1	ENSG00000080802*135509945_135510079	514	9.797958971132712	94	0.3696498054474708	0	ENSG00000080802	135510053
1685	chr7	135977205	135977308	ENSG00000105887_0	1	ENSG00000105887*135977205_135977308	1216	19.595917942265423	117	0.5822368421052632	0	ENSG00000105887	135977280
1686	chr7	135977030	135977188	ENSG00000105887_4	1	ENSG00000105887*135977030_135977188	58	50.48762224545735	5	0.3793103448275862	4	ENSG00000105887	135977180
1687	chr7	139109631	139109672	ENSG00000105939_0	1	ENSG00000105939*139109631_139109672	535	2.449489742783178	302	0.6074766355140186	0	ENSG00000105939	139109671
1688	chr7	139109269	139109383	ENSG00000105939_1	1	ENSG00000105939*139109269_139109383	64	19.77371993328519	9	0.421875	1	ENSG00000105939	139109305
1689	chr7	140062798	140062914	ENSG00000059378_0	1	ENSG00000059378*140062798_140062914	247	26.570660511172846	39	0.5789473684210527	0	ENSG00000059378	140062862
1690	chr7	149028326	149028485	ENSG00000155660_0	1	ENSG00000155660*149028326_149028485	466	24.392621835300936	66	0.5858369098712446	0	ENSG00000155660	149028419
1691	chr7	149028556	149028613	ENSG00000155660_1	1	ENSG00000155660*149028556_149028613	78	12.16552506059644	19	0.5128205128205128	1	ENSG00000155660	149028610
1692	chr7	151057810	151057846	ENSG00000164885_0	1	ENSG00000164885*151057810_151057846	61	8.602325267042627	34	0.6557377049180327	0	ENSG00000164885	151057845
1693	chr7	151519541	151519701	ENSG00000106615_0	1	ENSG00000106615*151519541_151519701	819	22.0	39	0.3333333333333333	0	ENSG00000106615	151519619
1694	chr7	151519796	151519874	ENSG00000106615_1	1	ENSG00000106615*151519796_151519874	107	13.45362404707371	24	0.3551401869158878	1	ENSG00000106615	151519819
1695	chr7	156893032	156893166	ENSG00000105983_0	1	ENSG00000105983*156893032_156893166	420	14.52583904633395	55	0.5642857142857143	0	ENSG00000105983	156893129
1696	chr8	9555911	9555992	ENSG00000173273_0	1	ENSG00000173273*9555911_9555992	160	12.12435565298214	48	0.5375	0	ENSG00000173273	9555913
1697	chr8	17922959	17923059	ENSG00000078674_0	1	ENSG00000078674*17922959_17923059	402	7.810249675906654	189	0.6094527363184079	0	ENSG00000078674	17922992
1698	chr8	17922839	17922937	ENSG00000078674_1	1	ENSG00000078674*17922839_17922937	139	24.71841418861655	20	0.5251798561151079	1	ENSG00000078674	17922860
1699	chr8	19817390	19817504	ENSG00000104613_0	1	ENSG00000104613*19817390_19817504	576	12.649110640673518	102	0.4548611111111111	0	ENSG00000104613	19817423
1700	chr8	22245344	22245436	ENSG00000168495_0	1	ENSG00000168495*22245344_22245436	71	22.978250586152114	14	0.5774647887323944	0	ENSG00000168495	22245430
1701	chr8	23246599	23246680	ENSG00000147457_0	1	ENSG00000147457*23246599_23246680	237	12.884098726725126	54	0.2067510548523206	0	ENSG00000147457	23246637
1702	chr8	26383053	26383118	ENSG00000104765_0	1	ENSG00000104765*26383053_26383118	914	11.40175425099138	315	0.5153172866520788	0	ENSG00000104765	26383067
1703	chr8	28093104	28093262	ENSG00000134014_0	1	ENSG00000134014*28093104_28093262	166	23.45207879911715	38	0.4036144578313253	0	ENSG00000134014	28093162
1704	chr8	28890394	28890523	ENSG00000147421_0	1	ENSG00000147421*28890394_28890523	75	19.77371993328519	42	0.5866666666666667	0	ENSG00000147421	28890394
1705	chr8	37762597	37762677	ENSG00000147471_0	1	ENSG00000147471*37762597_37762677	344	21.40093455903269	69	0.3284883720930232	0	ENSG00000147471	37762641
1706	chr8	38105514	38105636	ENSG00000129691_0	1	ENSG00000129691*38105514_38105636	111	13.30413469565007	23	0.4864864864864865	0	ENSG00000129691	38105528
1707	chr8	38176786	38176913	ENSG00000156735_0	1	ENSG00000156735*38176786_38176913	201	20.07485989988473	39	0.527363184079602	0	ENSG00000156735	38176854
1708	chr8	38231577	38231731	ENSG00000085788_0	1	ENSG00000085788*38231577_38231731	224	39.81205847478876	27	0.5535714285714286	0	ENSG00000085788	38231607
1709	chr8	38996908	38996986	ENSG00000168615_0	1	ENSG00000168615*38996908_38996986	58	21.283796653792763	12	0.5517241379310345	0	ENSG00000168615	38996972
1710	chr8	41490535	41490688	ENSG00000147533_0	1	ENSG00000147533*41490535_41490688	1185	16.34013463836819	565	0.3080168776371308	0	ENSG00000147533	41490581
1711	chr8	42391772	42391912	ENSG00000078668_0	1	ENSG00000078668*42391772_42391912	1277	16.1245154965971	385	0.4917776037588097	0	ENSG00000078668	42391879
1712	chr8	43056281	43056378	ENSG00000168522_0	1	ENSG00000168522*43056281_43056378	1056	10.04987562112089	205	0.5643939393939394	0	ENSG00000168522	43056327
1713	chr8	43056414	43056476	ENSG00000168522_1	1	ENSG00000168522*43056414_43056476	66	15.198684153570664	11	0.6060606060606061	1	ENSG00000168522	43056446
1714	chr8	48008414	48008453	ENSG00000169139_0	1	ENSG00000169139*48008414_48008453	650	7.416198487095663	198	0.2353846153846154	0	ENSG00000169139	48008426
1715	chr8	60516935	60517121	ENSG00000104388_0	1	ENSG00000104388*60516935_60517121	1069	33.66006535941367	220	0.2619270346117867	0	ENSG00000104388	60516949
1716	chr8	60517135	60517243	ENSG00000104388_1	1	ENSG00000104388*60517135_60517243	210	17.663521732655695	54	0.3809523809523809	1	ENSG00000104388	60517178
1717	chr8	63168553	63168743	ENSG00000185728_0	1	ENSG00000185728*63168553_63168743	164	22.781571499789035	55	0.4817073170731707	0	ENSG00000185728	63168620
1718	chr8	66775174	66775273	ENSG00000104205_0	1	ENSG00000104205*66775174_66775273	184	16.911534525287763	38	0.3641304347826087	0	ENSG00000104205	66775204
1719	chr8	66667553	66667654	ENSG00000104205_1	1	ENSG00000104205*66667553_66667654	147	14.0	54	0.4625850340136054	1	ENSG00000104205	66667595
1720	chr8	91070247	91070411	ENSG00000155100_0	1	ENSG00000155100*91070247_91070411	123	24.535688292770597	44	0.2845528455284553	0	ENSG00000155100	91070340
1721	chr8	94823228	94823363	ENSG00000164941_0	1	ENSG00000164941*94823228_94823363	253	15.427248620541512	62	0.5098814229249012	0	ENSG00000164941	94823294
1722	chr8	95024974	95025119	ENSG00000156170_0	1	ENSG00000156170*95024974_95025119	219	31.60696125855821	44	0.5068493150684932	0	ENSG00000156170	95024988
1723	chr8	98117292	98117344	ENSG00000104356_0	1	ENSG00000104356*98117292_98117344	90	12.806248474865695	19	0.4444444444444444	0	ENSG00000104356	98117296
1724	chr8	99013265	99013377	ENSG00000132549_0	1	ENSG00000132549*99013265_99013377	146	19.79898987322333	41	0.2191780821917808	0	ENSG00000132549	99013270
1725	chr8	100150622	100150703	ENSG00000147669_0	1	ENSG00000147669*100150622_100150703	1013	16.46207763315433	331	0.4590325765054294	0	ENSG00000147669	100150635
1726	chr8	103021062	103021167	ENSG00000155097_0	1	ENSG00000155097*103021062_103021167	329	15.620499351813308	67	0.4528875379939209	0	ENSG00000155097	103021082
1727	chr8	108443609	108443692	ENSG00000104412_0	1	ENSG00000104412*108443609_108443692	381	9.591663046625438	122	0.5984251968503937	0	ENSG00000104412	108443645
1728	chr8	109334323	109334498	ENSG00000120533_0	1	ENSG00000120533*109334323_109334498	2287	23.065125189341597	439	0.6060341058154788	0	ENSG00000120533	109334378
1729	chr8	116766506	116766600	ENSG00000147679_0	1	ENSG00000147679*116766506_116766600	406	17.944358444926362	212	0.5788177339901478	0	ENSG00000147679	116766523
1730	chr8	117520712	117520816	ENSG00000164758_0	1	ENSG00000164758*117520712_117520816	767	16.76305461424021	94	0.4485006518904824	0	ENSG00000164758	117520728
1731	chr8	123416725	123416825	ENSG00000156795_0	1	ENSG00000156795*123416725_123416825	101	21.840329667841555	17	0.5742574257425742	0	ENSG00000156795	123416773
1732	chr8	124450819	124450904	ENSG00000183665_0	1	ENSG00000183665*124450819_124450904	79	18.138357147217054	33	0.7088607594936709	0	ENSG00000183665	124450819
1733	chr8	124539100	124539273	ENSG00000147684_0	1	ENSG00000147684*124539100_124539273	2602	22.58317958127243	392	0.5392006149116064	0	ENSG00000147684	124539148
1734	chr8	132775360	132775477	ENSG00000129292_0	1	ENSG00000129292*132775360_132775477	714	15.0	191	0.3865546218487395	0	ENSG00000129292	132775387
1735	chr8	142727222	142727311	ENSG00000130193_0	1	ENSG00000130193*142727222_142727311	102	22.9128784747792	13	0.4313725490196078	0	ENSG00000130193	142727241
1736	chr8	144078647	144078765	ENSG00000178896_0	1	ENSG00000178896*144078647_144078765	262	13.784048752090222	58	0.465648854961832	0	ENSG00000178896	144078698
1737	chr8	144137773	144137828	ENSG00000235173_0	1	ENSG00000235173*144137773_144137828	109	17.578395831246947	16	0.3119266055045872	0	ENSG00000235173	144137773
1738	chr8	144148015	144148057	ENSG00000179832_0	1	ENSG00000179832*144148015_144148057	74	9.591663046625438	33	0.1621621621621621	0	ENSG00000179832	144148030
1739	chr8	144827464	144827602	ENSG00000147789_0	1	ENSG00000147789*144827464_144827602	173	18.76166303929372	34	0.5606936416184971	0	ENSG00000147789	144827559
1740	chr8	18083982	18084096	ENSG00000104763_0	1	ENSG00000104763*18083982_18084096	1663	15.231546211727816	282	0.4473842453397474	0	ENSG00000104763	18084058
1741	chr8	22109299	22109370	ENSG00000275074_0	1	ENSG00000275074*22109299_22109370	226	16.941074346097416	88	0.7035398230088495	0	ENSG00000275074	22109370
1742	chr8	23224945	23225053	ENSG00000104689_0	1	ENSG00000104689*23224945_23225053	53	21.047565179849187	23	0.7735849056603774	0	ENSG00000104689	23225050
1743	chr8	28889873	28889997	ENSG00000104299_0	1	ENSG00000104299*28889873_28889997	72	25.357444666211933	9	0.5	0	ENSG00000104299	28889887
1744	chr8	30658061	30658185	ENSG00000197265_0	1	ENSG00000197265*30658061_30658185	488	23.769728648009423	65	0.4262295081967213	0	ENSG00000197265	30658151
1745	chr8	33513033	33513113	ENSG00000129696_0	1	ENSG00000129696*33513033_33513113	55	23.0	6	0.4909090909090909	0	ENSG00000129696	33513050
1746	chr8	37849767	37849812	ENSG00000104221_0	1	ENSG00000104221*37849767_37849812	77	9.539392014169456	16	0.6753246753246753	0	ENSG00000104221	37849805
1747	chr8	38176278	38176468	ENSG00000175324_0	1	ENSG00000175324*38176278_38176468	692	19.92485884517128	54	0.3901734104046243	0	ENSG00000175324	38176424
1748	chr8	38176580	38176678	ENSG00000175324_1	1	ENSG00000175324*38176580_38176678	53	21.18962010041709	7	0.4528301886792453	1	ENSG00000175324	38176674
1749	chr8	38996387	38996512	ENSG00000169490_0	1	ENSG00000169490*38996387_38996512	335	16.46207763315433	39	0.4686567164179104	0	ENSG00000169490	38996459
1750	chr8	42843175	42843278	ENSG00000131931_0	1	ENSG00000131931*42843175_42843278	155	23.9165214862028	19	0.4903225806451612	0	ENSG00000131931	42843270
1751	chr8	42842977	42843136	ENSG00000131931_1	1	ENSG00000131931*42842977_42843136	142	13.41640786499874	28	0.3732394366197183	1	ENSG00000131931	42843038
1752	chr8	47960052	47960134	ENSG00000253729_0	1	ENSG00000253729*47960052_47960134	318	10.099504938362076	61	0.2955974842767295	0	ENSG00000253729	47960102
1753	chr8	51898930	51899131	ENSG00000168300_0	1	ENSG00000168300*51898930_51899131	590	41.7492514902962	26	0.4644067796610169	0	ENSG00000168300	51899014
1754	chr8	53843141	53843264	ENSG00000047249_0	1	ENSG00000047249*53843141_53843264	326	20.07485989988473	41	0.6196319018404908	0	ENSG00000047249	53843196
1755	chr8	56074337	56074495	ENSG00000008988_0	1	ENSG00000008988*56074337_56074495	6402	11.31370849898476	4495	0.8651983755076539	0	ENSG00000008988	56074457
1756	chr8	56074001	56074216	ENSG00000008988_1	1	ENSG00000008988*56074001_56074216	299	34.583232931581165	30	0.0869565217391304	1	ENSG00000008988	56074103
1757	chr8	56073669	56073720	ENSG00000008988_2	1	ENSG00000008988*56073669_56073720	194	7.0	72	0.134020618556701	2	ENSG00000008988	56073702
1758	chr8	65634073	65634162	ENSG00000104442_0	1	ENSG00000104442*65634073_65634162	301	15.297058540778355	62	0.574750830564784	0	ENSG00000104442	65634128
1759	chr8	66666975	66667181	ENSG00000175073_0	1	ENSG00000175073*66666975_66667181	160	50.0199960015992	9	0.36875	0	ENSG00000175073	66667052
1760	chr8	66925435	66925550	ENSG00000245910_0	1	ENSG00000245910*66925435_66925550	7523	5.830951894845301	4444	0.7199255616110595	0	ENSG00000245910	66925492
1761	chr8	67061923	67062118	ENSG00000121022_0	1	ENSG00000121022*67061923_67062118	863	24.43358344574123	162	0.4275782155272306	0	ENSG00000121022	67062080
1762	chr8	73972053	73972237	ENSG00000154582_0	1	ENSG00000154582*73972053_73972237	925	33.57082066318904	168	0.4918918918918919	0	ENSG00000154582	73972142
1763	chr8	76999993	77000081	ENSG00000164751_0	1	ENSG00000164751*76999993_77000081	472	16.186414056238647	109	0.4385593220338983	0	ENSG00000164751	77000029
1764	chr8	77000136	77000242	ENSG00000164751_1	1	ENSG00000164751*77000136_77000242	57	19.77371993328519	8	0.4736842105263157	1	ENSG00000164751	77000151
1765	chr8	80030079	80030239	ENSG00000147586_0	1	ENSG00000147586*80030079_80030239	114	23.2379000772445	23	0.3596491228070175	0	ENSG00000147586	80030210
1766	chr8	80029865	80029938	ENSG00000147586_1	1	ENSG00000147586*80029865_80029938	71	12.884098726725126	16	0.5492957746478874	1	ENSG00000147586	80029917
1767	chr8	81686232	81686282	ENSG00000133731_0	1	ENSG00000133731*81686232_81686282	182	11.74734012447073	39	0.6153846153846154	0	ENSG00000133731	81686276
1768	chr8	85220304	85220373	ENSG00000176731_0	1	ENSG00000176731*85220304_85220373	2266	12.206555615733702	313	0.5975286849073257	0	ENSG00000176731	85220336
1769	chr8	86508575	86508733	ENSG00000176623_0	1	ENSG00000176623*86508575_86508733	248	35.08560958569767	30	0.6411290322580645	0	ENSG00000176623	86508606
1770	chr8	89984525	89984666	ENSG00000104320_0	1	ENSG00000104320*89984525_89984666	295	34.058772731852805	27	0.4915254237288136	0	ENSG00000104320	89984617
1771	chr8	91069932	91070128	ENSG00000253738_0	1	ENSG00000253738*91069932_91070128	882	32.57299494980466	150	0.528344671201814	0	ENSG00000253738	91070004
1772	chr8	94553395	94553474	ENSG00000164944_0	1	ENSG00000164944*94553395_94553474	279	7.071067811865476	56	0.6164874551971327	0	ENSG00000164944	94553420
1773	chr8	96235456	96235581	ENSG00000156467_1	1	ENSG00000156467*96235456_96235581	214	23.515952032609693	40	0.6261682242990654	1	ENSG00000156467	96235514
1774	chr8	98045429	98045549	ENSG00000156482_2	1	ENSG00000156482*98045429_98045549	267	29.0	25	0.602996254681648	2	ENSG00000156482	98045512
1775	chr8	98117061	98117121	ENSG00000132541_0	1	ENSG00000132541*98117061_98117121	76	11.789826122551595	27	0.6710526315789473	0	ENSG00000132541	98117117
1776	chr8	99012941	99012989	ENSG00000253948_0	1	ENSG00000253948*99012941_99012989	102	7.810249675906654	19	0.2745098039215686	0	ENSG00000253948	99012968
1777	chr8	101205434	101205680	ENSG00000120963_0	1	ENSG00000120963*101205434_101205680	2362	39.293765408777	170	0.2523285351397121	0	ENSG00000120963	101205599
1778	chr8	108248612	108248768	ENSG00000104408_0	1	ENSG00000104408*108248612_108248768	5511	3.605551275463989	3014	0.743603701687534	0	ENSG00000104408	108248668
1779	chr8	109333998	109334068	ENSG00000120526_0	1	ENSG00000120526*109333998_109334068	101	9.273618495495704	38	0.5148514851485149	0	ENSG00000120526	109334038
1780	chr8	116755665	116755795	ENSG00000147677_0	1	ENSG00000147677*116755665_116755795	5200	7.280109889280518	2623	0.7138461538461538	0	ENSG00000147677	116755774
1781	chr8	116874571	116874816	ENSG00000164754_0	1	ENSG00000164754*116874571_116874816	806	25.11971337416094	168	0.4578163771712158	0	ENSG00000164754	116874727
1782	chr8	119832764	119832794	ENSG00000064313_0	1	ENSG00000064313*119832764_119832794	127	4.358898943540674	52	0.4881889763779528	0	ENSG00000064313	119832791
1783	chr8	120444969	120445115	ENSG00000172172_0	1	ENSG00000172172*120444969_120445115	486	14.89966442575134	144	0.1831275720164609	0	ENSG00000172172	120445101
1784	chr8	124538997	124539057	ENSG00000147687_0	1	ENSG00000147687*124538997_124539057	394	4.0	146	0.2868020304568528	0	ENSG00000147687	124539036
1785	chr8	140457645	140457800	ENSG00000167632_0	1	ENSG00000167632*140457645_140457800	153	18.62793601019716	19	0.6013071895424836	0	ENSG00000167632	140457692
1786	chr8	143281521	143281639	ENSG00000253716_0	1	ENSG00000253716*143281521_143281639	103	25.98076211353316	18	0.5145631067961165	0	ENSG00000253716	143281638
1787	chr8	143541373	143541397	ENSG00000014164_0	1	ENSG00000014164*143541373_143541397	131	4.795831523312719	24	0.3587786259541984	0	ENSG00000014164	143541388
1788	chr8	143609500	143609571	ENSG00000104524_0	1	ENSG00000104524*143609500_143609571	90	12.649110640673518	21	0.1555555555555555	0	ENSG00000104524	143609526
1789	chr8	143617421	143617536	ENSG00000104522_0	1	ENSG00000104522*143617421_143617536	236	22.181073012818835	27	0.5635593220338984	0	ENSG00000104522	143617500
1790	chr8	143829205	143829303	ENSG00000179950_0	1	ENSG00000179950*143829205_143829303	214	6.928203230275509	29	0.3598130841121495	0	ENSG00000179950	143829290
1791	chr8	144326788	144326849	ENSG00000185000_0	1	ENSG00000185000*144326788_144326849	58	19.0	23	0.6896551724137931	0	ENSG00000185000	144326803
1792	chr8	144901370	144901443	ENSG00000196150_0	1	ENSG00000196150*144901370_144901443	79	16.673332000533065	19	0.4556962025316455	0	ENSG00000196150	144901404
1793	chr9	4679560	4679700	ENSG00000106993_0	1	ENSG00000106993*4679560_4679700	381	32.14031735997639	48	0.4724409448818897	0	ENSG00000106993	4679596
1794	chr9	4792943	4793025	ENSG00000120158_0	1	ENSG00000120158*4792943_4793025	63	22.58317958127243	10	0.6190476190476191	0	ENSG00000120158	4792943
1795	chr9	6413152	6413231	ENSG00000147854_0	1	ENSG00000147854*6413152_6413231	165	14.832396974191326	36	0.6121212121212121	0	ENSG00000147854	6413200
1796	chr9	6413267	6413376	ENSG00000147854_1	1	ENSG00000147854*6413267_6413376	73	22.956480566497994	14	0.4657534246575342	1	ENSG00000147854	6413321
1797	chr9	15422821	15422951	ENSG00000164975_0	1	ENSG00000164975*15422821_15422951	170	12.16552506059644	47	0.2470588235294117	0	ENSG00000164975	15422872
1798	chr9	19049426	19049548	ENSG00000155876_0	1	ENSG00000155876*19049426_19049548	338	15.652475842498529	178	0.5769230769230769	0	ENSG00000155876	19049426
1799	chr9	33025272	33025366	ENSG00000086061_0	1	ENSG00000086061*33025272_33025366	101	26.40075756488817	36	0.297029702970297	0	ENSG00000086061	33025284
1800	chr9	33264972	33265141	ENSG00000086065_0	1	ENSG00000086065*33264972_33265141	747	13.527749258468685	312	0.6037483266398929	0	ENSG00000086065	33265048
1801	chr9	33290513	33290562	ENSG00000086102_0	1	ENSG00000086102*33290513_33290562	261	14.933184523068078	51	0.5402298850574713	0	ENSG00000086102	33290526
1802	chr9	34179008	34179115	ENSG00000165006_0	1	ENSG00000165006*34179008_34179115	560	10.04987562112089	126	0.2017857142857143	0	ENSG00000165006	34179039
1803	chr9	34329530	34329590	ENSG00000164978_0	1	ENSG00000164978*34329530_34329590	249	11.874342087037917	64	0.6706827309236948	0	ENSG00000164978	34329568
1804	chr9	35732598	35732697	ENSG00000107175_0	1	ENSG00000107175*35732598_35732697	236	15.132745950421556	83	0.3559322033898305	0	ENSG00000107175	35732606
1805	chr9	36190855	36190987	ENSG00000122705_0	1	ENSG00000122705*36190855_36190987	2111	18.193405398660254	314	0.5746091899573662	0	ENSG00000122705	36190921
1806	chr9	37079852	37080047	ENSG00000281649_0	1	ENSG00000281649*37079852_37080047	364	41.71330722922842	44	0.5961538461538461	0	ENSG00000281649	37079916
1807	chr9	37120538	37120662	ENSG00000147905_0	1	ENSG00000147905*37120538_37120662	312	18.547236990991408	44	0.6025641025641025	0	ENSG00000147905	37120573
1808	chr9	37422665	37422823	ENSG00000137106_0	1	ENSG00000137106*37422665_37422823	548	18.76166303929372	77	0.6204379562043796	0	ENSG00000137106	37422695
1809	chr9	37485947	37486016	ENSG00000137054_0	1	ENSG00000137054*37485947_37486016	242	20.8806130178211	136	0.7644628099173554	0	ENSG00000137054	37485947
1810	chr9	65675851	65675956	ENSG00000147996_0	1	ENSG00000147996*65675851_65675956	256	20.97617696340303	79	0.2890625	0	ENSG00000147996	65675924
1811	chr9	68780038	68780061	ENSG00000107242_0	1	ENSG00000107242*68780038_68780061	142	8.48528137423857	35	0.5140845070422535	0	ENSG00000107242	68780042
1812	chr9	69035721	69035849	ENSG00000165060_0	1	ENSG00000165060*69035721_69035849	234	27.03701166919155	62	0.3504273504273504	0	ENSG00000165060	69035749
1813	chr9	70258978	70259097	ENSG00000198887_0	1	ENSG00000198887*70258978_70259097	145	30.133038346638727	26	0.3724137931034483	0	ENSG00000198887	70258982
1814	chr9	71911618	71911708	ENSG00000155621_0	1	ENSG00000155621*71911618_71911708	195	25.534290669607408	61	0.7794871794871795	0	ENSG00000155621	71911638
1815	chr9	83980716	83980843	ENSG00000178966_0	1	ENSG00000178966*83980716_83980843	81	41.916583830269374	8	0.3580246913580246	0	ENSG00000178966	83980821
1816	chr9	85941149	85941242	ENSG00000135040_0	1	ENSG00000135040*85941149_85941242	83	21.563858652847824	18	0.5180722891566265	0	ENSG00000135040	85941181
1817	chr9	89311194	89311311	ENSG00000123975_0	1	ENSG00000123975*89311194_89311311	338	11.180339887498947	265	0.5680473372781065	0	ENSG00000123975	89311197
1818	chr9	89318499	89318563	ENSG00000187742_0	1	ENSG00000187742*89318499_89318563	559	10.392304845413264	154	0.4275491949910555	0	ENSG00000187742	89318510
1819	chr9	92964251	92964344	ENSG00000127084_0	1	ENSG00000127084*92964251_92964344	333	16.15549442140351	111	0.6396396396396397	0	ENSG00000127084	92964321
1820	chr9	92963970	92964113	ENSG00000127084_1	1	ENSG00000127084*92963970_92964113	193	17.804493814764857	53	0.6994818652849741	1	ENSG00000127084	92964010
1821	chr9	92964133	92964237	ENSG00000127084_3	1	ENSG00000127084*92964133_92964237	89	27.640549922170507	15	0.6292134831460674	3	ENSG00000127084	92964153
1822	chr9	96450169	96450248	ENSG00000130956_0	1	ENSG00000130956*96450169_96450248	57	14.247806848775006	27	0.175438596491228	0	ENSG00000130956	96450175
1823	chr9	97633724	97633863	ENSG00000136937_0	1	ENSG00000136937*97633724_97633863	178	28.231188426986208	23	0.5449438202247191	0	ENSG00000136937	97633758
1824	chr9	99222233	99222360	ENSG00000106803_0	1	ENSG00000106803*99222233_99222360	4969	17.663521732655695	1085	0.4976856510364258	0	ENSG00000106803	99222281
1825	chr9	100099242	100099329	ENSG00000119509_0	1	ENSG00000119509*100099242_100099329	88	24.939927826679853	19	0.4772727272727273	0	ENSG00000119509	100099242
1826	chr9	101398872	101398986	ENSG00000136870_0	1	ENSG00000136870*101398872_101398986	64	25.592967784139454	16	0.296875	0	ENSG00000136870	101398892
1827	chr9	101533856	101533895	ENSG00000155827_0	1	ENSG00000155827*101533856_101533895	149	12.569805089976535	57	0.5503355704697986	0	ENSG00000155827	101533864
1828	chr9	104094262	104094401	ENSG00000136824_0	1	ENSG00000136824*104094262_104094401	92	24.228082879171435	15	0.358695652173913	0	ENSG00000136824	104094320
1829	chr9	111631333	111631456	ENSG00000059769_0	1	ENSG00000059769*111631333_111631456	57	19.8997487421324	23	0.5087719298245614	0	ENSG00000059769	111631368
1830	chr9	113221545	113221593	ENSG00000136868_0	1	ENSG00000136868*113221545_113221593	64	12.96148139681572	27	0.328125	0	ENSG00000136868	113221551
1831	chr9	113275642	113275733	ENSG00000136875_0	1	ENSG00000136875*113275642_113275733	285	17.944358444926362	83	0.4035087719298245	0	ENSG00000136875	113275657
1832	chr9	114587768	114587954	ENSG00000136888_0	1	ENSG00000136888*114587768_114587954	3869	20.0	577	0.4872059963814939	0	ENSG00000136888	114587777
1833	chr9	122264840	122264921	ENSG00000148187_0	1	ENSG00000148187*122264840_122264921	243	15.620499351813308	68	0.6419753086419753	0	ENSG00000148187	122264914
1834	chr9	125200541	125200589	ENSG00000136933_0	1	ENSG00000136933*125200541_125200589	177	14.352700094407323	56	0.4632768361581921	0	ENSG00000136933	125200541
1835	chr9	127397137	127397278	ENSG00000136856_0	1	ENSG00000136856*127397137_127397278	123	20.46948949045872	36	0.5284552845528455	0	ENSG00000136856	127397168
1836	chr9	127424375	127424491	ENSG00000196152_0	1	ENSG00000196152*127424375_127424491	80	23.043437243605823	11	0.4125	0	ENSG00000196152	127424411
1837	chr9	127451485	127451605	ENSG00000148356_0	1	ENSG00000148356*127451485_127451605	77	20.346989949375804	20	0.5194805194805194	0	ENSG00000148356	127451512
1838	chr9	128276203	128276326	ENSG00000175854_0	1	ENSG00000175854*128276203_128276326	324	16.522711641858304	77	0.5432098765432098	0	ENSG00000175854	128276292
1839	chr9	128322804	128322905	ENSG00000167113_0	1	ENSG00000167113*128322804_128322905	500	9.591663046625438	144	0.564	0	ENSG00000167113	128322838
1840	chr9	128322547	128322681	ENSG00000167113_1	1	ENSG00000167113*128322547_128322681	59	25.84569596664017	11	0.559322033898305	1	ENSG00000167113	128322600
1841	chr9	128371345	128371400	ENSG00000167118_0	1	ENSG00000167118*128371345_128371400	776	11.532562594670797	187	0.431701030927835	0	ENSG00000167118	128371374
1842	chr9	128456081	128456231	ENSG00000136811_0	1	ENSG00000136811*128456081_128456231	491	10.3440804327886	158	0.5234215885947047	0	ENSG00000136811	128456151
1843	chr9	128504699	128504781	ENSG00000119392_0	1	ENSG00000119392*128504699_128504781	185	15.066519173319364	60	0.4594594594594595	0	ENSG00000119392	128504718
1844	chr9	128552566	128552666	ENSG00000197694_0	1	ENSG00000197694*128552566_128552666	687	5.0990195135927845	345	0.5720524017467249	0	ENSG00000197694	128552586
1845	chr9	128724444	128724466	ENSG00000223478_0	1	ENSG00000223478*128724444_128724466	57	6.6332495807108	15	0.5964912280701754	0	ENSG00000223478	128724450
1846	chr9	129036620	129036671	ENSG00000148343_0	1	ENSG00000148343*129036620_129036671	146	11.832159566199232	51	0.3972602739726027	0	ENSG00000148343	129036646
1847	chr9	129081110	129081124	ENSG00000167130_0	1	ENSG00000167130*129081110_129081124	64	6.082762530298219	29	0.6875	0	ENSG00000167130	129081124
1848	chr9	129626129	129626297	ENSG00000148335_0	1	ENSG00000148335*129626129_129626297	602	28.0	174	0.4385382059800664	0	ENSG00000148335	129626182
1849	chr9	129803156	129803250	ENSG00000136816_0	1	ENSG00000136816*129803156_129803250	225	14.422205101855956	111	0.4177777777777778	0	ENSG00000136816	129803183
1850	chr9	129835396	129835498	ENSG00000136878_0	1	ENSG00000136878*129835396_129835498	218	11.0	57	0.3486238532110092	0	ENSG00000136878	129835451
1851	chr9	130693755	130693793	ENSG00000130713_0	1	ENSG00000130713*130693755_130693793	97	7.0	21	0.4948453608247423	0	ENSG00000130713	130693770
1852	chr9	131125585	131125718	ENSG00000126883_1	1	ENSG00000126883*131125585_131125718	238	20.12461179749811	30	0.3403361344537815	1	ENSG00000126883	131125595
1853	chr9	133030954	133031066	ENSG00000148308_0	1	ENSG00000148308*133030954_133031066	286	12.041594578792296	102	0.4895104895104895	0	ENSG00000148308	133030999
1854	chr9	133348217	133348299	ENSG00000148303_0	1	ENSG00000148303*133348217_133348299	9607	2.449489742783178	4475	0.7092744873529718	0	ENSG00000148303	133348221
1855	chr9	134025480	134025521	ENSG00000235106_0	1	ENSG00000235106*134025480_134025521	145	12.767145334803704	32	0.5517241379310345	0	ENSG00000235106	134025489
1856	chr9	134136046	134136144	ENSG00000196363_0	1	ENSG00000196363*134136046_134136144	201	18.65475810617763	35	0.5572139303482587	0	ENSG00000196363	134136126
1857	chr9	136807946	136808040	ENSG00000196642_0	1	ENSG00000196642*136807946_136808040	59	15.264337522473747	37	0.6610169491525424	0	ENSG00000196642	136807946
1858	chr9	136849356	136849437	ENSG00000054148_0	1	ENSG00000054148*136849356_136849437	579	7.810249675906654	397	0.0552677029360967	0	ENSG00000054148	136849406
1859	chr9	136886472	136886532	ENSG00000127191_0	1	ENSG00000127191*136886472_136886532	127	7.745966692414834	91	0.5511811023622047	0	ENSG00000127191	136886515
1860	chr9	137086984	137087127	ENSG00000177239_0	1	ENSG00000177239*137086984_137087127	232	46.400431032480725	66	0.4612068965517241	0	ENSG00000177239	137086984
1861	chr9	137188659	137188842	ENSG00000176101_0	1	ENSG00000176101*137188659_137188842	1599	26.851443164195103	343	0.4765478424015009	0	ENSG00000176101	137188675
1862	chr9	137241286	137241408	ENSG00000188229_0	1	ENSG00000188229*137241286_137241408	1138	8.18535277187245	784	0.5905096660808435	0	ENSG00000188229	137241286
1863	chr9	137618993	137619034	ENSG00000181090_0	1	ENSG00000181090*137618993_137619034	428	9.69535971483266	84	0.4485981308411215	0	ENSG00000181090	137619010
1864	chr9	178943	179091	ENSG00000172785_0	1	ENSG00000172785*178943_179091	90	28.495613697550013	20	0.2666666666666666	0	ENSG00000172785	179012
1865	chr9	5437774	5437875	ENSG00000107020_0	1	ENSG00000107020*5437774_5437875	220	16.0	28	0.3227272727272727	0	ENSG00000107020	5437815
1866	chr9	6015508	6015574	ENSG00000137040_0	1	ENSG00000137040*6015508_6015574	68	9.746794344808963	20	0.4117647058823529	0	ENSG00000137040	6015565
1867	chr9	15510822	15510947	ENSG00000164985_0	1	ENSG00000164985*15510822_15510947	1172	11.532562594670797	405	0.2269624573378839	0	ENSG00000164985	15510921
1868	chr9	19102827	19102853	ENSG00000147874_0	1	ENSG00000147874*19102827_19102853	52	7.54983443527075	21	0.5384615384615384	0	ENSG00000147874	19102852
1869	chr9	19379469	19379610	ENSG00000137154_3	1	ENSG00000137154*19379469_19379610	315	23.130067012440755	31	0.073015873015873	3	ENSG00000137154	19379551
1870	chr9	19380138	19380192	ENSG00000137154_4	1	ENSG00000137154*19380138_19380192	279	13.96424004376894	101	0.2258064516129032	4	ENSG00000137154	19380190
1871	chr9	26892691	26892754	ENSG00000120159_0	1	ENSG00000120159*26892691_26892754	158	17.26267650163207	24	0.5822784810126582	0	ENSG00000120159	26892753
1872	chr9	26946973	26947194	ENSG00000137055_0	1	ENSG00000137055*26946973_26947194	392	33.95585369269929	36	0.5510204081632653	0	ENSG00000137055	26947193
1873	chr9	32573001	32573135	ENSG00000165264_0	1	ENSG00000165264*32573001_32573135	1426	32.93933818400121	145	0.4754558204768583	0	ENSG00000165264	32573039
1874	chr9	33001491	33001596	ENSG00000137074_0	1	ENSG00000137074*33001491_33001596	115	24.269322199023197	15	0.4695652173913043	0	ENSG00000137074	33001579
1875	chr9	33076581	33076623	ENSG00000122692_0	1	ENSG00000122692*33076581_33076623	380	12.409673645990855	51	0.3947368421052631	0	ENSG00000122692	33076621
1876	chr9	33264547	33264673	ENSG00000107262_0	1	ENSG00000107262*33264547_33264673	883	21.118712081942878	206	0.522083805209513	0	ENSG00000107262	33264659
1877	chr9	34048830	34048900	ENSG00000137073_0	1	ENSG00000137073*34048830_34048900	105	8.831760866327848	65	0.1619047619047619	0	ENSG00000137073	34048838
1878	chr9	34126518	34126699	ENSG00000198876_0	1	ENSG00000198876*34126518_34126699	342	35.9722114972099	45	0.6461988304093568	0	ENSG00000198876	34126636
1879	chr9	34620369	34620470	ENSG00000137100_0	1	ENSG00000137100*34620369_34620470	1480	11.135528725660045	193	0.425	0	ENSG00000137100	34620442
1880	chr9	34637677	34637760	ENSG00000147955_0	1	ENSG00000147955*34637677_34637760	240	14.730919862656236	39	0.4083333333333333	0	ENSG00000147955	34637738
1881	chr9	35072466	35072578	ENSG00000165280_0	1	ENSG00000165280*35072466_35072578	1471	18.947295321496416	347	0.6682528891910265	0	ENSG00000165280	35072576
1882	chr9	35103013	35103139	ENSG00000165283_0	1	ENSG00000165283*35103013_35103139	726	16.401219466856727	71	0.4738292011019284	0	ENSG00000165283	35103074
1883	chr9	35732072	35732147	ENSG00000137076_0	1	ENSG00000137076*35732072_35732147	456	19.519221295943137	51	0.3618421052631579	0	ENSG00000137076	35732090
1884	chr9	35814934	35815066	ENSG00000137133_0	1	ENSG00000137133*35814934_35815066	572	21.95449840010015	160	0.5244755244755245	0	ENSG00000137133	35814993
1885	chr9	36258335	36258438	ENSG00000159921_0	1	ENSG00000159921*36258335_36258438	54	23.706539182259394	10	0.5185185185185185	0	ENSG00000159921	36258399
1886	chr9	37592415	37592556	ENSG00000175768_0	1	ENSG00000175768*37592415_37592556	1618	16.24807680927192	218	0.4604449938195303	0	ENSG00000175768	37592548
1887	chr9	37903962	37904136	ENSG00000122696_0	1	ENSG00000122696*37903962_37904136	118	25.179356624028344	20	0.5677966101694916	0	ENSG00000122696	37904077
1888	chr9	39809892	39810048	ENSG00000278175_0	1	ENSG00000278175*39809892_39810048	51	41.94043395102154	7	0.5098039215686274	0	ENSG00000278175	39809981
1889	chr9	39874120	39874187	ENSG00000283886_0	1	ENSG00000283886*39874120_39874187	66	10.816653826391969	12	0.4242424242424242	0	ENSG00000283886	39874148
1890	chr9	75028217	75028281	ENSG00000156017_0	1	ENSG00000156017*75028217_75028281	57	15.297058540778355	13	0.6842105263157895	0	ENSG00000156017	75028244
1891	chr9	83707787	83707906	ENSG00000135018_0	1	ENSG00000135018*83707787_83707906	339	20.024984394500787	38	0.2448377581120944	0	ENSG00000135018	83707894
1892	chr9	83980502	83980567	ENSG00000165119_0	1	ENSG00000165119*83980502_83980567	1646	11.090536506409418	393	0.3359659781287971	0	ENSG00000165119	83980566
1893	chr9	83980117	83980252	ENSG00000165119_1	1	ENSG00000165119*83980117_83980252	1181	10.44030650891055	178	0.5867908552074513	1	ENSG00000165119	83980159
1894	chr9	86354284	86354401	ENSG00000083223_0	1	ENSG00000083223*86354284_86354401	201	21.863211109075447	27	0.4278606965174129	0	ENSG00000083223	86354361
1895	chr9	92115315	92115364	ENSG00000090054_0	1	ENSG00000090054*92115315_92115364	314	8.48528137423857	34	0.5668789808917197	0	ENSG00000090054	92115340
1896	chr9	92293604	92293691	ENSG00000196305_0	1	ENSG00000196305*92293604_92293691	252	13.2664991614216	62	0.7103174603174603	0	ENSG00000196305	92293646
1897	chr9	92325269	92325330	ENSG00000198000_0	1	ENSG00000198000*92325269_92325330	85	12.24744871391589	15	0.6	0	ENSG00000198000	92325301
1898	chr9	92669962	92670082	ENSG00000127080_0	1	ENSG00000127080*92669962_92670082	75	35.510561809129406	15	0.64	0	ENSG00000127080	92670082
1899	chr9	92764659	92764787	ENSG00000185963_0	1	ENSG00000185963*92764659_92764787	73	26.362852652928137	30	0.0684931506849315	0	ENSG00000185963	92764787
1900	chr9	92877884	92877988	ENSG00000127081_0	1	ENSG00000127081*92877884_92877988	181	26.419689627245813	19	0.4419889502762431	0	ENSG00000127081	92877973
1901	chr9	97013497	97013656	ENSG00000196312_0	1	ENSG00000196312*97013497_97013656	100	44.27188724235731	12	0.45	0	ENSG00000196312	97013543
1902	chr9	97633245	97633319	ENSG00000136925_0	1	ENSG00000136925*97633245_97633319	135	19.18332609325088	24	0.5333333333333333	0	ENSG00000136925	97633310
1903	chr9	97922423	97922521	ENSG00000136932_0	1	ENSG00000136932*97922423_97922521	333	18.16590212458495	73	0.4624624624624625	0	ENSG00000136932	97922450
1904	chr9	99221844	99221894	ENSG00000119523_0	1	ENSG00000119523*99221844_99221894	260	14.142135623730953	43	0.4115384615384615	0	ENSG00000119523	99221893
1905	chr9	100098899	100098953	ENSG00000023318_0	1	ENSG00000023318*100098899_100098953	111	8.831760866327848	22	0.6126126126126126	0	ENSG00000023318	100098942
1906	chr9	101398508	101398569	ENSG00000136897_0	1	ENSG00000136897*101398508_101398569	474	7.745966692414834	118	0.6118143459915611	0	ENSG00000136897	101398550
1907	chr9	109119799	109119898	ENSG00000106771_0	1	ENSG00000106771*109119799_109119898	160	9.38083151964686	45	0.45625	0	ENSG00000106771	109119878
1908	chr9	112717939	112718091	ENSG00000148153_0	1	ENSG00000148153*112717939_112718091	349	21.236760581595306	35	0.3409742120343839	0	ENSG00000148153	112718058
1909	chr9	113221200	113221269	ENSG00000119321_0	1	ENSG00000119321*113221200_113221269	86	17.52141546793523	9	0.5	0	ENSG00000119321	113221247
1910	chr9	113275471	113275524	ENSG00000176386_0	1	ENSG00000176386*113275471_113275524	603	10.246950765959598	232	0.6086235489220564	0	ENSG00000176386	113275523
1911	chr9	113275382	113275466	ENSG00000176386_1	1	ENSG00000176386*113275382_113275466	70	29.120439557122072	8	0.5571428571428572	1	ENSG00000176386	113275461
1912	chr9	113401211	113401241	ENSG00000148218_0	1	ENSG00000148218*113401211_113401241	87	9.486832980505138	10	0.5287356321839081	0	ENSG00000148218	113401241
1913	chr9	113410226	113410366	ENSG00000148229_0	1	ENSG00000148229*113410226_113410366	719	16.186414056238647	173	0.5229485396383866	0	ENSG00000148229	113410297
1914	chr9	120580056	120580124	ENSG00000136861_0	1	ENSG00000136861*120580056_120580124	130	9.327379053088816	31	0.5615384615384615	0	ENSG00000136861	120580110
1915	chr9	120793179	120793368	ENSG00000119402_0	1	ENSG00000119402*120793179_120793368	195	50.37856687124	22	0.3846153846153846	0	ENSG00000119402	120793363
1916	chr9	120842821	120842902	ENSG00000095261_0	1	ENSG00000095261*120842821_120842902	221	6.928203230275509	40	0.583710407239819	0	ENSG00000095261	120842873
1917	chr9	121201737	121201904	ENSG00000119396_0	1	ENSG00000119396*121201737_121201904	945	21.908902300206645	121	0.4878306878306878	0	ENSG00000119396	121201820
1918	chr9	121370169	121370253	ENSG00000148175_0	1	ENSG00000148175*121370169_121370253	382	10.677078252031311	63	0.3952879581151832	0	ENSG00000148175	121370201
1919	chr9	122159654	122159731	ENSG00000119421_0	1	ENSG00000119421*122159654_122159731	597	11.532562594670797	54	0.2663316582914573	0	ENSG00000119421	122159720
1920	chr9	122264715	122264792	ENSG00000119446_0	1	ENSG00000119446*122264715_122264792	299	12.041594578792296	51	0.4046822742474916	0	ENSG00000119446	122264772
1921	chr9	122828477	122828537	ENSG00000136940_0	1	ENSG00000136940*122828477_122828537	73	17.05872210923198	9	0.589041095890411	0	ENSG00000136940	122828496
1922	chr9	122905188	122905307	ENSG00000056586_0	1	ENSG00000056586*122905188_122905307	196	26.72077843177477	17	0.2142857142857142	0	ENSG00000056586	122905276
1923	chr9	124415365	124415392	ENSG00000136930_0	1	ENSG00000136930*124415365_124415392	430	4.795831523312719	118	0.6953488372093023	0	ENSG00000136930	124415390
1924	chr9	124940914	124941065	ENSG00000136935_0	1	ENSG00000136935*124940914_124941065	160	31.080540535840107	19	0.50625	0	ENSG00000136935	124941028
1925	chr9	125189638	125189791	ENSG00000119414_0	1	ENSG00000119414*125189638_125189791	1041	14.106735979665885	161	0.3515850144092219	0	ENSG00000119414	125189737
1926	chr9	125241233	125241295	ENSG00000044574_0	1	ENSG00000044574*125241233_125241295	1369	5.830951894845301	607	0.5624543462381301	0	ENSG00000044574	125241294
1927	chr9	127451280	127451362	ENSG00000197958_0	1	ENSG00000197958*127451280_127451362	4746	9.055385138137416	2545	0.8470290771175727	0	ENSG00000197958	127451358
1928	chr9	127450730	127450755	ENSG00000197958_4	1	ENSG00000197958*127450730_127450755	106	7.681145747868608	39	0.0094339622641509	4	ENSG00000197958	127450753
1929	chr9	127715544	127715637	ENSG00000187024_0	1	ENSG00000187024*127715544_127715637	343	12.922847983320086	55	0.1924198250728863	0	ENSG00000187024	127715614
1930	chr9	127735207	127735260	ENSG00000160404_0	1	ENSG00000160404*127735207_127735260	355	8.0	115	0.5887323943661972	0	ENSG00000160404	127735245
1931	chr9	128127588	128127704	ENSG00000148334_0	1	ENSG00000148334*128127588_128127704	410	12.922847983320086	82	0.2829268292682926	0	ENSG00000148334	128127677
1932	chr9	128127979	128128110	ENSG00000148334_1	1	ENSG00000148334*128127979_128128110	55	19.6468827043885	9	0.4545454545454545	1	ENSG00000148334	128128075
1933	chr9	128275892	128275945	ENSG00000167110_0	1	ENSG00000167110*128275892_128275945	278	7.615773105863909	56	0.697841726618705	0	ENSG00000167110	128275903
1934	chr9	128322338	128322394	ENSG00000167112_0	1	ENSG00000167112*128322338_128322394	159	9.591663046625438	26	0.6289308176100629	0	ENSG00000167112	128322391
1935	chr9	128656578	128656715	ENSG00000119333_0	1	ENSG00000119333*128656578_128656715	140	22.40535650240808	22	0.2857142857142857	0	ENSG00000119333	128656625
1936	chr9	128724002	128724080	ENSG00000160446_0	1	ENSG00000160446*128724002_128724080	352	9.0	59	0.5227272727272727	0	ENSG00000160446	128724055
1937	chr9	128829743	128829745	ENSG00000198917_0	1	ENSG00000198917*128829743_128829745	72	0.0	41	0.5694444444444444	0	ENSG00000198917	128829745
1938	chr9	129824028	129824193	ENSG00000136827_0	1	ENSG00000136827*129824028_129824193	442	21.587033144922906	59	0.4773755656108597	0	ENSG00000136827	129824086
1939	chr9	129835140	129835294	ENSG00000136819_0	1	ENSG00000136819*129835140_129835294	1614	14.66287829861518	361	0.5365551425030979	0	ENSG00000136819	129835226
1940	chr9	132944543	132944590	ENSG00000165699_0	1	ENSG00000165699*132944543_132944590	95	6.4031242374328485	20	0.2631578947368421	0	ENSG00000165699	132944566
1941	chr9	133336086	133336137	ENSG00000148296_0	1	ENSG00000148296*133336086_133336137	141	11.269427669584644	18	0.3617021276595745	0	ENSG00000148296	133336111
1942	chr9	133347964	133348082	ENSG00000148297_0	1	ENSG00000148297*133347964_133348082	63	20.29778313018444	6	0.4444444444444444	0	ENSG00000148297	133348033
1943	chr9	133375928	133376117	ENSG00000148248_0	1	ENSG00000148248*133375928_133376117	740	30.479501308256346	83	0.4878378378378378	0	ENSG00000148248	133376050
1944	chr9	135961055	135961214	ENSG00000130560_0	1	ENSG00000130560*135961055_135961214	230	21.095023109728988	17	0.5304347826086957	0	ENSG00000130560	135961169
1945	chr9	135961251	135961325	ENSG00000130560_1	1	ENSG00000130560*135961251_135961325	87	18.62793601019716	8	0.4022988505747126	1	ENSG00000130560	135961313
1946	chr9	136866179	136866260	ENSG00000107223_0	1	ENSG00000107223*136866179_136866260	3500	14.0356688476182	475	0.5208571428571429	0	ENSG00000107223	136866222
1947	chr9	137188454	137188511	ENSG00000176248_0	1	ENSG00000176248*137188454_137188511	134	7.280109889280518	29	0.4253731343283582	0	ENSG00000176248	137188499
1948	chr9	137578761	137578873	ENSG00000148399_0	1	ENSG00000148399*137578761_137578873	261	19.209372712298546	28	0.4482758620689655	0	ENSG00000148399	137578872
1949	chr9	137618720	137618841	ENSG00000203993_0	1	ENSG00000203993*137618720_137618841	65	27.874719729532707	6	0.3846153846153846	0	ENSG00000203993	137618771
1950	chr9	137618537	137618587	ENSG00000203993_1	1	ENSG00000203993*137618537_137618587	60	12.649110640673518	10	0.6	1	ENSG00000203993	137618555
1951	chr10	988433	988491	ENSG00000107937_0	1	ENSG00000107937*988433_988491	132	14.594519519326424	40	0.3636363636363636	0	ENSG00000107937	988461
1952	chr10	5684837	5684893	ENSG00000108021_0	1	ENSG00000108021*5684837_5684893	67	9.848857801796104	19	0.5671641791044776	0	ENSG00000108021	5684837
1953	chr10	7788150	7788253	ENSG00000165629_0	1	ENSG00000165629*7788150_7788253	2083	9.486832980505138	671	0.5933749399903985	0	ENSG00000165629	7788176
1954	chr10	7818504	7818533	ENSG00000165632_0	1	ENSG00000165632*7818504_7818533	304	7.681145747868608	115	0.5493421052631579	0	ENSG00000165632	7818519
1955	chr10	12068953	12069005	ENSG00000181192_0	1	ENSG00000181192*12068953_12069005	55	16.911534525287763	23	0.5272727272727272	0	ENSG00000181192	12068956
1956	chr10	12196161	12196292	ENSG00000151465_0	1	ENSG00000151465*12196161_12196292	443	15.297058540778355	89	0.2979683972911964	0	ENSG00000151465	12196187
1957	chr10	13586938	13587041	ENSG00000165630_0	1	ENSG00000165630*13586938_13587041	368	17.916472867168917	73	0.5788043478260869	0	ENSG00000165630	13586964
1958	chr10	14838247	14838373	ENSG00000284024_0	1	ENSG00000284024*14838247_14838373	83	24.75883680627989	18	0.4216867469879518	0	ENSG00000284024	14838315
1959	chr10	14838305	14838437	ENSG00000187522_0	1	ENSG00000187522*14838305_14838437	136	20.346989949375804	43	0.6323529411764706	0	ENSG00000187522	14838315
1960	chr10	15097329	15097407	ENSG00000152464_0	1	ENSG00000152464*15097329_15097407	365	14.628738838327791	81	0.3068493150684931	0	ENSG00000152464	15097361
1961	chr10	27504229	27504425	ENSG00000099246_0	1	ENSG00000099246*27504229_27504425	637	22.0	101	0.4960753532182103	0	ENSG00000099246	27504311
1962	chr10	28532712	28532879	ENSG00000095787_0	1	ENSG00000095787*28532712_28532879	199	29.916550603303182	31	0.6934673366834171	0	ENSG00000095787	28532778
1963	chr10	28533113	28533184	ENSG00000095787_1	1	ENSG00000095787*28533113_28533184	103	14.866068747318506	22	0.4951456310679611	1	ENSG00000095787	28533117
1964	chr10	28533196	28533413	ENSG00000095787_6	1	ENSG00000095787*28533196_28533413	52	54.80875842417888	6	0.4423076923076923	6	ENSG00000095787	28533280
1965	chr10	35195029	35195207	ENSG00000095794_0	1	ENSG00000095794*35195029_35195207	3848	12.884098726725126	2845	0.7115384615384616	0	ENSG00000095794	35195132
1966	chr10	35195786	35196013	ENSG00000095794_2	1	ENSG00000095794*35195786_35196013	233	31.63858403911275	31	0.630901287553648	2	ENSG00000095794	35195933
1967	chr10	38010650	38010753	ENSG00000189180_0	1	ENSG00000189180*38010650_38010753	292	25.099800796022265	42	0.5616438356164384	0	ENSG00000189180	38010692
1968	chr10	38094334	38094447	ENSG00000075407_0	1	ENSG00000075407*38094334_38094447	156	17.175564037317667	43	0.5448717948717948	0	ENSG00000075407	38094381
1969	chr10	42782798	42782833	ENSG00000165733_0	1	ENSG00000165733*42782798_42782833	62	6.48074069840786	21	0.5806451612903226	0	ENSG00000165733	42782803
1970	chr10	43436841	43436916	ENSG00000243660_0	1	ENSG00000243660*43436841_43436916	86	16.73320053068151	28	0.4418604651162791	0	ENSG00000243660	43436869
1971	chr10	45972491	45972580	ENSG00000265354_0	1	ENSG00000265354*45972491_45972580	373	16.492422502470642	68	0.4584450402144772	0	ENSG00000265354	45972499
1972	chr10	50067890	50067979	ENSG00000099290_0	1	ENSG00000099290*50067890_50067979	230	16.34013463836819	81	0.5260869565217391	0	ENSG00000099290	50067953
1973	chr10	58385368	58385494	ENSG00000108064_0	1	ENSG00000108064*58385368_58385494	416	11.958260743101398	161	0.6370192307692307	0	ENSG00000108064	58385411
1974	chr10	63133254	63133481	ENSG00000148572_0	1	ENSG00000148572*63133254_63133481	639	27.53179979587241	69	0.4115805946791862	0	ENSG00000148572	63133327
1975	chr10	68331998	68332151	ENSG00000096746_0	1	ENSG00000096746*68331998_68332151	1044	15.905973720586866	419	0.6235632183908046	0	ENSG00000096746	68332063
1976	chr10	68721151	68721258	ENSG00000060339_0	1	ENSG00000060339*68721151_68721258	386	11.0	183	0.6010362694300518	0	ENSG00000060339	68721238
1977	chr10	68901285	68901359	ENSG00000107625_0	1	ENSG00000107625*68901285_68901359	569	12.0	111	0.6063268892794376	0	ENSG00000107625	68901312
1978	chr10	68956169	68956306	ENSG00000165732_0	1	ENSG00000165732*68956169_68956306	569	14.866068747318506	332	0.6906854130052724	0	ENSG00000165732	68956169
1979	chr10	68988772	68988921	ENSG00000198954_0	1	ENSG00000198954*68988772_68988921	63	25.39685019840059	19	0.4126984126984127	0	ENSG00000198954	68988805
1980	chr10	69124103	69124264	ENSG00000122958_0	1	ENSG00000122958*69124103_69124264	397	21.88606862823929	87	0.5314861460957179	0	ENSG00000122958	69124183
1981	chr10	69180233	69180314	ENSG00000156502_0	1	ENSG00000156502*69180233_69180314	190	14.560219778561036	42	0.6210526315789474	0	ENSG00000156502	69180246
1982	chr10	70404144	70404273	ENSG00000148730_0	1	ENSG00000148730*70404144_70404273	796	16.06237840420901	289	0.6293969849246231	0	ENSG00000148730	70404144
1983	chr10	72216001	72216166	ENSG00000166295_0	1	ENSG00000166295*72216001_72216166	2882	15.84297951775486	629	0.4791811242192921	0	ENSG00000166295	72216028
1984	chr10	73744371	73744422	ENSG00000176986_0	1	ENSG00000176986*73744371_73744422	192	11.575836902790224	45	0.421875	0	ENSG00000176986	73744383
1985	chr10	73998031	73998142	ENSG00000035403_0	1	ENSG00000035403*73998031_73998142	95	11.0	40	0.4631578947368421	0	ENSG00000035403	73998115
1986	chr10	74176686	74176874	ENSG00000156110_0	1	ENSG00000156110*74176686_74176874	805	17.635192088548397	298	0.546583850931677	0	ENSG00000156110	74176762
1987	chr10	74176500	74176611	ENSG00000156110_1	1	ENSG00000156110*74176500_74176611	121	12.489995996796797	52	0.6363636363636364	1	ENSG00000156110	74176556
1988	chr10	74151206	74151266	ENSG00000156110_2	1	ENSG00000156110*74151206_74151266	76	17.86057109949175	19	0.3289473684210526	2	ENSG00000156110	74151217
1989	chr10	75111595	75111741	ENSG00000156671_0	1	ENSG00000156671*75111595_75111741	135	23.45207879911715	37	0.3185185185185185	0	ENSG00000156671	75111655
1990	chr10	79826844	79826974	ENSG00000272447_0	1	ENSG00000272447*79826844_79826974	99	22.27105745132009	18	0.404040404040404	0	ENSG00000272447	79826866
1991	chr10	79826285	79826454	ENSG00000272447_1	1	ENSG00000272447*79826285_79826454	56	19.261360284258224	17	0.0535714285714285	1	ENSG00000272447	79826369
1992	chr10	79826651	79826740	ENSG00000272447_2	1	ENSG00000272447*79826651_79826740	53	15.716233645501712	29	0.6981132075471698	2	ENSG00000272447	79826680
1993	chr10	84139508	84139600	ENSG00000165678_0	1	ENSG00000165678*84139508_84139600	1873	16.217274740226856	414	0.4458088627869728	0	ENSG00000165678	84139554
1994	chr10	87342672	87342797	ENSG00000224914_0	1	ENSG00000224914*87342672_87342797	64	20.174241001832016	23	0.671875	0	ENSG00000224914	87342721
1995	chr10	89701609	89701656	ENSG00000138182_0	1	ENSG00000138182*89701609_89701656	66	11.224972160321824	34	0.6666666666666666	0	ENSG00000138182	89701616
1996	chr10	91923769	91923853	ENSG00000095564_0	1	ENSG00000095564*91923769_91923853	233	19.078784028338912	40	0.5708154506437768	0	ENSG00000095564	91923794
1997	chr10	92848464	92848526	ENSG00000138190_0	1	ENSG00000138190*92848464_92848526	165	16.61324772583615	80	0.6	0	ENSG00000138190	92848519
1998	chr10	96130401	96130564	ENSG00000177853_0	1	ENSG00000177853*96130401_96130564	78	36.90528417449187	19	0.3846153846153846	0	ENSG00000177853	96130515
[truncated: 8,443 more rows]
