# Supplementary material for: CamoTSS: analysis of alternative transcription start sites for cellular phenotypes and regulatory patterns from 5' scRNA-seq data
Source: Nat Commun. 2023 Nov 9;14:7240. doi: 10.1038/s41467-023-42636-1 (PMC10636040; doi:10.1038/s41467-023-42636-1)
Supplement: Supplementary file 12 — Source Data [file 41467_2023_42636_MOESM12_ESM.zip › Fig2C_CTCF_plot.csv]

	Oly_sequence_groudTruth	Oly_sequence_Score
0	1	0.99999535
1	1	0.99996686
2	1	0.9999988
3	0	0.13849472
4	1	0.998623
5	1	0.9809684
6	1	0.99978155
7	1	0.99996006
8	1	0.99999654
9	0	0.010236309
10	0	0.0007956098
11	1	0.9999087
12	1	0.9995641
13	1	0.9995641
14	1	0.99994445
15	1	0.9999838
16	1	0.9999838
17	1	0.9998883
18	1	0.99974805
19	1	0.9999336
20	1	0.99974805
21	0	0.74559784
22	1	0.99982494
23	1	0.9966449
24	1	0.9992054
25	1	0.9999918
26	1	0.9998373
27	1	0.9991178
28	1	0.99999475
29	1	0.99703974
30	1	0.9994097
31	1	0.0024288057
32	1	0.26888117
33	1	0.10545616
34	1	0.10692573
35	1	0.9999677
36	1	0.99999845
37	1	0.9996915
38	0	0.06992327
39	0	0.06992327
40	0	0.34658295
41	0	0.045273326
42	0	0.115229465
43	1	0.9989209
44	1	0.99995863
45	1	0.99992335
46	1	0.9998375
47	1	0.9390057
48	1	0.9996803
49	1	0.9999964
50	1	0.836853
51	0	0.009686171
52	1	0.96552557
53	1	0.99715555
54	1	0.9997881
55	0	0.003092431
56	0	0.011385246
57	1	0.10479732
58	1	0.9950696
59	1	0.9999851
60	0	0.00058416673
61	1	0.9999912
62	1	0.5009497
63	0	0.13018054
64	1	0.9993012
65	1	0.99977547
66	1	0.99999523
67	0	0.00034155935
68	1	0.9983901
69	1	0.9988776
70	1	0.9999579
71	0	0.01466972
72	0	0.0006764199
73	0	0.7189269
74	1	0.999276
75	1	0.99107426
76	1	0.99996245
77	0	0.00076635234
78	1	0.9999417
79	1	0.99949443
80	1	0.99998975
81	1	0.9999944
82	1	0.99996686
83	1	0.99973637
84	1	0.9988147
85	1	0.7898898
86	0	0.097968295
87	0	0.010855057
88	0	0.045207594
89	1	0.9986136
90	0	0.3470604
91	0	0.031642217
92	1	0.55754817
93	0	0.030910214
94	1	0.9559246
95	0	0.023209538
96	1	0.99996424
97	1	0.4269425
98	1	0.9716537
99	1	0.9999918
100	1	0.995165
101	1	0.99999905
102	1	0.99999416
103	1	0.9999268
104	1	0.96903336
105	1	0.9998425
106	1	0.99998355
107	1	0.9999385
108	1	0.97418886
109	1	0.99587554
110	1	0.9999701
111	1	0.99995804
112	1	0.9999386
113	1	0.9999747
114	1	0.999912
115	1	0.8580304
116	1	0.9847735
117	1	0.9462829
118	1	0.96716046
119	1	0.93459815
120	1	0.7451431
121	1	0.99997306
122	1	0.9999902
123	1	0.9992237
124	1	0.99999166
125	1	0.999866
126	1	0.9998
127	1	0.9791782
128	1	0.99990547
129	1	0.99745744
130	1	0.99745744
131	1	0.98923266
132	1	0.98923266
133	1	0.9582853
134	1	0.99286747
135	1	0.99286747
136	1	0.0070006517
137	1	0.99999726
138	1	0.99999726
139	1	0.9999951
140	1	0.9999846
141	1	0.5953848
142	0	0.0018649227
143	1	0.9901979
144	1	0.9061128
145	1	0.999363
146	1	0.9999633
147	1	0.9999043
148	1	0.9999043
149	1	0.9998896
150	1	0.99464464
151	1	0.99861026
152	1	0.9996264
153	1	0.9984945
154	1	0.9424877
155	1	0.9999318
156	1	0.9975109
157	1	0.99859697
158	1	0.71529716
159	1	0.9982332
160	1	0.9982332
161	1	0.9999969
162	1	0.99998295
163	1	0.8799475
164	1	0.99936575
165	1	0.8359887
166	1	0.99998176
167	1	0.99977726
168	1	0.6680667
169	1	0.99997306
170	1	0.9904819
171	1	0.9978948
172	0	0.021449972
173	1	0.9999808
174	1	0.9999771
175	1	0.99592113
176	1	0.99436766
177	0	0.09949531
178	0	0.9419486
179	1	0.9999553
180	0	0.23627566
181	1	0.97100735
182	1	0.9997689
183	1	0.9574299
184	1	0.6839925
185	1	0.7631777
186	0	0.015200538
187	1	0.9932326
188	1	0.9427025
189	1	0.9727836
190	1	0.7916549
191	1	0.99998736
192	1	0.9993333
193	1	0.9999869
194	1	0.99828917
195	1	0.999503
196	1	0.03376648
197	0	0.18897754
198	0	0.080560125
199	1	0.9986952
200	1	0.9837775
201	1	0.99968994
202	1	0.99701416
203	1	0.9999038
204	1	0.9999143
205	1	0.9997627
206	1	0.9999409
207	1	0.99999964
208	1	0.00079277175
209	1	0.9996202
210	0	0.004516346
211	1	0.99359715
212	1	0.9996449
213	1	0.99999297
214	1	0.9999548
215	0	0.8027104
216	1	0.7580752
217	1	0.11278084
218	1	0.9834948
219	1	0.99983704
220	1	0.0009324458
221	1	0.99999857
222	1	0.99998665
223	1	0.9998683
224	1	0.1666839
225	1	0.9998683
226	1	0.8861626
227	1	0.9999969
228	1	0.99191415
229	1	0.9999703
230	1	0.9999844
231	1	0.99823296
232	1	0.9943492
233	1	0.85865915
234	1	0.99237883
235	1	0.98597264
236	1	0.999877
237	1	0.99998426
238	1	0.99975914
239	1	0.023670616
240	1	0.99391127
241	0	0.99692935
242	0	7.58014e-05
243	0	0.90436584
244	1	0.99995434
245	1	0.00022717047
246	1	0.73808444
247	1	0.99990857
248	1	0.99971634
249	1	0.9925659
250	1	0.9367444
251	1	0.60821635
252	1	0.9587204
253	1	0.9893366
254	1	0.9999695
255	1	0.99999964
256	1	0.9999397
257	1	0.54258627
258	1	0.9999795
259	1	0.9952856
260	1	0.99993086
261	1	0.999995
262	1	0.99976367
263	1	0.99881774
264	1	0.9999442
265	1	0.9978387
266	1	0.99957246
267	0	0.0037155293
268	1	0.9906346
269	1	0.999984
270	1	0.99978346
271	1	0.9998641
272	1	0.99999785
273	1	0.9999937
274	0	0.28405017
275	1	0.99999475
276	1	0.9997944
277	1	0.8406309
278	1	0.9969535
279	0	0.0011743931
280	1	0.99829715
281	1	0.936352
282	1	0.9999795
283	1	0.9999976
284	1	0.9999913
285	1	0.99994016
286	1	0.9999554
287	1	0.999879
288	0	0.06334447
289	0	0.0010502387
290	1	0.9998977
291	0	0.27035555
292	0	0.0069646733
293	1	0.99966455
294	1	0.99997306
295	0	0.002110509
296	0	0.17057383
297	1	0.99982375
298	1	0.9999893
299	1	0.99993753
300	1	0.99986815
301	1	0.97341394
302	0	0.05274222
303	1	0.99995685
304	0	0.27491286
305	1	0.84448904
306	0	0.0720452
307	1	0.67872614
308	1	0.88684016
309	1	0.99465466
310	1	0.99978024
311	1	0.9996246
312	0	0.0044872467
313	1	0.99998856
314	1	0.024466086
315	1	0.9818885
316	0	0.3908093
317	0	0.004726552
318	0	0.3908093
319	1	0.9999808
320	1	0.9999162
321	0	0.685233
322	1	0.99999857
323	1	0.99969864
324	1	0.9999764
325	1	0.6676662
326	1	0.9973821
327	1	0.9260063
328	1	0.9973821
329	1	0.901646
330	0	0.9996686
331	1	0.9727064
332	1	0.6670356
333	1	0.09628712
334	1	0.99965286
335	1	0.9999938
336	1	0.92333823
337	1	0.99919194
338	1	0.84304
339	1	0.98407644
340	1	0.9999186
341	1	0.3934712
342	1	0.9973641
343	1	0.9982128
344	1	0.99996614
345	1	0.99986756
346	1	0.99999785
347	1	0.98499286
348	1	0.96953493
349	1	0.9999465
350	1	0.9999465
351	1	0.051987015
352	1	0.9949327
353	0	0.0031340877
354	1	0.99998176
355	0	0.0031340877
356	0	0.0016381541
357	0	0.99997914
358	1	0.9992054
359	0	0.008824737
360	0	0.007871794
361	0	0.013767846
362	0	0.011785104
363	1	0.99945265
364	0	0.24420941
365	0	0.8290927
366	0	0.089983776
367	0	0.4993518
368	1	0.989301
369	0	0.98855174
370	0	0.4976197
371	0	0.5602487
372	0	0.9597863
373	0	0.98611337
374	0	0.9535452
375	1	0.9839302
376	0	0.21535423
377	0	0.046884503
378	0	0.68434715
379	1	0.9759143
380	0	0.89102423
381	0	0.21449347
382	0	0.21449347
383	0	0.19771542
384	0	0.15919802
385	0	0.07007633
386	0	2.4771947e-05
387	1	0.15211934
388	0	0.99999917
389	1	0.9730875
390	1	0.9925315
391	0	0.99999106
392	1	0.996709
393	1	0.39837092
394	1	0.54127085
395	1	6.9763046e-05
396	1	0.9795049
397	1	0.9795049
398	1	0.9981446
399	1	0.9995852
400	1	0.72874236
401	1	0.9999213
402	1	0.999987
403	0	0.0015521825
404	0	5.062458e-05
405	0	0.0004681939
406	1	0.9982664
407	1	0.999529
408	1	0.9982836
409	1	0.9999523
410	1	0.99406487
411	1	0.9524696
412	0	0.15806316
413	1	0.9999583
414	1	0.99783903
415	1	0.99994195
416	0	0.15100132
417	0	0.91757786
418	0	0.99998796
419	0	0.9999794
420	0	0.025116768
421	0	0.0011372918
422	1	0.9996227
423	0	0.00033405237
424	1	0.9999944
425	1	0.9597862
426	1	0.9999572
427	1	0.9956151
428	1	0.993602
429	1	0.99997425
430	1	0.9999871
431	1	0.99997926
432	1	0.99998486
433	0	0.00016395235
434	0	0.014889456
435	1	0.99869233
436	1	0.99995697
437	1	0.73507416
438	1	0.99995327
439	1	0.99998236
440	1	0.9997098
441	1	0.9999641
442	1	0.99197716
443	1	0.99998116
444	0	0.0059846286
445	1	0.9999012
446	1	0.99973637
447	1	0.99786
448	0	0.13812989
449	0	0.03520954
450	0	0.0055458765
451	1	0.9992355
452	1	0.99997044
453	1	0.9498915
454	1	0.99595755
455	1	0.9905245
456	1	0.99980575
457	1	0.9992731
458	1	0.99990284
459	1	0.99906236
460	1	0.99988484
461	1	0.9515497
462	1	0.9515497
463	1	0.9999739
464	1	0.99997735
465	1	0.9999479
466	1	0.99999607
467	1	0.94778585
468	1	0.94778585
469	1	0.9997862
470	0	0.0136042135
471	1	0.090627275
472	1	0.9927569
473	1	0.65196925
474	1	0.99999225
475	1	0.9999727
476	1	0.99976665
477	1	0.99998164
478	1	0.9996172
479	1	0.9999808
480	1	0.99812776
481	1	0.9971903
482	1	0.41811973
483	1	0.99998796
484	1	0.9999058
485	1	0.9999813
486	1	0.99594814
487	1	0.99374926
488	0	0.00019361521
489	1	0.89990485
490	1	0.9999368
491	1	0.9970655
492	1	0.97897357
493	1	0.9999465
494	1	0.99992955
495	1	0.99990463
496	1	0.9999882
497	1	0.99998033
498	1	0.9999924
499	1	0.9993166
500	1	0.110865936
501	1	0.9985018
502	1	0.110865936
503	1	0.99998033
504	0	0.007264019
505	1	0.95340866
506	1	0.9998305
507	1	0.9957058
508	1	0.9998909
509	1	0.99976856
510	0	0.99947876
511	1	0.018585693
512	1	0.9990765
513	1	0.9990765
514	1	0.9997906
515	1	0.9992467
516	1	0.9999969
517	1	0.0038456866
518	1	0.9998679
519	1	0.91012186
520	0	0.47187242
521	1	0.6394003
522	0	0.0009478926
523	1	0.9999882
524	1	0.9991436
525	1	0.9998543
526	0	0.710227
527	1	0.9997093
528	1	0.12901427
529	1	0.999995
530	1	0.99984217
531	1	0.9997571
532	1	0.78180337
533	1	0.999977
534	1	0.9999981
535	1	0.7551621
536	1	0.9999839
537	1	0.9999547
538	1	0.9996984
539	1	0.9999887
540	1	0.99998033
541	1	0.0034425997
542	1	0.999701
543	1	0.9999969
544	1	0.9991462
545	1	0.99995327
546	1	0.9999192
547	1	0.9980994
548	1	0.9999124
549	0	1.9563236e-05
550	1	0.8475979
551	0	0.007247413
552	0	0.0008796255
553	1	0.9999833
554	1	0.99999666
555	1	0.99998343
556	1	0.9978314
557	1	0.99999726
558	1	0.9999695
559	1	0.9999708
560	1	0.9999889
561	1	0.9999945
562	1	0.99996424
563	1	0.9930512
564	1	0.9960651
565	1	0.64289844
566	1	0.9999821
567	1	0.9969939
568	1	0.9999987
569	1	0.9997367
570	1	0.99999464
571	1	0.9999968
572	1	0.999997
573	1	0.9767124
574	1	0.9942181
575	1	0.99396497
576	1	0.9845567
577	1	0.50843936
578	1	0.99928457
579	1	0.99995804
580	1	0.9995586
581	1	0.99639374
582	1	0.8913826
583	1	0.99762124
584	1	0.9185208
585	1	0.99999714
586	1	0.9991387
587	1	0.99999714
588	1	0.9624483
589	1	0.056452
590	1	0.9965119
591	1	0.94571453
592	1	0.99996984
593	1	0.998892
594	1	0.9973586
595	1	0.9998884
596	1	0.999556
597	1	0.99932957
598	1	0.99998534
599	0	0.0009246322
600	1	0.07999896
601	1	0.9997949
602	1	0.99543566
603	1	0.9999887
604	1	0.97839844
605	1	0.9999149
606	1	0.9996195
607	1	0.99997425
608	1	0.99993
609	1	0.99993
610	0	0.999997
611	0	0.0002780259
612	0	0.9597585
613	1	0.99965703
614	1	0.30360803
615	0	0.018760264
616	1	0.999567
617	1	0.9998852
618	1	0.99998105
619	1	0.99995875
620	1	0.9969741
621	1	0.9999945
622	1	0.99999714
623	1	0.99999404
624	0	0.111993775
625	1	0.999884
626	0	0.00027248514
627	0	4.4404125e-05
628	0	0.00027248514
629	0	0.0002560792
630	1	0.9999949
631	1	0.9999925
632	1	0.91081804
633	1	0.9999777
634	1	0.99999356
635	1	0.9999465
636	1	0.9999932
637	1	0.99911076
638	0	0.0014408303
639	1	0.99995494
640	1	0.86508614
641	1	0.97876203
642	1	0.9848962
643	1	0.9999943
644	1	0.999995
645	0	0.99925655
646	1	0.8014376
647	1	0.8014376
648	0	9.464357e-05
649	0	0.001033274
650	1	0.99999654
651	1	0.9999471
652	1	0.67428994
653	1	0.9999454
654	1	0.998645
655	1	0.79536074
656	1	0.9844977
657	1	0.91485614
658	1	0.9891685
659	1	0.97465265
660	1	0.9994473
661	1	0.99067396
662	1	0.99989974
663	1	0.62719655
664	1	0.9988287
665	0	0.3996992
666	1	0.99983525
667	0	0.7411746
668	0	0.57298326
669	0	0.83903027
670	1	0.99993193
671	1	0.9733769
672	1	0.999961
673	1	0.9999925
674	0	0.4308422
675	1	0.9988122
676	1	0.9998318
677	1	0.9986753
678	1	0.35455367
679	1	0.99999857
680	1	0.99960166
681	1	0.9626455
682	1	0.9999889
683	1	0.9997166
684	0	0.90021485
685	1	0.87655914
686	1	0.9999509
687	1	0.97156376
688	1	0.99999774
689	1	0.9995746
690	1	0.9995746
691	1	0.94305295
692	1	0.9993954
693	1	0.9994054
694	1	0.9994879
695	1	0.9999753
696	1	0.9999473
697	1	0.9997601
698	1	0.961732
699	1	0.9993231
700	1	0.9931726
701	1	0.99999547
702	1	0.99818665
703	1	0.99117774
704	1	0.999113
705	1	0.99973994
706	1	0.91286904
707	1	0.018397471
708	1	0.03782917
709	1	0.7880007
710	1	0.9971219
711	1	0.7091588
712	1	0.99920136
713	1	0.9982844
714	1	0.37484124
715	1	0.99999404
716	0	0.76321703
717	0	0.98761415
718	0	0.120533876
719	1	0.9999877
720	1	0.999283
721	1	0.9999603
722	1	0.99994457
723	1	0.9999664
724	1	0.99976164
725	1	0.9993573
726	1	0.8043333
727	1	0.96839285
728	0	0.17187552
729	1	0.99998736
730	1	0.9999982
731	1	0.9997532
732	1	0.9999579
733	1	0.8304101
734	0	0.11289734
735	0	0.14401759
736	1	0.1970928
737	1	0.99956125
738	1	0.99992466
739	1	0.999879
740	1	0.9997923
741	1	0.99999547
742	1	0.99989927
743	1	0.9960813
744	1	0.9999865
745	1	0.970625
746	1	0.9999008
747	0	9.769212e-05
748	1	0.9997546
749	1	0.97110736
750	1	0.99991167
751	1	0.9998354
752	1	0.9999722
753	1	0.971972
754	1	0.9883074
755	1	0.86116004
756	1	0.99366546
757	0	0.0060378276
758	1	0.9992586
759	1	0.9999441
760	1	0.79279065
761	1	0.9953752
762	1	0.99988747
763	0	0.0001668019
764	0	0.0002825589
765	1	0.99933404
766	1	0.99956566
767	1	0.9993192
768	1	0.9983779
769	1	0.99933654
770	1	0.99930763
771	0	0.69238126
772	1	0.99064636
773	1	0.99064636
774	1	0.999998
775	0	0.0045948187
776	0	0.26362327
777	1	0.21785921
778	1	0.99990165
779	1	0.9990822
780	0	0.9933195
781	1	0.99999774
782	1	0.99725336
783	0	0.19615412
784	0	0.0005819008
785	1	0.99999726
786	0	0.18704599
787	1	0.9999409
788	0	0.010904355
789	1	0.99997175
790	0	0.054439127
791	0	0.013181723
792	1	0.6469316
793	1	0.99988794
794	1	0.8935082
795	1	0.9994349
796	1	0.9999751
797	1	0.9891005
798	0	0.0028505397
799	1	0.99985266
800	1	0.9999926
801	1	0.9369702
802	1	0.999997
803	1	0.98134995
804	1	0.98134995
805	0	0.0003622815
806	1	0.9999342
807	1	0.99926025
808	1	0.9997981
809	1	0.99991596
810	1	0.9999473
811	1	0.54393244
812	1	0.9659507
813	1	0.39368305
814	1	0.9999167
815	1	0.9999167
816	1	0.99478585
817	1	0.99995697
818	1	0.999974
819	1	0.9996014
820	1	0.9999449
821	1	0.99960846
822	1	0.887493
823	1	0.1226683
824	1	0.99912566
825	1	0.99653864
826	1	0.38502097
827	1	0.9989316
828	0	0.019935882
829	1	0.9994254
830	1	0.989441
831	1	0.93457365
832	1	0.45008487
833	1	0.99946254
834	1	0.9997358
835	1	0.99991894
836	1	0.99991894
837	1	0.9999995
838	0	0.010934027
839	1	0.9999753
840	1	0.9999871
841	1	0.9999951
842	1	0.99897885
843	0	0.0014065987
844	1	0.8999962
845	1	0.9999758
846	1	0.99929154
847	1	0.99999905
848	1	0.9999776
849	1	0.9999988
850	1	0.9999796
851	1	0.999995
852	1	0.9935142
853	1	0.99999976
854	1	0.9965803
855	1	0.76536345
856	1	0.76536345
857	1	0.99989855
858	1	0.9997266
859	1	0.9999728
860	1	0.9992675
861	1	0.9579884
862	1	0.9997285
863	1	0.99874085
864	0	0.99759054
865	1	0.9996381
866	1	0.9507689
867	1	0.99997973
868	1	0.07418045
869	1	0.99842227
870	1	0.8155407
871	1	0.8155407
872	1	0.9733042
873	1	0.9733042
874	1	0.9999912
875	1	0.9999335
876	1	0.98324436
877	1	0.99993527
878	1	0.9999919
879	1	0.9897199
880	1	0.99855703
881	1	0.99999905
882	1	0.99998295
883	1	0.9940971
884	1	0.9999988
885	0	0.0027285952
886	1	0.99953246
887	0	0.35831594
888	0	0.16945387
889	1	0.99998736
890	0	0.45443174
891	0	0.8527161
892	0	0.22294681
893	1	0.99846363
894	1	0.99885035
895	1	0.9978064
896	1	0.9999449
897	1	0.9999887
898	1	0.99999666
899	1	0.9713477
900	1	0.99998295
901	1	0.99885833
902	1	0.9999759
903	1	0.9983382
904	1	0.9999814
905	1	0.99987626
906	1	0.914315
907	0	0.032703172
908	1	0.9968953
909	1	0.9968953
910	1	0.1756998
911	1	0.99994636
912	1	0.9954709
913	1	0.9930559
914	1	0.99997497
915	1	0.9998497
916	1	0.9997024
917	1	0.99968433
918	1	0.97957534
919	1	0.99963295
920	0	0.9999033
921	1	0.9153855
922	1	0.99996793
923	1	0.9979602
924	0	0.00066847965
925	0	0.031970542
926	1	0.99991524
927	1	0.99991524
928	1	0.99997556
929	1	0.9999771
930	1	0.99895954
931	1	0.9953022
932	1	0.98978287
933	1	0.99998426
934	0	0.57643145
935	0	0.9998795
936	0	0.016840667
937	1	0.9995554
938	1	0.7212993
939	1	0.99976724
940	1	0.99980503
941	1	0.9804802
942	1	0.999962
943	1	0.9999094
944	1	0.99998915
945	1	0.99990225
946	1	0.99464357
947	1	0.9660149
948	1	0.9476462
949	1	0.99518716
950	0	0.18859354
951	0	0.086552806
952	1	0.99956304
953	1	0.99989307
954	1	0.9978411
955	1	0.99825996
956	1	0.99998474
957	1	0.99975747
958	1	0.9977843
959	1	0.999992
960	1	0.9898144
961	1	0.8660999
962	1	0.9977197
963	1	0.99905246
964	1	0.9999591
965	1	0.9999012
966	1	0.9999926
967	1	0.9999989
968	1	0.8193638
969	1	0.99994123
970	1	0.9999393
971	1	0.98542064
972	1	0.60640657
973	1	0.9999695
974	1	0.99960655
975	1	0.99997365
976	0	0.0028910814
977	1	0.9999865
978	1	0.9999778
979	1	0.9999778
980	1	0.3357188
981	1	0.9993363
982	1	0.99968565
983	1	0.9992349
984	1	0.99980944
985	1	0.99980944
986	1	0.0076348223
987	1	0.026026603
988	1	0.026026603
989	1	0.9987025
990	1	0.9934236
991	0	0.04614035
992	1	0.9993635
993	1	0.9573937
994	1	0.99971527
995	1	0.999995
996	1	0.99999666
997	1	0.865161
998	1	0.9996276
999	1	0.994958
1000	1	0.9966905
1001	1	0.9997416
1002	1	0.9999242
1003	1	0.99997294
1004	1	0.99978477
1005	1	0.99865985
1006	1	0.9999987
1007	1	0.99999607
1008	1	0.9999931
1009	1	0.9955609
1010	1	0.005642577
1011	1	0.9963212
1012	1	0.9996631
1013	1	0.9808023
1014	1	0.9998542
1015	1	0.99999666
1016	1	0.9989548
1017	1	0.23616752
1018	1	0.9997936
1019	1	0.99991393
1020	1	0.22198972
1021	1	0.05333657
1022	1	0.8911522
1023	1	0.9999993
1024	1	0.95130605
1025	1	0.9484338
1026	1	0.85814327
1027	1	0.85814327
1028	1	0.81966704
1029	1	0.9999857
1030	0	0.00016304984
1031	1	0.9233192
1032	1	0.5433843
1033	1	0.999622
1034	0	0.04759483
1035	1	0.99970645
1036	1	0.9817244
1037	1	0.9833815
1038	1	0.0002607902
1039	1	0.8973647
1040	1	0.99998796
1041	1	0.9993637
1042	1	0.99998426
1043	1	0.99999714
1044	1	0.99999714
1045	1	0.99659073
1046	1	0.9999231
1047	1	0.98841643
1048	1	0.99640805
1049	1	0.99846894
1050	1	0.9998882
1051	1	0.998738
1052	1	0.99995744
1053	0	0.0004720605
1054	1	0.9992536
1055	1	0.9999995
1056	1	0.9885105
1057	1	0.99999654
1058	1	0.9985091
1059	1	0.44962004
1060	1	0.9990932
1061	1	0.8165611
1062	0	0.9345487
1063	0	0.011053546
1064	1	0.9999926
1065	1	0.99996686
1066	1	0.9976307
1067	1	0.99957794
1068	1	0.9996916
1069	1	0.99995196
1070	1	0.9999473
1071	1	0.9999982
1072	1	0.9814912
1073	1	0.9999968
1074	1	0.896695
1075	1	0.99980265
1076	1	0.9998796
1077	1	0.87395173
1078	1	0.9897355
1079	1	0.9685897
1080	1	0.6051592
1081	1	0.9845546
1082	1	0.99997056
1083	1	0.99916065
1084	1	0.80798244
1085	1	0.9999335
1086	1	0.99697566
1087	1	0.99728465
1088	1	0.99974686
1089	1	0.9857757
1090	1	0.9997048
1091	1	0.99996316
1092	1	0.9792011
1093	1	0.9998834
1094	1	0.9924028
1095	0	2.9092484e-05
1096	1	0.99999416
1097	1	0.9999865
1098	1	0.9921989
1099	1	0.9930502
1100	1	0.9994099
1101	1	0.9999784
1102	1	0.99886644
1103	1	0.9999516
1104	1	0.998973
1105	1	0.9999951
1106	1	0.9997178
1107	1	0.99998474
1108	1	0.94561464
1109	1	0.99998665
1110	1	0.41439793
1111	1	0.949744
1112	1	0.9995701
1113	1	0.99999523
1114	1	0.99997556
1115	1	0.9999918
1116	1	0.9154446
1117	1	0.9985018
1118	1	0.9202181
1119	1	0.32733855
1120	1	0.9999832
1121	1	0.9978537
1122	1	0.9899586
1123	1	0.99998677
1124	1	0.9997008
1125	1	0.99993443
1126	1	0.9963393
1127	1	0.944156
1128	1	0.944156
1129	1	0.99999416
1130	1	0.47744393
1131	1	0.99999547
1132	1	0.9999833
1133	1	0.99087125
1134	1	0.9940003
1135	1	0.95019966
1136	1	0.9999757
1137	1	0.98923
1138	1	0.99784064
1139	1	0.99784064
1140	1	0.9993973
1141	1	0.99994767
1142	1	0.9309174
1143	1	0.99997807
1144	1	0.9883837
1145	1	0.18715918
1146	1	0.9999745
1147	1	0.59596014
1148	1	0.28110585
1149	1	0.9999707
1150	1	0.9999707
1151	1	0.99807066
1152	1	0.9998247
1153	1	0.6512398
1154	1	0.85418385
1155	1	0.97091395
1156	1	0.99990344
1157	1	0.9992291
1158	0	0.0005099229
1159	1	0.9999523
1160	1	0.99990344
1161	1	0.99998796
1162	1	0.9988433
1163	1	0.9999087
1164	1	0.9999584
1165	1	0.9999614
1166	1	0.9998105
1167	1	0.9983571
1168	1	0.9983546
1169	1	0.99997604
1170	1	0.8393383
1171	1	0.9997032
1172	1	0.99998224
1173	1	0.9998803
1174	1	0.9900067
1175	1	0.986621
1176	1	0.9997811
1177	1	0.9998393
1178	1	0.99953294
1179	1	0.99997985
1180	1	0.9998834
1181	1	0.9999865
1182	1	0.9999943
1183	1	0.9849288
1184	1	0.9987901
1185	0	0.08742983
1186	1	0.9332593
1187	1	0.9999962
1188	1	0.9999889
1189	0	0.061558954
1190	1	0.88687694
1191	1	0.8394994
1192	0	0.0012325747
1193	1	0.99988043
1194	1	0.999959
1195	1	0.99998105
1196	1	0.9998348
1197	1	0.9999579
1198	0	0.09944768
1199	1	0.99447036
1200	1	0.9997346
1201	1	0.006423749
1202	1	0.0071697026
1203	1	0.99993956
1204	1	0.98759055
1205	1	0.88967586
1206	1	0.9998715
1207	1	0.9999535
1208	0	0.93242365
1209	0	0.93686354
1210	1	0.9999962
1211	1	0.59120804
1212	1	0.9993229
1213	1	0.9993229
1214	1	0.9998559
1215	1	0.0068701482
1216	1	0.9998677
1217	1	0.9118798
1218	1	0.99996555
1219	1	0.9999962
1220	1	0.9999962
1221	1	0.99700963
1222	1	0.9998491
1223	1	0.9999931
1224	0	0.9998847
1225	0	0.002544242
1226	0	0.64763474
1227	0	0.99997425
1228	1	0.9999362
1229	1	0.9999362
1230	1	0.9999821
1231	1	0.10728642
1232	0	0.11882462
1233	0	0.69936764
1234	1	0.9871137
1235	1	0.99826187
1236	1	0.97329366
1237	1	0.9996978
1238	1	0.99294806
1239	1	0.9629941
1240	1	0.9999573
1241	1	0.999393
1242	1	0.99974877
1243	1	0.9999528
1244	1	0.9747808
1245	1	0.9995758
1246	1	0.99996495
1247	0	0.0052391277
1248	1	0.9762309
1249	1	0.99999726
1250	0	0.0004851785
1251	0	0.00024624058
1252	1	0.9995347
1253	1	0.9580977
1254	1	0.99998474
1255	1	0.9999945
1256	1	0.99990046
1257	1	0.9994085
1258	1	0.044871666
1259	1	0.8643696
1260	1	0.9933096
1261	1	0.9998184
1262	1	0.9999503
1263	1	0.99636924
1264	1	0.99867696
1265	1	0.99994993
1266	1	0.9999802
1267	1	0.9999901
1268	1	0.9965125
1269	0	0.003926969
1270	0	0.2545972
1271	0	0.005744105
1272	1	0.0014789454
1273	1	0.32400408
1274	0	0.0020103555
1275	0	0.08023369
1276	0	0.06515405
1277	0	0.37467644
1278	0	0.00083400885
1279	0	0.0018870743
1280	0	0.99998796
1281	1	0.91396356
1282	0	0.21815763
1283	1	0.911776
1284	1	0.74945825
1285	1	0.99986625
1286	1	0.9989274
1287	1	0.9702547
1288	1	0.99994123
1289	1	0.9938328
1290	0	0.91641897
1291	0	0.9502596
1292	0	0.68271476
1293	0	0.42293355
1294	1	0.9998727
1295	1	0.99997425
1296	1	0.9999838
1297	1	0.999582
1298	1	0.9998109
1299	1	0.9984487
1300	1	0.9999453
1301	1	0.9994185
1302	1	0.03494442
1303	1	0.9999553
1304	1	0.9992956
1305	1	0.9972584
1306	1	0.9789893
1307	1	0.9972584
1308	0	0.000108179556
1309	1	0.9999002
1310	1	0.98148876
1311	1	0.9998882
1312	1	0.999967
1313	1	0.9999511
1314	1	0.9980683
1315	1	0.530555
1316	0	0.0006412437
1317	0	0.8067226
1318	1	0.99981207
1319	1	0.9994319
1320	1	0.9994319
1321	0	0.0012476477
1322	0	0.0813741
1323	0	0.27820817
1324	0	0.005379608
1325	1	0.99833065
1326	1	0.9999361
1327	0	0.0017781376
1328	0	0.9860352
1329	0	0.003110321
1330	1	0.7934897
1331	0	0.015243783
1332	1	0.93244094
1333	1	0.98184115
1334	0	0.013956183
1335	0	0.00055329525
1336	0	0.98880064
1337	0	0.025447914
1338	0	0.22011372
1339	1	0.46858382
1340	0	0.043392718
1341	0	0.016845925
1342	1	0.995329
1343	0	0.07491842
1344	1	0.9998666
1345	0	0.987632
1346	0	0.0040533445
1347	0	0.012932616
1348	0	0.008159783
1349	0	0.5540891
1350	1	0.99967265
1351	0	0.02727034
1352	0	0.023490742
1353	0	0.02727034
1354	0	0.26957196
1355	0	0.08046088
1356	0	0.05023463
1357	0	0.8716625
1358	1	0.9610605
1359	1	0.999956
1360	1	0.99987245
1361	1	0.8607737
1362	1	0.9999969
1363	0	0.0018468124
1364	0	0.07593266
1365	1	0.999405
1366	1	0.9999765
1367	0	0.1306915
1368	0	0.37450802
1369	1	0.9986505
1370	0	0.00027590393
1371	0	0.00016322065
1372	0	0.00017895525
1373	1	0.99937135
1374	1	0.9999926
1375	0	0.6368961
1376	1	0.9999299
1377	1	0.9696135
1378	0	0.001187341
1379	0	0.0043617752
1380	0	0.2766541
1381	0	0.026022565
1382	0	0.026022565
1383	0	0.8177143
1384	1	0.9978688
1385	1	0.91293883
1386	1	0.99999905
1387	0	0.63383496
1388	1	0.962792
1389	0	0.8135828
1390	0	0.2027009
1391	0	0.22985335
1392	1	0.9999006
1393	1	0.99979967
1394	0	0.66833353
1395	0	0.1689332
1396	0	0.0073289196
1397	1	0.9992293
1398	1	0.9999988
1399	1	0.999997
1400	1	0.9982778
1401	1	0.9976681
1402	1	0.9999019
1403	1	0.99626535
1404	1	0.7740368
1405	1	0.99999475
1406	1	0.9997712
1407	1	0.99975985
1408	1	0.9970342
1409	1	0.9999918
1410	1	0.99997723
1411	1	0.026319893
1412	1	0.9993813
1413	1	0.98195064
1414	1	0.87477934
1415	0	0.061229836
1416	0	0.20790587
1417	1	0.9676607
1418	1	0.99999297
1419	1	0.9999981
1420	1	0.9999962
1421	1	0.99999356
1422	1	0.99999845
1423	1	0.8941365
1424	1	0.8941365
1425	1	0.99999225
1426	1	0.9999902
1427	1	0.9991861
1428	1	0.99972326
1429	1	0.9996953
1430	1	0.9989085
1431	1	0.99998295
1432	1	0.9999813
1433	1	0.39757386
1434	1	0.99999774
1435	1	0.97261876
1436	1	0.99983394
1437	1	0.99715036
1438	1	0.99999547
1439	1	0.032088213
1440	1	0.99999535
1441	1	0.9258615
1442	1	0.9999802
1443	1	0.9999999
1444	1	0.9999783
1445	1	0.9999784
1446	1	0.9963915
1447	1	0.0014859558
1448	1	0.9999974
1449	1	0.9999945
1450	1	0.9997664
1451	1	0.9999887
1452	1	0.99999094
1453	1	0.09099586
1454	0	0.003421107
1455	1	0.9906708
1456	1	0.99961877
1457	1	0.997182
1458	1	0.999987
1459	1	0.9999963
1460	1	0.99915624
1461	0	0.006054717
1462	1	0.99999297
1463	1	0.9999964
1464	0	0.9999999
1465	1	0.99996364
1466	0	0.00034942944
1467	0	0.29597887
1468	0	0.9896108
1469	1	0.99998283
1470	1	0.99998915
1471	1	0.5526926
1472	1	0.012542936
1473	1	0.0035371834
1474	1	0.9998754
1475	0	0.041102726
1476	0	0.9983546
1477	0	0.998483
1478	1	0.99811625
1479	1	0.97811013
1480	0	0.8472957
1481	0	0.67202854
1482	1	0.9865285
1483	1	0.99996996
1484	0	0.0032382666
1485	0	0.64780635
1486	0	0.883638
1487	0	0.18513492
1488	1	0.98498017
1489	1	0.8988567
1490	1	0.9909174
1491	1	0.9999989
1492	0	0.8449272
1493	1	0.99998105
1494	0	0.99997866
1495	1	0.99982315
1496	1	0.998355
1497	1	0.99982613
1498	1	0.98692256
1499	1	0.9999583
1500	0	0.0034251022
1501	1	0.99907196
1502	1	0.9408025
1503	1	0.9999645
1504	1	0.998823
1505	1	0.99100155
1506	1	0.9937499
1507	1	0.98942167
1508	1	0.9984138
1509	1	0.9984138
1510	1	0.99999034
1511	1	0.9984824
1512	1	0.9999387
1513	1	0.9997454
1514	1	0.99998057
1515	1	0.9894456
1516	1	0.9998797
1517	1	0.99949145
1518	1	0.99987113
1519	1	0.99982125
1520	0	0.064205155
1521	1	0.9904383
1522	1	0.99996483
1523	1	0.99930024
1524	1	0.9992231
1525	0	0.05557549
1526	0	0.011366455
1527	1	0.99999404
1528	0	0.051810354
1529	1	0.9296036
1530	1	0.9999976
1531	1	0.99980253
1532	1	0.9995402
1533	1	0.9999975
1534	1	0.3891352
1535	1	0.9989133
1536	1	0.9998585
1537	1	0.9998499
1538	0	2.867207e-05
1539	1	0.9999933
1540	1	0.9987375
1541	1	0.9996691
1542	1	0.9880498
1543	1	0.9998714
1544	1	0.99085695
1545	1	0.9986078
1546	1	0.9999932
1547	1	0.9998405
1548	1	0.99999595
1549	1	0.9997887
1550	1	0.99973553
1551	1	0.045300666
1552	1	0.9974771
1553	1	0.992894
1554	1	0.9999603
1555	0	0.00018659102
1556	1	0.99971133
1557	1	0.8177527
1558	1	0.9999951
1559	1	0.9963361
1560	0	0.94149315
1561	1	0.9990465
1562	0	0.009286504
1563	1	0.9998971
1564	1	0.99998534
1565	1	0.99993455
1566	1	0.9998324
1567	1	0.99979776
1568	1	0.99979776
1569	1	0.9985073
1570	1	0.99999905
1571	1	0.9999502
1572	1	0.99986005
1573	1	0.99986005
1574	1	0.9999696
1575	1	0.99999595
1576	1	0.99975413
1577	1	0.9998171
1578	0	0.064258136
1579	1	0.99995506
1580	1	0.99996173
1581	1	0.99996173
1582	1	0.9998049
1583	1	0.9999931
1584	1	0.9999753
1585	1	0.9961915
1586	1	0.99997795
1587	1	0.99960726
1588	1	0.9966126
1589	1	0.9999831
1590	1	0.9991611
1591	1	0.9990916
1592	1	0.99994564
1593	1	0.9913624
1594	1	0.9997955
1595	1	0.999493
1596	1	0.99997365
1597	1	0.5620182
1598	1	0.9999795
1599	1	0.99970275
1600	1	0.9582589
1601	1	0.99736327
1602	1	0.99998975
1603	1	0.9998122
1604	0	0.0014598992
1605	1	0.9999715
1606	1	0.9544455
1607	1	0.99780685
1608	0	0.7443547
1609	0	0.1336309
1610	0	0.11913208
1611	0	0.93021697
1612	0	0.29922712
1613	0	0.15584433
1614	1	0.9927326
1615	0	0.19519593
1616	0	0.023398131
1617	0	0.15584433
1618	0	0.04213533
1619	0	0.094830364
1620	0	0.04213533
1621	0	0.008465316
1622	0	0.71734416
1623	0	0.03807813
1624	1	0.99992406
1625	0	0.031864826
1626	0	0.24034333
1627	1	0.9924689
1628	1	0.112191685
1629	0	0.0194799
1630	0	0.09097372
1631	1	0.9999496
1632	0	0.87832105
1633	1	0.9525868
1634	1	0.99562436
1635	1	0.99890983
1636	1	0.9999949
1637	1	0.99998856
1638	1	0.9813756
1639	1	0.9999919
1640	1	0.999997
1641	1	0.9999751
1642	1	0.9985972
1643	1	0.9992729
1644	1	0.07501572
1645	1	0.9998363
1646	1	0.9996729
1647	1	0.002367304
1648	1	0.999997
1649	0	0.0090635605
1650	1	0.9999914
1651	1	0.9999863
1652	1	0.92626166
1653	0	0.0002459187
1654	1	0.9972006
1655	0	0.0019244162
1656	0	0.999966
1657	1	0.9999738
1658	1	0.9999914
1659	1	0.9999144
1660	1	0.98839927
1661	1	0.768293
1662	1	0.009871105
1663	1	0.9999465
1664	1	0.99878436
1665	1	0.99990606
1666	1	0.9998714
1667	1	0.78132117
1668	1	0.99998355
1669	0	0.96888125
1670	0	0.21703222
1671	0	0.13617964
1672	1	0.99983597
1673	1	0.99979645
1674	1	0.9991448
1675	0	0.0041422644
1676	1	0.98377496
1677	1	0.99964166
1678	1	0.99999976
1679	1	0.99999976
1680	1	0.9999914
1681	1	0.9999374
1682	1	0.9999914
1683	1	0.99981433
1684	0	0.41984272
1685	1	0.9986854
1686	0	0.7440473
1687	0	0.45981362
1688	0	0.03579794
1689	1	0.99998677
1690	1	0.99939823
1691	1	0.9997323
1692	1	0.9996351
1693	1	0.00018678648
1694	1	0.99995995
1695	1	0.9999896
1696	1	0.9998418
1697	0	0.013655809
1698	0	0.012230279
1699	1	0.99999917
1700	0	0.9999981
1701	1	0.99862885
1702	1	0.9987219
1703	1	0.98962516
1704	0	8.122098e-05
1705	0	6.170254e-05
1706	0	0.0053488063
1707	0	0.9999895
1708	0	0.93497086
1709	1	0.9905889
1710	0	0.6440424
1711	1	0.99981576
1712	1	0.9999453
1713	0	0.00028130846
1714	1	0.99995446
1715	1	0.9960652
1716	1	0.9999945
1717	1	0.94136196
1718	1	0.9999472
1719	1	0.99936837
1720	0	0.01800993
1721	0	0.0035705245
1722	1	0.9897865
1723	0	0.889958
1724	0	0.09835496
1725	1	0.9675867
1726	1	0.9675867
1727	1	0.99999857
1728	1	0.99329764
1729	1	0.77666306
1730	0	0.9999937
1731	0	0.99981624
1732	0	0.9999839
1733	1	0.9998267
1734	1	0.99999344
1735	1	0.9999813
1736	1	0.9999734
1737	1	0.99983597
1738	1	0.99994516
1739	1	0.7541206
1740	1	0.9621154
1741	1	0.9990596
1742	1	0.9992926
1743	1	0.9999821
1744	1	0.9994673
1745	1	0.96294767
1746	1	0.9854865
1747	1	0.999931
1748	0	0.0011413379
1749	0	0.014356166
1750	1	0.9984149
1751	0	0.0011413379
1752	1	0.9932613
1753	0	0.3515272
1754	1	0.99990904
1755	1	0.9999933
1756	0	0.99990344
1757	1	0.9997143
1758	1	0.98795056
1759	1	0.99998677
1760	1	0.5436299
1761	1	0.9924176
1762	1	0.9952962
1763	1	0.9952962
1764	0	0.0017933581
1765	1	0.00021650316
1766	1	0.15002942
1767	1	0.9769571
1768	1	0.9998826
1769	1	0.9999937
1770	1	0.63312256
1771	1	0.6232278
1772	1	0.99982834
1773	1	0.999853
1774	1	0.9696387
1775	0	0.32165548
1776	1	0.99893695
1777	1	0.9999912
1778	1	0.9997248
1779	1	0.999718
1780	1	0.86099166
1781	1	0.9999548
1782	1	0.9999856
1783	1	0.99853337
1784	1	0.9986926
1785	1	0.99999857
1786	1	0.999984
1787	1	0.9963074
1788	1	0.9988166
1789	1	0.99987364
1790	1	0.9999677
1791	1	0.9999738
1792	1	0.9997621
1793	1	0.99995995
1794	1	0.99995995
1795	1	0.999998
1796	1	0.99993503
1797	1	0.99993503
1798	1	0.9999578
1799	1	0.74341255
1800	1	0.9999838
1801	1	0.99992347
1802	1	0.9166161
1803	1	0.999998
1804	1	0.9995597
1805	1	0.9998988
1806	1	0.9999963
1807	1	0.99145156
1808	1	0.013927936
1809	1	0.99718624
1810	1	0.99995875
1811	1	0.9999572
1812	1	0.9999927
1813	1	0.9717448
1814	1	0.9999968
1815	1	0.99959666
1816	1	0.99959666
1817	1	0.7190494
1818	1	0.9810478
1819	1	0.9998211
1820	0	0.029279023
1821	1	0.99861026
1822	1	0.97532654
1823	1	0.99995697
1824	1	0.99933845
1825	1	0.9850735
1826	1	0.99853504
1827	1	0.9998522
1828	1	0.999853
1829	1	0.9999925
1830	1	0.98996174
1831	1	0.9794133
1832	1	0.9998
1833	0	0.0005470461
1834	1	0.99999976
1835	0	0.1279134
1836	0	0.00034144244
1837	0	0.15277669
1838	0	0.005155219
1839	0	0.01376114
1840	0	0.7457091
1841	0	0.06482623
1842	0	0.6499222
1843	0	0.16515966
1844	0	0.43795213
1845	0	0.08487337
1846	1	0.9999994
1847	0	0.87166286
1848	1	0.9964142
1849	0	0.959243
1850	1	0.9997819
1851	1	0.9955438
1852	1	0.9946603
1853	1	0.9999778
1854	0	0.99987054
1855	1	0.9999908
1856	1	0.9369398
1857	1	0.99997437
1858	1	0.9999858
1859	1	0.9999858
1860	0	0.010970881
1861	0	0.39968684
1862	0	0.035656933
1863	1	0.9992072
1864	1	0.9999927
1865	1	0.99996483
1866	1	0.99998534
1867	1	0.9999927
1868	1	0.3933234
1869	1	0.9952963
1870	1	0.99992716
1871	1	0.9990171
1872	1	0.9997396
1873	1	0.9999958
1874	1	0.9998722
1875	1	0.99983084
1876	1	0.9998722
1877	0	0.0012667961
1878	1	0.9985286
1879	1	0.99999404
1880	1	0.99794525
1881	1	0.10083782
1882	1	0.9996815
1883	1	0.9999244
1884	1	0.9999249
1885	1	0.9986993
1886	1	0.76671785
1887	1	0.9999442
1888	0	0.2571251
1889	1	0.9965604
1890	1	0.99992883
1891	1	0.9998821
1892	1	0.9998259
1893	1	2.3436825e-05
1894	1	0.8441116
1895	1	0.9351473
1896	1	0.9999392
1897	1	0.99648005
1898	1	0.9999361
1899	1	0.9999646
1900	0	0.00014324964
1901	1	0.9985903
1902	1	0.99993217
1903	0	0.9732292
1904	0	0.9981243
1905	0	0.33048046
1906	0	0.7676445
1907	0	0.9999951
1908	1	0.99998605
1909	1	0.9999937
1910	0	0.00013437221
1911	1	0.85823035
1912	1	0.9698398
1913	1	0.64507765
1914	1	0.5316952
1915	1	0.99753064
1916	1	0.9994616
1917	1	0.9988393
1918	1	0.9949449
1919	0	0.026478074
1920	0	0.025397127
1921	1	0.9999443
1922	1	0.99562657
1923	1	0.99998236
1924	1	0.9999733
1925	1	0.9993861
1926	0	0.0027376176
1927	1	0.999944
1928	1	0.9997644
1929	1	0.9913952
1930	1	0.9976808
1931	1	0.99999666
1932	1	0.99996066
1933	1	0.9999927
1934	1	0.99626607
1935	1	0.99997044
1936	1	0.9861828
1937	1	0.9999914
1938	1	0.99956626
1939	1	0.9999602
1940	1	0.99988806
1941	1	0.99988806
1942	1	0.99953437
1943	0	0.0128454985
1944	1	0.99999833
1945	1	0.99993384
1946	1	0.99999905
1947	1	0.97780836
1948	1	0.9684387
1949	1	0.99997985
1950	1	0.99994516
1951	1	0.99999964
1952	1	0.99993384
1953	1	0.99950016
1954	1	0.9950713
1955	1	0.9959197
1956	1	0.99687517
1957	0	0.74568284
1958	1	0.99838734
1959	1	0.951993
1960	1	0.9999833
1961	1	0.9997482
1962	1	0.9324794
1963	1	0.9997482
1964	1	0.9707838
1965	1	0.99999607
1966	1	0.7315841
1967	1	0.9999615
1968	1	0.9999615
1969	1	0.99974436
1970	1	0.99824
1971	1	0.99991167
1972	1	0.99999607
1973	0	0.26156563
1974	0	0.64014995
1975	1	0.9999943
1976	1	0.9999732
1977	1	0.9991186
1978	1	0.99842274
1979	1	0.99978167
1980	1	0.99995077
1981	0	0.02398064
1982	0	0.013141614
1983	1	0.4710528
1984	1	0.99999917
1985	1	0.1673065
1986	1	0.99999106
1987	1	0.99998605
1988	1	0.6950258
1989	1	0.9999932
1990	1	0.46431437
1991	0	0.91380197
1992	0	0.017462853
1993	0	0.66496646
1994	0	0.90106624
1995	1	0.9999765
1996	1	0.9999192
1997	0	0.08911402
1998	0	0.73160297
[truncated: 2,926 more rows]
