# Supplementary material for: CamoTSS: analysis of alternative transcription start sites for cellular phenotypes and regulatory patterns from 5' scRNA-seq data
Source: Nat Commun. 2023 Nov 9;14:7240. doi: 10.1038/s41467-023-42636-1 (PMC10636040; doi:10.1038/s41467-023-42636-1)
Supplement: Supplementary file 12 — Source Data [file 41467_2023_42636_MOESM12_ESM.zip › Fig2C_E2F6_plot.csv]

	Oly_sequence_groudTruth	Oly_sequence_Score
0	1	0.9999968
1	1	0.965008
2	1	0.9999963
3	0	1.2779316e-08
4	0	6.421457e-06
5	1	0.992679
6	1	1.0
7	0	0.0023333104
8	1	1.0
9	1	1.0
10	1	1.0
11	1	0.9999988
12	1	1.0
13	0	1.3079899e-08
14	1	0.9999987
15	1	1.0
16	1	1.0
17	1	1.0
18	1	1.0
19	1	0.9999995
20	1	0.9999995
21	1	0.9999999
22	1	1.0
23	1	0.9999943
24	1	0.9999999
25	1	1.0
26	1	0.99999976
27	1	1.0
28	1	1.0
29	1	0.9999883
30	1	1.0
31	1	1.0
32	1	1.0
33	1	0.999997
34	1	1.0
35	1	1.0
36	1	0.99999976
37	1	1.0
38	0	1.4938397e-08
39	0	2.0565856e-10
40	0	2.7199592e-05
41	0	1.6359111e-07
42	0	2.0565856e-10
43	0	3.63109e-09
44	1	0.9999995
45	1	1.0
46	1	1.0
47	1	1.0
48	1	0.9999939
49	1	1.0
50	1	0.99999714
51	0	1.8525823e-12
52	1	0.9999999
53	1	1.0
54	1	0.52804345
55	1	0.9227275
56	1	1.0
57	1	0.99999094
58	1	1.0
59	1	1.0
60	1	0.99999976
61	1	0.9999999
62	0	7.402497e-08
63	1	0.99497825
64	1	0.81677806
65	1	1.0
66	1	1.0
67	1	0.005617857
68	1	1.0
69	1	0.9995875
70	1	1.0
71	0	6.9142386e-10
72	1	1.0
73	1	1.0
74	1	0.9999944
75	1	1.0
76	0	0.00012253068
77	0	0.23079644
78	1	0.9515837
79	1	0.9693796
80	1	0.9999999
81	1	0.99999857
82	1	1.0
83	1	1.0
84	1	1.0
85	1	1.0
86	1	0.9998141
87	1	1.0
88	1	0.99999475
89	1	0.99999905
90	1	0.9999999
91	0	0.014968753
92	0	9.741035e-09
93	0	8.686959e-08
94	0	2.524178e-10
95	1	1.0
96	1	1.0
97	0	0.00432477
98	1	1.0
99	1	0.67343116
100	1	1.0
101	1	1.0
102	1	0.9999999
103	1	1.0
104	1	1.0
105	1	0.9995561
106	1	0.9877117
107	1	0.9999999
108	1	1.0
109	1	1.0
110	1	1.0
111	1	0.99999857
112	1	0.96677846
113	1	0.9999888
114	1	0.9998543
115	1	0.53211904
116	1	1.0
117	1	0.16443145
118	1	0.16443145
119	1	1.0
120	1	1.0
121	1	1.0
122	1	1.0
123	1	0.99999833
124	1	0.99823904
125	1	1.0
126	1	1.0
127	1	0.9999994
128	1	0.9999999
129	1	0.9999999
130	1	1.0
131	1	1.0
132	1	1.0
133	1	1.0
134	1	5.172307e-10
135	1	1.0
136	1	0.99965537
137	1	1.0
138	1	0.9998498
139	1	0.98557657
140	1	0.90465003
141	1	1.0
142	0	0.012595797
143	1	0.99999976
144	1	0.90495205
145	1	0.9999701
146	1	1.0
147	1	0.99635255
148	1	1.0
149	1	1.0
150	1	0.9846757
151	1	1.0
152	1	1.0
153	1	0.035634346
154	1	1.0
155	1	1.0
156	1	1.0
157	1	1.0
158	1	1.0
159	1	1.0
160	1	0.9999999
161	1	1.0
162	1	1.0
163	1	0.9931155
164	1	0.99724615
165	1	0.0001608291
166	1	1.0
167	1	0.9998677
168	0	9.87903e-06
169	0	4.7174904e-05
170	1	0.92999387
171	1	1.0
172	1	0.99993515
173	1	1.0
174	1	1.0
175	1	1.0
176	1	1.0
177	0	1.6751482e-06
178	1	1.0
179	1	1.0
180	1	0.99999833
181	1	0.0065587596
182	1	1.0
183	1	1.0
184	1	0.32955578
185	1	0.7609434
186	0	4.455681e-09
187	1	0.99953496
188	0	0.5801489
189	1	0.9999999
190	1	0.99977416
191	1	0.035341624
192	1	0.9999877
193	1	0.99988496
194	1	0.8948596
195	1	0.99183536
196	1	0.9999999
197	1	0.9442195
198	1	0.306065
199	1	1.0
200	0	8.0416726e-07
201	0	2.9368848e-06
202	1	1.0
203	1	0.9999999
204	1	0.9999999
205	1	0.99312913
206	1	1.0
207	1	1.0
208	0	7.2217864e-11
209	1	0.9999087
210	1	1.0
211	1	1.0
212	1	0.0007686748
213	1	0.27192262
214	1	1.0
215	1	1.0
216	1	0.99999785
217	1	0.99999785
218	1	0.0067753037
219	1	1.0
220	1	1.0
221	1	0.99999976
222	1	0.029307293
223	1	1.0
224	1	0.943822
225	1	0.95401716
226	1	0.99998856
227	0	2.7792796e-08
228	0	0.13754274
229	1	1.0
230	1	1.0
231	1	0.99757904
232	1	0.33362082
233	1	0.9999989
234	1	0.9999864
235	1	0.08855599
236	1	0.99999964
237	1	1.0
238	1	1.0
239	1	0.9999999
240	1	1.0
241	1	1.0
242	1	1.0
243	1	1.0
244	1	0.99999785
245	1	1.0
246	1	0.8571193
247	1	1.0
248	1	1.0
249	1	0.9999999
250	1	1.0
251	1	1.0
252	1	1.0
253	0	0.0013897014
254	1	0.7095664
255	1	0.9935841
256	1	1.0
257	1	1.0
258	1	1.0
259	1	0.9454645
260	0	4.500988e-08
261	1	1.0
262	1	0.99637455
263	1	1.0
264	1	0.0010004377
265	1	0.34712455
266	1	0.9999869
267	1	1.0
268	0	1.6536937e-08
269	1	7.871502e-09
270	1	1.0
271	0	1.9755878e-06
272	0	0.0002327432
273	1	1.0
274	1	1.0
275	1	1.0
276	1	0.9999999
277	1	0.99317944
278	1	1.0
279	0	4.1086614e-07
280	1	1.0
281	1	1.0
282	1	0.99999976
283	1	1.0
284	1	0.9999229
285	1	0.99369377
286	1	1.0
287	1	1.0
288	1	1.0
289	1	0.90598583
290	1	1.0
291	0	3.417192e-06
292	1	0.99999547
293	1	1.0
294	1	0.99999917
295	1	0.99999464
296	1	1.0
297	1	0.9999987
298	1	0.112243704
299	1	0.9999987
300	0	0.9999989
301	1	1.0
302	1	1.0
303	1	0.37565932
304	1	0.9991586
305	1	1.0
306	1	0.9164251
307	1	1.0
308	1	0.84302694
309	1	1.0
310	1	1.0
311	1	1.0
312	1	0.98350656
313	0	4.0843304e-07
314	0	0.99674356
315	1	0.9999864
316	1	0.9990777
317	0	3.3968118e-07
318	1	1.0
319	0	3.3968118e-07
320	0	8.946928e-07
321	0	0.0015303093
322	1	0.99954635
323	1	0.22011872
324	0	0.016319616
325	0	0.94140345
326	0	0.024751857
327	1	0.95479506
328	0	0.00026021895
329	0	1.7055082e-06
330	1	0.9846028
331	0	0.0500848
332	0	0.39615574
333	1	1.0
334	0	4.689945e-05
335	1	3.1643092e-05
336	1	0.024173459
337	0	5.9398594e-06
338	0	2.2643961e-08
339	1	0.88820475
340	0	5.123863e-06
341	0	4.134721e-08
342	0	5.123863e-06
343	0	7.2194943e-09
344	0	0.029382007
345	1	1.2198061e-06
346	1	0.3150953
347	1	0.99993503
348	1	0.99999964
349	0	1.0
350	1	0.9999933
351	1	1.0
352	1	0.015692856
353	1	0.9999999
354	1	1.0
355	1	0.99999976
356	1	0.9999999
357	1	0.90257025
358	0	5.577265e-06
359	0	5.577265e-06
360	1	1.0
361	1	1.0
362	0	1.2194571e-05
363	1	1.0
364	1	0.99978024
365	1	1.0
366	1	1.0
367	1	1.0
368	1	1.0
369	1	0.9999999
370	1	1.0
371	1	1.0
372	1	1.0
373	1	0.999572
374	1	1.0
375	1	1.0
376	1	0.9999989
377	0	0.009719059
378	1	0.99479806
379	1	1.0
380	0	1.3324399e-08
381	1	1.0
382	1	2.2086037e-05
383	1	1.0
384	1	0.999997
385	1	1.0
386	1	0.99814427
387	1	0.9999999
388	1	1.0
389	0	0.05073282
390	0	1.6723909e-05
391	0	6.52221e-08
392	1	1.0
393	1	0.99734664
394	1	0.9999995
395	1	1.0
396	1	0.9999864
397	1	0.99999654
398	1	1.0
399	1	0.9637884
400	1	0.9637884
401	1	1.0
402	1	1.0
403	1	1.0
404	0	2.8170119e-08
405	1	0.9610756
406	1	0.9610756
407	1	1.0
408	0	2.9446642e-10
409	1	1.0
410	1	1.0
411	1	1.0
412	1	0.9941057
413	1	0.9999993
414	1	1.0
415	1	0.9999962
416	1	1.0
417	1	0.9999999
418	1	1.0
419	1	1.0
420	1	0.9960949
421	1	1.0
422	0	1.3813195e-09
423	0	2.5318647e-07
424	1	1.0
425	1	0.99999666
426	1	0.9999951
427	1	1.0
428	1	1.0
429	0	1.195218e-09
430	1	0.9734563
431	1	1.0
432	1	0.9999924
433	0	3.746552e-07
434	0	1.476531e-06
435	1	0.9999999
436	1	0.9999801
437	1	1.0
438	1	0.9999981
439	1	0.06654386
440	1	1.0
441	1	1.0
442	1	0.9795202
443	1	1.0
444	1	1.0
445	1	0.9985852
446	1	1.0
447	1	0.99436885
448	1	0.1623605
449	1	0.99999475
450	1	1.0
451	1	0.9999999
452	1	1.0
453	1	1.0
454	1	1.0
455	0	5.4410258e-08
456	1	0.99926704
457	1	1.0
458	1	0.99991155
459	1	1.0
460	1	1.0
461	1	1.0
462	1	0.99970275
463	1	0.9999999
464	1	1.0
465	1	0.99979264
466	1	1.0
467	1	1.0
468	1	1.0
469	1	1.0
470	1	0.99999964
471	0	2.9506634e-06
472	0	0.00020139918
473	1	1.0
474	1	1.0
475	1	0.9996086
476	1	0.99999976
477	1	1.0
478	1	0.89978015
479	1	1.0
480	1	0.99999976
481	1	0.9987589
482	1	0.9999994
483	1	1.0
484	1	0.9999993
485	1	0.99991596
486	1	1.0
487	1	1.0
488	1	1.0
489	1	1.0
490	1	2.2540227e-07
491	1	0.9984938
492	1	1.0
493	1	0.9999994
494	1	1.0
495	1	0.99999976
496	1	0.9878406
497	1	1.0
498	1	0.99999905
499	1	0.9998952
500	1	0.988403
501	1	0.9152618
502	1	1.0
503	1	1.0
504	1	1.0
505	1	0.99985886
506	1	1.0
507	1	1.0
508	1	0.99998105
509	1	1.0
510	1	1.0
511	1	0.9999988
512	1	0.60338223
513	1	0.81879103
514	1	1.0
515	1	1.0
516	1	1.0
517	1	0.9999974
518	1	1.0
519	1	1.0
520	1	1.0
521	1	1.0
522	1	1.0
523	1	0.99998426
524	1	2.9096786e-05
525	1	1.0
526	1	0.95095533
527	1	0.99343395
528	1	0.9999999
529	1	0.9792619
530	1	1.0
531	1	0.9999993
532	1	1.0
533	1	0.99975175
534	1	0.9999999
535	1	1.0
536	1	1.0
537	1	1.0
538	1	1.0
539	1	0.39438787
540	1	0.9999982
541	1	0.99999607
542	1	1.0
543	1	1.0
544	1	0.9999999
545	1	0.9999987
546	1	0.99638003
547	1	0.9999869
548	1	0.8393946
549	1	1.0
550	1	1.0
551	1	0.99993765
552	1	0.06870587
553	1	0.9433228
554	1	1.0
555	1	0.9999999
556	1	0.057102595
557	1	1.0
558	1	1.0
559	1	1.0
560	0	1.0
561	0	9.566962e-08
562	0	0.9997031
563	0	1.0876635e-08
564	1	1.0
565	1	1.0
566	1	1.0
567	1	1.0
568	1	1.0
569	1	1.0
570	1	1.0
571	1	1.0
572	0	1.6675923e-08
573	1	1.0
574	1	0.9999999
575	1	1.0
576	1	1.0
577	1	1.0
578	1	0.99999905
579	1	1.0
580	1	1.0
581	1	0.9999999
582	1	0.61494595
583	1	0.99999964
584	1	0.061630208
585	1	0.97591
586	1	0.9774024
587	1	1.0
588	1	1.0
589	0	0.9998437
590	1	0.028965257
591	1	0.99999225
592	1	1.0
593	1	1.0
594	1	0.96493685
595	1	0.99959654
596	1	0.87659204
597	1	0.9999994
598	1	0.9629069
599	1	0.99999535
600	1	1.0
601	0	0.99999976
602	1	0.99999976
603	1	1.0
604	1	0.9682198
605	1	0.9999809
606	1	0.81497943
607	1	1.0
608	1	1.0
609	1	0.99955267
610	0	7.3249885e-07
611	1	0.9984566
612	1	0.9999999
613	1	1.0
614	0	2.7173434e-07
615	0	0.00047997708
616	0	1.1004709e-05
617	0	0.7062068
618	1	1.0
619	1	0.9927684
620	0	3.8554074e-07
621	1	0.9999999
622	1	0.9999981
623	1	0.8399827
624	1	0.99663466
625	1	1.0
626	1	0.0007576293
627	1	1.0
628	1	1.0
629	1	1.0
630	1	1.0
631	1	1.0
632	1	1.0
633	1	0.99999356
634	1	0.99999964
635	1	0.9999987
636	1	1.0
637	1	0.99951625
638	1	0.99999845
639	1	0.9998072
640	1	1.0
641	1	0.74893105
642	1	0.99999917
643	1	0.9999999
644	1	0.99982435
645	1	0.99999917
646	1	0.22527935
647	1	0.99996436
648	1	0.99988675
649	1	1.0
650	1	0.9975605
651	1	3.1586666e-08
652	1	1.0
653	0	1.3966762e-06
654	1	1.0
655	1	1.0
656	1	1.0
657	1	1.0
658	1	1.0
659	1	0.9999999
660	0	9.688748e-06
661	1	0.26413214
662	1	0.8514888
663	0	4.438469e-07
664	1	1.0
665	1	1.0
666	1	1.0
667	1	1.0
668	1	0.9999994
669	1	1.0
670	1	1.0
671	1	1.0
672	1	1.0
673	1	0.9952003
674	1	1.0
675	1	1.0
676	1	0.99999964
677	1	0.9999999
678	1	0.81147593
679	1	1.0
680	1	1.0
681	1	1.0
682	1	1.0
683	1	0.9999871
684	1	0.9999268
685	1	0.9999975
686	1	1.0
687	1	0.99943393
688	1	0.9999999
689	1	1.0
690	1	1.0
691	0	1.2778365e-08
692	1	1.0
693	1	0.99999976
694	1	0.9996178
695	1	0.9999995
696	1	0.99990344
697	1	0.99990344
698	1	1.0
699	0	1.3732259e-07
700	0	0.6864605
701	1	0.000513064
702	1	0.99755657
703	1	1.0
704	1	0.9999999
705	1	0.9999999
706	1	0.99999595
707	1	0.99999964
708	0	4.9394288e-08
709	1	1.0
710	1	1.0
711	0	2.568485e-10
712	0	0.0010941769
713	1	1.0
714	1	0.9997367
715	1	0.9999999
716	1	1.0
717	1	1.0
718	1	0.28222045
719	1	1.0
720	1	0.9985707
721	1	0.9985707
722	0	1.0181308e-09
723	1	0.9999999
724	1	1.0
725	1	0.9999999
726	1	1.0
727	1	0.9999999
728	1	0.99996066
729	1	0.99858993
730	1	1.0
731	1	0.9996246
732	1	0.9913147
733	1	0.999997
734	1	1.0
735	1	0.13369279
736	1	1.0
737	1	0.98898077
738	1	0.99999857
739	0	1.1189014e-06
740	1	0.9999994
741	1	0.99999595
742	1	0.9999993
743	1	1.0
744	1	0.99999964
745	1	0.9999974
746	1	0.9999974
747	1	0.00030146964
748	1	0.99998
749	1	0.99999976
750	1	0.99999905
751	1	0.10038457
752	0	5.308518e-09
753	1	0.9999995
754	1	0.99999523
755	1	1.0
756	1	1.0
757	1	1.0
758	1	1.0
759	1	1.0
760	1	1.0
761	1	1.0
762	1	0.99935895
763	1	1.0
764	1	0.99935895
765	1	1.0
766	1	0.99956304
767	1	1.0
768	1	0.95285255
769	1	1.0
770	1	0.008205326
771	0	4.7531157e-10
772	1	1.0
773	1	0.00096902
774	1	1.0
775	1	1.0
776	1	1.0
777	1	1.0
778	1	0.9993106
779	1	1.0
780	1	0.99945325
781	1	1.0
782	1	0.082441755
783	1	1.0
784	1	0.61325246
785	1	0.9846895
786	1	1.0
787	1	0.17346737
788	1	0.9999974
789	1	0.1631095
790	1	0.9999964
791	0	9.7914636e-08
792	1	0.9999964
793	1	1.0
794	1	1.0
795	1	0.9999186
796	1	1.0
797	1	1.0
798	1	0.99999774
799	1	1.0
800	1	1.0
801	1	1.0
802	1	0.9997129
803	1	1.0
804	1	0.9999993
805	0	1.9955117e-08
806	0	1.7895793e-06
807	1	1.0
808	1	1.0
809	1	0.94023496
810	1	1.0
811	1	1.0
812	1	0.99986076
813	1	1.0
814	1	1.0
815	1	0.9999999
816	1	1.0
817	0	5.348788e-08
818	1	1.0
819	0	1.4842902e-07
820	1	0.99998283
821	0	0.026668072
822	1	0.8469833
823	1	0.8469833
824	1	0.1317736
825	1	0.9828256
826	1	1.0
827	1	0.99999964
828	1	1.0
829	1	1.0
830	1	1.0
831	1	0.99215394
832	1	0.9999808
833	1	0.9999999
834	1	0.98967135
835	1	0.9999645
836	1	0.9999999
837	0	0.8051985
838	1	0.999721
839	1	1.0
840	1	1.0
841	0	3.343688e-09
842	0	3.343688e-09
843	1	1.0
844	0	1.7312239e-10
845	0	0.00028825857
846	0	0.9999789
847	0	2.1932871e-07
848	0	3.241489e-08
849	1	0.99989605
850	1	0.001590031
851	1	0.9672124
852	1	1.0
853	1	0.99999964
854	1	1.0
855	1	0.7781604
856	1	0.9125819
857	1	0.99999547
858	1	0.9999999
859	1	0.99819845
860	1	0.9999999
861	1	1.0
862	1	0.9999994
863	1	0.39592004
864	1	0.9999964
865	1	1.0
866	1	1.0
867	1	1.0
868	1	0.9999968
869	1	0.99998355
870	1	0.9248953
871	1	0.9997198
872	1	1.0
873	1	0.9999291
874	1	0.9999989
875	1	0.99999964
876	1	0.9808475
877	1	1.0
878	1	1.0
879	1	0.99998534
880	1	0.19360104
881	1	0.9999994
882	1	1.0
883	1	1.0
884	1	1.0
885	1	1.0
886	1	0.9999975
887	1	1.0
888	1	1.0
889	1	1.0
890	1	0.99983835
891	1	0.99983835
892	1	0.00016718278
893	1	0.00016718278
894	0	3.5726064e-06
895	1	1.0
896	1	0.9993048
897	1	0.9999999
898	1	1.0
899	1	1.0
900	1	1.0
901	1	1.0
902	1	1.0
903	1	0.9999999
904	1	1.0
905	1	1.0
906	1	1.0
907	1	0.99999964
908	1	1.0
909	1	2.3763852e-07
910	1	0.99999905
911	1	1.0
912	1	0.983144
913	1	0.99082327
914	1	1.0
915	1	0.999985
916	1	0.9988469
917	1	0.9999999
918	1	1.0
919	1	2.2281328e-09
920	1	0.9999908
921	1	1.0
922	1	0.99999964
923	1	0.9999999
924	1	1.0
925	1	0.9770017
926	1	0.99999154
927	1	0.99999154
928	1	1.0
929	1	1.0
930	1	1.0
931	1	0.9999987
932	1	0.9999999
933	1	0.99999976
934	1	1.0
935	0	3.118514e-07
936	0	3.2020807e-08
937	1	1.0
938	1	1.0
939	1	0.99999857
940	1	1.0
941	1	0.9999808
942	1	1.0
943	1	0.9999993
944	1	1.0
945	1	0.9989951
946	1	1.0
947	1	1.0
948	1	1.0
949	1	0.99918646
950	1	0.99999976
951	1	0.9999999
952	1	1.0
953	1	1.0
954	1	0.999998
955	1	1.0
956	1	1.0
957	1	0.99999976
958	1	0.9999939
959	0	1.339071e-07
960	1	1.0
961	1	0.9939985
962	1	0.99759513
963	1	1.0
964	1	0.99997187
965	1	0.9994917
966	1	0.99897975
967	1	1.0
968	1	0.9988986
969	1	0.9998554
970	1	0.9999999
971	1	1.0
972	1	0.5904466
973	1	0.99994624
974	1	0.9999994
975	1	1.0
976	1	0.9995906
977	1	0.99999905
978	1	0.7869627
979	1	0.77607995
980	1	1.0
981	0	0.004963774
982	1	0.7723799
983	1	1.0
984	1	0.99999917
985	1	0.00015190434
986	1	0.007252883
987	0	0.90159255
988	1	1.0
989	1	1.0
990	1	0.91852975
991	1	0.9999968
992	1	0.9999999
993	1	0.00013087271
994	1	1.0
995	1	0.6385382
996	0	0.0057425634
997	1	1.0
998	1	0.99664235
999	1	0.012591853
1000	1	1.0
1001	1	0.98406434
1002	1	1.0
1003	1	0.9999168
1004	1	0.69793016
1005	1	0.9999995
1006	1	1.0
1007	1	0.99999654
1008	1	1.0
1009	1	1.0
1010	1	1.0
1011	1	1.0
1012	1	1.0
1013	1	1.0
1014	1	1.0
1015	1	1.0
1016	1	0.9999989
1017	1	1.0
1018	1	0.7474026
1019	1	1.0
1020	1	1.0
1021	1	0.9991154
1022	1	1.0
1023	1	1.0
1024	1	1.0
1025	1	0.99987113
1026	1	1.0
1027	1	0.9992137
1028	1	1.0
1029	1	1.0
1030	1	0.9820839
1031	1	1.0
1032	1	0.9999981
1033	1	0.9999981
1034	1	0.9999994
1035	1	0.99999845
1036	1	0.9830284
1037	1	1.0
1038	1	1.0
1039	1	1.0
1040	1	0.9999925
1041	1	1.0
1042	1	1.0
1043	1	0.9999999
1044	1	1.0
1045	1	0.9999999
1046	1	0.9999999
1047	1	0.9463395
1048	1	1.0
1049	1	0.99998784
1050	1	1.0
1051	1	1.0
1052	1	0.9999962
1053	1	0.99999833
1054	1	1.0
1055	1	0.9999999
1056	1	0.99948704
1057	1	1.0
1058	1	1.0
1059	1	1.0
1060	1	0.9999989
1061	1	0.99999905
1062	1	1.0
1063	1	0.99429035
1064	1	1.0
1065	1	0.8600894
1066	1	0.9999504
1067	1	0.78729266
1068	1	0.78729266
1069	1	0.99999857
1070	1	0.99999917
1071	1	1.0
1072	1	1.0
1073	1	1.0
1074	1	0.9998903
1075	1	0.9999962
1076	1	1.0
1077	1	1.0
1078	1	0.99998784
1079	1	1.0
1080	1	1.0
1081	1	1.0
1082	1	1.0
1083	1	1.0
1084	1	0.9957504
1085	0	2.257763e-05
1086	1	0.9999988
1087	1	1.0
1088	1	1.0
1089	1	0.543533
1090	0	8.259936e-06
1091	1	1.0
1092	1	1.0
1093	1	0.9999999
1094	1	1.0
1095	1	1.0
1096	1	1.0
1097	0	2.5024718e-10
1098	1	0.9999913
1099	0	4.218073e-08
1100	0	1.6842936e-09
1101	1	0.99999547
1102	1	0.99999964
1103	0	2.6454904e-06
1104	1	1.0
1105	1	0.9999999
1106	1	0.9999993
1107	1	0.9998486
1108	1	1.0
1109	1	1.0
1110	1	1.0
1111	0	0.000111227164
1112	0	1.469517e-06
1113	0	3.2678624e-10
1114	1	0.9999999
1115	1	1.0
1116	1	0.99998486
1117	1	1.0
1118	1	1.0
1119	1	1.0
1120	1	0.99999905
1121	1	0.9999982
1122	1	1.0
1123	1	1.0
1124	1	1.0
1125	1	1.0
1126	1	0.99999833
1127	1	0.99999833
1128	1	0.9999999
1129	1	1.0
1130	1	0.99989116
1131	1	0.30928835
1132	0	0.0121350065
1133	1	1.0
1134	1	1.7898982e-08
1135	1	0.999987
1136	1	0.9999999
1137	1	1.0
1138	0	2.9936396e-07
1139	1	0.98667645
1140	1	1.0
1141	1	1.0
1142	1	0.8605171
1143	1	0.9999875
1144	1	0.9999968
1145	1	0.9999968
1146	1	1.0
1147	1	0.9998901
1148	1	0.9153783
1149	1	0.13550141
1150	1	0.9999988
1151	1	0.9999999
1152	1	0.13550141
1153	1	1.0
1154	1	1.0
1155	1	0.929498
1156	1	1.0
1157	1	0.9999999
1158	1	1.0
1159	1	0.999897
1160	1	0.99997675
1161	0	3.2365333e-05
1162	0	3.2365333e-05
1163	1	1.0
1164	1	0.9999201
1165	1	0.85024273
1166	1	1.0
1167	1	0.99999857
1168	1	1.0
1169	1	1.0
1170	0	1.8908129e-11
1171	0	5.141481e-10
1172	1	1.0
1173	1	0.99999344
1174	0	1.1225672e-05
1175	0	1.7942006e-07
1176	0	1.2888123e-05
1177	0	0.02774989
1178	0	4.2531296e-06
1179	0	0.9999999
1180	1	0.9982387
1181	1	0.9997068
1182	0	0.060255382
1183	1	0.9953538
1184	1	0.9872061
1185	1	1.0
1186	1	0.99999595
1187	1	0.99416673
1188	1	0.999877
1189	0	0.9161282
1190	0	1.5130932e-07
1191	0	6.580829e-08
1192	0	0.0006376183
1193	1	0.9999981
1194	1	1.0
1195	1	0.99999964
1196	1	1.0
1197	1	1.0
1198	1	1.0
1199	1	0.9999995
1200	1	1.0
1201	1	1.0
1202	1	1.0
1203	1	0.9999894
1204	1	1.0
1205	0	0.98057497
1206	0	1.8042808e-06
1207	1	0.9976312
1208	1	0.99999976
1209	1	0.9999825
1210	1	0.30130744
1211	1	0.60786057
1212	1	1.0
1213	1	1.0
1214	1	0.9999987
1215	1	1.0
1216	0	3.5221626e-06
1217	1	0.9999999
1218	1	0.9151053
1219	0	2.0349967e-07
1220	0	2.5355976e-07
1221	1	1.0
1222	1	0.2702438
1223	1	1.0
1224	1	0.9999943
1225	1	0.9999943
1226	0	1.2474469e-07
1227	0	5.4099155e-06
1228	1	1.0
1229	0	0.06177122
1230	1	0.9999994
1231	1	0.99994826
1232	1	0.99999785
1233	1	0.9891856
1234	1	0.99998105
1235	0	0.853259
1236	0	4.729274e-05
1237	0	0.022659825
1238	0	1.6306885e-06
1239	1	1.0
1240	0	4.9548277e-08
1241	1	0.9999858
1242	0	1.0254523e-06
1243	0	3.3310846e-06
1244	0	6.236262e-08
1245	0	2.0254396e-07
1246	0	3.5479029e-09
1247	0	1.1944917e-08
1248	1	1.0
1249	1	1.0
1250	1	1.0
1251	0	0.0003427522
1252	1	1.0
1253	1	0.99997544
1254	1	1.0
1255	1	0.9999995
1256	1	0.99996257
1257	0	2.5540222e-08
1258	0	0.4535891
1259	0	0.12483547
1260	0	0.0077808965
1261	1	1.0
1262	1	1.0
1263	1	0.9999976
1264	1	0.9999808
1265	1	1.0
1266	1	0.99936956
1267	0	1.3744976e-08
1268	0	0.0019406314
1269	0	0.0006598922
1270	0	0.0019406314
1271	1	0.99999785
1272	1	1.0
1273	0	2.182929e-09
1274	1	1.0
1275	0	5.8877475e-10
1276	1	1.0
1277	1	1.0
1278	0	6.04098e-06
1279	0	0.62487864
1280	1	1.0
1281	1	1.0
1282	1	0.9999999
1283	1	0.104256384
1284	1	1.0
1285	1	0.9999999
1286	1	1.0
1287	1	0.9999993
1288	1	1.0
1289	1	0.6054785
1290	1	1.0
1291	1	0.999876
1292	1	1.0
1293	1	1.0
1294	1	1.0
1295	1	0.17771602
1296	1	1.0
1297	1	1.0
1298	1	0.99889886
1299	1	0.8063253
1300	1	0.9999995
1301	1	0.39532095
1302	1	1.0
1303	1	0.99999607
1304	1	1.0
1305	1	1.0
1306	1	1.0
1307	1	1.0
1308	1	1.0
1309	1	1.0
1310	1	0.99999964
1311	1	0.99999964
1312	1	1.0
1313	1	0.99999774
1314	1	1.0
1315	1	0.9991683
1316	1	1.0
1317	1	1.0
1318	1	1.0
1319	1	0.9999881
1320	1	1.0
1321	1	0.9999999
1322	1	0.9528608
1323	1	1.0
1324	1	1.0
1325	1	0.99999654
1326	0	1.5501573e-05
1327	1	0.9999999
1328	1	0.9999994
1329	1	1.0
1330	1	1.0
1331	1	0.99999964
1332	1	1.0
1333	0	0.00018687393
1334	1	1.0
1335	1	0.9940566
1336	1	0.99998236
1337	1	0.99706167
1338	1	1.0
1339	1	0.99989843
1340	0	0.05886014
1341	0	1.0
1342	0	7.448719e-10
1343	1	0.9999931
1344	1	0.9999999
1345	1	1.0
1346	1	1.0
1347	1	0.9999597
1348	1	1.0
1349	0	0.99277085
1350	1	0.9760483
1351	0	0.00037491784
1352	1	1.0
1353	0	0.012816031
1354	1	0.99988735
1355	0	1.7843486e-05
1356	0	0.0051343353
1357	0	0.6292494
1358	1	0.99999964
1359	1	0.99986935
1360	0	0.00016804547
1361	1	1.0
1362	0	1.0
1363	1	0.9999802
1364	1	0.99999475
1365	1	1.0
1366	1	1.0
1367	1	0.99863845
1368	1	0.9999994
1369	1	0.99999976
1370	1	0.99999905
1371	1	0.99999976
1372	1	0.99999976
1373	1	0.8601772
1374	1	1.0
1375	1	1.0
1376	1	1.0
1377	1	0.35392776
1378	1	0.9999795
1379	1	0.99999416
1380	1	0.99999976
1381	1	1.0
1382	1	0.99999976
1383	1	1.0
1384	1	0.981016
1385	1	0.9999956
1386	1	1.0
1387	0	2.1421645e-05
1388	0	4.6507043e-06
1389	1	1.0
1390	0	3.2528164e-12
1391	1	0.9999999
1392	1	1.0
1393	1	0.99999976
1394	1	1.0
1395	1	1.0
1396	1	1.0
1397	1	0.99999964
1398	1	1.0
1399	1	1.0
1400	1	1.0
1401	1	1.0
1402	1	1.0
1403	1	1.0
1404	1	1.0
1405	1	1.0
1406	1	1.0
1407	1	1.9324191e-09
1408	1	1.9324191e-09
1409	1	0.96496993
1410	1	0.5812555
1411	1	1.0
1412	1	0.9999989
1413	1	0.8783448
1414	1	0.96336824
1415	1	1.0
1416	1	1.0
1417	0	0.00025672675
1418	1	1.0
1419	1	1.0
1420	1	1.0
1421	1	0.9999999
1422	1	0.9999999
1423	1	1.0
1424	1	1.0
1425	1	0.9999999
1426	0	0.00109594
1427	1	1.0
1428	1	1.0
1429	1	1.0
1430	1	1.0
1431	1	0.99999964
1432	1	0.99999917
1433	1	1.0
1434	1	1.0
1435	1	1.0
1436	1	1.0
1437	1	0.9999999
1438	1	0.9999975
1439	1	1.0
1440	1	1.0
1441	1	0.9999995
1442	1	1.0
1443	1	1.0
1444	1	1.0
1445	1	0.9999981
1446	1	0.9992841
1447	1	1.0
1448	1	0.9999995
1449	1	1.0
1450	1	1.0
1451	1	1.0
1452	1	1.0
1453	1	1.7493765e-06
1454	1	0.99999976
1455	1	0.99999857
1456	1	0.85891247
1457	1	1.0
1458	1	1.0
1459	1	1.0
1460	1	0.12501016
1461	1	0.007933669
1462	1	0.9998791
1463	1	0.9997706
1464	1	1.0
1465	0	6.7909335e-05
1466	0	2.3364077e-05
1467	0	0.22429773
1468	1	1.0
1469	1	0.9997303
1470	0	0.9096134
1471	1	0.99999774
1472	0	1.588838e-08
1473	1	1.0
1474	0	0.0003849625
1475	0	1.8612837e-07
1476	1	1.0
1477	0	1.43318495e-08
1478	0	3.5066552e-09
1479	1	0.4292574
1480	1	2.4202644e-05
1481	0	8.957225e-06
1482	0	4.5287056e-06
1483	0	4.4028554e-09
1484	0	6.481662e-05
1485	1	0.99995255
1486	1	0.999987
1487	1	0.9999697
1488	1	0.9999999
1489	1	1.0
1490	1	1.0
1491	1	1.0
1492	1	1.0
1493	1	1.0
1494	1	0.9996432
1495	1	0.9996432
1496	1	1.0
1497	1	1.0
1498	1	0.9536223
1499	1	0.9999999
1500	1	0.9999511
1501	1	1.0
1502	1	1.0
1503	1	0.5297334
1504	1	1.0
1505	1	0.99999964
1506	1	0.99999917
1507	0	1.0
1508	1	0.9999999
1509	1	1.0
1510	1	0.9999107
1511	1	1.0
1512	1	0.92051995
1513	1	4.5995484e-06
1514	1	0.0013686819
1515	1	0.99999964
1516	1	1.0
1517	1	1.0
1518	1	0.99882334
1519	1	1.0
1520	1	1.0
1521	1	1.0
1522	1	1.0
1523	0	8.966652e-06
1524	1	0.99999857
1525	1	0.99999976
1526	1	1.0
1527	1	0.9542307
1528	1	0.99999046
1529	1	0.14928831
1530	1	1.0
1531	1	1.0
1532	1	1.0
1533	1	1.0
1534	1	1.0
1535	1	0.9999995
1536	1	1.0
1537	1	1.0
1538	1	1.0
1539	1	1.0
1540	0	0.011004833
1541	0	1.1079812e-06
1542	1	1.0
1543	1	0.9999943
1544	1	0.99993575
1545	1	0.9999951
1546	1	0.9993331
1547	1	0.99999917
1548	1	1.0
1549	1	1.0
1550	1	0.9999999
1551	1	1.0
1552	0	1.7834921e-07
1553	1	0.004611419
1554	1	1.0
1555	0	1.0
1556	1	0.010917363
1557	1	0.9883173
1558	1	0.99922776
1559	0	0.0001195239
1560	1	0.99998426
1561	1	0.9995096
1562	1	1.0
1563	1	1.0
1564	1	0.9999999
1565	1	1.0
1566	1	0.9999999
1567	0	5.7256508e-05
1568	0	7.1017266e-06
1569	0	2.5512068e-06
1570	1	0.99999976
1571	1	0.9999132
1572	1	0.883361
1573	1	0.12155321
1574	1	1.0
1575	1	0.9912566
1576	1	1.0
1577	1	1.0
1578	1	0.99999785
1579	0	1.0
1580	0	0.99973375
1581	1	0.9999981
1582	1	1.0
1583	1	1.0
1584	1	1.0
1585	1	1.0
1586	1	0.98828727
1587	1	1.0
1588	1	1.0
1589	1	1.0
1590	1	1.0
1591	1	0.9999999
1592	1	1.0
1593	1	0.9999999
1594	0	2.667267e-07
1595	1	1.0
1596	1	0.9999732
1597	1	0.99897206
1598	1	1.0
1599	1	0.99973875
1600	0	2.818638e-06
1601	0	9.5165285e-07
1602	1	1.0
1603	1	0.0562324
1604	1	0.9999949
1605	1	0.99999976
1606	1	0.99999976
1607	1	0.9999993
1608	0	7.4551143e-10
1609	1	4.218942e-08
1610	1	0.9999982
1611	1	1.0
1612	1	1.0
1613	1	6.822986e-06
1614	1	0.9983668
1615	1	0.4863235
1616	1	1.0
1617	1	0.99984777
1618	1	1.0
1619	1	0.76894593
1620	1	1.0
1621	1	1.0
1622	1	0.99999607
1623	1	1.0
1624	1	0.99999964
1625	1	0.9999989
1626	1	0.9999927
1627	1	1.0
1628	1	1.0
1629	1	0.9999999
1630	1	1.0
1631	1	1.0
1632	1	1.0
1633	1	1.0
1634	1	1.0
1635	1	1.0
1636	1	1.0
1637	1	1.0
1638	1	1.0
1639	1	0.99999976
1640	1	0.99999976
1641	1	1.0
1642	1	0.998911
1643	1	0.998911
1644	1	0.0009776163
1645	1	0.9999999
1646	1	0.040232785
1647	1	1.0
1648	1	0.99849665
1649	1	1.0
1650	1	1.0
1651	1	1.0
1652	1	1.0
1653	1	0.99999917
1654	1	0.9999987
1655	1	1.0
1656	1	1.0
1657	1	1.0
1658	1	0.99505687
1659	1	1.0
1660	1	0.8425528
1661	1	0.9999908
1662	1	0.9999994
1663	1	1.0
1664	1	1.0
1665	0	1.8100016e-09
1666	1	0.99999774
1667	1	1.0
1668	1	0.9999951
1669	1	1.0
1670	1	0.9999703
1671	1	0.9999999
1672	1	1.0
1673	1	1.0
1674	1	0.96151316
1675	1	1.0
1676	1	0.9918968
1677	1	1.0
1678	1	1.0
1679	1	1.0
1680	1	1.0
1681	0	8.546944e-09
1682	1	1.0
1683	0	0.71896
1684	0	0.002193807
1685	0	5.8277174e-06
1686	1	1.0
1687	0	2.2219743e-05
1688	1	0.013620944
1689	1	1.0
1690	0	0.020672308
1691	0	6.340563e-05
1692	0	2.2475468e-11
1693	1	1.0
1694	1	1.0
1695	1	1.0
1696	1	0.999964
1697	1	1.0
1698	1	0.99990344
1699	0	7.61092e-09
1700	1	1.0
1701	1	1.0
1702	1	1.0
1703	1	1.0
1704	1	0.038019743
1705	1	0.99999964
1706	1	1.0
1707	1	1.0
1708	1	1.0
1709	1	0.9999999
1710	1	0.99965966
1711	1	0.7749171
1712	1	0.99981886
1713	1	0.9999995
1714	1	0.99999976
1715	1	1.0
1716	1	0.98934865
1717	1	0.08912667
1718	1	0.9999993
1719	1	1.0
1720	1	0.99992573
1721	1	0.9999672
1722	1	1.0
1723	0	0.0063325847
1724	1	1.0
1725	1	1.0
1726	1	1.0
1727	1	1.0
1728	1	1.0
1729	1	1.0
1730	1	0.9992004
1731	1	0.9945531
1732	1	1.0
1733	1	0.9999999
1734	1	1.0
1735	0	7.9983976e-05
1736	1	1.0
1737	1	0.9999852
1738	1	1.0
1739	1	1.0
1740	1	0.87667
1741	1	1.0
1742	1	0.9999999
1743	1	1.0
1744	1	0.9999765
1745	1	1.0
1746	1	1.0
1747	1	0.9999999
1748	1	1.0
1749	1	0.9999999
1750	1	0.9963415
1751	1	1.0
1752	1	1.0
1753	1	0.99999964
1754	1	1.0
1755	1	0.99999964
1756	1	0.99999845
1757	0	2.9342223e-08
1758	1	1.0
1759	1	0.9999808
1760	1	0.99999976
1761	1	1.0
1762	1	0.99999964
1763	1	1.0
1764	1	1.0
1765	1	1.0
1766	1	0.99999905
1767	1	0.99993324
1768	1	1.0
1769	1	1.0
1770	1	1.0
1771	1	1.0
1772	1	0.9999534
1773	1	1.0
1774	1	1.0
1775	1	1.0
1776	1	0.9999795
1777	1	0.99999976
1778	1	0.9985967
1779	1	0.9999999
1780	1	1.0
1781	1	1.0
1782	1	1.0
1783	1	0.9999963
1784	0	2.4063326e-10
1785	1	0.9999949
1786	1	0.99998903
1787	1	1.0
1788	1	1.0
1789	1	1.0
1790	1	1.0
1791	1	1.0
1792	1	0.66186
1793	1	1.0
1794	1	1.0
1795	1	0.99998987
1796	1	1.0
1797	1	0.99979454
1798	1	0.99999845
1799	1	0.9999994
1800	1	1.0
1801	1	1.0
1802	1	1.0
1803	1	0.9741629
1804	1	0.016002478
1805	1	0.9999999
1806	0	8.576397e-05
1807	0	2.4234637e-09
1808	1	0.9999995
1809	1	0.9280799
1810	1	0.796508
1811	1	1.0
1812	1	1.0
1813	1	0.9997304
1814	1	0.67416114
1815	0	0.12227607
1816	1	0.0012792118
1817	1	1.0
1818	1	1.0
1819	1	1.0
1820	0	3.1379795e-08
1821	1	1.0
1822	1	1.0
1823	1	1.0
1824	0	2.4811997e-09
1825	1	0.99999344
1826	1	0.9998503
1827	1	1.0
1828	0	1.8378921e-08
1829	1	0.99959964
1830	0	0.002106132
1831	1	1.0
1832	0	3.234645e-06
1833	0	0.004314018
1834	0	0.004314018
1835	1	1.0
1836	1	1.0
1837	1	0.2907276
1838	0	4.1636845e-09
1839	0	9.920392e-10
1840	1	1.0
1841	1	0.9999919
1842	0	1.9286145e-10
1843	1	0.99999917
1844	1	1.0
1845	1	1.0
1846	0	0.9706687
1847	1	1.0
1848	1	1.0
1849	1	1.0
1850	0	2.0989899e-09
1851	1	1.0
1852	1	0.9939405
1853	1	1.0
1854	1	1.0
1855	1	0.15787366
1856	1	1.0
1857	0	1.0601059e-11
1858	1	1.0
1859	1	0.99999654
1860	1	0.9998869
1861	0	3.833062e-06
1862	0	0.000102419224
1863	0	1.0315619e-05
1864	1	1.0
1865	1	0.99999607
1866	1	0.9999994
1867	1	0.03667867
1868	1	1.0
1869	0	1.0437138e-06
1870	0	3.1475885e-08
1871	0	0.0042038583
1872	1	1.0
1873	0	0.0013760254
1874	1	1.0
1875	0	2.9943276e-05
1876	1	0.71589017
1877	1	1.0
1878	0	3.8485234e-07
1879	0	1.0
1880	0	3.8754497e-06
1881	1	0.9999993
1882	1	0.9999745
1883	0	1.5719037e-08
1884	1	0.9999888
1885	1	1.0
1886	1	1.0
1887	0	2.6922224e-09
1888	1	0.9995018
1889	1	0.39381525
1890	1	1.0
1891	1	1.0
1892	1	1.0
1893	1	1.0
1894	1	1.0
1895	1	1.0
1896	1	1.0
1897	1	0.97123194
1898	1	0.9999995
1899	0	4.8219253e-08
1900	1	1.0
1901	1	0.99990237
1902	1	0.9999888
1903	1	0.9999968
1904	1	1.0
1905	1	0.9999901
1906	1	0.9968766
1907	1	1.0
1908	1	0.9999999
1909	1	1.0
1910	1	1.0
1911	1	0.99999976
1912	1	1.0
1913	1	0.9999999
1914	1	0.99999046
1915	1	0.9990245
1916	1	0.99999976
1917	1	0.9993604
1918	1	1.0
1919	1	1.0
1920	1	1.0
1921	1	1.0
1922	1	0.9999993
1923	1	1.0
1924	0	4.7014306e-05
1925	1	1.0
1926	1	0.9999999
1927	1	1.0
1928	1	1.0
1929	1	0.9999931
1930	1	0.9999999
1931	1	1.0
1932	1	0.9999957
1933	1	1.0
1934	1	0.6796644
1935	1	1.0
1936	0	2.0049343e-05
1937	1	1.0
1938	1	1.0
1939	1	0.99999833
1940	1	1.0
1941	1	1.0
1942	1	1.0
1943	1	0.99997866
1944	1	0.99981505
1945	1	1.0
1946	1	0.87180245
1947	1	1.0
1948	1	0.99475396
1949	1	1.0
1950	1	1.0
1951	1	1.0
1952	1	1.0
1953	1	1.0
1954	1	0.9999999
1955	1	1.0
1956	1	1.0
1957	1	0.99999094
1958	1	0.99990034
1959	1	0.9999999
1960	1	0.99999917
1961	1	1.0
1962	1	0.0068124854
1963	1	1.0
1964	1	1.0
1965	1	1.0
1966	1	7.145301e-05
1967	1	1.0
1968	1	0.0022425617
1969	1	0.9999573
1970	1	0.5000272
1971	1	0.30124757
1972	1	0.99999666
1973	1	0.9999902
1974	1	0.99982566
1975	1	1.0
1976	0	1.3307739e-08
1977	1	0.99995387
1978	1	0.98858017
1979	1	0.9999999
1980	1	0.99999964
1981	0	0.00016163578
1982	1	1.0
1983	1	1.0
1984	1	0.99999917
1985	0	0.99999964
1986	0	3.8648903e-07
1987	0	5.293553e-09
1988	1	0.99999976
1989	1	1.0
1990	1	1.0
1991	1	1.0
1992	1	0.99999857
1993	1	1.0
1994	1	1.0
1995	1	0.9999999
1996	1	7.1629525e-10
1997	1	0.99997723
1998	1	0.99997795
[truncated: 2,236 more rows]
