# Supplementary material for: CamoTSS: analysis of alternative transcription start sites for cellular phenotypes and regulatory patterns from 5' scRNA-seq data
Source: Nat Commun. 2023 Nov 9;14:7240. doi: 10.1038/s41467-023-42636-1 (PMC10636040; doi:10.1038/s41467-023-42636-1)
Supplement: Supplementary file 12 — Source Data [file 41467_2023_42636_MOESM12_ESM.zip › Fig2D_plot.csv]

	allfeature	remove_count	remove_std	remove_summit	remove_unencoded	remove_seq	only_count	only_std	only_summit_count	only_unencoded_G	only_seq
0	0.975000397424688	0.9846276130673238	0.9853239011207375	0.9851553930530164	0.974412208886416	0.9755631507829267	0.7760464192035609	0.8443971067482711	0.8636769732135761	0.9736157698116209	0.9694205548048644
1	0.9787426776979286	0.9802937502582472	0.9788189599549936	0.9796993843386169	0.9705741193372343	0.973298031599925	0.7829515512314816	0.8200485663703311	0.8634007265884985	0.971996465588756	0.9626439430298677
2	0.9852233676975944	0.9888952526409571	0.9881284205167368	0.9879820542191676	0.9840397098129058	0.9738481608756523	0.7978760977472318	0.8529670994018073	0.8805332824233167	0.9697133129693268	0.9781405116456663
3	0.9784518934866095	0.9845844248327781	0.9787729850708309	0.9790750019074748	0.9749961850504846	0.9729837991810575	0.7883704443144537	0.8441911035377297	0.8747091100994431	0.9727215214018667	0.9705295149927515
4	0.989646361926069	0.9931738445111099	0.9930213047236487	0.9901866070066608	0.9844663649768648	0.9821592006915137	0.7999520135251944	0.8558816799715259	0.8821360019321707	0.9809976737682412	0.978685742614532
5	0.9888666802464734	0.9885165758517085	0.9893854713041706	0.9889653460304527	0.9863841218108672	0.9729878545602688	0.7942054539899169	0.8221071828690736	0.8811952564037278	0.9720457554616286	0.9835578245149462
6	0.9821233312142403	0.9892784488239034	0.9887349014621741	0.987638270820089	0.978814367450731	0.980114431023522	0.7671344564526381	0.8295883661792753	0.8606945327399873	0.9798935155753337	0.9749841068022886
7	0.9887458682939232	0.9905415713196034	0.9900807271802696	0.9903858377828629	0.9859077040427155	0.9771008136282735	0.786591024663107	0.8466564963132468	0.8709525171624714	0.9759900203407068	0.9803267226036104
8	0.992029373176914	0.9927235787891525	0.9933923089660794	0.9921408282064019	0.9891347268396449	0.981629026710994	0.7749595577464429	0.8559953252576202	0.8682044276306572	0.97978205765091	0.9866922694791547
9	0.980755029284441	0.9845238095238096	0.9846288515406162	0.9809078176725237	0.9794085816144639	0.9688375350140056	0.8128724216959511	0.8333094601476954	0.889654952890247	0.9647695441813089	0.9771040234275528
mean	0.9839584980448881	0.9877158869618594	0.9870287831840259	0.9862136541037266	0.9808138089822329	0.9758522004068139	0.7880959440569978	0.8405142386796577	0.8735157781084096	0.9741525636749699	0.9762085213915233
