# Supplementary material for: CamoTSS: analysis of alternative transcription start sites for cellular phenotypes and regulatory patterns from 5' scRNA-seq data
Source: Nat Commun. 2023 Nov 9;14:7240. doi: 10.1038/s41467-023-42636-1 (PMC10636040; doi:10.1038/s41467-023-42636-1)
Supplement: Supplementary file 12 — Source Data [file 41467_2023_42636_MOESM12_ESM.zip › Fig2H_TSS_position_at_genebody.csv]

	TSS_name	feature
0	ENSG00000228794_ENST00000657837*827553	intron
1	ENSG00000187608_ENST00000649529*1013434	UTR5
4	ENSG00000169972_ENST00000470520*1308598	UTR5
6	ENSG00000224051_ENST00000343938*1324773	UTR5
8	ENSG00000197530_newTSS*1629182	exon
9	ENSG00000197530_ENST00000487053*1615844	intron
10	ENSG00000197530_ENST00000489635*1615427	UTR5
12	ENSG00000197530_ENST00000511910*1629095	intron
14	ENSG00000157916_ENST00000605895*2391777	UTR5
16	ENSG00000157873_ENST00000496064*2556527	UTR5
19	ENSG00000157873_ENST00000409119*2556111	UTR5
22	ENSG00000157873_ENST00000475523*2556312	intron
23	ENSG00000158109_newTSS*3625020	UTR5
25	ENSG00000169598_ENST00000477548*3857455	UTR5
27	ENSG00000069424_ENST00000656746*6026236	UTR5
30	ENSG00000069424_ENST00000493807*5992642	UTR5
33	ENSG00000116273_ENST00000495385*6613730	UTR5
35	ENSG00000041988_ENST00000307896*6625148	intron
36	ENSG00000049245_ENST00000054666*7771295	UTR5
38	ENSG00000116288_ENST00000338639*7961582	intron
39	ENSG00000173614_ENST00000377205*9943431	UTR5
41	ENSG00000162444_ENST00000294435*9997208	UTR5
43	ENSG00000130939_ENST00000343090*10032923	UTR5
45	ENSG00000142657_ENST00000270776*10399009	intron
46	ENSG00000175279_ENST00000477755*10430721	intron
47	ENSG00000142655_ENST00000356607*10474886	UTR5
50	ENSG00000120948_ENST00000613864*11012608	UTR5
53	ENSG00000120942_newTSS*11273207	UTR5
55	ENSG00000132879_ENST00000251547*11654850	intron
56	ENSG00000177674_ENST00000376627*11736090	UTR5
58	ENSG00000011021_ENST00000400892*11806103	UTR5
60	ENSG00000083444_ENST00000358133*11934688	intron
61	ENSG00000116688_ENST00000497302*11980422	UTR5
63	ENSG00000116688_newTSS*11980185	UTR5
65	ENSG00000116691_ENST00000235332*12019465	UTR5
67	ENSG00000120949_ENST00000479933*12125798	intron
68	ENSG00000028137_ENST00000376259*12166990	exon
69	ENSG00000116731_ENST00000343137*13749344	intron
70	ENSG00000116731_ENST00000484063*13700197	UTR5
72	ENSG00000116138_ENST00000375847*15526833	UTR5
74	ENSG00000157191_ENST00000508680*16440720	UTR5
76	ENSG00000159339_newTSS*17356077	exon
77	ENSG00000053372_ENST00000330263*19251804	UTR5
79	ENSG00000158747_newTSS*19644287	intron
81	ENSG00000158825_ENST00000375071*20589086	UTR5
83	ENSG00000158828_ENST00000321556*20633457	UTR5
85	ENSG00000218510_ENST00000634712*22025480	intron
86	ENSG00000173372_ENST00000374642*22636627	UTR5
88	ENSG00000173369_ENST00000509305*22653209	UTR5
91	ENSG00000197880_ENST00000374555*23627314	exon
92	ENSG00000142676_ENST00000443624*23691780	UTR5
94	ENSG00000011007_ENST00000609199*23743382	UTR5
96	ENSG00000057757_ENST00000246151*23778417	UTR5
98	ENSG00000011009_ENST00000374514*23791144	UTR5
100	ENSG00000189266_ENST00000374468*23959767	intron
101	ENSG00000001461_ENST00000374399*24415801	UTR5
103	ENSG00000117602_newTSS*24502953	UTR5
106	ENSG00000117602_ENST00000374395*24502804	intron
107	ENSG00000117602_ENST00000538532*24502350	UTR5
109	ENSG00000133226_ENST00000462710*24643110	UTR5
112	ENSG00000169504_ENST00000374379*24745381	UTR5
114	ENSG00000183726_ENST00000374358*25338316	UTR5
116	ENSG00000204178_ENST00000374343*25430858	UTR5
118	ENSG00000157978_ENST00000374338*25543579	UTR5
120	ENSG00000157978_ENST00000484476*25562769	intron
121	ENSG00000117640_ENST00000469815*25819915	UTR5
124	ENSG00000175087_ENST00000374269*26111788	intron
125	ENSG00000142684_ENST00000270812*26169907	UTR5
127	ENSG00000142669_ENST00000270792*26280085	UTR5
129	ENSG00000169442_ENST00000492808*26317957	UTR5
131	ENSG00000117682_ENST00000527611*26432286	UTR5
133	ENSG00000117676_ENST00000530607*26545804	intron
134	ENSG00000090273_ENST00000321265*26921669	intron
135	ENSG00000186501_ENST00000466759*27322152	UTR5
137	ENSG00000142765_ENST00000483926*27342022	UTR5
139	ENSG00000009780_ENST00000419687*27725978	UTR5
141	ENSG00000117758_ENST00000373943*27773218	UTR5
143	ENSG00000117751_ENST00000373931*27830782	UTR5
145	ENSG00000130775_ENST00000373927*27872542	UTR5
147	ENSG00000130775_newTSS*27885207	intron
149	ENSG00000158156_newTSS*27959931	UTR5
151	ENSG00000130770_ENST00000465645*28236109	UTR5
153	ENSG00000130772_ENST00000475655*28329001	exon
154	ENSG00000204138_ENST00000632421*28369581	exon
155	ENSG00000180198_ENST00000373831*28518204	intron
157	ENSG00000242125_ENST00000447507*28505979	exon
158	ENSG00000180098_ENST00000373830*28553084	UTR5
160	ENSG00000162419_ENST00000294409*28668731	UTR5
162	ENSG00000198492_ENST00000478283*28736911	UTR5
165	ENSG00000159023_ENST00000648181*28914513	intron
166	ENSG00000159023_ENST00000646189*28887099	UTR5
168	ENSG00000121766_ENST00000627541*31296981	UTR5
170	ENSG00000168528_ENST00000373709*31413192	intron
172	ENSG00000121774_ENST00000327300*32013867	UTR5
174	ENSG00000121775_ENST00000468135*32072896	intron
175	ENSG00000025800_ENST00000471599*32108055	UTR5
177	ENSG00000160050_ENST00000469003*32200558	UTR5
179	ENSG00000084623_ENST00000489353*32222388	UTR5
181	ENSG00000162521_ENST00000373493*32651142	UTR5
183	ENSG00000116497_ENST00000526230*32817547	UTR5
186	ENSG00000197056_ENST00000475654*35079359	intron
187	ENSG00000020129_ENST00000373243*35557756	UTR5
189	ENSG00000092847_ENST00000373204*35883168	intron
190	ENSG00000126070_ENST00000246314*35931193	UTR5
193	ENSG00000126070_ENST00000373191*35931075	intron
194	ENSG00000116863_ENST00000373178*36088891	UTR5
196	ENSG00000116871_ENST00000527764*36156119	UTR5
199	ENSG00000054118_ENST00000354618*36224432	UTR5
201	ENSG00000163874_ENST00000640233*37474579	UTR5
203	ENSG00000197982_newTSS*37808397	UTR5
206	ENSG00000183520_ENST00000486563*38012696	intron
207	ENSG00000174574_newTSS*38991277	UTR5
209	ENSG00000168653_ENST00000372969*39026317	UTR5
211	ENSG00000127603_ENST00000469366*39215228	intron
212	ENSG00000084072_ENST00000485507*39738825	intron
213	ENSG00000131236_ENST00000372805*40040624	UTR5
216	ENSG00000117000_ENST00000372771*40161386	UTR5
218	ENSG00000084073_ENST00000479131*40258235	UTR5
220	ENSG00000084070_ENST00000372718*40373659	intron
221	ENSG00000164002_ENST00000432259*40508740	UTR5
223	ENSG00000117010_ENST00000372697*40531581	UTR5
225	ENSG00000066136_ENST00000447388*40691649	exon
226	ENSG00000171793_ENST00000650070*40979688	UTR5
228	ENSG00000127125_ENST00000372556*42456498	UTR5
230	ENSG00000164011_ENST00000651192*42846581	UTR5
232	ENSG00000198198_ENST00000357658*43389890	UTR5
234	ENSG00000066135_newTSS*43650455	intron
235	ENSG00000126091_ENST00000361392*43707513	intron
236	ENSG00000132768_ENST00000530988*43970001	UTR5
238	ENSG00000117410_ENST00000461670*43974841	UTR5
241	ENSG00000178028_ENST00000440641*44213454	UTR5
243	ENSG00000178028_newTSS*44213656	UTR5
246	ENSG00000187147_ENST00000474064*44631948	intron
248	ENSG00000198520_ENST00000427321*44723711	intron
249	ENSG00000142937_ENST00000372209*44775533	UTR5
252	ENSG00000173846_ENST00000372201*44800376	UTR5
254	ENSG00000132773_ENST00000372090*45340052	UTR5
256	ENSG00000117448_ENST00000481885*45550987	UTR5
258	ENSG00000117448_ENST00000434299*45550794	UTR5
260	ENSG00000132780_ENST00000530840*45584035	UTR5
263	ENSG00000159596_ENST00000496366*45688180	UTR5
265	ENSG00000173660_ENST00000311672*46303697	UTR5
267	ENSG00000117481_ENST00000307089*46340716	UTR5
269	ENSG00000162368_ENST00000371873*47333796	UTR5
271	ENSG00000123080_ENST00000371761*50970191	UTR5
274	ENSG00000123091_ENST00000242719*51236272	UTR5
276	ENSG00000123091_newTSS*51236484	UTR5
278	ENSG00000117859_ENST00000435274*51617030	UTR5
280	ENSG00000117859_ENST00000481937*51729770	intron
281	ENSG00000134717_ENST00000472944*52056242	UTR5
283	ENSG00000134748_ENST00000257181*52404601	UTR5
285	ENSG00000116171_ENST00000478274*53014898	exon
286	ENSG00000116171_ENST00000528311*52927275	UTR5
288	ENSG00000157184_ENST00000635862*53196791	UTR5
290	ENSG00000116212_ENST00000444987*53946308	UTR5
293	ENSG00000116205_ENST00000234827*54053592	exon
294	ENSG00000116221_ENST00000605337*54200163	intron
295	ENSG00000243725_ENST00000486621*54715860	UTR5
297	ENSG00000172456_ENST00000634364*59296954	intron
298	ENSG00000162607_ENST00000339950*62436981	UTR5
301	ENSG00000162607_newTSS*62436779	UTR5
304	ENSG00000079739_ENST00000650546*63593410	UTR5
306	ENSG00000213625_ENST00000488747*65420601	UTR5
308	ENSG00000184588_ENST00000526197*66332137	intron
310	ENSG00000184588_newTSS*66332318	intron
312	ENSG00000198160_ENST00000401042*66930096	intron
313	ENSG00000198160_ENST00000371012*66924936	UTR5
315	ENSG00000198160_newTSS*66925247	intron
316	ENSG00000081985_ENST00000371000*67307831	UTR5
318	ENSG00000116717_ENST00000617962*67685309	UTR5
320	ENSG00000116754_ENST00000469170*70221350	intron
321	ENSG00000116754_ENST00000370950*70205683	UTR5
323	ENSG00000116754_newTSS*70221524	UTR5
326	ENSG00000254685_ENST00000529485*74198216	UTR5
328	ENSG00000162623_ENST00000457880*74733151	UTR5
330	ENSG00000162623_newTSS*74733288	exon
331	ENSG00000117054_ENST00000534146*75724659	UTR5
333	ENSG00000137955_ENST00000319942*75786208	UTR5
335	ENSG00000180488_ENST00000642959*77779623	UTR5
337	ENSG00000162616_ENST00000476396*78004827	intron
338	ENSG00000162616_ENST00000487931*77979174	exon
339	ENSG00000137965_ENST00000370747*78649796	exon
340	ENSG00000142875_ENST00000470673*84144235	intron
341	ENSG00000142875_ENST00000370689*84078061	UTR5
343	ENSG00000117133_ENST00000370654*84479258	UTR5
345	ENSG00000097033_ENST00000482504*86704739	UTR5
347	ENSG00000097033_ENST00000370558*86704569	UTR5
349	ENSG00000143013_ENST00000370544*87328879	UTR5
351	ENSG00000143013_ENST00000489303*87331633	intron
352	ENSG00000065243_ENST00000370521*88684221	UTR5
354	ENSG00000197147_ENST00000639264*89524838	UTR5
356	ENSG00000171488_ENST00000370454*89633071	UTR5
358	ENSG00000171492_ENST00000527156*89843363	intron
359	ENSG00000171492_ENST00000337338*89821015	UTR5
361	ENSG00000122484_newTSS*92299059	UTR5
363	ENSG00000122483_ENST00000370276*93180548	UTR5
366	ENSG00000117505_ENST00000370267*93345908	UTR5
368	ENSG00000122481_ENST00000492639*95234209	UTR5
370	ENSG00000117569_ENST00000609116*96721679	exon
371	ENSG00000117620_ENST00000639994*99969972	UTR5
373	ENSG00000122435_ENST00000370141*100133149	UTR5
375	ENSG00000137996_ENST00000483474*100266206	UTR5
377	ENSG00000079335_ENST00000370124*100352430	intron
378	ENSG00000162695_ENST00000357650*100896075	UTR5
380	ENSG00000170989_newTSS*101239318	exon
381	ENSG00000185946_newTSS*103525945	UTR5
384	ENSG00000185946_ENST00000533099*103525690	UTR5
386	ENSG00000134186_newTSS*108692534	UTR5
388	ENSG00000116266_ENST00000483586*108746673	exon
389	ENSG00000215717_ENST00000651489*109090675	UTR5
391	ENSG00000031698_ENST00000482384*109213917	UTR5
393	ENSG00000162650_ENST00000369870*109483891	UTR5
395	ENSG00000174151_ENST00000310611*109494051	UTR5
397	ENSG00000065135_ENST00000369851*109548614	UTR5
399	ENSG00000116337_ENST00000469039*109619815	intron
400	ENSG00000116337_ENST00000663749*109621030	intron
402	ENSG00000213366_ENST00000481656*109668024	UTR5
404	ENSG00000162775_ENST00000650953*110339417	exon
405	ENSG00000134255_ENST00000357172*111140188	intron
406	ENSG00000064886_ENST00000530597*111229711	intron
408	ENSG00000116459_ENST00000468818*111449425	UTR5
410	ENSG00000143110_ENST00000369718*111473830	UTR5
412	ENSG00000116473_ENST00000369709*111619728	intron
413	ENSG00000064703_ENST00000369702*111755887	UTR5
415	ENSG00000143079_ENST00000271277*112396213	UTR5
417	ENSG00000116489_ENST00000498626*112619804	UTR5
419	ENSG00000155363_ENST00000369644*112674633	UTR5
422	ENSG00000155363_newTSS*112674854	UTR5
424	ENSG00000163399_ENST00000295598*116373202	intron
425	ENSG00000116824_ENST00000369477*116754429	UTR5
427	ENSG00000134256_ENST00000256652*117001749	UTR5
429	ENSG00000198162_ENST00000356554*117367448	UTR5
431	ENSG00000183508_ENST00000369448*117606047	UTR5
433	ENSG00000065183_ENST00000349139*117929719	UTR5
435	ENSG00000092621_ENST00000641587*119711841	intron
436	ENSG00000226067_newTSS*120942334	intron
437	ENSG00000171943_ENST00000367123*121184952	UTR5
440	ENSG00000117262_ENST00000532574*145607989	UTR5
442	ENSG00000117281_ENST00000369288*145719491	UTR5
444	ENSG00000186141_ENST00000334163*145824170	exon
445	ENSG00000234222_ENST00000421764*145927598	intron
447	ENSG00000131778_ENST00000361293*147242663	UTR5
449	ENSG00000188092_ENST00000314163*147928392	UTR5
451	ENSG00000178104_ENST00000529945*148952340	intron
453	ENSG00000178104_ENST00000617031*148844385	intron
455	ENSG00000150337_ENST00000369168*149782682	UTR5
457	ENSG00000178096_ENST00000476344*149899558	UTR5
459	ENSG00000136631_ENST00000643611*150067735	UTR5
462	ENSG00000023902_newTSS*150150078	UTR5
465	ENSG00000023902_ENST00000369124*150149849	intron
466	ENSG00000118292_newTSS*150268380	UTR5
468	ENSG00000266472_ENST00000581066*150293829	UTR5
470	ENSG00000117360_ENST00000324862*150321478	UTR5
472	ENSG00000163125_ENST00000369067*150364586	intron
473	ENSG00000143374_ENST00000369051*150487399	UTR5
475	ENSG00000143379_ENST00000534805*150926304	UTR5
477	ENSG00000143363_ENST00000271620*151008419	exon
478	ENSG00000163154_ENST00000368910*151156648	UTR5
480	ENSG00000163156_ENST00000368902*151166003	intron
481	ENSG00000163156_newTSS*151156664	UTR5
483	ENSG00000143398_ENST00000424999*151198522	intron
484	ENSG00000159352_ENST00000461434*151254712	UTR5
486	ENSG00000143373_ENST00000336715*151282243	intron
487	ENSG00000159377_ENST00000495288*151399559	UTR5
489	ENSG00000143376_ENST00000642479*151612163	UTR5
491	ENSG00000163220_ENST00000368738*153357853	UTR5
493	ENSG00000160679_ENST00000403433*153634025	UTR5
495	ENSG00000143553_ENST00000462880*153658704	UTR5
497	ENSG00000143554_ENST00000483574*153775563	intron
499	ENSG00000143554_ENST00000484014*153775272	exon
500	ENSG00000143578_ENST00000368607*153967834	exon
501	ENSG00000177954_ENST00000392558*153990761	UTR5
503	ENSG00000143569_ENST00000368504*154220811	intron
504	ENSG00000143575_ENST00000531435*154272544	UTR5
506	ENSG00000160712_ENST00000368485*154405270	UTR5
508	ENSG00000173207_ENST00000308987*154974653	UTR5
510	ENSG00000160688_ENST00000292180*154983338	exon
511	ENSG00000143537_ENST00000485346*155051252	intron
513	ENSG00000243364_ENST00000368409*155063739	UTR5
515	ENSG00000169241_ENST00000368404*155135796	intron
516	ENSG00000173171_ENST00000424959*155209209	exon
517	ENSG00000173171_ENST00000316721*155208705	UTR5
519	ENSG00000160752_ENST00000368356*155308752	UTR5
521	ENSG00000160753_ENST00000368349*155324430	intron
523	ENSG00000235919_newTSS*155563205	intron
525	ENSG00000125459_ENST00000368341*155610204	exon
526	ENSG00000132676_ENST00000343043*155689041	intron
528	ENSG00000132718_ENST00000368324*155859566	UTR5
530	ENSG00000116586_ENST00000368302*156054752	UTR5
532	ENSG00000160789_ENST00000478063*156114641	intron
533	ENSG00000196189_newTSS*156154480	UTR5
536	ENSG00000160785_ENST00000359511*156194078	UTR5
538	ENSG00000160783_ENST00000606952*156212992	UTR5
540	ENSG00000163382_ENST00000368235*156591764	UTR5
542	ENSG00000143303_ENST00000368216*156728459	UTR5
544	ENSG00000163563_ENST00000491210*158831350	UTR5
546	ENSG00000163564_ENST00000368135*158931514	intron
547	ENSG00000163565_ENST00000295809*159009833	intron
548	ENSG00000163565_ENST00000359709*159009989	UTR5
551	ENSG00000179639_ENST00000368114*159302240	intron
552	ENSG00000158716_ENST00000368107*159780932	UTR5
554	ENSG00000181036_ENST00000536257*159800510	exon
555	ENSG00000162734_ENST00000368077*160205337	UTR5
557	ENSG00000162736_ENST00000421914*160343315	UTR5
559	ENSG00000026751_ENST00000368042*160739220	UTR5
561	ENSG00000122224_ENST00000263285*160796073	UTR5
563	ENSG00000158793_ENST00000473918*161118085	exon
564	ENSG00000143222_ENST00000368003*161153881	UTR5
567	ENSG00000143222_newTSS*161153751	UTR5
570	ENSG00000143258_ENST00000368002*161159454	UTR5
572	ENSG00000158864_ENST00000475570*161202346	UTR5
574	ENSG00000158869_ENST00000289902*161215233	exon
575	ENSG00000143252_ENST00000515731*161314333	UTR5
577	ENSG00000283696_newTSS*161399749	exon
578	ENSG00000143226_ENST00000473080*161505429	UTR5
580	ENSG00000173110_newTSS*161525515	exon
581	ENSG00000072694_ENST00000480308*161663147	UTR5
583	ENSG00000081721_ENST00000490591*161749762	UTR5
585	ENSG00000118217_ENST00000367942*161766319	UTR5
587	ENSG00000152332_ENST00000489294*162497814	intron
589	ENSG00000117143_ENST00000367926*162561506	UTR5
591	ENSG00000117143_ENST00000476240*162561642	UTR5
593	ENSG00000132196_ENST00000466176*162790701	exon
594	ENSG00000143198_ENST00000488688*165631212	UTR5
596	ENSG00000143157_ENST00000367876*166839454	UTR5
598	ENSG00000198771_ENST00000472038*167630132	UTR5
600	ENSG00000197965_ENST00000392121*167721945	exon
601	ENSG00000143164_ENST00000470721*167936576	UTR5
604	ENSG00000143155_newTSS*168178963	UTR5
606	ENSG00000213064_ENST00000630869*168225973	UTR5
608	ENSG00000117475_ENST00000426663*169368162	UTR5
610	ENSG00000120370_ENST00000498166*170532130	UTR5
612	ENSG00000117523_ENST00000392078*171485550	UTR5
614	ENSG00000094975_ENST00000263688*172533111	intron
615	ENSG00000094975_newTSS*172532961	intron
616	ENSG00000117560_newTSS*172659170	UTR5
618	ENSG00000117592_ENST00000340385*173477329	UTR5
620	ENSG00000076321_ENST00000209884*173714940	exon
621	ENSG00000152061_ENST00000251507*174159457	UTR5
623	ENSG00000152061_ENST00000367688*174964744	intron
624	ENSG00000152061_newTSS*174799690	intron
625	ENSG00000116161_ENST00000473925*174999892	UTR5
628	ENSG00000116161_ENST00000406752*175000093	UTR5
631	ENSG00000116191_newTSS*178725199	UTR5
633	ENSG00000186283_ENST00000367625*179082069	UTR5
635	ENSG00000057252_ENST00000367619*179293728	UTR5
637	ENSG00000143337_ENST00000531630*179882758	exon
638	ENSG00000135837_ENST00000367607*179954772	UTR5
640	ENSG00000116260_ENST00000392029*180154868	UTR5
642	ENSG00000143324_ENST00000367590*180632021	UTR5
644	ENSG00000153029_ENST00000367579*181033930	UTR5
646	ENSG00000116698_newTSS*183472337	UTR5
648	ENSG00000116698_ENST00000507469*183472484	UTR5
650	ENSG00000121481_ENST00000367510*185045525	UTR5
652	ENSG00000150681_ENST00000367460*192158461	UTR5
654	ENSG00000090104_ENST00000462589*192575770	UTR5
656	ENSG00000116741_ENST00000483295*192809038	exon
657	ENSG00000116741_newTSS*192810349	intron
659	ENSG00000116747_ENST00000460715*193059510	exon
660	ENSG00000116747_ENST00000432079*193059421	exon
661	ENSG00000151414_ENST00000538004*198156993	UTR5
663	ENSG00000081237_ENST00000367367*198638981	intron
664	ENSG00000081237_ENST00000418674*198639151	intron
665	ENSG00000198700_ENST00000361565*201829156	UTR5
667	ENSG00000134375_ENST00000484647*201955502	UTR5
669	ENSG00000176393_ENST00000295640*201982586	intron
670	ENSG00000133067_ENST00000367278*202193900	UTR5
672	ENSG00000058668_ENST00000367218*203626777	UTR5
674	ENSG00000122188_ENST00000442561*203765176	UTR5
676	ENSG00000058673_ENST00000461980*203795653	UTR5
678	ENSG00000198625_ENST00000621032*204516379	UTR5
680	ENSG00000263528_ENST00000605818*206470475	exon
681	ENSG00000266094_newTSS*206557251	intron
683	ENSG00000266094_ENST00000577571*206557146	intron
684	ENSG00000162892_ENST00000391929*206897442	UTR5
686	ENSG00000196352_ENST00000314754*207321594	UTR5
688	ENSG00000117335_ENST00000493796*207752057	UTR5
690	ENSG00000009790_ENST00000487271*209768517	intron
692	ENSG00000009790_ENST00000479796*209756033	UTR5
694	ENSG00000117625_ENST00000528926*211259305	UTR5
697	ENSG00000117625_ENST00000528408*211259422	UTR5
700	ENSG00000082512_ENST00000494355*211326729	intron
702	ENSG00000066027_newTSS*212285858	UTR5
704	ENSG00000117691_ENST00000479589*212432919	UTR5
706	ENSG00000162772_ENST00000341491*212608708	UTR5
709	ENSG00000203705_ENST00000533650*212791858	UTR5
711	ENSG00000136643_ENST00000366959*213051237	UTR5
713	ENSG00000143499_ENST00000460580*214281110	exon
714	ENSG00000067533_ENST00000366932*218285292	UTR5
716	ENSG00000143353_ENST00000366927*219173868	UTR5
718	ENSG00000067704_ENST00000366922*220094131	UTR5
720	ENSG00000154305_ENST00000470521*222618096	UTR5
722	ENSG00000154305_ENST00000340535*222644240	intron
723	ENSG00000162819_ENST00000489191*222713312	intron
724	ENSG00000162819_ENST00000340934*222712552	UTR5
726	ENSG00000162819_newTSS*222712773	UTR5
728	ENSG00000228106_ENST00000457955*222815021	exon
729	ENSG00000162909_ENST00000295006*223712481	intron
731	ENSG00000162909_newTSS*223712370	intron
733	ENSG00000143756_ENST00000523990*224114112	UTR5
735	ENSG00000143753_ENST00000323699*224183187	intron
737	ENSG00000143771_ENST00000366856*224356858	UTR5
739	ENSG00000143742_ENST00000651465*225777812	UTR5
741	ENSG00000163041_ENST00000653960*226062643	intron
742	ENSG00000163050_ENST00000478406*226940258	intron
743	ENSG00000143740_ENST00000426344*227735382	intron
745	ENSG00000143761_ENST00000470670*228082659	UTR5
747	ENSG00000143774_ENST00000366723*228140216	intron
748	ENSG00000168159_ENST00000305943*228487381	UTR5
750	ENSG00000168118_ENST00000366690*229271065	UTR5
752	ENSG00000168118_newTSS*229271237	UTR5
754	ENSG00000143641_ENST00000366672*230067170	intron
755	ENSG00000173409_ENST00000366658*230979057	UTR5
757	ENSG00000116906_ENST00000416000*231241206	UTR5
759	ENSG00000010072_ENST00000295050*231338231	UTR5
761	ENSG00000010072_newTSS*231337949	UTR5
763	ENSG00000135778_newTSS*232950607	exon
764	ENSG00000168275_ENST00000619305*234373455	UTR5
766	ENSG00000168275_ENST00000366612*234373644	exon
767	ENSG00000077585_ENST00000366591*236142504	UTR5
769	ENSG00000116977_ENST00000532826*236523901	UTR5
772	ENSG00000116984_ENST00000652435*236795291	UTR5
774	ENSG00000054282_ENST00000366541*243256033	exon
775	ENSG00000121644_ENST00000484738*244653103	UTR5
777	ENSG00000203667_ENST00000498262*244835624	UTR5
779	ENSG00000203666_ENST00000549220*244970265	intron
781	ENSG00000162852_ENST00000366511*246566443	exon
782	ENSG00000143653_ENST00000366510*246724408	UTR5
784	ENSG00000162711_ENST00000366497*247416155	UTR5
786	ENSG00000171161_ENST00000306562*248838209	exon
787	ENSG00000185220_ENST00000329291*248906195	UTR5
789	ENSG00000188976_newTSS*959170	intron
790	ENSG00000186891_newTSS*1206448	exon
791	ENSG00000186827_newTSS*1214001	exon
792	ENSG00000078808_ENST00000459994*1231891	UTR5
795	ENSG00000160087_ENST00000491779*1273720	UTR5
797	ENSG00000127054_ENST00000470679*1324579	intron
798	ENSG00000175756_ENST00000338370*1375083	UTR5
801	ENSG00000175756_newTSS*1375328	UTR5
803	ENSG00000221978_newTSS*1399240	exon
804	ENSG00000242485_ENST00000477686*1407055	intron
805	ENSG00000160075_newTSS*1574749	UTR5
807	ENSG00000160075_ENST00000359060*1574481	exon
808	ENSG00000272106_newTSS*1615647	exon
809	ENSG00000248333_newTSS*1658913	UTR5
812	ENSG00000189339_ENST00000481276*1692657	UTR5
814	ENSG00000008128_ENST00000401096*1724190	UTR5
817	ENSG00000008130_ENST00000492768*1778314	UTR5
820	ENSG00000078369_newTSS*1890972	UTR5
822	ENSG00000162585_newTSS*2194686	intron
823	ENSG00000157911_ENST00000514502*2412422	intron
825	ENSG00000162591_ENST00000294599*3531302	intron
827	ENSG00000116213_ENST00000378322*3649930	intron
829	ENSG00000130764_newTSS*3796433	exon
830	ENSG00000116198_newTSS*3857111	UTR5
832	ENSG00000198912_newTSS*3900171	intron
834	ENSG00000116251_ENST00000480661*6199500	intron
836	ENSG00000116237_newTSS*6235871	exon
837	ENSG00000097021_ENST00000608083*6393256	intron
839	ENSG00000215788_ENST00000414040*6466028	intron
841	ENSG00000162408_newTSS*6554422	exon
842	ENSG00000162413_newTSS*6602794	intron
844	ENSG00000007923_newTSS*6701733	exon
845	ENSG00000142599_ENST00000400908*8817490	UTR5
847	ENSG00000074800_ENST00000643438*8878589	UTR5
849	ENSG00000171603_newTSS*9823861	UTR5
851	ENSG00000178585_ENST00000377263*9910094	UTR5
854	ENSG00000162441_newTSS*9943249	UTR5
857	ENSG00000160049_newTSS*10472413	exon
858	ENSG00000116649_newTSS*11059903	exon
859	ENSG00000171824_newTSS*11099751	exon
860	ENSG00000198793_newTSS*11262449	UTR5
862	ENSG00000116670_ENST00000445656*11681043	UTR5
865	ENSG00000162496_newTSS*12617540	UTR5
867	ENSG00000132906_ENST00000400777*15524140	intron
869	ENSG00000179743_newTSS*15835744	exon
870	ENSG00000116809_newTSS*15975983	UTR5
872	ENSG00000037637_newTSS*16352371	UTR5
874	ENSG00000219481_ENST00000430580*16613432	UTR5
876	ENSG00000238142_newTSS*16889542	intron
877	ENSG00000238142_ENST00000660464*16889401	intron
878	ENSG00000117118_ENST00000485515*17053947	intron
880	ENSG00000127481_newTSS*19081467	exon
881	ENSG00000053371_ENST00000330072*19311942	exon
882	ENSG00000077549_ENST00000375142*19485435	intron
884	ENSG00000090432_newTSS*20507987	exon
885	ENSG00000244038_ENST00000477229*20661201	exon
886	ENSG00000244038_ENST00000602624*20661391	exon
887	ENSG00000127483_ENST00000375000*20786525	UTR5
890	ENSG00000127483_newTSS*20786689	intron
891	ENSG00000117298_newTSS*21345426	UTR5
893	ENSG00000090686_ENST00000308271*21783035	UTR5
895	ENSG00000169641_newTSS*23168764	intron
896	ENSG00000125944_ENST00000302271*23344210	UTR5
899	ENSG00000117318_ENST00000486541*23559367	exon
900	ENSG00000236810_newTSS*23778221	exon
901	ENSG00000117305_ENST00000235958*23825358	intron
903	ENSG00000179163_newTSS*23868125	exon
904	ENSG00000188529_ENST00000495785*23980197	exon
905	ENSG00000020633_ENST00000338888*24964857	UTR5
908	ENSG00000020633_ENST00000308873*24929779	exon
909	ENSG00000117614_ENST00000474160*25232419	intron
911	ENSG00000117616_ENST00000431849*25247309	UTR5
914	ENSG00000117616_newTSS*25267766	UTR5
917	ENSG00000158006_newTSS*25990731	intron
919	ENSG00000158062_newTSS*26284757	intron
921	ENSG00000158062_ENST00000374221*26306541	UTR5
924	ENSG00000176083_newTSS*26370635	intron
926	ENSG00000142751_newTSS*26890160	UTR5
928	ENSG00000198746_newTSS*26900326	exon
929	ENSG00000090020_ENST00000263980*27155055	intron
930	ENSG00000158195_newTSS*27489994	UTR5
932	ENSG00000000938_ENST00000475472*27635062	intron
933	ENSG00000000938_newTSS*27626459	UTR5
936	ENSG00000000938_ENST00000457296*27626062	UTR5
939	ENSG00000126709_newTSS*27672123	UTR5
941	ENSG00000117748_ENST00000313433*27914436	intron
943	ENSG00000117748_newTSS*27914614	intron
945	ENSG00000158161_ENST00000373863*28088524	UTR5
947	ENSG00000126698_newTSS*28232920	intron
949	ENSG00000197989_ENST00000483436*28581783	intron
951	ENSG00000120656_ENST00000263974*28642976	UTR5
954	ENSG00000116350_newTSS*29181744	exon
955	ENSG00000116353_ENST00000482610*29230751	exon
956	ENSG00000162511_newTSS*30756511	intron
957	ENSG00000134644_ENST00000526215*31065613	intron
958	ENSG00000060688_newTSS*31296617	exon
959	ENSG00000184007_newTSS*31938230	intron
960	ENSG00000160055_newTSS*32222189	intron
962	ENSG00000176261_ENST00000373501*32650409	intron
964	ENSG00000134684_ENST00000481895*32817193	exon
965	ENSG00000004455_ENST00000548033*33036782	intron
967	ENSG00000116525_newTSS*33181980	intron
968	ENSG00000163866_newTSS*34859636	UTR5
971	ENSG00000243749_newTSS*34985164	intron
972	ENSG00000163867_ENST00000415531*35031561	UTR5
975	ENSG00000116560_newTSS*35193025	exon
976	ENSG00000142687_ENST00000470388*35557276	UTR5
979	ENSG00000126067_newTSS*35641412	exon
980	ENSG00000142686_newTSS*35718741	UTR5
982	ENSG00000054116_ENST00000373163*36149340	intron
984	ENSG00000181817_newTSS*36397788	UTR5
986	ENSG00000116898_newTSS*36464199	intron
988	ENSG00000119535_ENST00000526980*36482810	UTR5
991	ENSG00000163875_newTSS*37514668	exon
992	ENSG00000163877_newTSS*37554182	intron
994	ENSG00000134697_newTSS*37595761	exon
995	ENSG00000116922_ENST00000472584*37690424	UTR5
998	ENSG00000196449_newTSS*37808083	exon
999	ENSG00000204084_newTSS*37931669	intron
1001	ENSG00000183431_ENST00000462258*37989873	exon
1002	ENSG00000183386_ENST00000485803*38005412	UTR5
1005	ENSG00000214114_ENST00000495043*38873259	intron
1007	ENSG00000090621_ENST00000372857*39576602	UTR5
1009	ENSG00000043514_newTSS*39883420	exon
1010	ENSG00000131238_ENST00000526547*40097114	intron
1012	ENSG00000259943_newTSS*40257780	exon
1013	ENSG00000010803_newTSS*41242062	UTR5
1015	ENSG00000198815_ENST00000361776*42335102	UTR5
1018	ENSG00000117385_ENST00000460031*42766889	exon
1019	ENSG00000177868_ENST00000497437*42817189	UTR5
1022	ENSG00000117394_newTSS*42958775	UTR5
1024	ENSG00000117395_ENST00000236051*43172169	intron
1026	ENSG00000066322_ENST00000496932*43367894	intron
1027	ENSG00000178922_newTSS*43453753	exon
1028	ENSG00000117419_newTSS*44355167	UTR5
1030	ENSG00000070785_newTSS*44986493	UTR5
1032	ENSG00000126107_newTSS*45011216	exon
1033	ENSG00000132781_ENST00000412971*45340287	exon
1034	ENSG00000132781_ENST00000372104*45339865	intron
1035	ENSG00000070759_newTSS*45491090	UTR5
1037	ENSG00000117450_ENST00000372079*45521777	UTR5
1040	ENSG00000159592_newTSS*45687013	intron
1042	ENSG00000085998_ENST00000497439*46198333	intron
1044	ENSG00000132128_ENST00000615587*46303124	exon
1045	ENSG00000079277_ENST00000371946*46604182	UTR5
1048	ENSG00000142961_newTSS*46616762	UTR5
1050	ENSG00000123472_ENST00000574428*46668231	intron
1052	ENSG00000159658_newTSS*46718944	UTR5
1054	ENSG00000132122_ENST00000471975*48472077	UTR5
1056	ENSG00000185104_newTSS*50959989	UTR5
1058	ENSG00000085832_newTSS*51519198	intron
1060	ENSG00000078618_ENST00000468722*51878618	UTR5
1062	ENSG00000117862_ENST00000472624*52055090	exon
1063	ENSG00000154222_newTSS*52366066	intron
1064	ENSG00000134744_newTSS*52552937	UTR5
1066	ENSG00000121310_ENST00000371520*52921614	exon
1067	ENSG00000162384_ENST00000602807*53220524	intron
1069	ENSG00000162385_newTSS*53238359	intron
1070	ENSG00000058804_newTSS*53838205	exon
1071	ENSG00000058799_ENST00000464950*53889714	UTR5
1073	ENSG00000081870_ENST00000371378*53945552	intron
1074	ENSG00000116209_ENST00000371337*54053123	intron
1076	ENSG00000116209_ENST00000452421*54053328	UTR5
1079	ENSG00000006555_newTSS*54801171	UTR5
1081	ENSG00000162600_ENST00000456980*58546643	UTR5
1084	ENSG00000162601_ENST00000659812*58699998	exon
1085	ENSG00000177606_newTSS*58783930	UTR5
1087	ENSG00000162604_ENST00000488206*61725020	exon
1088	ENSG00000142856_ENST00000460394*63523135	UTR5
1091	ENSG00000162434_ENST00000342505*64966408	UTR5
1093	ENSG00000116704_newTSS*67053885	exon
1094	ENSG00000142864_newTSS*67430273	exon
1095	ENSG00000066557_newTSS*70205476	exon
1096	ENSG00000118454_newTSS*70354559	UTR5
1098	ENSG00000132485_ENST00000254821*71080941	exon
1099	ENSG00000116791_ENST00000370872*74732959	UTR5
1101	ENSG00000142892_newTSS*77219353	exon
1102	ENSG00000036549_newTSS*77682591	UTR5
1105	ENSG00000077254_newTSS*77759660	UTR5
1108	ENSG00000162613_newTSS*77978962	exon
1109	ENSG00000273338_newTSS*78004503	exon
1110	ENSG00000174021_newTSS*84506403	UTR5
1113	ENSG00000117151_ENST00000370625*84574261	exon
1114	ENSG00000117155_ENST00000605755*84690377	UTR5
1117	ENSG00000162642_newTSS*85259506	exon
1118	ENSG00000142867_ENST00000620248*85276384	UTR5
1120	ENSG00000117174_newTSS*85708222	exon
1121	ENSG00000122417_ENST00000294678*86396204	UTR5
1123	ENSG00000183291_ENST00000467557*86913977	intron
1125	ENSG00000137947_ENST00000494819*88891482	intron
1127	ENSG00000137944_newTSS*88992603	UTR5
1129	ENSG00000213516_ENST00000413769*88992674	UTR5
1131	ENSG00000117226_ENST00000489444*89022683	UTR5
1134	ENSG00000162645_newTSS*89125977	UTR5
1136	ENSG00000162654_newTSS*89198799	exon
1137	ENSG00000154451_newTSS*89272665	UTR5
1139	ENSG00000122482_ENST00000467231*91021871	intron
1140	ENSG00000122482_newTSS*91022099	UTR5
1142	ENSG00000069702_ENST00000465892*91886017	UTR5
1145	ENSG00000174842_newTSS*92298925	UTR5
1147	ENSG00000162676_newTSS*92486011	intron
1148	ENSG00000067208_ENST00000474806*92784948	intron
1150	ENSG00000154511_ENST00000370310*92961383	exon
1151	ENSG00000117500_ENST00000479918*93180312	UTR5
1153	ENSG00000223745_ENST00000449305*93345713	intron
1155	ENSG00000067334_ENST00000496672*93879044	intron
1157	ENSG00000023909_newTSS*93909248	UTR5
1159	ENSG00000117519_ENST00000370206*94927009	UTR5
1161	ENSG00000188641_ENST00000460019*97920891	exon
1162	ENSG00000156876_newTSS*100132844	UTR5
1164	ENSG00000085491_newTSS*108200111	exon
1165	ENSG00000085491_ENST00000648874*108200212	UTR5
1167	ENSG00000162639_newTSS*108661260	UTR5
1169	ENSG00000162639_ENST00000370031*108660967	UTR5
1172	ENSG00000085433_newTSS*109041999	UTR5
1174	ENSG00000197780_newTSS*109075920	intron
1176	ENSG00000143106_newTSS*109426309	exon
1177	ENSG00000134202_newTSS*109740258	exon
1178	ENSG00000134248_ENST00000531779*110407565	intron
1180	ENSG00000177272_newTSS*110674861	UTR5
1182	ENSG00000121931_newTSS*110963785	UTR5
1184	ENSG00000156171_ENST00000462092*111140022	UTR5
1187	ENSG00000162777_ENST00000357640*111200504	intron
1189	ENSG00000162777_ENST00000369752*111204304	exon
1190	ENSG00000116455_newTSS*111449078	exon
1191	ENSG00000007341_newTSS*112619019	intron
1193	ENSG00000155366_ENST00000369632*112707036	UTR5
1196	ENSG00000155366_newTSS*112705083	intron
1198	ENSG00000116793_ENST00000369600*113759373	UTR5
1200	ENSG00000081019_ENST00000616024*113812131	intron
1202	ENSG00000134242_ENST00000484147*113871543	exon
1203	ENSG00000134262_ENST00000369569*113904689	exon
1204	ENSG00000116752_newTSS*114581513	exon
1205	ENSG00000213281_newTSS*114716681	UTR5
1207	ENSG00000009307_ENST00000525132*114757924	UTR5
1210	ENSG00000052723_ENST00000506320*114780528	exon
1211	ENSG00000134198_ENST00000433172*115089383	exon
1212	ENSG00000203865_ENST00000369491*116418510	exon
1213	ENSG00000116815_ENST00000464088*116570913	exon
1214	ENSG00000196505_ENST00000494224*117929511	UTR5
1216	ENSG00000116874_newTSS*119140581	exon
1217	ENSG00000134250_ENST00000652302*120069512	UTR5
1219	ENSG00000265808_newTSS*120176326	exon
1220	ENSG00000266338_ENST00000478419*144461482	UTR5
1222	ENSG00000196369_newTSS*145095257	UTR5
1225	ENSG00000236140_newTSS*145287658	exon
1226	ENSG00000265491_newTSS*145823988	UTR5
1228	ENSG00000131788_newTSS*145858965	intron
1229	ENSG00000131779_newTSS*145918584	intron
1230	ENSG00000265241_ENST00000632555*145927362	exon
1231	ENSG00000271601_newTSS*145957887	exon
1232	ENSG00000265972_newTSS*145996476	UTR5
1234	ENSG00000264343_newTSS*146228951	UTR5
1236	ENSG00000263956_newTSS*148152213	UTR5
1238	ENSG00000269713_newTSS*149103441	UTR5
1240	ENSG00000184270_newTSS*149887911	exon
1241	ENSG00000143368_newTSS*149927725	intron
1243	ENSG00000014914_ENST00000490310*149931377	intron
1245	ENSG00000143401_ENST00000532744*150236043	UTR5
1248	ENSG00000143401_ENST00000533654*150235891	UTR5
1251	ENSG00000117362_ENST00000461320*150268862	UTR5
1253	ENSG00000143384_ENST00000307940*150579481	exon
1254	ENSG00000143420_ENST00000509582*150629459	intron
1256	ENSG00000143457_newTSS*150697029	UTR5
1258	ENSG00000163131_newTSS*150765697	UTR5
1261	ENSG00000163131_ENST00000480760*150764638	exon
1262	ENSG00000143418_newTSS*150974614	intron
1263	ENSG00000197622_ENST00000483763*151059484	UTR5
1265	ENSG00000163159_ENST00000471423*151190009	intron
1267	ENSG00000143393_ENST00000438243*151327322	UTR5
1269	ENSG00000143393_ENST00000368875*151327573	UTR5
1271	ENSG00000143390_ENST00000421986*151347140	intron
1272	ENSG00000143442_newTSS*151459356	UTR5
1274	ENSG00000143436_newTSS*151763374	exon
1275	ENSG00000159445_ENST00000471464*151909357	intron
1276	ENSG00000197747_newTSS*151993750	intron
1277	ENSG00000163191_ENST00000271638*152036911	intron
1278	ENSG00000163221_newTSS*153375549	intron
1279	ENSG00000143546_newTSS*153390933	UTR5
1282	ENSG00000197956_ENST00000368719*153535939	UTR5
1285	ENSG00000197956_newTSS*153536112	UTR5
1287	ENSG00000196154_ENST00000354332*153545711	intron
1288	ENSG00000272030_newTSS*153634216	exon
1289	ENSG00000143621_newTSS*153670916	intron
1290	ENSG00000143614_newTSS*153922855	UTR5
1293	ENSG00000160741_newTSS*153958501	UTR5
1295	ENSG00000143570_ENST00000356205*153963453	UTR5
1298	ENSG00000143543_ENST00000471173*153977478	UTR5
1301	ENSG00000143545_ENST00000462680*153986186	exon
1302	ENSG00000143549_ENST00000368531*154183057	intron
1304	ENSG00000143612_ENST00000368518*154220463	UTR5
1306	ENSG00000160710_ENST00000647682*154608055	UTR5
1309	ENSG00000160710_ENST00000494866*154627858	UTR5
1312	ENSG00000163344_newTSS*154936572	intron
1313	ENSG00000163346_newTSS*154956062	intron
1314	ENSG00000163348_newTSS*154961641	UTR5
1317	ENSG00000160691_ENST00000412170*154974258	UTR5
1319	ENSG00000179085_newTSS*155140426	intron
1320	ENSG00000163463_ENST00000487350*155173102	intron
1322	ENSG00000177628_ENST00000484489*155241168	UTR5
1325	ENSG00000160767_newTSS*155255368	UTR5
1327	ENSG00000116521_ENST00000480219*155262159	UTR5
1329	ENSG00000176444_newTSS*155273389	UTR5
1332	ENSG00000116539_ENST00000368346*155562651	UTR5
1335	ENSG00000163374_ENST00000443231*155688581	intron
1337	ENSG00000116580_ENST00000361040*155857147	UTR5
1340	ENSG00000143622_ENST00000461050*155911242	UTR5
1343	ENSG00000132680_newTSS*155934335	intron
1345	ENSG00000116584_ENST00000476273*155978377	intron
1347	ENSG00000163479_ENST00000480567*156020821	intron
1349	ENSG00000198952_newTSS*156282689	UTR5
1351	ENSG00000198715_newTSS*156295589	exon
1352	ENSG00000163468_ENST00000489870*156338153	intron
1354	ENSG00000125462_ENST00000492750*156420215	intron
1356	ENSG00000116604_newTSS*156500605	UTR5
1358	ENSG00000143319_newTSS*156728627	UTR5
1360	ENSG00000143319_ENST00000470713*156728292	UTR5
1363	ENSG00000143314_ENST00000361531*156740961	UTR5
1366	ENSG00000143321_ENST00000495212*156751394	intron
1368	ENSG00000143321_newTSS*156751601	intron
1370	ENSG00000027869_ENST00000495306*156816673	intron
1371	ENSG00000027869_ENST00000468744*156813961	exon
1372	ENSG00000027869_newTSS*156816006	exon
1373	ENSG00000117036_ENST00000460850*157138263	intron
1374	ENSG00000163568_ENST00000368130*159076648	UTR5
1377	ENSG00000158710_ENST00000478033*159925404	intron
1378	ENSG00000143315_newTSS*160031890	UTR5
1380	ENSG00000162729_newTSS*160098519	UTR5
1383	ENSG00000132716_ENST00000419626*160262309	UTR5
1386	ENSG00000122218_ENST00000647693*160343139	exon
1387	ENSG00000162739_newTSS*160523148	exon
1388	ENSG00000066294_newTSS*160579411	exon
1389	ENSG00000117090_ENST00000538290*160646952	UTR5
1391	ENSG00000122223_newTSS*160862679	UTR5
1393	ENSG00000158769_ENST00000537746*161021061	exon
1394	ENSG00000215845_ENST00000486084*161038844	intron
1395	ENSG00000158773_newTSS*161045857	UTR5
1398	ENSG00000186517_ENST00000461003*161069731	UTR5
1400	ENSG00000186517_ENST00000368016*161069528	intron
1402	ENSG00000143256_newTSS*161117950	intron
1403	ENSG00000158796_ENST00000464113*161132549	intron
1404	ENSG00000158850_ENST00000496313*161177433	UTR5
1406	ENSG00000203747_ENST00000476031*161549698	exon
1407	ENSG00000203747_ENST00000367967*161550536	UTR5
1410	ENSG00000203747_newTSS*161548420	intron
1412	ENSG00000198574_newTSS*162412017	UTR5
1414	ENSG00000143149_ENST00000471457*165698407	exon
1415	ENSG00000143183_ENST00000481278*165768720	intron
1417	ENSG00000152382_newTSS*166876185	exon
1418	ENSG00000143167_newTSS*167090542	UTR5
1421	ENSG00000198821_ENST00000483825*167518410	exon
1422	ENSG00000143162_newTSS*167553626	exon
1423	ENSG00000143158_ENST00000367846*167935910	UTR5
1426	ENSG00000143185_newTSS*168543927	exon
1427	ENSG00000143156_ENST00000528517*169367710	UTR5
1429	ENSG00000188404_ENST00000236147*169711502	exon
1430	ENSG00000171806_newTSS*169794817	UTR5
1433	ENSG00000000457_ENST00000367771*169893797	UTR5
1436	ENSG00000075945_ENST00000367767*170074500	UTR5
1439	ENSG00000075945_newTSS*170074435	intron
1441	ENSG00000117533_newTSS*171741907	intron
1442	ENSG00000135845_newTSS*172443964	UTR5
1445	ENSG00000120333_newTSS*175023354	intron
1447	ENSG00000235750_ENST00000545251*175192650	UTR5
1450	ENSG00000143207_newTSS*176207149	UTR5
1452	ENSG00000143207_ENST00000474194*176206936	exon
1453	ENSG00000143207_ENST00000649803*176206725	exon
1454	ENSG00000169905_newTSS*179877722	UTR5
1456	ENSG00000230124_ENST00000367595*180502478	UTR5
1458	ENSG00000230124_newTSS*180502714	UTR5
1460	ENSG00000135823_ENST00000258301*181022777	UTR5
1462	ENSG00000135821_ENST00000463851*182391695	UTR5
1464	ENSG00000135821_ENST00000642379*182391240	UTR5
1467	ENSG00000135828_newTSS*182589165	intron
1468	ENSG00000116701_newTSS*183590484	UTR5
1471	ENSG00000162704_ENST00000367534*183635585	exon
1472	ENSG00000116406_newTSS*184754704	UTR5
1474	ENSG00000135842_newTSS*184974311	exon
1475	ENSG00000121486_ENST00000367506*185156824	UTR5
1478	ENSG00000116679_newTSS*185317143	UTR5
1480	ENSG00000047410_ENST00000367478*186375146	exon
1481	ENSG00000047410_newTSS*186375561	exon
1482	ENSG00000116750_ENST00000367450*193059208	intron
1484	ENSG00000023572_newTSS*193105282	intron
1486	ENSG00000213047_ENST00000294737*197775155	UTR5
1489	ENSG00000213047_ENST00000468589*197775352	UTR5
1492	ENSG00000229989_newTSS*198937322	exon
1493	ENSG00000162702_ENST00000367352*200409954	UTR5
1495	ENSG00000118197_newTSS*200669766	UTR5
1498	ENSG00000159176_ENST00000471596*201507069	UTR5
1501	ENSG00000143862_newTSS*202144549	exon
1502	ENSG00000143851_ENST00000629151*202160543	intron
1503	ENSG00000117139_ENST00000650569*202808342	UTR5
1505	ENSG00000183155_newTSS*202888984	exon
1506	ENSG00000117153_newTSS*202927088	intron
1508	ENSG00000159346_ENST00000367254*202958185	UTR5
1511	ENSG00000159348_ENST00000478009*202967182	intron
1512	ENSG00000117222_ENST00000484379*205121856	exon
1513	ENSG00000163545_newTSS*205321621	exon
1514	ENSG00000069275_newTSS*205750056	UTR5
1516	ENSG00000117280_newTSS*205775297	UTR5
1519	ENSG00000143486_newTSS*206612337	exon
1520	ENSG00000162894_ENST00000628511*206921828	exon
1521	ENSG00000162894_newTSS*206909465	intron
1523	ENSG00000123684_newTSS*211830578	UTR5
1525	ENSG00000143493_newTSS*212035393	exon
1526	ENSG00000065600_newTSS*212414772	UTR5
1528	ENSG00000117697_newTSS*212791697	exon
1529	ENSG00000198468_newTSS*212857985	exon
1530	ENSG00000174606_ENST00000481918*213015377	intron
1532	ENSG00000174606_newTSS*213015672	UTR5
1534	ENSG00000092978_newTSS*217630972	UTR5
1536	ENSG00000136628_ENST00000609181*220046347	exon
1537	ENSG00000162813_ENST00000463953*220089687	UTR5
1539	ENSG00000118873_ENST00000474178*220272287	exon
1540	ENSG00000143507_newTSS*221741985	UTR5
1542	ENSG00000143498_newTSS*222589727	UTR5
1544	ENSG00000186063_ENST00000355727*222712328	UTR5
1547	ENSG00000143514_newTSS*223845768	UTR5
1549	ENSG00000143748_ENST00000469968*224330081	exon
1550	ENSG00000143815_ENST00000272163*225427951	intron
1551	ENSG00000143811_ENST00000343818*225924182	UTR5
1553	ENSG00000143811_ENST00000612651*225924056	exon
1554	ENSG00000143751_newTSS*225999241	exon
1555	ENSG00000182827_newTSS*226186560	exon
1556	ENSG00000183814_newTSS*226309104	intron
1557	ENSG00000143799_newTSS*226407814	exon
1558	ENSG00000081692_newTSS*227735181	exon
1559	ENSG00000143793_newTSS*228103135	intron
1561	ENSG00000143793_ENST00000491293*228103335	UTR5
1563	ENSG00000162910_ENST00000489430*228109161	UTR5
1566	ENSG00000154370_newTSS*228406656	UTR5
1568	ENSG00000181218_newTSS*228457771	exon
1569	ENSG00000069248_newTSS*229508174	exon
1570	ENSG00000143643_ENST00000522821*230978668	exon
1571	ENSG00000143633_ENST00000451322*231241029	exon
1572	ENSG00000116903_newTSS*231337755	UTR5
1574	ENSG00000233461_ENST00000416221*231528440	exon
1575	ENSG00000231663_newTSS*234373237	intron
1576	ENSG00000168264_newTSS*234609204	exon
1577	ENSG00000173726_newTSS*235128719	UTR5
1579	ENSG00000188739_ENST00000485019*235161078	intron
1581	ENSG00000054267_ENST00000421364*235328059	UTR5
1583	ENSG00000143669_ENST00000468626*235866840	intron
1584	ENSG00000086619_newTSS*236281882	UTR5
1586	ENSG00000119285_newTSS*236604438	UTR5
1588	ENSG00000233355_ENST00000427859*239718985	intron
1590	ENSG00000091483_newTSS*241519607	exon
1591	ENSG00000054277_ENST00000469376*241640206	intron
1593	ENSG00000143702_ENST00000523581*243255127	UTR5
1595	ENSG00000117020_ENST00000673466*243850191	intron
1596	ENSG00000035687_newTSS*244451767	exon
1597	ENSG00000153187_ENST00000640306*244864313	UTR5
1599	ENSG00000185420_ENST00000470863*246507179	exon
1600	ENSG00000162851_newTSS*246566069	exon
1601	ENSG00000153207_newTSS*246931816	UTR5
1603	ENSG00000277462_newTSS*247078703	UTR5
1605	ENSG00000188295_ENST00000366501*247104208	UTR5
1607	ENSG00000175137_newTSS*248825823	intron
1608	ENSG00000143727_ENST00000272065*264839	exon
1609	ENSG00000171853_ENST00000324266*3379679	UTR5
1611	ENSG00000171863_ENST00000647131*3575259	UTR5
1613	ENSG00000151692_ENST00000467276*6917411	UTR5
1615	ENSG00000235576_ENST00000417930*7725800	exon
1616	ENSG00000115738_ENST00000331129*8681957	UTR5
1618	ENSG00000119203_ENST00000238112*9423650	UTR5
1620	ENSG00000134330_ENST00000497473*9474523	intron
1621	ENSG00000115750_ENST00000404869*9843443	UTR5
1623	ENSG00000115756_ENST00000307845*10302888	UTR5
1625	ENSG00000134324_ENST00000441684*11746582	intron
1626	ENSG00000071575_ENST00000381465*12716897	UTR5
1628	ENSG00000079785_ENST00000233084*15591837	UTR5
1630	ENSG00000228784_ENST00000456119*19868864	exon
1631	ENSG00000143878_ENST00000272233*20447073	UTR5
1633	ENSG00000173960_ENST00000309033*23940397	intron
1634	ENSG00000173960_ENST00000404924*23927284	exon
1635	ENSG00000219626_ENST00000461972*24076800	intron
1636	ENSG00000084733_newTSS*26034326	UTR5
1638	ENSG00000138029_ENST00000317799*26244860	UTR5
1641	ENSG00000138018_ENST00000260585*26346095	UTR5
1644	ENSG00000213699_ENST00000482746*26764283	UTR5
1646	ENSG00000084764_ENST00000405074*26970636	UTR5
1648	ENSG00000119777_ENST00000238788*27032912	exon
1649	ENSG00000138085_ENST00000405489*27212268	exon
1650	ENSG00000138085_ENST00000611786*27212026	UTR5
1652	ENSG00000115234_ENST00000494893*27370551	UTR5
1654	ENSG00000115216_ENST00000379852*27428580	UTR5
1656	ENSG00000243943_ENST00000494548*27583005	UTR5
1658	ENSG00000198522_ENST00000610189*27628956	intron
1659	ENSG00000163798_ENST00000618046*27663880	exon
1660	ENSG00000243147_ENST00000448427*27771716	UTR5
1662	ENSG00000243147_ENST00000483992*27771935	intron
1663	ENSG00000158019_ENST00000492702*27890669	intron
1664	ENSG00000075426_newTSS*28392809	UTR5
1667	ENSG00000213639_ENST00000395366*28751718	UTR5
1669	ENSG00000213639_ENST00000464273*28752004	UTR5
1672	ENSG00000163811_ENST00000407426*28894666	UTR5
1674	ENSG00000189350_ENST00000465300*29014372	intron
1675	ENSG00000119801_ENST00000261353*30146941	UTR5
1677	ENSG00000213626_ENST00000464412*30231533	UTR5
1679	ENSG00000213626_ENST00000484150*30234229	intron
1680	ENSG00000213626_newTSS*30232279	intron
1682	ENSG00000172954_ENST00000478015*30447225	UTR5
1684	ENSG00000021574_ENST00000645400*32063939	exon
1685	ENSG00000152683_ENST00000440718*32165840	UTR5
1687	ENSG00000115760_newTSS*32357132	UTR5
1689	ENSG00000018699_ENST00000647819*32628038	UTR5
1691	ENSG00000152133_ENST00000281932*37084450	UTR5
1693	ENSG00000218739_ENST00000402297*37196487	UTR5
1695	ENSG00000003509_ENST00000002125*37231630	UTR5
1697	ENSG00000115828_newTSS*37344591	UTR5
1699	ENSG00000236213_newTSS*37600162	exon
1700	ENSG00000143891_ENST00000410063*38666081	UTR5
1702	ENSG00000152147_ENST00000409566*38778181	UTR5
1704	ENSG00000188010_ENST00000644631*38875964	UTR5
1706	ENSG00000231312_ENST00000445520*39437355	intron
1707	ENSG00000143924_ENST00000409040*42169352	UTR5
1709	ENSG00000057935_ENST00000409019*42568610	UTR5
1712	ENSG00000138036_ENST00000496980*43774038	UTR5
1714	ENSG00000138032_ENST00000409486*44168837	intron
1715	ENSG00000143919_ENST00000403853*44361951	UTR5
1717	ENSG00000116016_ENST00000263734*46297339	intron
1718	ENSG00000119878_ENST00000238892*46617164	UTR5
1721	ENSG00000068724_ENST00000319190*46941177	intron
1723	ENSG00000095002_ENST00000406134*47403033	UTR5
1725	ENSG00000116062_ENST00000616033*47783107	UTR5
1728	ENSG00000170802_ENST00000340553*48314646	UTR5
1730	ENSG00000162869_ENST00000416913*48440742	intron
1731	ENSG00000143942_ENST00000295304*53767803	UTR5
1733	ENSG00000068912_ENST00000494373*53787043	exon
1734	ENSG00000170634_newTSS*54115557	intron
1736	ENSG00000170634_ENST00000422521*53971065	UTR5
1738	ENSG00000143947_ENST00000471772*55232639	UTR5
1741	ENSG00000163001_ENST00000403007*55519610	UTR5
1743	ENSG00000272606_ENST00000608113*55617908	exon
1744	ENSG00000028116_ENST00000428021*58046731	UTR5
1747	ENSG00000028116_ENST00000340157*58046608	intron
1748	ENSG00000115421_ENST00000414060*60756252	UTR5
1750	ENSG00000162924_ENST00000295025*60881520	UTR5
1752	ENSG00000162928_ENST00000472678*61017679	UTR5
1755	ENSG00000237651_ENST00000464909*61145075	UTR5
1757	ENSG00000173163_ENST00000445644*61905633	intron
1758	ENSG00000170340_ENST00000301998*62196114	UTR5
1760	ENSG00000115504_ENST00000472809*62705648	intron
1761	ENSG00000014641_ENST00000442225*63588916	UTR5
1763	ENSG00000169764_ENST00000483461*63840939	UTR5
1765	ENSG00000115902_ENST00000234256*64989311	intron
1766	ENSG00000011523_ENST00000537589*65056380	UTR5
1768	ENSG00000138071_ENST00000471552*65227752	UTR5
1770	ENSG00000143971_ENST00000272342*67397321	UTR5
1772	ENSG00000115946_ENST00000430742*68157889	exon
1773	ENSG00000115956_ENST00000234313*68365281	UTR5
1775	ENSG00000163219_ENST00000497079*68774892	intron
1777	ENSG00000163219_ENST00000409202*68734759	intron
1778	ENSG00000163219_ENST00000409030*68774742	intron
1779	ENSG00000163219_ENST00000463061*68735073	UTR5
1782	ENSG00000163219_ENST00000485573*68734883	UTR5
1785	ENSG00000087338_ENST00000282570*69829659	UTR5
1787	ENSG00000124380_ENST00000450162*69893955	UTR5
1789	ENSG00000059728_ENST00000409442*69915022	intron
1790	ENSG00000169564_ENST00000303577*70087476	UTR5
1792	ENSG00000116005_ENST00000433351*70258088	intron
1793	ENSG00000124357_ENST00000244204*71068557	intron
1795	ENSG00000124357_ENST00000455662*71068253	exon
1796	ENSG00000124383_ENST00000468427*71130631	UTR5
1798	ENSG00000075292_ENST00000487707*71331687	intron
1799	ENSG00000135624_ENST00000480489*73234245	UTR5
1802	ENSG00000124356_ENST00000432295*73828921	UTR5
1804	ENSG00000114956_ENST00000462551*73926825	UTR5
1806	ENSG00000065911_ENST00000477455*74198610	UTR5
1808	ENSG00000005448_ENST00000475328*74421703	exon
1809	ENSG00000115274_ENST00000494986*74455090	UTR5
1811	ENSG00000239779_ENST00000484744*74458399	UTR5
1813	ENSG00000115282_ENST00000463704*74483072	exon
1814	ENSG00000115317_ENST00000352222*74529892	UTR5
1816	ENSG00000115317_ENST00000467961*74529698	UTR5
1818	ENSG00000115325_ENST00000475191*74554681	UTR5
1821	ENSG00000115350_ENST00000483063*74958642	UTR5
1823	ENSG00000115350_ENST00000465242*74958962	intron
1824	ENSG00000115364_ENST00000493686*75646782	UTR5
1826	ENSG00000034510_ENST00000233143*84905655	UTR5
1828	ENSG00000176407_newTSS*84971219	UTR5
1830	ENSG00000115459_ENST00000476734*85354711	exon
1831	ENSG00000168906_ENST00000465151*85539167	UTR5
1833	ENSG00000118640_ENST00000263864*85577508	UTR5
1836	ENSG00000168899_newTSS*85584432	UTR5
1838	ENSG00000168894_ENST00000414390*85595724	UTR5
1840	ENSG00000168883_ENST00000323701*85616096	intron
1841	ENSG00000115523_ENST00000534351*85694247	intron
1842	ENSG00000115523_ENST00000491234*85694845	intron
1844	ENSG00000132300_ENST00000254630*86106222	UTR5
1846	ENSG00000132313_ENST00000409180*86199421	UTR5
1848	ENSG00000115548_ENST00000441719*86441346	UTR5
1851	ENSG00000153561_ENST00000283632*86720290	UTR5
1853	ENSG00000222041_ENST00000644976*87455393	exon
1854	ENSG00000222041_ENST00000413202*87509175	intron
1855	ENSG00000153574_ENST00000283646*88691672	UTR5
1857	ENSG00000211598_newTSS*88885461	UTR5
1859	ENSG00000172005_ENST00000309988*95025676	exon
1860	ENSG00000275111_ENST00000614034*95165771	UTR5
1862	ENSG00000144021_ENST00000272402*96266165	UTR5
1864	ENSG00000196843_ENST00000412735*96536743	exon
1865	ENSG00000196843_newTSS*96537235	intron
1866	ENSG00000135976_ENST00000620383*97113540	UTR5
1868	ENSG00000135940_ENST00000258424*97646061	UTR5
1870	ENSG00000115085_ENST00000483781*97713559	UTR5
1872	ENSG00000115085_newTSS*97713791	intron
1873	ENSG00000115446_ENST00000357765*98608578	UTR5
1875	ENSG00000144182_ENST00000480170*99154960	UTR5
1877	ENSG00000185414_ENST00000338148*99181151	UTR5
1879	ENSG00000158417_ENST00000289371*99337372	UTR5
1881	ENSG00000115539_ENST00000264254*100562992	UTR5
1883	ENSG00000071082_ENST00000264258*101002229	UTR5
1885	ENSG00000158435_ENST00000289382*101252885	UTR5
1887	ENSG00000115590_ENST00000464994*101991959	UTR5
1889	ENSG00000115604_ENST00000233957*102356268	intron
1891	ENSG00000115604_newTSS*102355749	intron
1892	ENSG00000115607_ENST00000497795*102423125	intron
1893	ENSG00000135972_ENST00000258455*105038068	UTR5
1895	ENSG00000135974_ENST00000258457*105337531	UTR5
1897	ENSG00000119147_ENST00000238044*106065631	intron
1898	ENSG00000135968_ENST00000478207*108449174	UTR5
1900	ENSG00000169756_ENST00000332345*108588257	intron
1901	ENSG00000169756_ENST00000428064*108534361	UTR5
1903	ENSG00000169756_ENST00000449684*108621197	intron
1904	ENSG00000169756_newTSS*108621327	intron
1906	ENSG00000169756_ENST00000393310*108588423	intron
1908	ENSG00000153201_ENST00000283195*108719481	UTR5
1910	ENSG00000153094_ENST00000337565*111120883	intron
1911	ENSG00000153214_ENST00000283206*112055268	UTR5
1913	ENSG00000153214_newTSS*112055522	UTR5
1915	ENSG00000144152_ENST00000272559*112181755	intron
1917	ENSG00000188177_ENST00000343936*112275598	UTR5
1919	ENSG00000125630_ENST00000417433*112542406	exon
1920	ENSG00000125611_ENST00000409719*112584518	UTR5
1923	ENSG00000125611_ENST00000324913*112584422	exon
1924	ENSG00000144136_ENST00000272542*112645938	UTR5
1926	ENSG00000125637_ENST00000441564*113173941	intron
1927	ENSG00000136682_ENST00000463627*113437690	UTR5
1929	ENSG00000144134_ENST00000467600*113627234	UTR5
1931	ENSG00000115091_ENST00000446821*113890063	UTR5
1933	ENSG00000088205_ENST00000263239*117814690	UTR5
1935	ENSG00000236255_newTSS*117836105	intron
1936	ENSG00000125629_ENST00000245787*118088453	UTR5
1938	ENSG00000155368_ENST00000627093*119366920	UTR5
1940	ENSG00000144120_ENST00000272521*119679166	UTR5
1942	ENSG00000088179_newTSS*119929646	intron
1943	ENSG00000088179_ENST00000460162*119759921	UTR5
1945	ENSG00000144118_ENST00000431732*120252746	intron
1946	ENSG00000236859_ENST00000447668*121650043	intron
1948	ENSG00000211460_ENST00000495112*121755627	intron
1950	ENSG00000136732_ENST00000259254*126656134	UTR5
1952	ENSG00000136731_ENST00000376723*128091202	UTR5
1954	ENSG00000152082_ENST00000409255*130182157	intron
1956	ENSG00000136718_ENST00000460766*130342838	UTR5
1958	ENSG00000072135_newTSS*130372185	intron
1960	ENSG00000072135_ENST00000175756*130356048	UTR5
1962	ENSG00000115762_ENST00000438882*131105286	UTR5
1964	ENSG00000082258_ENST00000475094*134918763	UTR5
1967	ENSG00000115839_ENST00000442034*135052264	UTR5
1969	ENSG00000048991_ENST00000409478*135531462	exon
1970	ENSG00000144224_ENST00000426921*135741733	UTR5
1972	ENSG00000150540_ENST00000280096*137964436	UTR5
1975	ENSG00000115919_ENST00000409512*142877656	UTR5
1977	ENSG00000075884_ENST00000552641*143129313	UTR5
1980	ENSG00000075884_ENST00000469117*143247285	intron
1981	ENSG00000238057_ENST00000610937*144519350	intron
1983	ENSG00000204406_ENST00000473478*148021346	intron
1985	ENSG00000204406_ENST00000496158*148021010	UTR5
1987	ENSG00000135999_ENST00000258484*148644700	intron
1988	ENSG00000123610_ENST00000243347*151357591	UTR5
1990	ENSG00000080345_ENST00000444746*151409885	UTR5
1992	ENSG00000177917_newTSS*152718557	UTR5
1995	ENSG00000224152_ENST00000418474*159615295	exon
1996	ENSG00000136560_ENST00000441987*161160286	intron
1997	ENSG00000136560_ENST00000432002*161136907	UTR5
1999	ENSG00000227403_ENST00000436506*161244738	exon
2000	ENSG00000115233_ENST00000409682*161308424	UTR5
2002	ENSG00000115271_ENST00000487445*162344078	intron
2003	ENSG00000073737_ENST00000450153*169069520	intron
2005	ENSG00000138398_ENST00000530152*169584344	UTR5
2007	ENSG00000138398_newTSS*169584772	intron
2009	ENSG00000138398_ENST00000418888*169584565	intron
2010	ENSG00000138385_ENST00000413002*169798804	intron
2011	ENSG00000138385_newTSS*169799007	intron
2012	ENSG00000115806_ENST00000454751*170929176	UTR5
2015	ENSG00000115827_ENST00000539783*171434219	exon
2016	ENSG00000077380_ENST00000397119*171687408	UTR5
2018	ENSG00000077380_ENST00000409773*171687711	UTR5
2021	ENSG00000128708_ENST00000264108*171922447	UTR5
2023	ENSG00000091409_ENST00000409080*172427518	intron
2024	ENSG00000152256_ENST00000431718*172555979	UTR5
2027	ENSG00000091436_ENST00000375213*173075791	UTR5
2030	ENSG00000144354_newTSS*173354824	UTR5
2032	ENSG00000144306_ENST00000435964*174395731	UTR5
2034	ENSG00000128654_ENST00000249442*176269396	UTR5
2036	ENSG00000170144_ENST00000411529*177212704	UTR5
2038	ENSG00000018510_ENST00000409888*177392756	UTR5
2040	ENSG00000155636_ENST00000286070*178112424	exon
2041	ENSG00000237298_ENST00000442329*178523182	intron
2043	ENSG00000170035_ENST00000410062*180980502	UTR5
2046	ENSG00000170035_newTSS*180980869	UTR5
2049	ENSG00000170035_ENST00000602959*180980311	intron
2050	ENSG00000170035_ENST00000602475*180980739	UTR5
2053	ENSG00000234663_ENST00000669843*181123769	intron
2054	ENSG00000115232_ENST00000397033*181457292	UTR5
2056	ENSG00000115232_ENST00000478440*181458112	intron
2057	ENSG00000115232_newTSS*181457480	UTR5
2059	ENSG00000115232_ENST00000339307*181457201	exon
2060	ENSG00000138434_ENST00000320370*181891885	exon
2061	ENSG00000077232_ENST00000491074*182716186	UTR5
2063	ENSG00000163002_ENST00000295119*183124364	UTR5
2066	ENSG00000065548_ENST00000477672*186486252	UTR5
2068	ENSG00000115368_ENST00000475596*189441451	UTR5
2070	ENSG00000138381_ENST00000425590*189661394	UTR5
2072	ENSG00000151687_newTSS*189674642	UTR5
2074	ENSG00000064933_ENST00000409823*189784427	UTR5
2076	ENSG00000151689_ENST00000392329*190343569	UTR5
2078	ENSG00000151690_ENST00000417958*190408354	UTR5
2080	ENSG00000173559_ENST00000462712*191678084	exon
2081	ENSG00000196950_ENST00000359634*195657120	intron
2082	ENSG00000196950_newTSS*195657314	intron
2083	ENSG00000115520_ENST00000409398*197453427	UTR5
2085	ENSG00000115541_ENST00000409468*197500290	UTR5
2087	ENSG00000115541_newTSS*197500140	UTR5
2089	ENSG00000115540_ENST00000497443*197516023	UTR5
2092	ENSG00000247626_ENST00000282276*197705368	UTR5
2094	ENSG00000178074_ENST00000491721*199911292	UTR5
2096	ENSG00000162972_ENST00000435773*199955758	UTR5
2098	ENSG00000082153_ENST00000464483*200811842	UTR5
2101	ENSG00000082153_ENST00000452206*200811483	intron
2102	ENSG00000196290_ENST00000454952*200889342	UTR5
2104	ENSG00000119013_ENST00000237889*201071977	UTR5
2107	ENSG00000003402_ENST00000439154*201118651	UTR5
2110	ENSG00000003402_ENST00000309955*201116153	UTR5
2112	ENSG00000003402_ENST00000395148*201116264	UTR5
2114	ENSG00000003400_ENST00000438843*201183077	UTR5
2116	ENSG00000064012_ENST00000323492*201260475	intron
2117	ENSG00000064012_ENST00000392258*201233451	UTR5
2119	ENSG00000082146_ENST00000392249*201451687	intron
2121	ENSG00000055044_ENST00000492740*202265735	UTR5
2123	ENSG00000138380_ENST00000438828*202912226	UTR5
2125	ENSG00000144426_ENST00000497505*203014878	UTR5
2127	ENSG00000119004_ENST00000428265*203238943	UTR5
2129	ENSG00000138443_ENST00000447762*203328259	UTR5
2131	ENSG00000178562_ENST00000324106*203706537	exon
2132	ENSG00000163600_newTSS*203936748	UTR5
2134	ENSG00000227946_newTSS*206085876	intron
2135	ENSG00000114942_ENST00000392222*206159797	UTR5
2138	ENSG00000114942_ENST00000445505*206159587	UTR5
2140	ENSG00000204186_ENST00000650097*206274973	intron
2141	ENSG00000204186_ENST00000649650*206274662	UTR5
2143	ENSG00000118246_ENST00000403094*206765583	UTR5
2146	ENSG00000118260_ENST00000353267*207529857	UTR5
2148	ENSG00000118260_ENST00000452474*207530035	UTR5
2151	ENSG00000224137_newTSS*207662375	exon
2152	ENSG00000197713_ENST00000441588*210002583	UTR5
2154	ENSG00000144451_ENST00000447990*213284389	UTR5
2156	ENSG00000138363_ENST00000427397*215312032	UTR5
2158	ENSG00000079246_ENST00000417391*216109291	UTR5
2160	ENSG00000138375_ENST00000444508*216412451	UTR5
2162	ENSG00000197756_ENST00000487233*216498824	UTR5
2164	ENSG00000163466_ENST00000315717*218217140	UTR5
2166	ENSG00000163466_ENST00000471355*218225915	intron
2167	ENSG00000179921_ENST00000522678*218261002	intron
2168	ENSG00000127838_ENST00000273077*218270489	UTR5
2170	ENSG00000018280_ENST00000481524*218382186	UTR5
2172	ENSG00000144579_newTSS*218399839	intron
2174	ENSG00000144579_ENST00000497677*218399974	intron
2176	ENSG00000144580_ENST00000432877*218568814	UTR5
2178	ENSG00000074582_ENST00000392110*218659676	UTR5
2181	ENSG00000144567_ENST00000430297*219178216	UTR5
2184	ENSG00000158552_ENST00000422255*219206768	intron
2185	ENSG00000163516_ENST00000435521*219229782	UTR5
2187	ENSG00000115661_ENST00000409516*219245459	UTR5
2189	ENSG00000135924_ENST00000392087*219279338	UTR5
2191	ENSG00000144591_ENST00000635609*219498869	UTR5
2193	ENSG00000123983_ENST00000357430*222860992	UTR5
2195	ENSG00000135900_ENST00000258383*223957462	UTR5
2197	ENSG00000144468_ENST00000392062*226835988	UTR5
2200	ENSG00000168958_ENST00000337110*227325215	UTR5
2202	ENSG00000079263_ENST00000417495*230225650	intron
2203	ENSG00000185404_ENST00000444636*230327183	UTR5
2205	ENSG00000067066_ENST00000432979*230416169	UTR5
2207	ENSG00000135916_ENST00000335005*230864892	intron
2208	ENSG00000173692_ENST00000409643*231056863	UTR5
2210	ENSG00000187514_ENST00000468027*231708456	intron
2211	ENSG00000144524_ENST00000492423*231786390	intron
2213	ENSG00000144524_ENST00000466901*231781675	UTR5
2215	ENSG00000144535_ENST00000441279*231961697	UTR5
2217	ENSG00000135930_ENST00000409495*232550673	UTR5
2219	ENSG00000204120_ENST00000488629*232697298	exon
2220	ENSG00000168918_ENST00000445964*233060273	UTR5
2222	ENSG00000085978_ENST00000444735*233251628	UTR5
2225	ENSG00000077044_ENST00000427930*233354506	UTR5
2227	ENSG00000198612_ENST00000419015*237085881	UTR5
2229	ENSG00000124831_ENST00000244815*237692123	intron
2230	ENSG00000124831_ENST00000392000*237692291	intron
2232	ENSG00000132329_ENST00000409726*237859543	UTR5
2235	ENSG00000184182_ENST00000433568*237966954	UTR5
2237	ENSG00000132330_ENST00000446202*238060979	UTR5
2239	ENSG00000065802_ENST00000438264*238426894	UTR5
2242	ENSG00000222020_ENST00000428471*239401702	intron
2243	ENSG00000188542_ENST00000438823*240560791	exon
2244	ENSG00000188542_newTSS*240560309	UTR5
2246	ENSG00000142327_ENST00000270357*240568456	intron
2247	ENSG00000178623_newTSS*240625456	intron
2249	ENSG00000115685_ENST00000406106*241150448	intron
2251	ENSG00000168385_ENST00000441533*241315857	intron
2252	ENSG00000006607_ENST00000627550*241356285	UTR5
2254	ENSG00000168397_ENST00000479554*241637586	UTR5
2256	ENSG00000168395_ENST00000313552*241702005	intron
2257	ENSG00000180902_ENST00000400769*241734602	UTR5
2259	ENSG00000035115_ENST00000471948*263982	intron
2261	ENSG00000151353_newTSS*677305	exon
2262	ENSG00000032389_ENST00000435721*3377726	UTR5
2264	ENSG00000182551_newTSS*3519393	exon
2265	ENSG00000171865_newTSS*3558199	exon
2266	ENSG00000236790_ENST00000430192*8324548	intron
2268	ENSG00000134313_newTSS*8837477	UTR5
2271	ENSG00000119185_ENST00000490426*9423371	intron
2272	ENSG00000119185_ENST00000494563*9423101	UTR5
2275	ENSG00000151694_ENST00000478059*9555680	UTR5
2277	ENSG00000134308_newTSS*9630354	exon
2278	ENSG00000134308_ENST00000446619*9630820	UTR5
2281	ENSG00000115758_newTSS*10448217	UTR5
2283	ENSG00000115761_newTSS*10689826	exon
2284	ENSG00000143870_ENST00000489662*10812675	intron
2285	ENSG00000169016_ENST00000468775*11466017	UTR5
2287	ENSG00000151779_newTSS*15561253	exon
2288	ENSG00000197872_ENST00000406434*16665778	intron
2289	ENSG00000163029_ENST00000446852*17753697	UTR5
2292	ENSG00000240857_newTSS*18560495	intron
2294	ENSG00000183891_ENST00000431392*19901555	intron
2296	ENSG00000118965_ENST00000414212*19990010	exon
2297	ENSG00000068697_newTSS*20051409	intron
2299	ENSG00000118960_ENST00000631166*20651030	intron
2300	ENSG00000118961_newTSS*20823035	intron
2301	ENSG00000119778_ENST00000439915*23926976	UTR5
2303	ENSG00000115128_newTSS*24076200	exon
2304	ENSG00000115129_ENST00000238721*24084704	UTR5
2307	ENSG00000198399_ENST00000407704*24360370	UTR5
2309	ENSG00000115138_newTSS*25161523	exon
2310	ENSG00000138101_ENST00000486826*25673418	UTR5
2312	ENSG00000143970_newTSS*25878204	exon
2313	ENSG00000084754_ENST00000646483*26244550	exon
2314	ENSG00000228474_newTSS*27071479	UTR5
2317	ENSG00000138073_ENST00000406567*27134462	UTR5
2319	ENSG00000138074_newTSS*27212190	UTR5
2322	ENSG00000115211_ENST00000622434*27370200	intron
2324	ENSG00000115241_newTSS*27409451	UTR5
2326	ENSG00000119760_ENST00000337768*27663459	UTR5
2329	ENSG00000171174_ENST00000449378*27890260	exon
2330	ENSG00000171174_newTSS*27890457	UTR5
2332	ENSG00000171103_newTSS*28870120	exon
2333	ENSG00000162959_ENST00000426310*32010200	intron
2335	ENSG00000162961_ENST00000452582*32039682	UTR5
2338	ENSG00000119812_newTSS*33599177	exon
2339	ENSG00000171055_newTSS*36598094	intron
2341	ENSG00000115808_ENST00000379213*36966413	exon
2342	ENSG00000008869_newTSS*37084228	intron
2343	ENSG00000055332_newTSS*37156906	intron
2344	ENSG00000115816_newTSS*37231443	exon
2345	ENSG00000163171_newTSS*37671545	UTR5
2348	ENSG00000138061_newTSS*38075412	intron
2349	ENSG00000143889_ENST00000409328*38602783	intron
2351	ENSG00000143889_newTSS*38602944	UTR5
2354	ENSG00000115875_ENST00000431066*38751247	exon
2355	ENSG00000163214_ENST00000474104*38875806	UTR5
2357	ENSG00000138050_newTSS*39779115	exon
2358	ENSG00000183023_ENST00000406785*40451966	UTR5
2361	ENSG00000115944_ENST00000463055*42361093	intron
2363	ENSG00000152518_newTSS*43226491	UTR5
2365	ENSG00000115970_newTSS*43595909	UTR5
2368	ENSG00000138095_newTSS*43995826	exon
2369	ENSG00000138078_ENST00000438314*44361397	UTR5
2372	ENSG00000151665_newTSS*46616976	UTR5
2374	ENSG00000180398_ENST00000649435*46915722	intron
2376	ENSG00000180398_ENST00000479225*46941612	exon
2377	ENSG00000143933_ENST00000489742*47176377	intron
2379	ENSG00000115239_ENST00000263634*53786795	UTR5
2382	ENSG00000115310_ENST00000337526*55050375	UTR5
2385	ENSG00000115310_newTSS*55010098	intron
2387	ENSG00000085760_ENST00000366137*55269141	UTR5
2390	ENSG00000115355_ENST00000645477*55419746	UTR5
2392	ENSG00000275052_newTSS*55617439	UTR5
2394	ENSG00000138035_newTSS*55693733	exon
2395	ENSG00000115392_newTSS*58241270	exon
2396	ENSG00000212978_ENST00000422740*61144797	exon
2397	ENSG00000115464_ENST00000453133*61470652	exon
2398	ENSG00000082898_ENST00000428210*61538104	UTR5
2401	ENSG00000115484_newTSS*61888527	UTR5
2403	ENSG00000143951_ENST00000272321*63588325	UTR5
2406	ENSG00000197329_ENST00000466177*64144260	UTR5
2408	ENSG00000179833_newTSS*64653844	UTR5
2411	ENSG00000138069_ENST00000494188*65129980	UTR5
2413	ENSG00000197223_ENST00000407324*68062917	intron
2414	ENSG00000221823_ENST00000234310*68252432	intron
2416	ENSG00000204923_newTSS*68467182	intron
2417	ENSG00000198380_newTSS*69387119	UTR5
2419	ENSG00000169599_ENST00000438184*69437370	exon
2420	ENSG00000115977_ENST00000406297*69643572	intron
2421	ENSG00000115977_ENST00000471775*69643849	intron
2423	ENSG00000179818_ENST00000419542*70086121	intron
2425	ENSG00000116001_ENST00000282574*70248495	UTR5
2427	ENSG00000143977_newTSS*70293566	intron
2428	ENSG00000035141_ENST00000438759*70301924	intron
2430	ENSG00000124370_newTSS*71130178	intron
2432	ENSG00000144036_newTSS*72825929	UTR5
2434	ENSG00000135617_newTSS*73233109	exon
2435	ENSG00000144034_ENST00000489476*73737301	UTR5
2438	ENSG00000144048_newTSS*73779992	exon
2439	ENSG00000163170_newTSS*74147824	exon
2440	ENSG00000114978_newTSS*74178660	intron
2442	ENSG00000204843_ENST00000437375*74391747	UTR5
2445	ENSG00000204822_newTSS*74472577	exon
2446	ENSG00000135637_newTSS*74482852	UTR5
2449	ENSG00000115289_ENST00000496911*74507286	intron
2451	ENSG00000115289_newTSS*74507596	exon
2452	ENSG00000115307_ENST00000466894*74529591	exon
2453	ENSG00000005436_ENST00000409857*75710746	exon
2454	ENSG00000163541_ENST00000483605*84459173	intron
2456	ENSG00000152291_newTSS*85328186	UTR5
2458	ENSG00000042493_ENST00000459793*85410287	intron
2459	ENSG00000115486_ENST00000423570*85561384	intron
2460	ENSG00000168890_ENST00000433956*85602584	intron
2462	ENSG00000168887_ENST00000420686*85611906	exon
2463	ENSG00000115525_ENST00000484728*85888824	exon
2464	ENSG00000068654_newTSS*86105764	exon
2465	ENSG00000132305_ENST00000442664*86195339	exon
2466	ENSG00000115561_ENST00000409727*86563302	intron
2467	ENSG00000153563_ENST00000352580*86790776	intron
2469	ENSG00000172116_newTSS*86825960	intron
2470	ENSG00000172086_newTSS*88055651	UTR5
2472	ENSG00000172071_newTSS*88627301	UTR5
2474	ENSG00000243466_newTSS*88947745	exon
2475	ENSG00000241755_newTSS*89010427	exon
2476	ENSG00000243290_newTSS*89040659	exon
2477	ENSG00000239951_newTSS*89143069	exon
2478	ENSG00000244575_newTSS*89213866	exon
2479	ENSG00000144029_ENST00000345084*95121732	intron
2480	ENSG00000144029_newTSS*95121874	UTR5
2483	ENSG00000158050_newTSS*96145309	exon
2484	ENSG00000084090_ENST00000488084*96208177	intron
2486	ENSG00000135956_newTSS*96265874	UTR5
2488	ENSG00000144028_newTSS*96305394	exon
2489	ENSG00000114988_newTSS*96739981	exon
2490	ENSG00000213337_newTSS*96857887	intron
2492	ENSG00000144199_ENST00000474849*97094731	UTR5
2494	ENSG00000196912_ENST00000359901*97589709	UTR5
2496	ENSG00000115073_ENST00000451664*97663852	exon
2497	ENSG00000183513_newTSS*98608311	exon
2498	ENSG00000071073_newTSS*98731046	intron
2499	ENSG00000071073_ENST00000414521*98663344	intron
2501	ENSG00000135951_newTSS*99141428	UTR5
2504	ENSG00000135951_ENST00000489348*99154820	UTR5
2507	ENSG00000158411_ENST00000464685*99180898	exon
2508	ENSG00000115514_ENST00000463385*99336241	UTR5
2511	ENSG00000135945_ENST00000393445*99489854	UTR5
2513	ENSG00000144218_ENST00000672756*100142485	UTR5
2515	ENSG00000204634_ENST00000409318*101151300	UTR5
2518	ENSG00000163162_newTSS*101308544	exon
2519	ENSG00000135953_ENST00000462099*102736764	exon
2520	ENSG00000115652_newTSS*106160255	intron
2522	ENSG00000175701_newTSS*110212431	exon
2523	ENSG00000172965_ENST00000308604*111494885	exon
2524	ENSG00000153107_newTSS*111884060	UTR5
2526	ENSG00000144161_ENST00000474234*112254971	intron
2528	ENSG00000169629_ENST00000496537*112433470	UTR5
2531	ENSG00000237753_newTSS*112645607	exon
2532	ENSG00000125538_ENST00000416750*112836702	UTR5
2535	ENSG00000115084_ENST00000498768*113756494	UTR5
2537	ENSG00000125633_ENST00000376300*118013953	intron
2539	ENSG00000226479_newTSS*120223252	UTR5
2541	ENSG00000074054_ENST00000455322*121649373	UTR5
2543	ENSG00000155438_newTSS*121736799	exon
2544	ENSG00000136717_newTSS*127107142	UTR5
2546	ENSG00000136717_ENST00000376113*127106988	UTR5
2548	ENSG00000163161_ENST00000445889*127294040	intron
2550	ENSG00000169967_ENST00000409179*127387812	UTR5
2553	ENSG00000163166_ENST00000436740*127526326	intron
2555	ENSG00000136709_newTSS*127702114	exon
2556	ENSG00000144231_newTSS*127858057	exon
2557	ENSG00000136715_ENST00000450957*128027993	UTR5
2559	ENSG00000136699_ENST00000441135*130181479	intron
2561	ENSG00000136710_ENST00000465315*130342020	intron
2563	ENSG00000152102_newTSS*131093336	UTR5
2565	ENSG00000173272_ENST00000427024*131492274	intron
2567	ENSG00000173272_newTSS*131491996	intron
2569	ENSG00000076003_newTSS*135876329	exon
2570	ENSG00000115866_ENST00000435076*135985409	intron
2572	ENSG00000115866_newTSS*135985781	intron
2573	ENSG00000121966_newTSS*136118045	intron
2575	ENSG00000121964_newTSS*144332439	UTR5
2577	ENSG00000169554_ENST00000419938*144520003	UTR5
2580	ENSG00000169554_ENST00000461784*144517551	intron
2582	ENSG00000169554_ENST00000637591*144517278	exon
2583	ENSG00000169554_ENST00000431672*144517390	exon
2584	ENSG00000115947_ENST00000392857*148020630	UTR5
2587	ENSG00000168288_ENST00000460311*149587627	intron
2588	ENSG00000184898_ENST00000409092*151261719	intron
2589	ENSG00000123609_ENST00000243346*151289591	intron
2590	ENSG00000123609_newTSS*151289755	UTR5
2592	ENSG00000162980_ENST00000295087*151828296	UTR5
2595	ENSG00000115145_newTSS*152175651	UTR5
2597	ENSG00000196504_ENST00000493468*152717328	intron
2599	ENSG00000196504_ENST00000450303*152717775	UTR5
2602	ENSG00000153234_ENST00000424077*156332614	UTR5
2605	ENSG00000115165_ENST00000483929*157443925	intron
2607	ENSG00000196151_ENST00000409124*159286586	UTR5
2609	ENSG00000123636_ENST00000483316*159616355	UTR5
2611	ENSG00000123636_newTSS*159516458	intron
2613	ENSG00000241399_newTSS*159798131	intron
2615	ENSG00000054219_ENST00000471164*159904624	exon
2616	ENSG00000153250_newTSS*160407465	intron
2618	ENSG00000153250_ENST00000474820*160493302	exon
2619	ENSG00000115339_newTSS*165794514	UTR5
2621	ENSG00000123607_ENST00000464374*165953685	exon
2622	ENSG00000138399_ENST00000438035*169573727	UTR5
2624	ENSG00000138382_ENST00000471560*169824805	UTR5
2627	ENSG00000198586_newTSS*171160604	UTR5
2630	ENSG00000198586_ENST00000431350*171160796	UTR5
2633	ENSG00000198586_ENST00000359766*171160437	UTR5
2636	ENSG00000225205_ENST00000444919*172556355	exon
2637	ENSG00000172845_ENST00000640958*173963769	intron
2639	ENSG00000172845_ENST00000462904*173965168	intron
2641	ENSG00000138430_ENST00000428402*174248451	UTR5
2644	ENSG00000138433_newTSS*174395555	exon
2645	ENSG00000115935_ENST00000409891*174597601	UTR5
2648	ENSG00000115935_ENST00000488830*174634517	UTR5
2651	ENSG00000115935_ENST00000469002*174682777	UTR5
2653	ENSG00000115966_ENST00000413123*175168053	UTR5
2656	ENSG00000154518_ENST00000392541*175181604	UTR5
2659	ENSG00000144320_ENST00000392540*176002179	UTR5
2662	ENSG00000116044_ENST00000462023*177264564	intron
2664	ENSG00000116044_ENST00000423513*177263401	intron
2665	ENSG00000180228_ENST00000466165*178451009	exon
2666	ENSG00000187231_newTSS*179264707	UTR5
2668	ENSG00000064989_newTSS*187448094	UTR5
2670	ENSG00000003436_ENST00000409676*187554385	UTR5
2673	ENSG00000128694_newTSS*189762634	UTR5
2676	ENSG00000128699_newTSS*189784228	intron
2677	ENSG00000198130_ENST00000359678*190319714	intron
2678	ENSG00000115415_ENST00000392322*191014042	UTR5
2681	ENSG00000138378_ENST00000409995*191150881	intron
2682	ENSG00000168497_newTSS*191836481	exon
2683	ENSG00000081320_ENST00000263955*196171437	UTR5
2686	ENSG00000119041_ENST00000451088*196799566	exon
2687	ENSG00000065413_ENST00000282272*197310582	intron
2689	ENSG00000115524_ENST00000414174*197434971	intron
2691	ENSG00000144381_ENST00000461097*197499781	intron
2693	ENSG00000162971_newTSS*199955408	exon
2694	ENSG00000155729_ENST00000359878*200509992	UTR5
2697	ENSG00000013441_ENST00000432425*200864574	UTR5
2699	ENSG00000240344_ENST00000409264*200888951	intron
2701	ENSG00000115942_newTSS*200963553	UTR5
2703	ENSG00000155744_newTSS*201071502	UTR5
2706	ENSG00000115993_newTSS*201451364	UTR5
2708	ENSG00000116030_newTSS*202238450	exon
2709	ENSG00000138442_newTSS*202911534	UTR5
2712	ENSG00000114933_ENST00000403263*206086019	UTR5
2714	ENSG00000023228_ENST00000457011*206159321	intron
2715	ENSG00000118263_ENST00000309446*207165860	intron
2717	ENSG00000144401_ENST00000471128*207625164	UTR5
2720	ENSG00000144401_ENST00000458426*207625301	UTR5
2723	ENSG00000178385_newTSS*208025451	UTR5
2725	ENSG00000138413_ENST00000462386*208254993	UTR5
2727	ENSG00000115365_ENST00000233714*210476614	UTR5
2730	ENSG00000138376_newTSS*214809599	UTR5
2732	ENSG00000115425_ENST00000497889*216081708	intron
2734	ENSG00000127837_ENST00000475678*218269966	exon
2735	ENSG00000135926_ENST00000258412*218292463	intron
2736	ENSG00000135913_ENST00000418019*218568228	UTR5
2738	ENSG00000163481_newTSS*218671926	intron
2739	ENSG00000187736_ENST00000481764*219160673	intron
2740	ENSG00000115649_ENST00000451647*219176759	intron
2742	ENSG00000115649_newTSS*219177770	UTR5
2744	ENSG00000198925_ENST00000466217*219229533	intron
2745	ENSG00000127824_newTSS*219253855	intron
2747	ENSG00000123992_ENST00000521459*219387718	intron
2749	ENSG00000123989_newTSS*219543671	UTR5
2751	ENSG00000116106_ENST00000409854*221572212	exon
2752	ENSG00000116120_newTSS*222656023	exon
2753	ENSG00000085449_newTSS*223945153	exon
2754	ENSG00000135919_newTSS*224039157	UTR5
2756	ENSG00000135905_ENST00000409592*224946945	intron
2758	ENSG00000153823_newTSS*229271138	UTR5
2760	ENSG00000153827_ENST00000389045*229921886	UTR5
2763	ENSG00000135899_ENST00000409815*230219874	UTR5
2766	ENSG00000135899_newTSS*230225551	UTR5
2768	ENSG00000115053_ENST00000322723*231464335	intron
2770	ENSG00000156973_ENST00000486044*231781140	UTR5
2773	ENSG00000231682_newTSS*234454485	exon
2774	ENSG00000188042_newTSS*234496907	UTR5
2776	ENSG00000132323_ENST00000463129*238203527	exon
2777	ENSG00000144485_newTSS*238239914	intron
2779	ENSG00000068024_newTSS*239267392	intron
2780	ENSG00000130414_newTSS*240025235	exon
2781	ENSG00000172428_newTSS*240136205	intron
2783	ENSG00000144504_newTSS*240560944	intron
2785	ENSG00000122085_newTSS*241102237	intron
2786	ENSG00000115687_newTSS*241112479	intron
2788	ENSG00000115677_ENST00000310931*241315586	UTR5
2791	ENSG00000115677_ENST00000441124*241315101	UTR5
2794	ENSG00000115677_ENST00000427007*241272761	UTR5
2797	ENSG00000115694_ENST00000405883*241508465	UTR5
2800	ENSG00000176946_newTSS*241636968	exon
2801	ENSG00000168393_ENST00000432348*241686662	exon
2802	ENSG00000072756_ENST00000650755*3126932	UTR5
2804	ENSG00000150995_ENST00000302640*4493347	UTR5
2806	ENSG00000134107_ENST00000467610*4979436	UTR5
2808	ENSG00000134108_ENST00000419534*5122244	UTR5
2810	ENSG00000134077_ENST00000452837*9363034	UTR5
2812	ENSG00000168137_ENST00000431285*9397614	UTR5
2814	ENSG00000163719_ENST00000430020*9649440	UTR5
2816	ENSG00000156983_ENST00000420291*9731728	UTR5
2818	ENSG00000114026_newTSS*9749945	UTR5
2820	ENSG00000114026_ENST00000441094*9750251	UTR5
2822	ENSG00000241553_ENST00000485273*9793026	UTR5
2825	ENSG00000241553_ENST00000397261*9792498	UTR5
2827	ENSG00000171135_ENST00000647897*9890573	UTR5
2829	ENSG00000163703_ENST00000326434*9933821	UTR5
2831	ENSG00000254999_ENST00000530758*10115674	UTR5
2833	ENSG00000134086_ENST00000345392*10141690	UTR5
2835	ENSG00000197548_ENST00000444619*11272321	UTR5
2837	ENSG00000075975_ENST00000411987*12557086	UTR5
2839	ENSG00000170876_ENST00000432444*14124952	UTR5
2841	ENSG00000170860_ENST00000306024*14178816	UTR5
2843	ENSG00000131389_ENST00000613930*14402583	UTR5
2845	ENSG00000154781_ENST00000383794*14651745	UTR5
2847	ENSG00000177463_newTSS*14947584	UTR5
2849	ENSG00000131375_ENST00000253693*15206153	UTR5
2851	ENSG00000144597_ENST00000449565*15427597	UTR5
2853	ENSG00000169814_ENST00000417015*15601706	intron
2855	ENSG00000154814_newTSS*16286274	intron
2856	ENSG00000154814_ENST00000435829*16265163	UTR5
2858	ENSG00000154822_ENST00000615277*16884915	intron
2859	ENSG00000144566_ENST00000273047*19947096	UTR5
2861	ENSG00000144566_ENST00000412966*19947288	UTR5
2863	ENSG00000182247_ENST00000452894*23203021	UTR5
2865	ENSG00000170142_ENST00000481622*23805954	UTR5
2867	ENSG00000174748_ENST00000644684*23917123	UTR5
2870	ENSG00000174738_ENST00000383773*23945285	UTR5
2872	ENSG00000151093_ENST00000420173*25790061	intron
2873	ENSG00000272282_ENST00000606069*27712909	exon
2874	ENSG00000187118_ENST00000495428*28291734	intron
2875	ENSG00000187118_ENST00000423894*28241583	exon
2876	ENSG00000163513_ENST00000359013*30606501	UTR5
2878	ENSG00000163527_ENST00000423527*31532901	UTR5
2880	ENSG00000170293_ENST00000307526*32238678	UTR5
2882	ENSG00000153551_ENST00000454304*32391797	UTR5
2884	ENSG00000182973_ENST00000556853*32685280	UTR5
2886	ENSG00000182973_ENST00000435630*32685164	UTR5
2888	ENSG00000183813_ENST00000330953*32951643	UTR5
2890	ENSG00000170275_ENST00000449224*33113978	UTR5
2892	ENSG00000170248_ENST00000477798*33798570	UTR5
2894	ENSG00000076242_ENST00000442249*36993475	UTR5
2896	ENSG00000144674_ENST00000429018*37243218	UTR5
2898	ENSG00000136059_ENST00000484717*37994127	intron
2899	ENSG00000172936_ENST00000648963*38138617	UTR5
2901	ENSG00000172939_ENST00000311806*38165491	exon
2902	ENSG00000157036_ENST00000489813*38496292	UTR5
2904	ENSG00000157036_ENST00000470291*38496404	exon
2905	ENSG00000114742_ENST00000433841*39052012	UTR5
2907	ENSG00000144659_ENST00000650617*39383369	UTR5
2909	ENSG00000144659_ENST00000642683*39383594	UTR5
2911	ENSG00000168028_ENST00000301821*39406715	UTR5
2913	ENSG00000114784_ENST00000462088*40309706	UTR5
2915	ENSG00000114784_newTSS*40309839	UTR5
2917	ENSG00000188846_ENST00000396203*40457294	UTR5
2919	ENSG00000172888_ENST00000339296*40524877	UTR5
2921	ENSG00000168036_ENST00000644138*41199416	intron
2922	ENSG00000114812_ENST00000325123*42502575	intron
2923	ENSG00000008324_ENST00000011691*42590830	UTR5
2925	ENSG00000114857_ENST00000617821*42600654	UTR5
2927	ENSG00000163788_ENST00000437827*43286512	UTR5
2929	ENSG00000011198_ENST00000644371*43690856	intron
2930	ENSG00000179152_ENST00000342649*44338718	UTR5
2933	ENSG00000186448_ENST00000344387*44625005	intron
2934	ENSG00000169964_ENST00000302392*44861903	UTR5
2936	ENSG00000075914_ENST00000491476*44976198	intron
2937	ENSG00000144791_newTSS*45594112	intron
2938	ENSG00000172215_ENST00000304552*45943396	intron
2939	ENSG00000160796_newTSS*46979685	UTR5
2941	ENSG00000114648_ENST00000232766*47282919	UTR5
2943	ENSG00000076201_ENST00000265562*47381012	UTR5
2945	ENSG00000132153_ENST00000441384*47803110	UTR5
2947	ENSG00000132153_ENST00000457607*47824952	intron
2949	ENSG00000232112_ENST00000477624*48440256	UTR5
2951	ENSG00000213689_ENST00000456089*48466229	UTR5
2954	ENSG00000177479_ENST00000433170*48918820	exon
2955	ENSG00000178467_ENST00000383729*48990208	UTR5
2957	ENSG00000178252_ENST00000452875*49007308	UTR5
2959	ENSG00000178057_ENST00000480392*49022047	UTR5
2962	ENSG00000178057_ENST00000451378*49021593	UTR5
2965	ENSG00000145022_ENST00000497786*49412310	UTR5
2967	ENSG00000164062_ENST00000463995*49674287	UTR5
2970	ENSG00000164068_ENST00000454491*49689537	UTR5
2972	ENSG00000004534_ENST00000425608*49940037	UTR5
2974	ENSG00000003756_ENST00000441305*50088918	UTR5
2976	ENSG00000114353_ENST00000441156*50236152	intron
2978	ENSG00000114395_ENST00000419046*50350809	UTR5
2980	ENSG00000271858_ENST00000607121*50365333	exon
2981	ENSG00000114735_ENST00000448997*50569462	UTR5
2984	ENSG00000114738_ENST00000621469*50617109	intron
2985	ENSG00000145050_ENST00000528157*51385290	UTR5
2987	ENSG00000259956_ENST00000563281*51391284	UTR5
2989	ENSG00000164081_ENST00000415259*51671170	intron
2990	ENSG00000041880_newTSS*51943007	intron
2992	ENSG00000248487_ENST00000273596*51975017	intron
2993	ENSG00000243989_newTSS*51983443	UTR5
2995	ENSG00000023330_ENST00000310271*52198087	UTR5
2997	ENSG00000164088_ENST00000467471*52245849	exon
2998	ENSG00000168237_ENST00000471180*52287792	intron
2999	ENSG00000010322_ENST00000488380*52455573	UTR5
3002	ENSG00000168273_ENST00000307106*52536583	intron
3003	ENSG00000163938_ENST00000462550*52685962	UTR5
3006	ENSG00000114902_ENST00000619898*52706070	intron
3008	ENSG00000163932_ENST00000652449*53161194	UTR5
3011	ENSG00000180376_ENST00000459746*56557170	UTR5
3013	ENSG00000163681_ENST00000659705*57756222	intron
3014	ENSG00000163686_ENST00000478253*58237778	UTR5
3016	ENSG00000163684_newTSS*58306491	UTR5
3019	ENSG00000255154_ENST00000461393*58306491	intron
3021	ENSG00000168297_ENST00000479241*58332881	UTR5
3023	ENSG00000114405_ENST00000232519*62318984	UTR5
3025	ENSG00000163635_ENST00000475897*63967736	intron
3026	ENSG00000163635_newTSS*63912648	exon
3027	ENSG00000144741_ENST00000336733*66220987	UTR5
3029	ENSG00000163605_ENST00000356692*72996805	UTR5
3031	ENSG00000163605_ENST00000495566*72996929	UTR5
3033	ENSG00000083937_ENST00000472024*87227273	UTR5
3035	ENSG00000179021_ENST00000318887*88149958	UTR5
3037	ENSG00000169379_ENST00000478400*93980138	UTR5
3039	ENSG00000178694_ENST00000468555*94062987	UTR5
3041	ENSG00000064225_ENST00000490684*98763302	intron
3042	ENSG00000184220_ENST00000496116*99817836	UTR5
3044	ENSG00000114021_ENST00000478856*100334738	UTR5
3046	ENSG00000114354_ENST00000240851*100709474	UTR5
3049	ENSG00000114354_ENST00000418917*100709330	UTR5
3051	ENSG00000174173_ENST00000309922*101561867	UTR5
3053	ENSG00000081154_ENST00000627393*101574179	UTR5
3055	ENSG00000144815_ENST00000474165*101779204	UTR5
3057	ENSG00000144802_ENST00000326151*101849382	UTR5
3060	ENSG00000114439_ENST00000474137*107522935	UTR5
3062	ENSG00000114439_newTSS*107523093	UTR5
3064	ENSG00000163519_ENST00000295756*108822769	UTR5
3066	ENSG00000153283_ENST00000283285*111542109	UTR5
3069	ENSG00000144827_ENST00000493784*111979009	UTR5
3071	ENSG00000138459_ENST00000261034*112562021	UTR5
3074	ENSG00000163607_ENST00000485330*112990983	UTR5
3076	ENSG00000072858_ENST00000491730*113532508	UTR5
3078	ENSG00000114573_ENST00000475322*113747032	UTR5
3080	ENSG00000178075_ENST00000472384*113838757	UTR5
3083	ENSG00000151576_ENST00000490183*114056725	intron
3084	ENSG00000241490_ENST00000493033*114214312	exon
3085	ENSG00000181847_ENST00000485814*114293935	intron
3087	ENSG00000031081_newTSS*119294562	UTR5
3089	ENSG00000163389_ENST00000647766*119468962	UTR5
3091	ENSG00000113845_ENST00000486418*119498546	UTR5
3093	ENSG00000065518_ENST00000184266*120596327	UTR5
3095	ENSG00000065518_newTSS*120596398	exon
3096	ENSG00000145088_ENST00000451944*121835186	UTR5
3098	ENSG00000121552_ENST00000264474*122325247	UTR5
3100	ENSG00000114023_ENST00000469967*122384175	UTR5
3102	ENSG00000163840_ENST00000296161*122564337	UTR5
3104	ENSG00000173200_ENST00000464300*122577627	UTR5
3106	ENSG00000173193_ENST00000494811*122680838	UTR5
3108	ENSG00000138463_ENST00000261038*122795068	UTR5
3110	ENSG00000121542_ENST00000473494*123201928	UTR5
3112	ENSG00000114491_ENST00000628619*124730432	UTR5
3114	ENSG00000159685_ENST00000514908*126704239	UTR5
3116	ENSG00000114626_ENST00000453791*127672935	UTR5
3118	ENSG00000058262_ENST00000243253*128052365	intron
3119	ENSG00000132394_newTSS*128153482	UTR5
3121	ENSG00000075785_ENST00000482525*128726126	UTR5
3123	ENSG00000177646_ENST00000515429*128879595	exon
3124	ENSG00000169704_newTSS*129060771	UTR5
3126	ENSG00000181789_ENST00000513965*129249605	UTR5
3128	ENSG00000183624_ENST00000383463*129278828	UTR5
3130	ENSG00000183624_ENST00000509551*129278927	intron
3131	ENSG00000017260_ENST00000533801*130893973	intron
3133	ENSG00000198585_ENST00000502852*131381732	UTR5
3135	ENSG00000081307_ENST00000494238*132660319	UTR5
3138	ENSG00000091527_ENST00000431519*133573888	UTR5
3140	ENSG00000144867_newTSS*133805760	UTR5
3142	ENSG00000182923_ENST00000504013*134486008	UTR5
3144	ENSG00000182923_ENST00000512894*134486116	UTR5
3147	ENSG00000114054_ENST00000490504*136250339	UTR5
3149	ENSG00000158092_ENST00000288986*136862207	UTR5
3151	ENSG00000114098_ENST00000471453*138187481	UTR5
3153	ENSG00000114098_ENST00000358441*138187280	UTR5
3155	ENSG00000158234_ENST00000393034*138608999	intron
3157	ENSG00000158234_ENST00000393035*138608733	UTR5
3159	ENSG00000175110_ENST00000310776*139343981	intron
3161	ENSG00000114120_ENST00000502756*140941829	UTR5
3163	ENSG00000155893_ENST00000502783*141231767	intron
3164	ENSG00000177311_ENST00000510338*141402284	intron
3165	ENSG00000114125_ENST00000477393*141738248	UTR5
3167	ENSG00000069849_ENST00000286371*141876577	intron
3168	ENSG00000163714_ENST00000461591*143001528	intron
3170	ENSG00000175040_ENST00000309575*143119770	UTR5
3172	ENSG00000181744_newTSS*143971993	UTR5
3174	ENSG00000163754_ENST00000478067*148991467	UTR5
3176	ENSG00000163755_ENST00000486530*149129637	UTR5
3178	ENSG00000082996_ENST00000467977*149813155	UTR5
3180	ENSG00000196428_newTSS*150408619	UTR5
3182	ENSG00000144895_ENST00000406576*150546678	exon
3183	ENSG00000198843_ENST00000471696*150603243	intron
3184	ENSG00000152601_ENST00000495875*152268810	UTR5
3187	ENSG00000152601_newTSS*152269221	UTR5
3190	ENSG00000152601_ENST00000459747*152269002	UTR5
3193	ENSG00000163655_newTSS*155870650	UTR5
3195	ENSG00000163659_ENST00000295924*156674510	UTR5
3198	ENSG00000174891_ENST00000464171*158110072	UTR5
3201	ENSG00000168827_ENST00000264263*158644515	UTR5
3203	ENSG00000118855_ENST00000264266*158802031	intron
3205	ENSG00000113810_ENST00000490207*160399617	UTR5
3208	ENSG00000169251_ENST00000472947*161221265	UTR5
3211	ENSG00000085274_ENST00000602751*169773370	UTR5
3213	ENSG00000008952_ENST00000337002*169966713	exon
3214	ENSG00000173890_ENST00000482813*170038082	UTR5
3216	ENSG00000136603_ENST00000476188*170357681	exon
3217	ENSG00000121864_ENST00000491818*179323030	UTR5
3219	ENSG00000171109_ENST00000357390*179347708	UTR5
3221	ENSG00000136518_ENST00000494843*179562909	UTR5
3223	ENSG00000136521_ENST00000259037*179604717	UTR5
3225	ENSG00000058056_ENST00000482333*179653039	UTR5
3227	ENSG00000163728_ENST00000412756*180602162	UTR5
3229	ENSG00000114416_ENST00000357559*180912640	UTR5
3232	ENSG00000058063_ENST00000323116*182793503	UTR5
3234	ENSG00000114796_ENST00000461813*183635609	UTR5
3236	ENSG00000145191_ENST00000648890*184135314	UTR5
3238	ENSG00000161203_ENST00000427072*184174796	UTR5
3240	ENSG00000161204_ENST00000466416*184186120	UTR5
3242	ENSG00000175166_ENST00000492191*184299203	UTR5
3244	ENSG00000114867_ENST00000350481*184314512	UTR5
3246	ENSG00000175182_ENST00000340957*184335925	UTR5
3248	ENSG00000163882_ENST00000443489*184363326	UTR5
3251	ENSG00000156931_ENST00000422105*184812143	UTR5
3253	ENSG00000073803_ENST00000424227*185282942	UTR5
3255	ENSG00000163904_ENST00000458551*185586265	intron
3257	ENSG00000090520_ENST00000265028*186570614	UTR5
3259	ENSG00000156976_ENST00000491473*186783539	UTR5
3261	ENSG00000073849_ENST00000487031*186930504	UTR5
3263	ENSG00000073849_ENST00000446170*187025443	intron
3264	ENSG00000073849_ENST00000448044*187021849	intron
3265	ENSG00000136514_ENST00000259030*187368384	UTR5
3267	ENSG00000145012_newTSS*188154140	intron
3268	ENSG00000145012_ENST00000414139*188153841	intron
3269	ENSG00000188001_newTSS*189121264	intron
3270	ENSG00000196083_ENST00000422625*190514050	UTR5
3272	ENSG00000152492_ENST00000392455*191329294	UTR5
3274	ENSG00000152492_newTSS*191329203	UTR5
3276	ENSG00000198836_ENST00000644841*193593160	UTR5
3278	ENSG00000174004_ENST00000461791*196639693	UTR5
3280	ENSG00000163964_ENST00000296333*196712296	intron
3281	ENSG00000163964_newTSS*196712018	intron
3282	ENSG00000180370_ENST00000327134*196739856	UTR5
3284	ENSG00000180370_newTSS*196740015	UTR5
3286	ENSG00000119231_ENST00000323460*196867861	UTR5
3288	ENSG00000270170_ENST00000602845*196942673	UTR5
3290	ENSG00000122068_ENST00000241502*197749792	intron
3292	ENSG00000186001_ENST00000414675*197791234	UTR5
3294	ENSG00000182899_ENST00000496582*197950189	UTR5
3296	ENSG00000113851_ENST00000424814*3179624	exon
3297	ENSG00000144455_newTSS*4467154	exon
3298	ENSG00000070950_ENST00000415439*8963335	exon
3299	ENSG00000134072_newTSS*9769867	UTR5
3301	ENSG00000171148_ENST00000492635*9792316	UTR5
3304	ENSG00000171148_newTSS*9792550	UTR5
3307	ENSG00000156990_ENST00000424438*9843900	intron
3309	ENSG00000125037_newTSS*9986679	UTR5
3311	ENSG00000157020_ENST00000397117*10320987	intron
3313	ENSG00000144560_ENST00000430365*11643805	intron
3315	ENSG00000144559_ENST00000444133*11846763	UTR5
3317	ENSG00000132155_ENST00000423275*12664024	UTR5
3319	ENSG00000144713_ENST00000396953*12841459	UTR5
3322	ENSG00000132182_newTSS*13420084	exon
3323	ENSG00000163528_newTSS*14124677	UTR5
3325	ENSG00000154767_ENST00000476581*14178468	intron
3327	ENSG00000225733_newTSS*14948020	exon
3328	ENSG00000131368_ENST00000449354*15065145	exon
3329	ENSG00000131381_newTSS*15099077	UTR5
3331	ENSG00000131370_newTSS*15304248	intron
3333	ENSG00000206562_ENST00000443029*15427403	UTR5
3336	ENSG00000131373_ENST00000472857*15601414	exon
3337	ENSG00000154813_newTSS*16264833	exon
3338	ENSG00000131378_ENST00000334133*16513571	UTR5
3341	ENSG00000131374_ENST00000497531*17742484	UTR5
3344	ENSG00000182568_newTSS*18444685	UTR5
3347	ENSG00000197885_ENST00000415901*23916847	UTR5
3350	ENSG00000151092_ENST00000308710*25783340	intron
3352	ENSG00000033867_ENST00000454389*27484260	UTR5
3354	ENSG00000163508_newTSS*27721803	intron
3356	ENSG00000163512_ENST00000295748*28348690	UTR5
3358	ENSG00000163512_ENST00000463512*28348869	UTR5
3360	ENSG00000091317_ENST00000495177*32502676	exon
3361	ENSG00000144635_newTSS*32570723	exon
3362	ENSG00000170266_ENST00000464355*33097042	exon
3363	ENSG00000170266_newTSS*33096718	intron
3365	ENSG00000163539_ENST00000359576*33718121	UTR5
3367	ENSG00000168016_ENST00000463764*36908401	intron
3369	ENSG00000168016_newTSS*36944899	UTR5
3371	ENSG00000168016_ENST00000646897*36944792	exon
3372	ENSG00000178567_newTSS*36992992	exon
3373	ENSG00000093167_ENST00000490597*37176156	UTR5
3376	ENSG00000187091_newTSS*38024339	intron
3378	ENSG00000060971_ENST00000447223*38136933	exon
3379	ENSG00000114745_ENST00000470910*39107521	exon
3380	ENSG00000144655_ENST00000273153*39153449	UTR5
3383	ENSG00000168329_newTSS*39279952	intron
3384	ENSG00000280739_ENST00000628298*40309399	exon
3385	ENSG00000223797_newTSS*40453121	intron
3387	ENSG00000168038_ENST00000420927*41961957	UTR5
3390	ENSG00000093183_ENST00000493107*42581855	UTR5
3393	ENSG00000093183_ENST00000456515*42582195	UTR5
3396	ENSG00000181061_ENST00000452906*42804362	UTR5
3399	ENSG00000144647_newTSS*43105945	UTR5
3401	ENSG00000163807_newTSS*44761508	exon
3402	ENSG00000163812_newTSS*44976031	UTR5
3404	ENSG00000163818_newTSS*45842014	intron
3406	ENSG00000163820_newTSS*45995729	UTR5
3408	ENSG00000160799_ENST00000494655*46976638	exon
3409	ENSG00000160799_ENST00000604164*46976323	intron
3411	ENSG00000181555_newTSS*47037827	intron
3412	ENSG00000114650_newTSS*47475751	intron
3413	ENSG00000163832_newTSS*47513557	exon
3414	ENSG00000173473_newTSS*47781720	intron
3416	ENSG00000047849_ENST00000395734*48088779	UTR5
3419	ENSG00000172113_ENST00000447724*48301299	intron
3421	ENSG00000164054_ENST00000497863*48473011	intron
3423	ENSG00000164054_ENST00000443308*48504022	intron
3425	ENSG00000164054_newTSS*48479174	intron
3426	ENSG00000010256_ENST00000415995*48609575	exon
3427	ENSG00000225697_newTSS*48635382	exon
3428	ENSG00000213672_ENST00000439518*48685762	intron
3430	ENSG00000068745_ENST00000413654*48717082	UTR5
3433	ENSG00000114302_ENST00000454963*48847723	UTR5
3435	ENSG00000114302_newTSS*48847593	exon
3436	ENSG00000178537_newTSS*48898758	exon
3437	ENSG00000221883_newTSS*48918655	exon
3438	ENSG00000178149_newTSS*49018468	intron
3440	ENSG00000178035_newTSS*49029254	exon
3441	ENSG00000198218_newTSS*49093930	UTR5
3444	ENSG00000172053_newTSS*49104627	intron
3446	ENSG00000172046_newTSS*49120707	intron
3447	ENSG00000177352_newTSS*49166264	intron
3448	ENSG00000114316_ENST00000486549*49339927	intron
3450	ENSG00000067560_ENST00000454011*49411821	UTR5
3452	ENSG00000067560_newTSS*49411989	UTR5
3454	ENSG00000173540_newTSS*49723833	UTR5
3457	ENSG00000176095_newTSS*49786442	UTR5
3460	ENSG00000182179_newTSS*49813800	UTR5
3462	ENSG00000164077_ENST00000483022*49929706	exon
3463	ENSG00000214706_ENST00000414734*50292309	exon
3464	ENSG00000243477_newTSS*50299217	UTR5
3466	ENSG00000114383_ENST00000462137*50328109	UTR5
3468	ENSG00000068028_newTSS*50340735	exon
3469	ENSG00000068028_ENST00000359365*50340876	UTR5
3471	ENSG00000068028_ENST00000395126*50338182	intron
3473	ENSG00000114388_ENST00000429366*50350650	exon
3474	ENSG00000126062_newTSS*50359368	UTR5
3476	ENSG00000114737_ENST00000491847*50611690	UTR5
3478	ENSG00000145041_newTSS*51499902	UTR5
3480	ENSG00000114767_newTSS*51941803	exon
3481	ENSG00000114779_ENST00000461108*51973963	intron
3482	ENSG00000162244_newTSS*51994996	intron
3484	ENSG00000247596_newTSS*52239006	exon
3485	ENSG00000164091_ENST00000296490*52278573	UTR5
3488	ENSG00000164091_ENST00000469000*52278257	intron
3490	ENSG00000163939_ENST00000394830*52685777	UTR5
3492	ENSG00000016864_ENST00000487642*52705632	UTR5
3495	ENSG00000114904_ENST00000461689*52770825	UTR5
3497	ENSG00000213533_newTSS*52897466	UTR5
3499	ENSG00000163935_newTSS*53045896	UTR5
3502	ENSG00000163931_ENST00000469678*53255903	exon
3503	ENSG00000272886_newTSS*53347405	intron
3505	ENSG00000113811_ENST00000487571*53891768	intron
3506	ENSG00000163946_newTSS*56683110	UTR5
3508	ENSG00000163947_newTSS*56916338	intron
3510	ENSG00000168374_ENST00000496292*57597232	UTR5
3513	ENSG00000174839_newTSS*57692969	exon
3514	ENSG00000168291_newTSS*58433761	intron
3516	ENSG00000189283_ENST00000466788*60080790	intron
3518	ENSG00000163634_ENST00000498422*63863701	intron
3520	ENSG00000163636_ENST00000476464*64023368	intron
3522	ENSG00000172340_newTSS*67654504	exon
3523	ENSG00000163378_ENST00000295571*69013573	UTR5
3526	ENSG00000144747_newTSS*69052181	UTR5
3528	ENSG00000114541_ENST00000497475*69200431	intron
3530	ENSG00000114861_ENST00000497355*71130498	intron
3532	ENSG00000114861_ENST00000614176*71064851	intron
3534	ENSG00000114861_newTSS*71583573	UTR5
3537	ENSG00000114861_ENST00000647614*71305876	intron
3538	ENSG00000163421_ENST00000295619*71784972	exon
3539	ENSG00000241163_ENST00000488545*72100789	intron
3541	ENSG00000241163_ENST00000498432*72100300	intron
3543	ENSG00000144736_ENST00000444040*72848310	intron
3545	ENSG00000227124_ENST00000491507*75785441	UTR5
3547	ENSG00000163320_ENST00000474441*88058848	UTR5
3550	ENSG00000269028_newTSS*96618082	UTR5
3552	ENSG00000170854_newTSS*97972337	UTR5
3555	ENSG00000080822_ENST00000507944*98522755	intron
3557	ENSG00000080819_newTSS*98593539	UTR5
3559	ENSG00000154174_newTSS*100400913	exon
3560	ENSG00000138468_newTSS*101513092	exon
3561	ENSG00000066422_newTSS*101677000	UTR5
3563	ENSG00000114391_newTSS*101686549	exon
3564	ENSG00000114423_ENST00000642907*105868876	intron
3566	ENSG00000196776_ENST00000361309*108090868	exon
3567	ENSG00000114446_ENST00000492106*108222310	exon
3568	ENSG00000144848_ENST00000465980*112561514	intron
3570	ENSG00000144848_ENST00000488910*112561739	UTR5
3573	ENSG00000163608_ENST00000494891*113019544	exon
3574	ENSG00000163611_newTSS*113515042	UTR5
3577	ENSG00000176542_newTSS*113696520	UTR5
3579	ENSG00000121579_ENST00000616174*113746109	UTR5
3581	ENSG00000181722_newTSS*115100195	intron
3583	ENSG00000176142_ENST00000486159*119463478	UTR5
3586	ENSG00000138495_ENST00000484810*119677265	exon
3587	ENSG00000082701_newTSS*120094224	UTR5
3589	ENSG00000163428_newTSS*120349225	exon
3590	ENSG00000180353_newTSS*121660820	UTR5
3592	ENSG00000160124_newTSS*122383162	intron
3594	ENSG00000114030_newTSS*122514792	UTR5
3597	ENSG00000169087_ENST00000467643*122793616	intron
3599	ENSG00000175455_ENST00000463996*123961146	exon
3600	ENSG00000114520_newTSS*125520047	exon
3601	ENSG00000114544_ENST00000346785*126084168	UTR5
3604	ENSG00000163870_ENST00000469111*127590611	UTR5
3607	ENSG00000163870_newTSS*127590412	UTR5
3610	ENSG00000175792_newTSS*128123713	intron
3612	ENSG00000163902_ENST00000497415*128650738	intron
3614	ENSG00000240682_ENST00000485703*129160979	UTR5
3616	ENSG00000169714_ENST00000502372*129183775	UTR5
3619	ENSG00000184897_newTSS*129316195	UTR5
3621	ENSG00000129071_ENST00000509828*129439788	exon
3622	ENSG00000004399_newTSS*129606597	exon
3623	ENSG00000196455_newTSS*130746695	UTR5
3625	ENSG00000034533_ENST00000514044*131026663	UTR5
3628	ENSG00000114686_ENST00000510154*131502874	exon
3629	ENSG00000113971_newTSS*132722319	exon
3630	ENSG00000163781_ENST00000260810*133661788	UTR5
3632	ENSG00000129055_newTSS*134485542	UTR5
3635	ENSG00000174579_newTSS*136196180	UTR5
3638	ENSG00000118007_newTSS*136752257	UTR5
3640	ENSG00000239213_ENST00000661609*136861918	exon
3641	ENSG00000051382_newTSS*138834782	UTR5
3643	ENSG00000184432_ENST00000510181*139389530	intron
3645	ENSG00000114126_ENST00000494358*142149351	UTR5
3647	ENSG00000175066_ENST00000466685*142225415	exon
3648	ENSG00000114127_ENST00000392981*142447874	exon
3649	ENSG00000181804_newTSS*143848376	UTR5
3651	ENSG00000188313_ENST00000493432*146544467	UTR5
3653	ENSG00000188313_ENST00000342435*146544584	UTR5
3655	ENSG00000071794_ENST00000392912*149086423	UTR5
3657	ENSG00000114744_newTSS*149752377	intron
3659	ENSG00000070087_ENST00000498169*149970808	intron
3661	ENSG00000120742_ENST00000239944*150546257	UTR5
3663	ENSG00000181788_ENST00000312960*150762948	UTR5
3666	ENSG00000174946_newTSS*151203105	UTR5
3668	ENSG00000174953_ENST00000329463*154324353	exon
3669	ENSG00000169359_newTSS*155854294	UTR5
3671	ENSG00000114850_ENST00000467733*156554961	exon
3672	ENSG00000243926_ENST00000492937*156674287	exon
3673	ENSG00000163660_ENST00000470121*157159997	exon
3674	ENSG00000079257_newTSS*158672504	UTR5
[truncated: 7,019 more rows]
