# Supplementary material for: CamoTSS: analysis of alternative transcription start sites for cellular phenotypes and regulatory patterns from 5' scRNA-seq data
Source: Nat Commun. 2023 Nov 9;14:7240. doi: 10.1038/s41467-023-42636-1 (PMC10636040; doi:10.1038/s41467-023-42636-1)
Supplement: Supplementary file 12 — Source Data [file 41467_2023_42636_MOESM12_ESM.zip › Fig3B_RNA_reso_1_roc.csv]

	y_ture	y_positive_score
0	0	0.24565424178205258
1	0	0.13215295741951588
2	0	0.16243569601048077
3	0	0.2175829750444047
4	0	0.19289349088426477
5	0	0.11168299314611495
6	0	0.5452400443513824
7	0	0.12536447838046902
8	0	0.12457306159507887
9	0	0.2805905626689942
10	1	0.5755774284682122
11	0	0.20479126481702087
12	0	0.19019156049584715
13	0	0.1315519957612962
14	0	0.34591170439449814
15	0	0.17169304488763867
16	0	0.07826563628996779
17	0	0.26710522334997766
18	0	0.18020281326955662
19	0	0.165700827663211
20	0	0.12849831451051433
21	0	0.14379003710335903
22	0	0.08684902131395807
23	0	0.07670083139210734
24	0	0.3262922856670551
25	0	0.1735705671356409
26	1	0.2218443824160383
27	0	0.4465467549113015
28	0	0.24197388075768192
29	0	0.28044499246881405
30	0	0.16721984518838362
31	0	0.17785574264039
32	0	0.05461700093350827
33	0	0.11208120809187791
34	0	0.42849339175565
35	0	0.6075258470171382
36	1	0.15026156576024627
37	0	0.27960393698933955
38	0	0.2844696527682411
39	0	0.16262989200053576
40	0	0.2349645283831974
41	0	0.19389832921481137
42	0	0.40872918719433765
43	0	0.245701093457833
44	0	0.40455966822934636
45	0	0.13401086847016105
46	0	0.23723946457356954
47	0	0.15606699020630405
48	1	0.7490770839553276
49	0	0.11940249481984361
50	0	0.3727604013348602
51	1	0.38578516305987814
52	0	0.07944164843494098
53	0	0.3345877977151701
54	0	0.435471404710653
55	0	0.1441814630110034
56	0	0.0816850803839474
57	0	0.35408133072842324
58	0	0.11902540768014586
59	0	0.2011450729429626
60	1	0.22052548365608704
61	0	0.6011423499080734
62	0	0.2920842786244472
63	0	0.25723804238401826
64	0	0.16277524879207708
65	0	0.04551976000079143
66	0	0.33033384710119273
67	0	0.19821196066338762
68	0	0.38544003593616377
69	0	0.2106495418731049
70	0	0.27633910975289067
71	0	0.1700165600519842
72	0	0.145299651477096
73	0	0.04865190600024245
74	0	0.3508703021236769
75	0	0.04593679992294817
76	0	0.14164278925237675
77	0	0.0709173338760864
78	0	0.26096460815913775
79	0	0.11765341644379286
80	0	0.07415788657753371
81	0	0.24422583916777094
82	0	0.5818330730636022
83	1	0.5985392156671387
84	0	0.21362413972490252
85	0	0.3127831273472231
86	0	0.4159770962461049
87	0	0.30770137254056684
88	0	0.20685840971423225
89	0	0.17594131438431984
90	1	0.6527006600944444
91	0	0.20806647427961467
92	0	0.13724841653570521
93	0	0.3976051874188518
94	0	0.2637360923479189
95	1	0.17030777856479093
96	0	0.1335907182806165
97	0	0.334609292345445
98	0	0.13547162459648007
99	0	0.30431064307816663
100	0	0.14236434284782828
101	0	0.12858105580361923
102	0	0.2897103341658199
103	1	0.3714835235482828
104	0	0.09714459623513653
105	0	0.27867235435861476
106	0	0.3538265942872667
107	0	0.4317513532808477
108	0	0.2811844051108152
109	0	0.17084911227201646
110	0	0.2877428387260292
111	0	0.07988139028590832
112	0	0.10415345922676754
113	0	0.3614858531920174
114	0	0.05027298865612146
115	0	0.26718382313434497
116	1	0.1448349077797362
117	0	0.3135914914540727
118	0	0.1836232155577914
119	0	0.23390568506157966
120	0	0.41968095077605544
121	0	0.14646071330523702
122	0	0.2347882280097964
123	0	0.8136354344620773
124	0	0.4185964491835627
125	0	0.11096716802712234
126	0	0.23730627171554222
127	0	0.5007096955196056
128	0	0.11654899055392977
129	0	0.2402948695436357
130	0	0.14675941560544234
131	1	0.6098291504192965
132	0	0.11862862276742754
133	0	0.06675187601224519
134	0	0.07444795875307492
135	0	0.1319147058336053
136	0	0.13107752795127883
137	0	0.07608993263503772
138	0	0.4066639009150093
139	0	0.21643027705292492
140	0	0.05455933549219807
141	0	0.5009834152110245
142	1	0.5892184211457945
143	0	0.12476867348422933
144	0	0.19399835340815197
145	0	0.3240341637199078
146	0	0.24756861255909984
147	0	0.15209307561202098
148	0	0.12631797477629209
149	0	0.3830750420108832
150	0	0.33061155880469995
151	0	0.2810925707458358
152	0	0.11388306580359482
153	0	0.2204068149890046
154	0	0.41034489570291444
155	0	0.21366431940422018
156	0	0.18075136233474334
157	0	0.06661435170293849
158	1	0.2141872172572743
159	0	0.08086173089398765
160	0	0.28899635235499815
161	0	0.19447364972734216
162	0	0.18172740592280368
163	0	0.034173443900610445
164	0	0.10608576819730407
165	0	0.3369446682769642
166	0	0.02246526619888667
167	0	0.13865560278065955
168	0	0.3514080125666958
169	0	0.33107464469794956
170	0	0.10703030606405577
171	0	0.3876873616615442
172	0	0.06659473497903662
173	0	0.12512894081042966
174	0	0.2086681336490481
175	0	0.25963541200651763
176	0	0.30306692100522625
177	0	0.3464498685555967
178	0	0.4570507619271709
179	0	0.4531805562280309
180	0	0.3704963813532058
181	0	0.15093504321932524
182	0	0.34367908184375584
183	0	0.23195301341960692
184	0	0.23631642434856281
185	0	0.37285846400509487
186	0	0.31570021459665853
187	1	0.6696321537549791
188	0	0.4205800612575417
189	0	0.19009618755452046
190	0	0.19437498666841915
191	0	0.1938293424297079
192	0	0.19807556797258968
193	0	0.37320074884386933
194	0	0.11897277692218132
195	0	0.13665982561742532
196	0	0.31909397803802114
197	0	0.26164447793332485
198	0	0.6422508966355989
199	1	0.5314696479509803
200	0	0.12501018910626208
201	0	0.13955652172953814
202	0	0.6058110279547522
203	0	0.06167541273043323
204	0	0.1902959421883295
205	0	0.25451312948671545
206	0	0.1611757397349369
207	0	0.16046605546568143
208	0	0.05549576476269666
209	0	0.2951655224301756
210	0	0.1786940736247024
211	0	0.4093201385106511
212	0	0.056466547489811066
213	0	0.17645942169158296
214	0	0.29998183010832086
215	0	0.11210313790861387
216	0	0.10243008262610304
217	0	0.4052687382519949
218	0	0.17472417270210006
219	0	0.14997777996779565
220	0	0.10728588599111323
221	0	0.22789005440587098
222	0	0.19269180179424464
223	0	0.12898560448309696
224	0	0.16445401471830792
225	0	0.2673545110894961
226	0	0.3919530580973547
227	0	0.21342909534463889
228	0	0.1140725270905107
229	0	0.3481163590179368
230	0	0.4237073443312123
231	0	0.24137985279801963
232	0	0.1911050539012463
233	0	0.24024238753192292
234	0	0.2730031153304907
235	0	0.2800150764312075
236	0	0.3479088615776625
237	0	0.3088421601737976
238	0	0.6353572308601474
239	0	0.15556716870840165
240	0	0.2849257151088231
241	1	0.25764500757551123
242	0	0.25040907746016583
243	1	0.2670125614150221
244	0	0.08289609025404963
245	0	0.29864034578196663
246	0	0.33678151673462936
247	0	0.22246329058770678
248	0	0.5158663254029946
249	0	0.16383706395322267
250	0	0.1532585052987862
251	0	0.20849597420862453
252	0	0.14282788916211475
253	0	0.3283724757952438
254	0	0.09665769419688489
255	0	0.28951976162378196
256	0	0.11096871235984909
257	0	0.29050171303463823
258	0	0.4572982383892705
259	0	0.33061691509002733
260	0	0.20913248703263881
261	0	0.1664987572261325
262	0	0.4228549506593078
263	0	0.15410269208905655
264	0	0.09647900575959148
265	0	0.12438397489991083
266	0	0.30163889260231525
267	0	0.15988620400215728
268	0	0.521207939306708
269	0	0.12978035386463596
270	1	0.4129013713465607
271	0	0.08018301922587308
272	0	0.10416214296182415
273	0	0.22716140599928006
274	0	0.13056903910766604
275	0	0.21493233051480845
276	0	0.3077599612124856
277	0	0.27038125128129553
278	0	0.1853170369324049
279	1	0.5931224446087681
280	0	0.41028249295895214
281	0	0.28657431098717034
282	0	0.30841133250370967
283	0	0.09436623133285275
284	0	0.10462911223908934
285	0	0.05362369120257871
286	0	0.24178113560454692
287	1	0.24365296234139633
288	0	0.19894969709881508
289	0	0.35929853231455045
290	0	0.22778812715610644
291	0	0.11276765490417585
292	1	0.9092431802817804
293	0	0.5967477014980275
294	1	0.9632667654687932
295	1	0.8499240062639195
296	1	0.8469964814364863
297	1	0.8405296071900952
298	1	0.8617252443955855
299	1	0.8915685783203239
300	1	0.9233368615182329
301	1	0.8334139377278837
302	1	0.9062813197486799
303	1	0.8456188596868937
304	1	0.8423244761742955
305	1	0.716862127210473
306	1	0.8827645790900812
307	1	0.9318215653812947
308	1	0.7188146512593019
309	1	0.881141149950731
310	1	0.9477043101379892
311	1	0.942764715057018
312	1	0.7446738958776469
313	1	0.6282095762122805
314	1	0.9561726297204503
315	1	0.6962026442630335
316	1	0.9151984059797115
317	1	0.9518834143268292
318	1	0.8660076452959008
319	1	0.8842017516930917
320	1	0.9083132928788598
321	1	0.9203205421850817
322	1	0.8695840232711979
323	1	0.7218901773746381
324	1	0.9110470009239877
325	1	0.8504414910054254
326	1	0.8938829491475571
327	1	0.7853348505055634
328	1	0.5457259726792136
329	1	0.874414979114529
330	1	0.6334267958486279
331	1	0.953064570830183
332	1	0.8122428848925652
333	1	0.650503936191892
334	1	0.9339709340145966
335	1	0.8856191495822441
336	1	0.8224975625868245
337	1	0.905795518843492
338	1	0.8384079771658688
339	1	0.6499119873504646
340	1	0.9169222899451273
341	1	0.8948770475257147
342	1	0.8022362940133662
343	1	0.9363942073421057
344	1	0.8889691635633741
345	1	0.8655729678331286
346	1	0.957534272118907
347	1	0.9331374097510086
348	1	0.946109353100248
349	1	0.9133093198851416
350	1	0.8551829892416268
351	1	0.9345033104097964
352	1	0.8348683527270164
353	1	0.8673562667985019
354	1	0.8253585649748161
355	1	0.8785354851025166
356	1	0.8574931325971161
357	1	0.8758187024824754
358	1	0.86862910451179
359	1	0.8894055075293309
360	1	0.8068786760171542
361	1	0.9009618817083048
362	1	0.7090754436164692
363	1	0.5011921480972513
364	1	0.8382099821982772
365	1	0.8820509893525345
366	1	0.948658129527341
367	1	0.8508384975666303
368	1	0.6799199660068415
369	1	0.5591891536497906
370	1	0.9540725928294749
371	1	0.9288801255218856
372	1	0.8423736164205716
373	1	0.872946614670905
374	1	0.9401957814069656
375	1	0.9640698268697666
376	1	0.6616795067464353
377	1	0.9028097840974864
378	1	0.7533952166781973
379	1	0.8915616559707465
380	1	0.7814135561738397
381	1	0.8904761140973843
382	1	0.9759344414980501
383	0	0.26299946826518394
384	1	0.3780321273073616
385	0	0.35903177123995145
386	0	0.17683709492167501
387	0	0.47422177766205104
388	0	0.33642523635220306
389	0	0.2722923594280171
390	0	0.2574813067993537
391	0	0.2861324601539282
392	0	0.32262457782784154
393	0	0.38774571978491135
394	0	0.13058077541851723
395	0	0.3519302505162167
396	1	0.5753918329184049
397	0	0.17628027565694743
398	0	0.30413641199398006
399	1	0.5453192691391943
400	0	0.48227238911364606
401	0	0.3600390286867164
402	0	0.47394021500619127
403	1	0.20837024756656625
404	0	0.47494487629996224
405	0	0.2501356247105857
406	0	0.42392201312569944
407	0	0.27478136157483857
408	0	0.5111727626681948
409	1	0.4896189207534866
410	0	0.2718450320780647
411	0	0.4265434370800159
412	1	0.6373778166973131
413	1	0.4882999755556988
414	0	0.11125168208013976
415	0	0.24997462816758828
416	1	0.28500232463454905
417	0	0.2635925105085542
418	0	0.19451258710584302
419	1	0.5569123547136215
420	1	0.570426282337913
421	0	0.48665175254834925
422	0	0.27936979660659833
423	0	0.34529503321386734
424	1	0.3267637663818198
425	0	0.37449797955004754
426	1	0.6690874347215667
427	0	0.3840454636070277
428	1	0.553600972977926
429	0	0.0940618188007791
430	0	0.39675583280392035
431	0	0.16932088572741036
432	0	0.2739967647144689
433	0	0.2593059008999626
434	0	0.27843004823684186
435	1	0.7486823627864323
436	1	0.6863941682991892
437	1	0.4877518411915644
438	1	0.7746921801620094
439	1	0.5246960470810366
440	0	0.34453677177743797
441	0	0.35084571370820916
442	1	0.8559027979534234
443	1	0.8176326770117143
444	1	0.7661691821579458
445	0	0.25529454281523845
446	1	0.6663609657747499
447	1	0.6003451510647214
448	0	0.5335162351153552
449	1	0.4593499216808192
450	1	0.32474485690832106
451	1	0.4272810211838226
452	1	0.7611794005986858
453	1	0.5486493434372348
454	0	0.4090131797877908
455	1	0.5514485282391798
456	1	0.6424441898455935
457	1	0.545889828568752
458	0	0.2904895083102046
459	0	0.3851251047241329
460	1	0.6523810408073866
461	1	0.526655849154377
462	1	0.417545931020985
463	1	0.7617662572775421
464	1	0.61480810226953
465	1	0.22637687566128145
466	1	0.42020627523804793
467	1	0.34567952649475275
468	0	0.5203804351808409
469	0	0.3696609201258019
470	1	0.46776422521490246
471	0	0.33794539407949925
472	1	0.5958387393808737
473	1	0.5754891172577379
474	1	0.6107639922727417
475	0	0.45176658718760665
476	1	0.7105984305055586
477	1	0.2864794651956326
478	1	0.3879672229465778
479	1	0.7999001775838384
480	1	0.4294169224970811
481	0	0.550545773899197
482	1	0.8990854709934734
483	1	0.3168116382715615
484	0	0.4845942807313449
485	1	0.8153898352160018
486	1	0.8849046568672437
487	1	0.5569562628373721
488	1	0.5676968999416867
489	1	0.4459130034797374
490	1	0.47754404332302436
491	1	0.4599517798891206
492	0	0.47145742944330277
493	1	0.33315950766515534
494	1	0.3907090691984398
495	1	0.1997243711683845
496	0	0.5580609295801511
497	1	0.6547336225973861
498	0	0.1299802615017691
499	1	0.7162094599891533
500	1	0.3562452927351449
501	1	0.5572517262445081
502	1	0.5965220367759818
503	1	0.5536383379758386
504	1	0.612708572844421
505	1	0.5440926592841459
506	1	0.6436446855718845
507	1	0.7163781092230641
508	0	0.46020562133000575
509	1	0.2502754259319845
510	0	0.42105650770681113
511	1	0.5399265796687741
512	1	0.499850196632967
513	1	0.6886780594275543
514	0	0.6084055342412008
515	1	0.43531378172731683
516	1	0.4441942593720344
517	0	0.5127018331602823
518	1	0.8626608906730426
519	1	0.6727831657047799
520	1	0.5590390091187487
521	0	0.3674568158898348
522	1	0.6522032235590208
523	0	0.28609625696130103
524	1	0.4672899990808344
525	1	0.4905434512759818
526	1	0.40598787692871846
527	0	0.3062030743354427
528	1	0.29055103722541015
529	1	0.6082276972334463
530	1	0.6337622553632456
531	1	0.7192657137682786
532	1	0.5292152561850871
533	1	0.5046951929466077
534	1	0.28185716933086336
535	1	0.5247090584728883
536	0	0.447284272531393
537	1	0.5056839480344877
538	0	0.23386458674811633
539	1	0.4224217950568953
540	1	0.541554181888273
541	1	0.6510456389895423
542	0	0.3063559242367375
543	0	0.4065747844008079
544	0	0.7400834857444382
545	1	0.5548079932548099
546	1	0.6804128593499783
547	1	0.647236855278732
548	1	0.6990905654010571
549	1	0.7201405391469498
550	1	0.5157410514563697
551	1	0.6333909385104871
552	1	0.3128990486351706
553	1	0.1636910615945914
554	1	0.690594459385273
555	1	0.24260065807361472
556	1	0.41541211021784374
557	1	0.5864287034806497
558	1	0.6591250415623766
559	1	0.9039560562770913
560	1	0.6325105099614121
561	1	0.48459067819151613
562	0	0.6021546207507733
563	1	0.7794546360958033
564	1	0.21580971691749637
565	0	0.3752315319615828
566	1	0.41106845765003813
567	1	0.5418921429817943
568	0	0.32677105398899625
569	1	0.5607222270117255
570	0	0.4866797477595922
571	0	0.1541634287203536
572	1	0.6221608797084638
573	1	0.5987120566588645
574	1	0.33557671778292103
575	1	0.583945666067851
576	1	0.6965364468172797
577	1	0.4396375032868755
578	1	0.5280959723580952
579	1	0.3242883129280651
580	1	0.6111251009555114
581	1	0.6138462623924185
582	1	0.5739903248936205
583	1	0.7396906591165504
584	1	0.42672995398125607
585	1	0.32777118568576963
586	1	0.3291201179289836
587	1	0.268213209278861
588	1	0.22644864618499047
589	0	0.31315734117039246
590	1	0.8396802876865487
591	1	0.5915261354903658
592	1	0.35979073582752286
593	0	0.3245958541437304
594	1	0.3655594450863004
595	1	0.2674926129494634
