# Supplementary material for: CamoTSS: analysis of alternative transcription start sites for cellular phenotypes and regulatory patterns from 5' scRNA-seq data
Source: Nat Commun. 2023 Nov 9;14:7240. doi: 10.1038/s41467-023-42636-1 (PMC10636040; doi:10.1038/s41467-023-42636-1)
Supplement: Supplementary file 12 — Source Data [file 41467_2023_42636_MOESM12_ESM.zip › Fig3B_TSS_reso_1_roc.csv]

	y_ture	y_positive_score
0	0	0.028746701841401184
1	0	0.021031001340500486
2	0	0.03637563996903149
3	0	0.04858653226800138
4	0	0.028319835618021483
5	0	0.02486990846324577
6	0	0.09166908135711584
7	0	0.013960412863589173
8	0	0.012691542717124455
9	0	0.050357555028887564
10	0	0.17540374443645007
11	0	0.031179813914294065
12	0	0.018266840146766834
13	0	0.01583776334165447
14	0	0.04490185787857579
15	0	0.026717407169817343
16	0	0.007964219355173021
17	0	0.035043709847618294
18	0	0.0327613757574727
19	0	0.05250631660416181
20	0	0.023244301426946945
21	0	0.025583268610828606
22	0	0.018687891874231657
23	0	0.009859770744903235
24	0	0.07115752893221948
25	0	0.031701591779739954
26	0	0.028304755280287537
27	0	0.1503124679072805
28	0	0.060973042421681535
29	0	0.04019787897000432
30	0	0.022295334691672886
31	0	0.024405969988888505
32	0	0.004667122692454132
33	0	0.01405750212664526
34	0	0.08702074782549626
35	0	0.2049222350283603
36	0	0.026300247077289188
37	0	0.05133619270166401
38	0	0.062127275733077615
39	0	0.01685601885686612
40	0	0.04531265118609412
41	0	0.022524020528051743
42	0	0.08959822237747013
43	0	0.038073238432223704
44	0	0.10589242033763116
45	0	0.023554479943488856
46	0	0.026403550258492562
47	0	0.011843968151263047
48	0	0.24989783788502604
49	0	0.02860535680886238
50	0	0.04706504386046618
51	0	0.07100189388935225
52	0	0.00795051502510578
53	0	0.04520213683060668
54	0	0.1150969550668009
55	0	0.02197997743673287
56	0	0.013189234326595831
57	0	0.08921648869473636
58	0	0.02487137679356156
59	0	0.027674287076953866
60	0	0.040545722157627105
61	0	0.22240122208746987
62	0	0.0494560651319899
63	0	0.03599847882537585
64	0	0.02771277503151381
65	0	0.005349970322959593
66	0	0.052166141904929776
67	0	0.03029340669587379
68	0	0.07795633456068353
69	0	0.029937118341365847
70	0	0.05500405126148669
71	0	0.0324446539656366
72	0	0.009259017145265289
73	0	0.007940365671328458
74	0	0.06219380134759489
75	0	0.004737356422015391
76	0	0.022517599735572585
77	0	0.008427996404452373
78	0	0.03616460524222953
79	0	0.01539112143138962
80	0	0.014980483449127344
81	0	0.032939381781520484
82	0	0.19290121803518664
83	0	0.14708249571711496
84	0	0.03771823335508214
85	0	0.03499297799175213
86	0	0.08174892937727725
87	0	0.03520270492609297
88	0	0.0218860814879879
89	0	0.04005006298860308
90	0	0.24462524468486288
91	0	0.023852467354722132
92	0	0.017952390682497703
93	0	0.06105065154362935
94	0	0.0478230731388788
95	0	0.031969006484572474
96	0	0.025570091055129366
97	0	0.04235818817862356
98	0	0.027510006462114794
99	0	0.047203745317584755
100	0	0.01703613386903679
101	0	0.01975879016200803
102	0	0.03256243940821572
103	0	0.06632875205227247
104	0	0.014038791746445834
105	0	0.057306660519138894
106	0	0.06252341084279645
107	0	0.05918749797761053
108	0	0.06878891052768817
109	0	0.026522991071548405
110	0	0.061127582924082886
111	0	0.011270643451330708
112	0	0.014710925850717154
113	0	0.06383633615477823
114	0	0.007472607805051877
115	0	0.04107230358140231
116	0	0.016258917260284514
117	0	0.07201023107484095
118	0	0.030788874136011377
119	0	0.025275690618329134
120	0	0.17792266648175767
121	0	0.033841235931754726
122	0	0.031933755255597586
123	0	0.32826653317932125
124	0	0.06636137117031095
125	0	0.017077816530746005
126	0	0.03032085304800787
127	0	0.058098963329107196
128	0	0.02416806253155769
129	0	0.03661081727160522
130	0	0.024087831188622982
131	0	0.1795651625583287
132	0	0.01626644464183565
133	0	0.006177651902251706
134	0	0.004790906316237183
135	0	0.02144029394198795
136	0	0.17615129038523955
137	0	0.01802036620913976
138	0	0.020789864979817437
139	0	0.12350451853740316
140	0	0.013630005674202736
141	0	0.007001875135738213
142	0	0.07824838159945098
143	0	0.2025612244731579
144	0	0.016111604314643826
145	0	0.02532868520418088
146	0	0.041389208773997044
147	0	0.07782608142640751
148	0	0.019156098114371783
149	0	0.020155219923698526
150	0	0.0954859444799825
151	0	0.057603270756778194
152	0	0.04184072841715669
153	0	0.016607195884578416
154	0	0.057957333118830064
155	0	0.07862312233801166
156	0	0.015699656150140774
157	0	0.045242663352179247
158	0	0.006381520816052589
159	0	0.027266187452552083
160	0	0.012698506745031502
161	0	0.05350224719161187
162	0	0.026246139190625812
163	0	0.029340701116162715
164	0	0.0036654346869774436
165	0	0.01739928784042662
166	0	0.06690548183546072
167	0	0.0030200746787559093
168	0	0.01629112215178923
169	0	0.05904663846946783
170	0	0.05967043457319723
171	0	0.011367979861938854
172	0	0.09228272889145817
173	0	0.02178260970184642
174	0	0.018641348087891592
175	0	0.028412853020383214
176	0	0.037936315978109536
177	0	0.04299784152919552
178	0	0.07795604523405686
179	0	0.0662765690284568
180	0	0.11658987215801898
181	0	0.038775208047238954
182	0	0.027396146560418423
183	0	0.08925843758652431
184	0	0.07307237717448659
185	0	0.043947074401520236
186	0	0.07852551229382619
187	0	0.05060017180685623
188	0	0.22816739481711848
189	0	0.34665581908332993
190	0	0.09881751321670221
191	0	0.031065970941250527
192	0	0.031277421873887754
193	0	0.031025622120915093
194	0	0.04319979092825251
195	0	0.061689402739184426
196	0	0.02646844063596895
197	0	0.029349774528517933
198	0	0.18371737999935994
199	0	0.05664112083738659
200	0	0.07609326134859414
201	0	0.17480852999606036
202	0	0.1741273516410677
203	0	0.017511564703266577
204	0	0.029866736003112692
205	0	0.21655729681824157
206	0	0.005764315368813706
207	0	0.027213931300883846
208	0	0.050411292781726624
209	0	0.019071620743472944
210	0	0.028836999486269284
211	0	0.007789835137447618
212	0	0.05454489582738181
213	0	0.02755108335049448
214	0	0.09388686128939538
215	0	0.0060272871451266495
216	0	0.02864255785441033
217	0	0.10349274636488798
218	0	0.019729423056945805
219	0	0.011791547294309
220	0	0.07183709169230143
221	0	0.027665268815971145
222	0	0.0412577813246292
223	0	0.014493954810536922
224	0	0.03389546885596645
225	0	0.018984141797766644
226	0	0.01355118816324979
227	0	0.03162887199031202
228	0	0.04079379077655058
229	0	0.07361167850307522
230	0	0.025447277820862025
231	0	0.012536938266831894
232	0	0.06414846199443282
233	0	0.1876951492790409
234	0	0.04301637352685247
235	0	0.04204055358768127
236	0	0.05431960845400171
237	0	0.051112171768166396
238	0	0.03386395701813763
239	0	0.05887052776626653
240	0	0.057010598219443716
241	0	0.20453867327053468
242	0	0.013502342165800396
243	0	0.062496001696022895
244	0	0.02152917352585605
245	0	0.03370079924062797
246	0	0.026603764380232833
247	0	0.006509678277332736
248	0	0.048413024772542494
249	0	0.05152984871080513
250	0	0.041946517050086944
251	0	0.1063455739963285
252	0	0.05839927925735061
253	0	0.017533447958150938
254	0	0.03768563354604765
255	0	0.025295491454601717
256	0	0.07779525954578452
257	0	0.015884079746398508
258	0	0.04845673589772205
259	0	0.017410215814576167
260	0	0.058590649669472486
261	0	0.07746921433123234
262	0	0.05020065946431811
263	0	0.039901323085387234
264	0	0.04675966632906029
265	0	0.07920749185648177
266	0	0.028947300385390683
267	0	0.012468938964122434
268	0	0.017513857987118426
269	0	0.05023618120568215
270	0	0.025485481874935354
271	0	0.0987916116132494
272	0	0.02562676470808838
273	0	0.07703869595362983
274	0	0.010347222577970445
275	0	0.01907650651556297
276	0	0.05576226522028061
277	0	0.02736510555264103
278	0	0.02249843924163473
279	0	0.059948962547145726
280	0	0.06647386424703393
281	0	0.025330206697033186
282	0	0.14616998101925355
283	0	0.08565692227355201
284	0	0.047333837992604634
285	0	0.035326190582473556
286	0	0.019857450386656827
287	0	0.014724844958661838
288	0	0.006942106885065743
289	0	0.040994439621593486
290	0	0.030587680193650317
291	0	0.03722264020940345
292	0	0.07469454559297131
293	0	0.020182679081399115
294	0	0.017893261573328587
295	1	0.6391526657578336
296	1	0.20980878813968895
297	1	0.8393779173622805
298	1	0.5478486200619891
299	1	0.39468997883757
300	1	0.41557246825439964
301	1	0.5066397228350277
302	1	0.7208422399716781
303	1	0.5364989016109845
304	1	0.6540897482918027
305	1	0.5024808040909626
306	1	0.4882238674631066
307	1	0.4625985201798458
308	1	0.320011899848742
309	1	0.2503111031186933
310	1	0.5932306101798778
311	1	0.6631006688856886
312	1	0.3557061496745987
313	1	0.42953150023157866
314	1	0.6125739317781537
315	1	0.6116483972968525
316	1	0.29492816839677904
317	1	0.20677014770361982
318	1	0.8139611886220509
319	1	0.26166611505212695
320	1	0.6337865887214692
321	1	0.7013809776748797
322	1	0.7417862825318821
323	1	0.4224311829479328
324	1	0.5895651805262144
325	1	0.7332103834282081
326	1	0.6824012175877676
327	1	0.5166839555306464
328	1	0.22714958325364415
329	1	0.6106665555447882
330	1	0.4672435625316728
331	1	0.5705619291334177
332	1	0.4194295938794139
333	1	0.1891427883780807
334	1	0.5022044180857177
335	1	0.1923510307611695
336	1	0.7775245901662026
337	1	0.5055065922416806
338	1	0.16293077174228704
339	1	0.7202382568385622
340	1	0.7625431382851484
341	1	0.5226348222130263
342	1	0.6623038620264862
343	1	0.6357701374437501
344	1	0.33301027743621053
345	1	0.5979329380561615
346	1	0.6233722073043809
347	1	0.4816467465378985
348	1	0.7040830427473108
349	1	0.501034056149221
350	1	0.5467422314542483
351	1	0.7543127914154761
352	1	0.7181510841645666
353	1	0.6715287354266295
354	1	0.5972595948591194
355	1	0.5387499283964279
356	1	0.6699698393804705
357	1	0.39179331448698484
358	1	0.4916979318589205
359	1	0.3376776717002672
360	1	0.560011162624134
361	1	0.6003091366690425
362	1	0.4859831616101744
363	1	0.5860523016860134
364	1	0.6428687477152241
365	1	0.5327944543974522
366	1	0.6498288722341934
367	1	0.20352308423921478
368	1	0.11985658096843198
369	1	0.6036774286176015
370	1	0.4948791494091219
371	1	0.8098759715608834
372	1	0.38102892918282927
373	1	0.2367013619204448
374	1	0.12568998773548767
375	1	0.762472324290891
376	1	0.7832904949257126
377	1	0.47146917471166777
378	1	0.46832630527507246
379	1	0.7766544902459863
380	1	0.7057166372606855
381	1	0.17504079703503628
382	1	0.5962042399440447
383	1	0.32946870906324227
384	1	0.6003675426810655
385	1	0.3477913077928061
386	1	0.6660353326214439
387	1	0.8767082791594096
388	0	0.06185432675294368
389	0	0.10597902398319342
390	0	0.06965591749947204
391	0	0.03560045926386749
392	0	0.10282393677435415
393	0	0.08558752326070086
394	0	0.05662311466984977
395	0	0.08476116934350693
396	0	0.07814049851592612
397	0	0.08875421443263376
398	0	0.10813327244360064
399	0	0.022391130095173677
400	0	0.1038800727921045
401	0	0.17036509694208712
402	0	0.035085259028635914
403	0	0.0545705156966719
404	0	0.19589916995274015
405	0	0.10623688352274836
406	0	0.10896655436930196
407	0	0.14745523364604285
408	0	0.03410452200846473
409	0	0.27793104600378343
410	0	0.05628778690563562
411	0	0.10946382041678646
412	0	0.05010035722698625
413	0	0.2615444070864873
414	0	0.12799588249817137
415	0	0.04266778911145511
416	0	0.09905029319055653
417	0	0.16875360535814524
418	0	0.13185812979339762
419	0	0.022356145171816354
420	0	0.08266034961150816
421	0	0.05535654675909699
422	0	0.03894189333030363
423	0	0.05509027132399088
424	0	0.2057970978356252
425	0	0.16544410791474387
426	0	0.16440733177961092
427	0	0.0982031107195815
428	0	0.09903849036009105
429	0	0.10060551145384021
430	0	0.0691994581860223
431	0	0.22487310174419894
432	0	0.08860663464784947
433	0	0.1225160309394609
434	0	0.014841371359753957
435	0	0.08687895988268851
436	0	0.025842347870838372
437	0	0.061035699595680136
438	0	0.05554461620469116
439	0	0.03742210363670975
440	0	0.2833397102039665
441	0	0.24760957112925736
442	0	0.12563540656384115
443	0	0.25560928712612474
444	0	0.12847975257674304
445	0	0.06889123623616425
446	0	0.07823381133125572
447	0	0.3595953887600151
448	0	0.35236632184928485
449	0	0.3059308157526128
450	0	0.03398838913884771
451	0	0.21299228358721614
452	0	0.19687033436959336
453	0	0.09351234544393873
454	0	0.09579845045592993
455	0	0.10591456579233806
456	0	0.0739072997934267
457	0	0.26634297786939265
458	0	0.11584457606696402
459	0	0.07647227218404683
460	0	0.10366296857270212
461	0	0.14632460064775596
462	0	0.14406629114552963
463	0	0.057125087559149045
464	0	0.07678023212367785
465	0	0.1345273365613045
466	0	0.17714703486697178
467	0	0.08498225959939164
468	0	0.30122100849276895
469	0	0.12499007737093407
470	0	0.027410230160448558
471	0	0.05841601569928069
472	0	0.05797845292299954
473	0	0.21099958053434986
474	0	0.0704932757285842
475	0	0.1086838388246322
476	0	0.08250149834005167
477	0	0.14783837483744286
478	0	0.1471337603356458
479	0	0.19324155403305102
480	0	0.09478445165944677
481	0	0.22276634557708647
482	0	0.0721389630706362
483	0	0.04899027399099927
484	0	0.35281029241954487
485	0	0.08722512822190759
486	0	0.14694718484228084
487	0	0.5322347297175632
488	0	0.04411083731559783
489	0	0.16310350845558846
490	0	0.2685284664342194
491	0	0.49030501727438847
492	0	0.10846961702866287
493	0	0.13266195857854376
494	0	0.14163164101559028
495	0	0.07893887884837254
496	0	0.09114980434017869
497	0	0.08223599061082805
498	0	0.0632962530773858
499	0	0.10012993258884328
500	0	0.0437337493716053
501	0	0.13818196560214835
502	0	0.17810951647210566
503	0	0.022603213721624542
504	0	0.2344687987830567
505	0	0.03352858784410309
506	0	0.1672827328227432
507	0	0.14079908506366567
508	0	0.12446618096628538
509	0	0.134427185401256
510	0	0.14003602073282767
511	0	0.26605382664433397
512	0	0.219186776576684
513	0	0.09251627070466462
514	0	0.030176827816835665
515	0	0.033857899313558586
516	0	0.13650242639244345
517	0	0.08224428712182703
518	0	0.16978617782256736
519	0	0.1312183753977343
520	0	0.08652228326863695
521	0	0.07979749602528839
522	0	0.15357823816684701
523	0	0.4720678493359617
524	0	0.25216424288107947
525	0	0.23093311059252478
526	0	0.05581411806984145
527	0	0.11198072688989089
528	0	0.028925309734122804
529	0	0.048818624845982
530	0	0.158349505354638
531	0	0.06428670555511305
532	0	0.06212338208057949
533	0	0.06255827281651773
534	0	0.21279627963310846
535	0	0.26066997137742637
536	0	0.30624729195275213
537	0	0.15034827170335796
538	0	0.10869243547938186
539	0	0.0413543273578104
540	0	0.08917726561091632
541	0	0.1668158687796103
542	0	0.07904212355839557
543	0	0.05614164720692005
544	0	0.07259774591835749
545	0	0.15495957284438222
546	0	0.1925199913055321
547	0	0.06016494667083616
548	0	0.11861910632724888
549	0	0.24964842823185907
550	0	0.15743663260040386
551	0	0.2192659154190948
552	0	0.1979358065442748
553	0	0.14377522284688424
554	0	0.3150228611022895
555	0	0.13476392238029136
556	0	0.19137874318933779
557	0	0.03271066905275282
558	0	0.038503876481384286
559	0	0.23811229107543458
560	0	0.04778727248676135
561	0	0.14903525368862314
562	0	0.16706446205581513
563	0	0.11978951857076611
564	0	0.41338768170465107
565	0	0.19145588791977441
566	0	0.07793148017903385
567	0	0.14043030660388833
568	0	0.2572064947523621
569	0	0.036445953739974515
570	0	0.07250887339684185
571	0	0.08081188749502498
572	0	0.10811767468399062
573	0	0.08059487949146434
574	0	0.14206662163547037
575	0	0.1510814672672442
576	0	0.021140206985137636
577	0	0.14925885860209145
578	0	0.23437065894885548
579	0	0.08684588995396181
580	0	0.09202076043473904
581	0	0.21622205254916993
582	0	0.12261794027587872
583	0	0.13202180761371984
584	0	0.06122511292611717
585	0	0.18934458722976935
586	0	0.15569879745337814
587	0	0.17428512928130355
588	0	0.2647304367002674
589	0	0.11837848159481183
590	0	0.047301464394724956
591	0	0.03969780938991316
592	0	0.05127113263386365
593	0	0.02616048383598772
594	0	0.048426088724577925
595	0	0.49788258648797556
596	0	0.1978238422202852
597	0	0.06152567329903677
598	0	0.05162406624643312
599	0	0.07076099370676896
600	0	0.03271634461001289
