# Supplementary material for: CamoTSS: analysis of alternative transcription start sites for cellular phenotypes and regulatory patterns from 5' scRNA-seq data
Source: Nat Commun. 2023 Nov 9;14:7240. doi: 10.1038/s41467-023-42636-1 (PMC10636040; doi:10.1038/s41467-023-42636-1)
Supplement: Supplementary file 12 — Source Data [file 41467_2023_42636_MOESM12_ESM.zip › Fig4I_fisher_exact_pvalue.csv]

	TF	pvalue
0	THAP11	0.038465444086938735
1	CTCF	0.06744469050741339
2	ZNF93	0.2770895678651126
3	EHF	0.38028972371619396
4	ZNF460	0.6015272228356527
5	STAT1::STAT2	0.003644712239800955
6	PATZ1	0.3640077434624208
7	SP3	0.11545312356808772
8	ZNF24	1.0
9	ZNF263	0.6571700961287142
10	ZNF320	0.9306496562900293
11	NR6A1	1.0
12	PRDM9	0.5422810326305632
13	TFAP2C	0.4846091873997043
14	NR2C2	0.41022048923827914
15	SP9	0.0812542770041508
16	IRF1	2.097265592677191e-06
17	ZNF740	0.42502496240851906
18	ZNF610	0.4857416511886008
19	ZNF701	0.3682200948473508
20	KLF9	0.04361243405034594
21	ZNF454	1.0
22	EGR1	0.5420955458588563
23	KLF4	0.6014229324578177
24	SPIB	0.24063906352057285
25	ZNF675	0.03036561074811396
26	RREB1	0.9152623161147582
27	FERD3L	0.7244691699202339
28	KLF15	0.011468152124423172
29	ZNF281	0.6616738811335349
30	ZNF148	0.24608345975107104
31	MAZ	0.1387087883928082
32	KLF11	0.09340016655703871
33	KLF16	0.4858920892954662
34	EWSR1-FLI1	0.8495612299027628
35	ZNF530	0.2229531171247445
36	GABPA	1.0
37	ELF1	0.9135287078160431
38	SP8	0.4291286342975161
39	NRF1	0.04733825439227876
40	TCF12	0.6154019944026986
41	RFX3	0.5040445058564517
42	ELF3	1.0
43	ZNF574	1.0
44	ZFP42	0.3942794294846942
45	TFAP2A	0.9303643858831137
46	SCRT2	0.49905123339682866
47	TFEC	0.025163795503922975
48	THAP1	0.5434881745467222
49	ETV1	0.9071002687637744
50	THRB	0.14702435214060003
51	TFAP2B	1.0
52	REST	0.4141917949167979
53	KLF6	0.647127430641036
54	RFX2	0.44999401351862645
55	SPI1	0.4094800391838227
56	ZNF135	1.0
57	ZNF768	0.8954101116582699
58	ZNF324	0.24857685009500502
59	KLF3	0.34936882573523986
60	ZBTB33	0.8894402991460191
61	ELK1::SREBF2	0.003665580781848107
62	TCF4	0.2720442484923621
63	ZNF257	0.9240301898376919
64	ZNF684	0.21607652744701744
65	RFX1	0.7244691699202339
66	NFYB	0.5161798863049311
67	OVOL2	1.0
68	ASCL1	0.09336402386623702
69	EGR3	0.7786019911631865
70	KLF5	0.7273378986476846
71	KLF2	0.5951433673884348
72	ZNF384	0.09936620818497555
73	POU2F3	1.0
74	YY1	0.7515444538009637
75	RXRB	0.015008290369749924
76	SP5	0.9294807253985529
77	ZNF692	0.47330101325504015
78	ZFP14	0.27361489661068755
79	KLF17	0.7731385293893567
80	ZBTB6	0.20715622828224992
81	NFKB2	0.21607652744701744
82	TFDP1	0.25824596906279423
83	TCF3	0.6770659238371655
84	NFYC	0.3756084464832962
85	EGR2	0.12388538196574123
86	RXRG	0.24857685009500502
87	NR2F1	0.7515444538009637
88	CTCFL	0.28020790523687233
89	THRA	0.005434506819474146
90	CREM	0.0058103535036135474
91	ZNF528	1.3125540973941998e-06
92	BHLHE22	1.0
93	SNAI1	0.0906099178689802
94	PLAGL2	1.0
95	NHLH1	0.05414603358246765
96	YY2	0.32252046233524884
97	ETV2::FIGLA	0.8193735110412234
98	POU3F3	1.0
99	EBF3	0.43293984402254493
100	TFAP4::ETV1	0.08568988799657598
101	SCRT1	0.49905123339682866
102	IRF3	0.12357820547570036
103	RFX5	0.3390445405598076
104	IKZF1	0.0419019376548211
105	SMAD2	6.89655420463356e-08
106	TCFL5	0.06482717467208268
107	RBPJ	5.653325338354074e-06
108	MNT	1.0
109	MAX	1.0
110	REL	0.7244691699202339
111	ERF::FIGLA	0.8967246585514659
112	EGR4	0.1596058559453618
113	ZBTB7A	0.12545235679535016
114	PPARD	0.6019309495427729
115	GLIS3	1.3149690440000399e-08
116	NFIC	1.0
117	ZEB1	0.5863430319183366
118	TGIF2LX	1.0
119	PBX3	0.6233130427881942
120	HINFP	0.0011693661997833078
121	ETV5::FIGLA	0.8286587358574398
122	E2F7	1.0
123	ZNF549	0.44705093010041497
124	RARA::RXRG	0.20183879643771058
125	IRF2	1.0
126	NFYA	0.8750828866037683
127	PAX9	1.0
128	RELA	0.04549009409920636
129	FIGLA	1.0
130	NFKB1	0.21607652744701744
131	ETV2::FOXI1	7.170643259789313e-10
132	ZIM3	0.6235727839523204
133	PLAG1	0.5719860351744714
134	FOXK2	1.0
135	ZNF76	0.5309938945896138
136	PPARG	1.0
137	ZNF707	0.6142658688864367
138	PAX5	0.5413942945313635
139	ZNF682	0.7001426285295049
140	BNC2	0.24857685009500502
141	ZNF140	0.015008290369749924
142	DPRX	1.0
143	NR4A2	1.0
144	ZNF708	0.7159448689449621
145	INSM1	1.0
146	CREB3L4	1.4954848652995286e-05
147	IRF8	0.12357820547570036
148	ZIC3	0.8350544833324585
149	ELK4	0.06949329890001195
150	ZNF331	0.19877019115018807
151	FLI1::FOXI1	0.21607652744701744
152	POU5F1	1.0
153	NFIB	0.24857685009500502
154	GATA4	1.0
155	ELF5	1.0
156	FOSL2	1.0
157	MYB	0.24857685009500502
158	ARNT2	0.21607652744701744
159	IRF9	0.49905123339682866
160	EBF1	0.670712985867542
161	FOXK1	0.49905123339682866
162	TGIF1	1.0
163	CREB3L1	0.37262130658706516
164	GLI2	0.6582059444366757
165	ZFP57	3.7704718357181744e-06
166	GSC	1.0
167	ELF2	0.005679172391308421
168	KLF10	0.4333322285783566
169	KLF12	0.33747013504580703
170	KLF14	0.7274432360964848
171	SP4	0.6012350038843354
172	SP2	0.19118627361489576
173	KLF1	1.0
174	SP1	0.9304105061682613
175	KLF7	0.6633811132289826
176	ZNF189	0.0883145672414251
177	ZIC4	0.8411423114403875
178	NR4A1	1.0
179	ZBTB14	0.07057362655387035
180	RELB	0.001790754568688122
181	PAX1	1.0
182	SREBF2	0.24857685009500502
183	FOXO1::ELF1	0.6235727839523204
184	E2F6	0.06727882657844192
185	NFIC::TLX1	1.0
186	ZNF667	1.0
187	NFIX	0.015008290369749924
188	FOXJ2::ELF1	0.6857108648682169
189	GLI3	0.2421306860545256
190	FOS::JUNB	1.0
191	PPARG::RXRA	0.06131743019786556
192	HOXD13	0.49905123339682866
193	IRF7	1.0
194	PKNOX1	1.0
195	ERF::FOXI1	5.925254073982216e-06
196	KLF13	0.5144679322599582
197	ELF4	0.13297690573699156
198	HIC2	1.0
199	NR2C1	0.01091738016972604
200	ZKSCAN5	0.7526119825576272
201	ETV4	0.10742025521062376
202	ZNF449	0.4179724094618993
203	XBP1	0.49905123339682866
204	NHLH2	0.8005774932408231
205	MYOG	1.0
206	ZIC1	0.5368693171044238
207	ZNF343	5.655112780210297e-05
208	ZNF816	0.601551073859266
209	HOXA13	0.49905123339682866
210	ELK3	0.7759516777803379
211	PPARA::RXRA	0.1060396634579836
212	NR5A1	0.0008377343265496027
213	SREBF1	1.0
214	GLIS2	0.21440079530738315
215	ETV5::FOXI1	1.0
216	VEZF1	0.4967928979901406
217	ZNF16	0.6932577995818552
218	ZNF341	0.5627437219115003
219	ZIC5	0.4373604966203535
220	TFAP2E	0.9158032330567528
221	ERF::NHLH1	0.7262517220833882
222	PRDM1	0.032656237740350993
223	ZNF669	1.0
224	ZSCAN4	0.6019309495427729
225	HES1	0.005434506819474146
226	ELK1	0.670712985867542
227	ZKSCAN3	1.0
228	MZF1	0.24857685009500502
229	E2F8	0.0883145672414251
230	RARA::RXRA	0.00037140878380602794
231	ETV6	0.0014402055276564072
232	MYOD1	0.5052066641659497
233	ETV7	0.8940299135295876
234	ERF	3.94007575692754e-05
235	ZNF417	0.02663554852515828
236	TFAP4::FLI1	0.2211613076819588
237	ETS2	0.282752312879281
238	SNAI2	0.8798473274208418
239	ZBTB7C	0.6853398445720063
240	ZBTB7B	0.8859390359610257
