# Supplementary material for: CamoTSS: analysis of alternative transcription start sites for cellular phenotypes and regulatory patterns from 5' scRNA-seq data
Source: Nat Commun. 2023 Nov 9;14:7240. doi: 10.1038/s41467-023-42636-1 (PMC10636040; doi:10.1038/s41467-023-42636-1)
Supplement: Supplementary file 12 — Source Data [file 41467_2023_42636_MOESM12_ESM.zip › Fig4K_final_expressed_cell_proportion_allpatient.csv]

gene	1	10	11	12	13	2	3	4	5	9
CREB3L4	0.018625827814569538	0.02530217566478646	0.027368818422046054	0.03898028753520083	0.041241785633355996	0.01822079314040729	0.012042310821806347	0.024380165289256198	0.024334383051817923	0.04071576763485477
CREM	0.5149006622516556	0.12054794520547946	0.1719516798791997	0.25196383577886466	0.2755495128030818	0.1948017148981779	0.11668022782750204	0.15578512396694214	0.15860292012596622	0.3025155601659751
CTCF	0.0939569536423841	0.0912167606768735	0.10777651944129861	0.1384318956573292	0.13958758214366643	0.1267416934619507	0.06688364524003254	0.08491735537190083	0.10993415402233038	0.15482365145228216
E2F6	0.03269867549668874	0.028847703464947624	0.03133257833144583	0.039573143619386394	0.0498527079084523	0.03429796355841372	0.0161106590724166	0.026239669421487602	0.02719725164614944	0.05407157676348548
EGR1	0.15562913907284767	0.2444802578565673	0.35617214043035106	0.21031569586482882	0.4135508724223884	0.18971061093247588	0.1383238405207486	0.21446280991735536	0.08960778700257659	0.30640560165975106
EGR2	0.06746688741721854	0.044157937147461725	0.06832767081917705	0.062546316881577	0.13618853387718105	0.08118971061093247	0.06493083807973962	0.06756198347107438	0.04408817635270541	0.12824170124481327
EGR3	0.03228476821192053	0.020467365028203063	0.04246885617214043	0.05617311397658219	0.08678903240426014	0.025187566988210074	0.029129373474369405	0.030578512396694214	0.023189235614085313	0.05394190871369295
ELF2	0.16804635761589404	0.22481869460112813	0.19290298225745564	0.21476211649622054	0.22116474053931565	0.2012325830653805	0.10821806346623271	0.19793388429752065	0.1591754938448325	0.21862033195020747
ELK1	0.07905629139072848	0.07155519742143433	0.08625896564741412	0.1135319401215355	0.11692726036709722	0.07904608788853162	0.03401139137510171	0.058471074380165286	0.08502719725164615	0.12461099585062241
ERF	0.028145695364238412	0.032393231265108784	0.04492261230653077	0.04431599229287091	0.05189213686834353	0.0297427652733119	0.0177379983726607	0.021487603305785124	0.030918980818780417	0.044346473029045645
ETS1	0.3207781456953642	0.26510878323932313	0.25179312948282373	0.2768637913146584	0.30727396329027873	0.25	0.19121236777868186	0.19235537190082644	0.28972230174634983	0.26607883817427386
ETV4	0.0012417218543046358	0.00016116035455278002	0.00037750094375235937	0.00044464206313917296	0.0006798096532970768	0.0005359056806002144	0.00016273393002441008	0.00020661157024793388	0.0017177211565989122	0.0006483402489626556
ETV5	0.020281456953642384	0.0059629331184528605	0.007361268403171008	0.015858900251963837	0.03195105370496261	0.014737406216505895	0.011228641171684296	0.0128099173553719	0.022330375035785856	0.017894190871369293
ETV6	0.10885761589403974	0.10298146655922644	0.10305775764439411	0.12420334963687565	0.15182415590301382	0.15005359056806003	0.10170870626525631	0.11115702479338843	0.14400229029487546	0.14509854771784234
FEV	0.0	0.00016116035455278002	0.0	0.0	0.0	0.0	0.0	0.0	0.0	0.0
FLI1	0.2889072847682119	0.26253021756647865	0.3616459041147603	0.4061064176671113	0.39428959891230453	0.2754555198285102	0.13197721724979658	0.2975206611570248	0.2212997423418265	0.2988848547717842
GLI3	0.0	0.0	0.0	0.00014821402104639098	0.0	0.0002679528403001072	0.00032546786004882016	0.00020661157024793388	0.0	0.00012966804979253112
GLIS1	0.0	0.0008058017727639	0.0	0.0008892841262783459	0.0006798096532970768	0.0008038585209003215	0.00048820179007323027	0.0006198347107438017	0.000286286859433152	0.008558091286307055
GLIS2	0.0008278145695364238	0.00016116035455278002	0.0	0.00029642804209278195	0.0	0.0	0.00016273393002441008	0.00020661157024793388	0.0	0.00025933609958506224
GLIS3	0.0012417218543046358	0.0009669621273166801	0.003775009437523594	0.002074996294649474	0.003399048266485384	0.0002679528403001072	0.0008136696501220504	0.0010330578512396695	0.0008588605782994561	0.00012966804979253112
HES1	0.0380794701986755	0.031426269137792104	0.025292563231408077	0.0329035126722988	0.07455245864491276	0.027867095391211148	0.027339300244100896	0.06446280991735537	0.03320927569424564	0.022043568464730292
HINFP	0.03352649006622516	0.05898468976631749	0.04756511891279728	0.06388024307099452	0.05959664627237707	0.04930332261521972	0.022945484133441822	0.060950413223140494	0.049241339822502145	0.06353734439834025
IRF1	0.5666390728476821	0.5141015310233682	0.4282748206870517	0.5420186749666518	0.537502832540222	0.5707395498392283	0.3469487388120423	0.42933884297520664	0.48525622673919266	0.6378371369294605
IRF3	0.18584437086092714	0.2506043513295729	0.2332955832389581	0.25062990958944714	0.24699750736460457	0.25562700964630225	0.12823433685923516	0.22644628099173553	0.2201545949040939	0.3386929460580913
IRF9	0.14362582781456953	0.1492344883158743	0.06908267270668177	0.09989625018526753	0.10333106730115568	0.15755627009646303	0.07632221318144833	0.17644628099173554	0.14772401946750643	0.15819502074688796
KLF1	0.0008278145695364238	0.0008058017727639	0.00037750094375235937	0.0	0.0006798096532970768	0.0013397642015005359	0.00048820179007323027	0.0008264462809917355	0.001145147437732608	0.00038900414937759333
KLF10	0.09230132450331126	0.1371474617244158	0.169120422801057	0.15236401363568994	0.25084976206662135	0.20391211146838156	0.10187144019528072	0.15929752066115702	0.11623246492985972	0.20578319502074688
KLF11	0.022350993377483443	0.011925866236905721	0.015666289165722914	0.017044612420334965	0.018581463856786766	0.015005359056806002	0.008787632221318144	0.015082644628099174	0.006584597766962496	0.015300829875518672
KLF12	0.14652317880794702	0.1305398871877518	0.12589656474141186	0.1462872387727879	0.15363698164513936	0.08333333333333333	0.07485760781122865	0.10454545454545454	0.13340967649584884	0.15274896265560167
KLF15	0.0	0.0	0.0	0.00014821402104639098	0.0	0.0010718113612004287	0.0	0.00041322314049586776	0.000286286859433152	0.00025933609958506224
KLF16	0.01283112582781457	0.011764705882352941	0.011702529256323141	0.013042833852082407	0.018581463856786766	0.01607717041800643	0.009438567941415786	0.013016528925619835	0.015745777268823362	0.011281120331950207
KLF2	0.39528145695364236	0.1814665592264303	0.4662136655341638	0.3687564843634208	0.3233627917516429	0.17068595927116828	0.24475183075671278	0.1956611570247934	0.08674491840824507	0.26257780082987553
KLF3	0.12748344370860928	0.07316680096696213	0.11740279350698377	0.08996591077515934	0.10514389304328121	0.04260450160771704	0.04133441822620016	0.043801652892561986	0.04437446321213856	0.03669605809128631
KLF6	0.8468543046357616	0.5123287671232877	0.8944884862212156	0.8344449384911813	0.7588941762973034	0.602357984994641	0.6359641985353947	0.5456611570247933	0.3486973947895792	0.8643672199170125
KLF7	0.03559602649006623	0.02594681708299758	0.03020007550018875	0.028901734104046242	0.03716292771357353	0.03054662379421222	0.015134255492270139	0.027479338842975206	0.01860864586315488	0.05199688796680498
MAZ	0.12334437086092716	0.13972602739726028	0.13759909399773498	0.1496961612568549	0.17380466802628597	0.17497320471597	0.08364524003254678	0.11942148760330579	0.1795018608645863	0.21148858921161826
NFYA	0.04552980132450331	0.05189363416599516	0.05492638731596829	0.06817844968133986	0.07160661681395876	0.05117899249732047	0.01985353946297803	0.04173553719008265	0.04151159461780704	0.06781639004149377
NFYC	0.20571192052980133	0.20596293311845287	0.19988674971687428	0.2537424040314214	0.28982551552232044	0.2240085744908896	0.1160292921074044	0.20392561983471075	0.2124248496993988	0.3086099585062241
NR2F1	0.0	0.0	0.00018875047187617969	0.0	0.00022660321776569228	0.0	0.00032546786004882016	0.0	0.0	0.0
NR5A1	0.0	0.0	0.00018875047187617969	0.0	0.0	0.0	0.0	0.0	0.0	0.0
NRF1	0.06829470198675497	0.06317485898468976	0.05794639486598716	0.0853712761227212	0.09993201903467029	0.06859592711682744	0.029617575264442635	0.05578512396694215	0.056112224448897796	0.08117219917012448
PATZ1	0.031043046357615893	0.02643029814665592	0.032465081162702907	0.029198162146139024	0.0351234987536823	0.03483386923901393	0.01692432872253865	0.026446280991735537	0.02834239908388205	0.032806016597510375
PPARD	0.04470198675496689	0.04045124899274778	0.04699886749716874	0.05528382985030384	0.07772490369363245	0.03590568060021436	0.0193653376729048	0.039462809917355374	0.036072144288577156	0.04862551867219917
RBPJ	0.15024834437086093	0.19580983078162773	0.15685164212910532	0.17029791018230325	0.17176523906639474	0.3483386923901393	0.12644426362896663	0.1574380165289256	0.2152877182937303	0.3052385892116183
RELA	0.2682119205298013	0.2427074939564867	0.2750094375235938	0.32325477990217877	0.3197371402673918	0.2416934619506967	0.11310008136696502	0.20723140495867767	0.1932436301173776	0.35425311203319504
RELB	0.30753311258278143	0.1961321514907333	0.27198942997357495	0.3285904846598488	0.3333333333333333	0.18595927116827438	0.161106590724166	0.17231404958677685	0.1998282278843401	0.32767116182572614
RXRB	0.07119205298013245	0.10153102336825141	0.12193280483201208	0.13680154142581888	0.18218898708361658	0.10986066452304394	0.04052074857607811	0.09173553719008265	0.08245061551674777	0.13537344398340248
SMAD2	0.11382450331125828	0.1016921837228042	0.11721404303510759	0.11619979250037053	0.11239519601178337	0.12540192926045016	0.07502034174125305	0.09545454545454546	0.12024048096192384	0.12551867219917012
SP1	0.05836092715231788	0.07284448025785657	0.06530766326915817	0.07336594041796354	0.08089734874235215	0.060557341907824226	0.0354759967453214	0.05330578512396694	0.08216432865731463	0.08506224066390042
SP2	0.111341059602649	0.08976631748589847	0.1049452623631559	0.1433229583518601	0.13007024699750735	0.09405144694533762	0.03775427176566314	0.08553719008264463	0.06756369882622387	0.1434128630705394
SP3	0.2123344370860927	0.14713940370668815	0.1506228765571914	0.2122424781384319	0.1876274643099932	0.20364415862808147	0.10203417412530513	0.15206611570247933	0.1348411107930146	0.21395228215767634
SP4	0.07781456953642384	0.0854149879129734	0.08663646659116647	0.09337483325922633	0.08656242918649446	0.07984994640943194	0.03319772172497966	0.07231404958677685	0.058975093043229315	0.10931016597510373
SP8	0.0	0.0	0.0	0.00029642804209278195	0.0	0.0002679528403001072	0.0	0.0	0.0	0.0
SP9	0.0	0.0	0.0	0.0	0.0	0.0	0.0	0.0	0.0	0.00012966804979253112
TCFL5	0.005794701986754967	0.0064464141821112	0.003020007550018875	0.0025196383577886466	0.0038522547020167688	0.003215434083601286	0.002278275020341741	0.0049586776859504135	0.006870884626395649	0.006353734439834025
TFAP2C	0.0008278145695364238	0.0	0.0	0.0005928560841855639	0.0	0.0008038585209003215	0.00032546786004882016	0.0	0.0008588605782994561	0.00038900414937759333
TFAP2E	0.0024834437086092716	0.0025785656728444803	0.0016987542468856172	0.0022232103156958646	0.0036256514842510764	0.002411575562700965	0.001790073230268511	0.001446280991735537	0.002576581734898368	0.006094398340248963
TFDP1	0.07450331125827815	0.06317485898468976	0.060211400528501324	0.06402845709204091	0.0852028098799003	0.10610932475884244	0.062489829129373474	0.045454545454545456	0.09733753220727169	0.08571058091286307
THRA	0.024420529801324503	0.031748589846897664	0.0604001510003775	0.03868385949310805	0.030591434398368457	0.014469453376205787	0.011879576891781936	0.018801652892561985	0.0143143429716576	0.01724585062240664
THRB	0.0041390728476821195	0.0038678485092667205	0.007738769346923367	0.006521416926041203	0.0056650804441423066	0.0013397642015005359	0.0009764035801464605	0.003925619834710744	0.0031491554537646724	0.0016856846473029046
YY2	0.0	0.0030620467365028202	0.0026425066062665155	0.0017785682525566918	0.0013596193065941536	0.001607717041800643	0.0008136696501220504	0.0024793388429752068	0.0017177211565989122	0.002074688796680498
ZBTB14	0.026903973509933773	0.037066881547139406	0.039637599093997736	0.039573143619386394	0.03693632449580784	0.03885316184351554	0.01724979658258747	0.03801652892561983	0.03693100486687661	0.04616182572614108
ZBTB33	0.03228476821192053	0.031426269137792104	0.03095507738769347	0.03601600711427301	0.03489689553591661	0.03617363344051447	0.01741253051261188	0.03409090909090909	0.04322931577440595	0.03980809128630705
ZBTB7A	0.0591887417218543	0.09008863819500403	0.09701774254435636	0.11886764487920558	0.12757761160208475	0.11709539121114684	0.06362896663954434	0.07768595041322314	0.09876896650443745	0.12590767634854771
ZFP57	0.007036423841059603	0.0056406124093473006	0.007361268403171008	0.0	0.002266032177656923	0.0005359056806002144	0.005044751830756713	0.012190082644628099	0.011737761236759233	0.0
ZIC5	0.0004139072847682119	0.0	0.0	0.0	0.0	0.0	0.0	0.0	0.0	0.0
ZNF148	0.18253311258278146	0.19161966156325544	0.1819554548886372	0.20438713502297318	0.21323362791751643	0.18220793140407288	0.09812855980471928	0.16632231404958678	0.17205840251932436	0.231198132780083
ZNF281	0.0798841059602649	0.08879935535858179	0.08965647414118535	0.09574625759596858	0.12735100838431906	0.09753483386923902	0.04800650935720097	0.08016528925619834	0.07958774692241626	0.12188796680497925
ZNF341	0.013245033112582781	0.017244157937147463	0.015855039637599093	0.02252853119905143	0.023113528212100613	0.018488745980707395	0.009113100081366964	0.019008264462809916	0.021757801316919553	0.01867219917012448
ZNF343	0.007864238410596027	0.018855761482675263	0.015100037750094376	0.017192826441381356	0.02492635395422615	0.013933547695605574	0.007160292921074044	0.017975206611570246	0.014600629831090752	0.01945020746887967
ZNF454	0.0	0.0	0.0	0.0	0.0	0.0	0.00032546786004882016	0.0	0.0	0.0
ZNF460	0.10927152317880795	0.09492344883158743	0.08588146470366176	0.08863198458574181	0.12372535690006799	0.06377277599142551	0.03336045565500407	0.07541322314049587	0.05782994560549671	0.09336099585062241
ZNF528	0.015314569536423841	0.029492344883158744	0.016798791996979992	0.017044612420334965	0.014502605937004306	0.01339764201500536	0.006183889340927584	0.018801652892561985	0.02691096478671629	0.02295124481327801
ZNF610	0.022764900662251654	0.012248186946011281	0.007361268403171008	0.010374981473247369	0.009517335146159076	0.00482315112540193	0.005858421480878763	0.01384297520661157	0.0143143429716576	0.015430497925311204
ZNF669	0.058774834437086095	0.06575342465753424	0.08493771234428087	0.0855194901437676	0.12009970541581691	0.04233654876741694	0.01920260374288039	0.06487603305785124	0.04380188949327226	0.07702282157676349
