# Supplementary material for: CamoTSS: analysis of alternative transcription start sites for cellular phenotypes and regulatory patterns from 5' scRNA-seq data
Source: Nat Commun. 2023 Nov 9;14:7240. doi: 10.1038/s41467-023-42636-1 (PMC10636040; doi:10.1038/s41467-023-42636-1)
Supplement: Supplementary file 12 — Source Data [file 41467_2023_42636_MOESM12_ESM.zip › Fig5E_GC_GO_term.csv]

GO	Category	Description	Count	%	Log10(P)	Log10(q)
R-HSA-9716542	Reactome Gene Sets	Signaling by Rho GTPases, Miro GTPases and RHOBTB3	38	8.48	-10.72	-6.48
GO:0030036	GO Biological Processes	actin cytoskeleton organization	32	7.14	-10.48	-6.48
GO:0090066	GO Biological Processes	regulation of anatomical structure size	28	6.25	-8.62	-4.92
GO:0051056	GO Biological Processes	regulation of small GTPase mediated signal transduction	20	4.46	-7.59	-4.08
R-HSA-556833	Reactome Gene Sets	Metabolism of lipids	33	7.37	-7.56	-4.08
GO:0006000	GO Biological Processes	fructose metabolic process	6	1.34	-7.56	-4.08
M281	Canonical Pathways	PID FAK PATHWAY	9	2.01	-6.68	-3.39
WP3888	WikiPathways	VEGFA-VEGFR2 signaling	22	4.91	-6.19	-3.04
WP5323	WikiPathways	Fatty Acids and Lipoproteins Transport in Hepatocytes	20	4.46	-5.89	-2.81
hsa04510	KEGG Pathway	Focal adhesion	14	3.12	-5.64	-2.6
GDP00547	GeDiPNet	Arthritis	22	4.91	-5.5	-2.5
R-HSA-109581	Reactome Gene Sets	Apoptosis	13	2.9	-5.5	-2.5
M186	Canonical Pathways	PID PDGFRB PATHWAY	11	2.46	-5.43	-2.45
GO:0061024	GO Biological Processes	membrane organization	29	6.47	-5.4	-2.44
hsa05131	KEGG Pathway	Shigellosis	15	3.35	-5.31	-2.37
WP5122	WikiPathways	Prostaglandin and leukotriene metabolism in senescence	6	1.34	-5.26	-2.34
GO:0120032	GO Biological Processes	regulation of plasma membrane bounded cell projection assembly	13	2.9	-5.07	-2.16
R-HSA-199991	Reactome Gene Sets	Membrane Trafficking	25	5.58	-4.96	-2.09
GDP02569	GeDiPNet	Fatty Liver	12	2.68	-4.92	-2.06
R-HSA-8980692	Reactome Gene Sets	RHOA GTPase cycle	11	2.46	-4.89	-2.06
