# Supplementary material for: CamoTSS: analysis of alternative transcription start sites for cellular phenotypes and regulatory patterns from 5' scRNA-seq data
Source: Nat Commun. 2023 Nov 9;14:7240. doi: 10.1038/s41467-023-42636-1 (PMC10636040; doi:10.1038/s41467-023-42636-1)
Supplement: Supplementary file 12 — Source Data [file 41467_2023_42636_MOESM12_ESM.zip › Fig6E_11w_30m_Tcell_GO.CSV]

GO	Category	Description	Count	%	Log10(P)	Log10(q)
GO:0006325	GO Biological Processes	chromatin organization	64	6.68	-15.43	-11.08
GO:0006974	GO Biological Processes	cellular response to DNA damage stimulus	62	6.47	-11.41	-7.54
M58	Canonical Pathways	PID AR PATHWAY	15	1.57	-9.27	-5.7
GO:0030097	GO Biological Processes	hemopoiesis	52	5.43	-8.67	-5.17
GO:0000278	GO Biological Processes	mitotic cell cycle	49	5.11	-8.46	-5.06
R-HSA-1640170	Reactome Gene Sets	Cell Cycle	53	5.53	-8.38	-5.04
GO:0001701	GO Biological Processes	in utero embryonic development	37	3.86	-8.35	-5.04
GO:0006351	GO Biological Processes	DNA-templated transcription	48	5.01	-8.26	-5.01
GO:0008283	GO Biological Processes	cell population proliferation	53	5.53	-8.23	-5.01
R-HSA-9716542	Reactome Gene Sets	Signaling by Rho GTPases, Miro GTPases and RHOBTB3	53	5.53	-7.74	-4.64
GO:0006997	GO Biological Processes	nucleus organization	20	2.09	-7.64	-4.59
GO:0051052	GO Biological Processes	regulation of DNA metabolic process	43	4.49	-7.36	-4.4
R-HSA-5663202	Reactome Gene Sets	Diseases of signal transduction by growth factor receptors and second messengers	37	3.86	-7.21	-4.29
GO:0006913	GO Biological Processes	nucleocytoplasmic transport	26	2.71	-7.02	-4.15
GO:0032878	GO Biological Processes	regulation of establishment or maintenance of cell polarity	9	0.94	-6.9	-4.08
GO:0040007	GO Biological Processes	growth	35	3.65	-6.9	-4.08
GO:0030163	GO Biological Processes	protein catabolic process	52	5.43	-6.78	-3.99
WP5130	WikiPathways	Th17 cell differentiation pathway	13	1.36	-6.56	-3.81
GO:0080135	GO Biological Processes	regulation of cellular response to stress	50	5.22	-6.51	-3.77
GO:0016071	GO Biological Processes	mRNA metabolic process	45	4.7	-6.48	-3.76
