# Supplementary material for: CamoTSS: analysis of alternative transcription start sites for cellular phenotypes and regulatory patterns from 5' scRNA-seq data
Source: Nat Commun. 2023 Nov 9;14:7240. doi: 10.1038/s41467-023-42636-1 (PMC10636040; doi:10.1038/s41467-023-42636-1)
Supplement: Supplementary file 12 — Source Data [file 41467_2023_42636_MOESM12_ESM.zip › Fig6G_GO_T_11w_30m.csv]

GO	Category	Description	Count	%	Log10(P)	Log10(q)
R-HSA-8953854	Reactome Gene Sets	Metabolism of RNA	57	8.86	-16.85	-12.5
R-HSA-72766	Reactome Gene Sets	Translation	35	5.44	-15.79	-11.75
GO:0034660	GO Biological Processes	ncRNA metabolic process	42	6.53	-12.73	-9.16
R-HSA-2262752	Reactome Gene Sets	Cellular responses to stress	52	8.09	-12.16	-8.71
R-HSA-9824446	Reactome Gene Sets	Viral Infection Pathways	50	7.78	-11.51	-8.16
GO:0007005	GO Biological Processes	mitochondrion organization	34	5.29	-9.61	-6.44
R-HSA-1640170	Reactome Gene Sets	Cell Cycle	43	6.69	-9.34	-6.22
GO:0006259	GO Biological Processes	DNA metabolic process	46	7.15	-9.2	-6.12
GO:0010564	GO Biological Processes	regulation of cell cycle process	42	6.53	-7.87	-5.02
GO:0033044	GO Biological Processes	regulation of chromosome organization	21	3.27	-7.02	-4.2
GO:0018193	GO Biological Processes	peptidyl-amino acid modification	39	6.07	-6.82	-4.01
GO:0051603	GO Biological Processes	proteolysis involved in protein catabolic process	36	5.6	-6.65	-3.87
GO:0007006	GO Biological Processes	mitochondrial membrane organization	14	2.18	-6.59	-3.84
R-HSA-162906	Reactome Gene Sets	HIV Infection	19	2.95	-6.22	-3.53
GO:0031647	GO Biological Processes	regulation of protein stability	23	3.58	-6.2	-3.52
GO:0006399	GO Biological Processes	tRNA metabolic process	17	2.64	-6.01	-3.39
GO:0006325	GO Biological Processes	chromatin organization	37	5.75	-5.65	-3.12
R-HSA-499943	Reactome Gene Sets	Interconversion of nucleotide di- and triphosphates	7	1.09	-5.6	-3.09
hsa04141	KEGG Pathway	Protein processing in endoplasmic reticulum	15	2.33	-5.38	-2.9
GO:0051301	GO Biological Processes	cell division	28	4.35	-5.21	-2.76
