# Supplementary material for: CamoTSS: analysis of alternative transcription start sites for cellular phenotypes and regulatory patterns from 5' scRNA-seq data
Source: Nat Commun. 2023 Nov 9;14:7240. doi: 10.1038/s41467-023-42636-1 (PMC10636040; doi:10.1038/s41467-023-42636-1)
Supplement: Supplementary file 12 — Source Data [file 41467_2023_42636_MOESM12_ESM.zip › Supp_Fig18_NLH_NPC_Bcell.tsv]

GeneID	n_counts	n_counts_uniq	cdr	intercept	sigma	disease_NPC_ceoff	disease_NPC_ELBO_gain	disease_NPC_pval	disease_NPC_FDR
ENSG00000000460	406	406	2.181e-02	-1.718e+00	1.846e+00	-2.471e-01	-4.431e-01	1.000e+00	1.000e+00
ENSG00000001167	1159	1159	5.643e-02	2.933e+00	5.479e-01	5.333e-01	1.030e+00	1.512e-01	3.393e-01
ENSG00000002745	465	465	1.646e-02	-3.587e-01	2.646e+00	-1.854e-01	2.429e-01	4.858e-01	7.899e-01
ENSG00000002919	2267	2267	1.212e-01	3.391e+00	1.583e+00	5.879e-02	-1.328e+00	1.000e+00	1.000e+00
ENSG00000003400	1031	1031	5.330e-02	2.763e+00	1.226e+00	1.319e-01	5.514e-01	2.937e-01	5.362e-01
ENSG00000003402	1780	1780	2.337e-01	-2.560e-01	1.114e+00	-9.618e-01	2.206e+01	3.078e-11	1.293e-09
ENSG00000004139	218	218	1.963e-02	2.276e+00	2.203e+00	-1.190e+00	2.819e+00	1.757e-02	9.553e-02
ENSG00000004478	2524	2524	1.058e-01	3.150e+00	1.192e+00	-3.805e-01	2.555e+00	2.380e-02	9.995e-02
ENSG00000004866	169	169	1.297e-02	2.147e+00	1.629e+00	-2.621e-01	-1.204e-01	1.000e+00	1.000e+00
ENSG00000005187	1724	1724	5.561e-02	5.277e+00	5.941e-01	-1.199e+00	1.610e+01	1.387e-08	2.912e-07
ENSG00000005302	2406	2406	1.783e-01	-7.755e-01	1.801e+00	-5.461e-01	8.836e+00	2.625e-05	2.756e-04
ENSG00000005844	445	445	1.450e-01	2.975e+00	1.054e+00	2.655e-03	1.207e-01	6.231e-01	8.222e-01
ENSG00000006576	1233	1233	1.927e-01	1.379e+00	1.303e+00	4.257e-01	1.842e+00	5.494e-02	1.775e-01
ENSG00000007129	286	286	5.791e-02	-2.596e+00	1.040e+00	-3.005e-01	1.185e-01	6.264e-01	8.222e-01
ENSG00000008083	573	573	7.853e-02	-2.333e+00	1.192e+00	8.695e-01	6.042e+00	5.088e-04	4.274e-03
ENSG00000009790	3417	3417	4.113e-01	4.951e-01	1.026e+00	-1.344e-01	1.448e-01	5.905e-01	8.222e-01
ENSG00000010219	2760	2760	1.086e-01	-1.403e+00	1.031e+00	-3.390e-01	2.210e+00	3.551e-02	1.356e-01
ENSG00000010270	2672	2672	1.521e-01	4.132e+00	2.806e-01	-4.592e-01	2.686e+00	2.047e-02	9.553e-02
ENSG00000010292	500	500	5.009e-02	7.198e-02	1.455e+00	-2.650e-01	7.753e-01	2.130e-01	4.261e-01
ENSG00000010626	632	632	4.659e-02	-3.354e+00	1.052e+00	2.713e-01	1.101e+00	1.378e-01	3.393e-01
ENSG00000011485	1776	1776	1.189e-01	2.788e+00	5.351e-01	1.274e-01	9.066e-01	1.781e-01	3.741e-01
ENSG00000012124	6682	6682	5.471e-01	3.760e+00	2.575e-01	-2.441e-01	1.019e+00	1.535e-01	3.393e-01
ENSG00000013573	359	359	4.268e-02	2.765e+00	1.202e+00	-2.797e-01	1.618e-01	5.694e-01	8.222e-01
ENSG00000013810	575	575	1.151e-01	-3.454e-01	1.426e+00	6.086e-01	1.374e+00	9.735e-02	2.679e-01
ENSG00000015171	870	870	6.429e-02	-1.817e+00	1.690e+00	2.312e-01	2.394e-01	4.890e-01	7.899e-01
ENSG00000017260	421	421	5.165e-02	-3.271e+00	4.916e-01	-5.218e-03	-8.141e-02	1.000e+00	1.000e+00
ENSG00000018189	373	373	4.610e-02	-1.964e+00	1.927e+00	5.405e-02	1.425e+00	9.137e-02	2.679e-01
ENSG00000018280	78	78	4.075e-03	-1.233e+00	2.308e+00	2.221e+00	1.873e+00	5.295e-02	1.775e-01
ENSG00000020577	500	500	3.606e-02	3.387e+00	1.522e+00	-1.659e+00	1.252e+01	5.643e-07	7.900e-06
ENSG00000025434	156	156	7.409e-03	3.218e+00	7.238e-01	-2.399e-01	5.169e-02	7.478e-01	9.518e-01
ENSG00000026103	1463	1463	9.718e-02	2.068e+00	7.719e-01	3.294e-01	1.403e-01	5.963e-01	8.222e-01
ENSG00000027075	252	252	2.284e-02	3.235e+00	6.241e-01	-4.820e-02	1.381e-01	5.992e-01	8.222e-01
ENSG00000028137	1744	1744	1.755e-01	3.342e+00	6.000e-01	1.531e-01	6.535e-01	2.529e-01	4.828e-01
ENSG00000028528	4973	4973	2.369e-01	-3.577e+00	2.638e-01	-1.984e-01	-7.404e-02	1.000e+00	1.000e+00
ENSG00000032219	2704	2704	2.177e-01	3.395e+00	3.805e-01	6.228e-02	-3.459e-01	1.000e+00	1.000e+00
ENSG00000032444	1198	1198	7.302e-02	-2.856e+00	5.185e-01	-1.573e-01	-5.990e-01	1.000e+00	1.000e+00
ENSG00000033170	3183	3183	1.841e-01	3.245e-01	1.380e+00	-1.328e-02	-1.007e+00	1.000e+00	1.000e+00
ENSG00000034152	4139	4139	2.088e-01	3.159e+00	7.164e-01	-2.516e-01	1.337e+00	1.020e-01	2.679e-01
ENSG00000036448	114	114	5.680e-03	-3.420e+00	1.353e+00	-9.391e-01	2.646e-01	4.670e-01	7.899e-01
ENSG00000037241	3336	3336	1.171e-01	-3.186e+00	3.468e-01	-2.353e-01	-1.376e+00	1.000e+00	1.000e+00
ENSG00000038274	4251	4251	4.448e-01	-3.620e+00	4.240e-01	3.053e-01	2.768e+00	1.862e-02	9.553e-02
ENSG00000039068	60	60	3.745e-03	2.963e+00	1.081e+00	-2.122e+00	3.280e+00	1.043e-02	7.303e-02
ENSG00000039523	2727	2727	1.926e-01	2.610e+00	1.275e+00	-1.251e-02	2.036e+00	4.358e-02	1.077e-01
ENSG00000041880	2270	2270	9.895e-02	-3.180e+00	4.555e-01	2.419e-01	5.875e-01	2.784e-01	4.176e-01
ENSG00000042088	1856	1856	7.664e-02	3.690e+00	7.499e-01	-3.479e-01	3.907e-01	3.767e-01	5.455e-01
ENSG00000042980	7067	7067	5.310e-01	7.190e-01	1.460e+00	-3.870e-01	1.117e+01	2.290e-06	1.603e-05
ENSG00000043143	758	758	9.327e-02	-1.158e+00	1.663e+00	6.100e-01	2.967e+00	1.485e-02	4.796e-02
ENSG00000047315	3756	3756	1.967e-01	-3.219e+00	8.574e-01	-1.523e-01	1.323e+00	1.038e-01	2.179e-01
ENSG00000048052	3992	3992	1.730e-01	3.013e-01	2.161e+00	-8.540e-01	2.434e+01	3.011e-12	6.323e-11
ENSG00000048707	760	760	6.865e-02	3.217e+00	5.913e-01	2.060e-01	-1.772e-01	1.000e+00	1.000e+00
ENSG00000048740	2711	2711	3.722e-01	-3.824e+00	2.674e-01	-1.630e-01	2.254e-01	5.020e-01	6.589e-01
ENSG00000048828	182	182	1.181e-01	1.704e+00	1.492e+00	2.827e-01	1.646e-01	5.661e-01	7.205e-01
ENSG00000049246	97	97	9.755e-03	7.638e-03	1.917e+00	-1.282e+00	1.052e+00	1.469e-01	2.805e-01
ENSG00000049759	106	106	1.766e-02	-1.857e+00	1.889e+00	1.828e+00	3.857e+00	5.479e-03	1.918e-02
ENSG00000050438	96	96	3.099e-02	1.165e+00	2.052e+00	2.008e+00	2.600e+00	2.259e-02	6.777e-02
ENSG00000054282	5352	5352	2.214e-01	4.245e+00	3.556e-01	-3.795e-01	1.209e+00	1.199e-01	2.398e-01
ENSG00000054611	6182	6182	2.739e-01	3.869e+00	2.684e-01	-5.773e-01	5.527e+00	8.846e-04	3.377e-03
ENSG00000054654	684	684	1.332e-01	3.451e-01	9.015e-01	2.150e-01	6.757e-01	2.450e-01	3.838e-01
ENSG00000055070	4749	4749	2.933e-01	-3.399e+00	2.927e-01	-1.535e-01	-6.119e-01	1.000e+00	1.000e+00
ENSG00000055163	2855	2855	2.816e-01	3.914e+00	2.966e-01	-3.543e-01	8.425e-01	1.943e-01	3.399e-01
ENSG00000057657	1653	1653	6.474e-02	2.677e+00	1.726e+00	-5.234e-01	2.150e+00	3.811e-02	1.000e-01
ENSG00000058091	1353	1353	1.029e-01	-1.892e+00	1.950e+00	9.754e-01	1.192e+01	1.042e-06	8.753e-06
ENSG00000058453	121	121	2.260e-02	-3.404e+00	1.121e+00	1.311e+00	1.328e+00	1.031e-01	2.179e-01
ENSG00000058668	594	594	4.692e-02	2.794e+00	6.974e-01	2.261e-01	7.761e-02	6.936e-01	8.323e-01
ENSG00000059377	1082	1082	4.272e-02	-2.709e+00	7.146e-01	-2.794e-01	-8.580e-01	1.000e+00	1.000e+00
ENSG00000060237	519	519	1.671e-01	2.369e+00	9.881e-01	-4.421e-01	1.544e+00	7.887e-02	1.840e-01
ENSG00000060642	373	373	2.618e-02	-1.702e+00	1.734e+00	9.288e-01	2.205e+00	3.571e-02	9.999e-02
ENSG00000061656	3708	3708	6.017e-02	-2.045e+00	1.279e+00	-1.289e+00	1.219e+01	7.889e-07	8.283e-06
ENSG00000062194	3599	3599	3.544e-01	3.638e+00	4.897e-01	-6.257e-01	9.268e+00	1.667e-05	8.750e-05
ENSG00000062716	2307	2307	2.124e-01	3.848e+00	5.120e-01	-8.839e-01	1.389e+01	1.353e-07	1.895e-06
ENSG00000062822	982	982	4.639e-02	2.771e+00	6.438e-01	3.271e-01	9.425e-02	6.642e-01	8.204e-01
ENSG00000063176	988	988	7.051e-02	1.558e+00	1.551e+00	1.041e+00	1.059e+01	4.169e-06	2.501e-05
ENSG00000063245	6130	6130	3.571e-01	3.586e+00	2.362e-01	-1.588e-01	-2.901e-01	1.000e+00	1.000e+00
ENSG00000063322	4276	4276	1.628e-01	4.188e+00	2.415e-01	-8.317e-02	3.627e-01	3.944e-01	5.521e-01
ENSG00000064012	3634	3634	1.892e-01	-4.821e-01	1.563e+00	1.415e-01	-2.554e-01	1.000e+00	1.000e+00
ENSG00000064201	355	355	3.305e-02	3.019e+00	1.157e+00	-9.014e-02	-9.343e-01	1.000e+00	1.000e+00
ENSG00000064490	3978	3978	1.844e-01	-1.233e+00	1.218e+00	-9.053e-01	2.999e+01	9.597e-15	4.031e-13
ENSG00000064601	3684	3684	2.688e-01	2.305e+00	3.401e-01	6.005e-01	5.587e+00	8.299e-04	3.377e-03
ENSG00000064687	387	387	4.532e-02	2.467e+00	1.290e+00	-5.202e-01	7.944e-01	2.075e-01	3.486e-01
ENSG00000064933	1818	1818	1.210e-01	3.780e+00	3.553e-01	-3.992e-01	6.708e-01	2.468e-01	3.838e-01
ENSG00000065357	2215	2215	1.649e-01	-4.888e-02	1.571e+00	-1.779e-01	8.698e-01	1.872e-01	3.399e-01
ENSG00000065882	2459	2459	1.669e-01	3.710e+00	5.556e-01	4.096e-02	-8.758e-01	1.000e+00	1.000e+00
ENSG00000065883	1226	1226	1.534e-01	2.363e+00	1.412e+00	-7.910e-01	7.790e+00	7.905e-05	3.689e-04
ENSG00000065911	4813	4813	2.063e-01	3.162e+00	2.912e-01	-1.185e-01	2.991e-01	4.393e-01	5.952e-01
ENSG00000065978	4724	4724	7.747e-01	3.592e+00	1.983e-01	-1.186e-01	9.153e-01	1.760e-01	3.622e-01
ENSG00000065989	137	137	1.161e-02	-1.684e+00	8.330e-01	-5.904e-01	1.649e-01	5.657e-01	7.425e-01
ENSG00000066136	5206	5206	2.684e-01	2.287e+00	6.408e-01	1.016e-01	3.528e-01	4.009e-01	6.014e-01
ENSG00000066379	4335	4335	2.616e-01	4.021e+00	1.911e-01	-2.203e-01	2.346e-01	4.933e-01	6.684e-01
ENSG00000066923	6815	6815	2.214e-01	-2.899e+00	1.159e+00	-6.420e-01	5.396e+00	1.020e-03	8.566e-03
ENSG00000068724	1881	1881	1.033e-01	3.580e+00	4.810e-01	-1.030e-01	2.773e-01	4.565e-01	6.444e-01
ENSG00000068971	1087	1087	4.733e-02	-3.844e+00	6.107e-01	3.843e-01	1.040e+00	1.491e-01	3.297e-01
ENSG00000069020	126	126	3.614e-02	-3.287e+00	1.364e+00	8.321e-02	2.726e-01	4.603e-01	6.444e-01
ENSG00000069399	1799	1799	8.833e-02	2.911e+00	4.476e-01	-3.436e-01	1.379e+00	9.676e-02	2.540e-01
ENSG00000069424	2981	2981	1.553e-01	-2.206e+00	1.489e+00	3.351e-02	-5.586e-01	1.000e+00	1.000e+00
ENSG00000069493	2620	2620	2.900e-01	3.974e+00	2.158e-01	1.314e-01	4.774e-01	3.285e-01	5.447e-01
ENSG00000069849	3068	3068	1.410e-01	3.573e+00	2.727e-01	-1.842e-01	1.530e+00	8.021e-02	2.246e-01
ENSG00000070081	2568	2568	8.364e-02	-3.578e+00	2.715e-01	-1.696e-01	-9.914e-02	1.000e+00	1.000e+00
ENSG00000070718	1089	1089	4.832e-02	3.830e+00	3.384e-01	2.668e-01	8.942e-01	1.811e-01	3.622e-01
ENSG00000071575	1655	1655	8.853e-02	3.117e+00	1.042e+00	-5.438e-02	-1.322e+00	1.000e+00	1.000e+00
ENSG00000072135	2187	2187	1.461e-01	-3.387e+00	1.011e+00	7.600e-02	-1.011e+00	1.000e+00	1.000e+00
ENSG00000072210	561	561	3.392e-02	-2.601e+00	8.946e-01	-7.044e-01	1.907e+00	5.082e-02	1.560e-01
ENSG00000072518	510	510	6.252e-02	8.214e-01	1.734e+00	-8.363e-01	4.310e+00	3.325e-03	2.327e-02
ENSG00000072736	2372	2372	1.874e-01	-3.173e+00	6.174e-01	5.289e-01	6.963e+00	1.901e-04	2.341e-03
ENSG00000072778	3998	3998	2.042e-01	3.771e+00	2.573e-01	-3.581e-01	1.888e+00	5.199e-02	1.560e-01
ENSG00000072818	3804	3804	5.638e-01	3.510e+00	1.977e-01	-9.057e-02	1.465e-02	8.641e-01	1.000e+00
ENSG00000072858	4131	4131	1.809e-01	-3.837e-01	2.016e+00	8.358e-01	2.793e+01	7.784e-14	3.269e-12
ENSG00000072864	5173	5173	2.524e-01	-3.200e+00	2.995e-01	3.675e-01	4.160e+00	3.923e-03	2.354e-02
ENSG00000073350	692	692	3.581e-02	-1.202e+00	1.704e+00	4.689e-01	1.240e+00	1.153e-01	2.847e-01
ENSG00000073417	575	575	4.198e-02	-3.392e+00	9.374e-01	-2.636e-01	4.920e-01	3.212e-01	5.447e-01
ENSG00000073464	119	119	1.247e-02	6.397e-01	2.147e+00	4.328e-01	4.928e-01	3.208e-01	5.447e-01
ENSG00000073803	2790	2790	1.095e-01	3.993e+00	3.741e-01	-2.251e-02	-1.113e-01	1.000e+00	1.000e+00
ENSG00000073849	4200	4200	3.676e-01	-1.318e+00	1.527e+00	2.882e-01	3.415e+00	8.961e-03	4.705e-02
ENSG00000073910	57	57	1.120e-02	2.472e+00	1.125e+00	-4.701e+00	1.499e+01	4.375e-08	9.187e-07
ENSG00000074582	1090	1090	4.849e-02	-2.296e+00	8.677e-01	4.150e-01	2.808e+00	1.780e-02	6.798e-02
ENSG00000074657	404	404	4.334e-02	-7.548e-01	1.699e+00	-7.100e-01	2.848e+00	1.701e-02	6.798e-02
ENSG00000075089	2535	2535	1.027e-01	-3.885e+00	2.147e-01	-2.013e-01	-5.531e-02	1.000e+00	1.000e+00
ENSG00000075234	1094	1094	4.721e-02	3.461e+00	1.422e+00	2.100e-01	1.195e+00	1.221e-01	2.849e-01
ENSG00000075240	87	87	3.729e-02	1.720e+00	1.781e+00	-2.614e+00	6.813e+00	2.230e-04	2.341e-03
ENSG00000075292	3394	3394	2.439e-01	-2.824e+00	3.655e-01	-3.855e-02	3.550e-01	3.994e-01	6.014e-01
ENSG00000075420	1413	1413	5.515e-02	1.075e+00	1.096e+00	1.344e-01	-7.401e-01	1.000e+00	1.000e+00
ENSG00000075426	132	132	1.605e-02	1.860e+00	8.821e-01	-4.145e-01	6.500e-02	7.184e-01	9.144e-01
ENSG00000075884	4573	4573	4.490e-01	4.111e+00	1.699e-01	1.815e-01	3.281e+00	1.042e-02	4.863e-02
ENSG00000076248	1636	1636	6.939e-02	2.916e+00	9.076e-01	-3.697e-03	-3.272e-01	1.000e+00	1.000e+00
ENSG00000076513	2262	2262	1.797e-01	3.460e+00	3.103e-01	1.222e-01	8.397e-01	1.950e-01	3.723e-01
ENSG00000076928	3128	3128	4.576e-01	3.668e+00	2.586e-01	-2.939e-01	1.930e+00	4.946e-02	1.560e-01
ENSG00000076944	4324	4324	2.440e-01	3.945e+00	1.681e-01	-1.435e-02	4.605e-01	3.372e-01	5.447e-01
ENSG00000077044	1217	1217	1.823e-01	2.779e+00	9.496e-01	-4.019e-01	1.527e+00	8.049e-02	2.074e-01
ENSG00000077150	3832	3832	1.939e-01	-2.263e-01	1.370e+00	2.496e-01	5.205e+00	1.254e-03	6.581e-03
ENSG00000077157	291	291	2.437e-02	3.252e+00	4.973e-01	1.115e-01	-6.253e-01	1.000e+00	1.000e+00
ENSG00000077232	5315	5315	2.488e-01	2.803e+00	1.213e+00	-1.919e-01	8.195e-01	2.005e-01	4.210e-01
ENSG00000077238	4386	4386	1.577e-01	4.256e+00	3.134e-01	-1.181e-01	-8.853e-01	1.000e+00	1.000e+00
ENSG00000077684	1053	1053	1.010e-01	3.655e+00	8.933e-01	2.605e-01	-1.277e-01	1.000e+00	1.000e+00
ENSG00000078269	665	665	6.553e-02	3.120e+00	6.056e-01	-1.457e-01	-4.905e-01	1.000e+00	1.000e+00
ENSG00000078304	1033	1033	1.839e-01	1.283e+00	1.525e+00	-3.940e-01	2.648e+00	2.136e-02	8.973e-02
ENSG00000078403	2335	2335	1.138e-01	-3.198e+00	3.882e-01	-1.922e-01	-4.262e-01	1.000e+00	1.000e+00
ENSG00000078804	370	370	2.893e-02	1.224e+00	1.741e+00	-1.157e+00	5.599e+00	8.189e-04	4.914e-03
ENSG00000079432	79	79	4.869e-02	-2.896e-01	2.307e+00	7.846e-01	-2.328e-01	1.000e+00	1.000e+00
ENSG00000079459	5293	5293	3.846e-01	3.171e+00	4.809e-01	-1.337e-02	-6.698e-01	1.000e+00	1.000e+00
ENSG00000079616	2856	2856	1.015e-01	3.635e+00	1.997e+00	-8.953e-01	1.690e+01	6.091e-09	8.527e-08
ENSG00000079805	1965	1965	1.686e-01	4.198e+00	3.050e-01	-1.737e-01	4.761e-01	3.291e-01	6.284e-01
ENSG00000080503	1873	1873	2.020e-01	1.326e+00	1.412e+00	-3.036e-01	1.596e+00	7.400e-02	2.074e-01
ENSG00000080845	1855	1855	1.006e-01	3.702e+00	7.546e-01	-4.913e-01	2.141e+00	3.850e-02	1.244e-01
ENSG00000080986	338	338	1.832e-02	1.185e+00	1.259e+00	6.407e-01	1.141e+00	1.309e-01	2.893e-01
ENSG00000081059	148	148	2.716e-02	1.253e-01	1.624e+00	-3.136e-01	3.804e-02	7.827e-01	1.000e+00
ENSG00000081181	88	88	5.968e-03	3.635e+00	1.128e+00	-5.488e-01	1.645e-01	5.662e-01	9.513e-01
ENSG00000081307	2762	2762	1.122e-01	3.528e+00	3.095e-01	-2.092e-01	-9.578e-01	1.000e+00	1.000e+00
ENSG00000082258	3241	3241	1.463e-01	-2.995e+00	4.493e-01	-3.421e-01	1.231e+00	1.167e-01	2.723e-01
ENSG00000082293	2610	2610	1.298e-01	3.086e+00	1.685e+00	-1.166e+00	3.042e+01	6.168e-15	2.591e-13
ENSG00000082458	86	86	4.939e-03	-2.254e+00	1.549e+00	4.081e-01	2.329e-01	4.949e-01	9.038e-01
ENSG00000082805	1001	1001	7.742e-02	2.812e+00	1.300e+00	-8.641e-01	8.604e+00	3.349e-05	2.813e-04
ENSG00000083097	601	601	5.157e-02	4.484e+00	6.029e-01	-2.283e+00	2.163e+01	4.797e-11	1.007e-09
ENSG00000083312	3073	3073	1.555e-01	-1.115e+00	1.409e+00	-3.663e-01	6.599e+00	2.801e-04	1.961e-03
ENSG00000083799	1952	1952	1.866e-01	3.243e+00	4.009e-01	-1.564e-02	-1.346e+00	1.000e+00	1.000e+00
ENSG00000083828	1348	1348	6.651e-02	1.973e+00	8.809e-01	4.403e-01	2.255e+00	3.372e-02	1.180e-01
ENSG00000084070	3589	3589	2.661e-01	2.962e+00	6.361e-01	-7.731e-01	1.506e+01	4.048e-08	4.250e-07
ENSG00000084093	3019	3019	2.282e-01	2.315e+00	1.200e+00	-1.634e-01	1.493e+00	8.395e-02	2.074e-01
ENSG00000084234	3031	3031	1.289e-01	2.837e+00	1.000e+00	3.527e-01	3.023e+00	1.393e-02	6.503e-02
ENSG00000085117	5316	5316	5.434e-01	1.966e+00	7.945e-01	1.295e-01	2.452e+00	2.680e-02	1.023e-01
ENSG00000085511	1911	1911	8.792e-02	3.752e+00	2.813e-01	8.352e-02	-3.251e-01	1.000e+00	1.000e+00
ENSG00000086300	5126	5126	2.740e-01	4.116e+00	2.375e-01	-2.152e-01	2.048e-01	5.222e-01	9.139e-01
ENSG00000086666	5087	5087	3.064e-01	3.413e+00	3.224e-01	3.908e-01	1.591e+00	7.443e-02	2.074e-01
ENSG00000086730	8634	8634	5.954e-01	-4.169e+00	2.112e-01	2.186e-01	-7.940e-01	1.000e+00	1.000e+00
ENSG00000087087	3637	3637	2.277e-01	4.083e+00	8.842e-01	4.254e-02	-5.574e-01	1.000e+00	1.000e+00
ENSG00000087157	1780	1780	9.730e-02	3.256e+00	3.893e-01	2.320e-01	6.245e-01	2.637e-01	5.275e-01
ENSG00000087266	1231	1231	8.261e-02	-2.195e+00	8.003e-01	-8.395e-02	5.672e-02	7.363e-01	1.000e+00
ENSG00000087460	1536	1536	3.795e-01	1.138e+00	1.432e+00	-6.902e-02	-2.475e-01	1.000e+00	1.000e+00
ENSG00000088179	379	379	7.898e-02	3.299e+00	8.286e-01	4.017e-01	-1.712e+00	1.000e+00	1.000e+00
ENSG00000088986	4646	4646	5.204e-01	-3.852e+00	2.499e-01	-6.453e-02	-7.822e-02	1.000e+00	1.000e+00
ENSG00000089351	1475	1475	7.812e-02	3.380e+00	5.201e-01	7.381e-02	1.304e-01	6.096e-01	8.260e-01
ENSG00000089692	323	323	2.523e-02	2.692e+00	8.071e-01	1.238e-01	-1.011e+00	1.000e+00	1.000e+00
ENSG00000090006	1317	1317	9.067e-02	1.188e+00	1.802e+00	-1.146e-01	1.548e+00	7.846e-02	2.197e-01
ENSG00000090316	2701	2701	1.330e-01	3.993e+00	2.154e-01	-9.947e-02	9.022e-01	1.792e-01	3.990e-01
ENSG00000090905	1349	1349	1.133e-01	-4.222e+00	1.359e+00	-1.377e-01	7.996e-02	6.892e-01	8.514e-01
ENSG00000091527	877	877	2.159e-01	-2.221e+00	1.353e+00	-1.277e-01	1.993e-02	8.418e-01	1.000e+00
ENSG00000091651	1124	1124	4.758e-02	4.973e+00	1.701e+00	-3.630e-01	8.571e-01	1.904e-01	3.990e-01
ENSG00000092098	950	950	4.729e-02	-2.161e+00	9.245e-01	-2.253e-01	1.102e-01	6.387e-01	8.383e-01
ENSG00000092758	3619	3619	1.140e-01	2.830e+00	6.216e-01	3.165e-02	-4.673e-01	1.000e+00	1.000e+00
ENSG00000092931	1911	1911	1.136e-01	-1.360e+00	1.376e+00	-4.094e-01	3.954e+00	4.921e-03	2.067e-02
ENSG00000093010	4154	4154	2.212e-01	3.505e+00	2.123e-01	1.920e-01	4.846e-01	3.249e-01	5.427e-01
ENSG00000094804	278	278	1.325e-02	2.219e+00	1.591e+00	-1.748e+00	5.429e+00	9.833e-04	5.900e-03
ENSG00000095794	3829	3829	2.204e-01	-3.869e-01	1.789e+00	4.093e-01	5.855e+00	6.218e-04	5.900e-03
ENSG00000095951	774	774	6.236e-02	3.055e-01	1.799e+00	-6.281e-01	4.148e+00	3.971e-03	1.853e-02
ENSG00000096093	2013	2013	8.487e-02	-3.539e+00	3.288e-01	4.651e-01	1.231e+00	1.167e-01	2.883e-01
ENSG00000096717	277	277	4.437e-02	1.895e+00	2.349e+00	4.567e-02	4.629e-01	3.360e-01	5.427e-01
ENSG00000096872	828	828	3.968e-02	-3.396e+00	8.691e-01	4.517e-01	1.552e+00	7.807e-02	2.197e-01
ENSG00000099308	585	585	9.001e-02	2.383e+00	1.251e+00	3.078e-01	1.994e-01	5.277e-01	7.916e-01
ENSG00000099331	873	873	1.548e-01	3.502e+00	2.050e+00	-1.446e-01	6.164e-01	2.669e-01	4.873e-01
ENSG00000099860	5021	5021	5.396e-01	3.671e+00	1.928e-01	-1.703e-01	7.891e-01	2.090e-01	3.990e-01
ENSG00000099917	3055	3055	1.620e-01	4.000e+00	2.124e-01	-3.817e-01	8.088e-01	2.034e-01	3.990e-01
ENSG00000099956	6903	6903	5.113e-01	5.592e-01	1.298e+00	-1.709e-01	2.260e+00	3.349e-02	1.172e-01
ENSG00000099968	2781	2781	1.152e-01	4.079e+00	2.305e-01	-9.152e-02	1.431e-01	5.926e-01	8.260e-01
ENSG00000099991	2473	2473	1.653e-01	-1.306e+00	1.587e+00	1.234e-01	-6.616e-02	1.000e+00	1.000e+00
ENSG00000100031	418	418	2.474e-02	-4.902e+00	1.297e+00	1.859e+00	5.558e+00	8.557e-04	5.900e-03
ENSG00000100083	3637	3637	1.575e-01	3.096e+00	1.112e+00	-5.424e-02	-8.136e-01	1.000e+00	1.000e+00
ENSG00000100097	3409	3409	1.937e-01	5.043e-01	1.014e+00	1.223e+00	2.077e+01	1.151e-10	4.834e-09
ENSG00000100150	1437	1437	7.635e-02	8.281e-01	1.424e+00	-2.398e-01	5.046e-01	3.151e-01	5.427e-01
ENSG00000100209	3770	3770	1.498e-01	3.401e+00	1.159e+00	-4.679e-01	7.910e+00	6.965e-05	9.751e-04
ENSG00000100284	2517	2517	1.020e-01	3.495e+00	2.900e-01	6.988e-02	-2.951e+00	1.000e+00	1.000e+00
ENSG00000100297	5189	5189	3.249e-01	1.914e+00	1.791e+00	1.711e-01	-8.127e-01	1.000e+00	1.000e+00
ENSG00000100351	955	955	5.104e-02	3.750e+00	3.163e-01	-2.312e-01	3.591e-01	3.967e-01	6.172e-01
ENSG00000100354	1843	1843	3.537e-01	2.388e+00	1.359e+00	-7.218e-01	1.295e+01	3.594e-07	7.547e-06
ENSG00000100376	1117	1117	6.841e-02	3.407e+00	4.932e-01	-3.329e-02	-1.408e+00	1.000e+00	1.000e+00
ENSG00000100478	655	655	3.490e-02	3.582e+00	1.169e+00	-6.847e-01	1.733e+00	6.262e-02	2.023e-01
ENSG00000100519	4452	4452	2.286e-01	1.770e+00	6.780e-01	4.859e-01	4.831e+00	1.881e-03	9.874e-03
ENSG00000100592	1443	1443	9.207e-02	4.410e+00	5.196e-01	-7.935e-01	5.434e+00	9.780e-04	5.900e-03
ENSG00000100599	1619	1619	1.370e-01	-1.255e+00	1.657e+00	3.359e-01	2.779e+00	1.840e-02	7.025e-02
ENSG00000100714	2169	2169	9.693e-02	3.950e+00	2.481e-01	-1.507e-01	8.624e-02	6.779e-01	8.514e-01
ENSG00000100836	1283	1283	1.952e-01	3.351e+00	4.957e-01	3.653e-01	8.412e-01	1.946e-01	3.990e-01
ENSG00000100889	3876	3876	1.467e-01	3.367e+00	3.368e-01	1.768e-01	1.500e-01	5.839e-01	8.260e-01
ENSG00000100897	2424	2424	2.003e-01	3.523e+00	3.545e-01	-1.064e-01	1.326e+00	1.034e-01	2.715e-01
ENSG00000100982	4562	4562	2.019e-01	3.844e+00	2.921e-01	-5.936e-01	4.926e+00	1.697e-03	7.920e-03
ENSG00000101057	805	805	4.120e-02	-3.476e-02	1.960e+00	-1.071e+00	7.442e+00	1.143e-04	6.856e-04
ENSG00000101199	1215	1215	6.474e-02	2.906e+00	8.411e-01	3.650e-01	7.819e-01	2.111e-01	3.855e-01
ENSG00000101224	2207	2207	9.685e-02	4.134e+00	1.611e+00	1.898e-01	1.365e+00	9.845e-02	2.449e-01
ENSG00000101255	759	759	5.750e-02	-2.959e+00	7.923e-01	2.284e-02	-5.501e-01	1.000e+00	1.000e+00
ENSG00000101294	5240	5240	3.098e-01	9.785e-01	9.274e-01	9.724e-01	3.298e+01	4.586e-16	1.926e-14
ENSG00000101413	749	749	7.536e-02	4.727e+00	1.795e+00	6.135e-03	-6.338e-01	1.000e+00	1.000e+00
ENSG00000101773	1596	1596	7.088e-02	2.292e+00	1.381e+00	-1.277e-01	5.116e-01	3.118e-01	5.238e-01
ENSG00000101849	191	191	4.301e-02	-2.791e+00	1.207e+00	6.659e-01	1.176e+00	1.252e-01	2.606e-01
ENSG00000101972	2335	2335	1.970e-01	2.002e+00	1.436e+00	-4.151e-01	3.386e+00	9.258e-03	3.535e-02
ENSG00000102125	3388	3388	1.408e-01	3.588e+00	3.053e-01	-1.243e-02	-2.796e+00	1.000e+00	1.000e+00
ENSG00000102172	3573	3573	1.802e-01	3.750e+00	2.582e-01	-2.912e-01	1.213e+00	1.194e-01	2.606e-01
ENSG00000102225	2140	2140	9.985e-02	-2.535e+00	6.180e-01	-3.125e-01	1.255e+00	1.131e-01	2.606e-01
ENSG00000102316	3305	3305	2.041e-01	5.210e-01	1.445e+00	4.221e-02	3.031e+00	1.380e-02	4.562e-02
ENSG00000102524	1141	1141	5.972e-02	2.937e+00	8.215e-01	2.457e-01	-5.247e-01	1.000e+00	1.000e+00
ENSG00000102531	1260	1260	1.308e-01	-4.709e-01	2.396e+00	1.570e+00	2.085e+01	1.061e-10	1.485e-09
ENSG00000102606	3177	3177	1.459e-01	2.211e+00	1.594e+00	1.472e+00	2.769e+01	9.893e-14	2.078e-12
ENSG00000102879	5057	5057	8.914e-01	3.338e+00	2.353e-01	-8.787e-02	-4.579e-01	1.000e+00	1.000e+00
ENSG00000102897	1942	1942	1.404e-01	3.713e+00	4.550e-01	-5.114e-01	2.179e+00	3.684e-02	1.031e-01
ENSG00000103005	2244	2244	9.314e-02	-3.474e+00	3.883e-01	-4.052e-02	-1.024e+00	1.000e+00	1.000e+00
ENSG00000103064	2276	2276	1.160e-01	3.333e+00	3.761e-01	4.056e-02	3.067e-03	9.376e-01	1.000e+00
ENSG00000103194	4612	4612	2.345e-01	3.510e+00	2.658e-01	2.556e-01	7.117e-01	2.329e-01	4.075e-01
ENSG00000103253	2022	2022	1.047e-01	2.024e-01	1.448e+00	-1.994e-01	2.312e+00	3.154e-02	9.462e-02
ENSG00000103274	5212	5212	1.890e-01	4.003e+00	2.154e-01	-9.155e-02	2.140e-01	5.130e-01	7.980e-01
ENSG00000103415	3269	3269	1.834e-01	3.864e+00	2.534e-01	-3.708e-01	1.613e-01	5.701e-01	8.552e-01
ENSG00000103479	2125	2125	1.723e-01	3.687e+00	2.943e-01	3.254e-01	-2.711e+00	1.000e+00	1.000e+00
ENSG00000103495	1077	1077	1.134e-01	-9.721e-01	1.334e+00	-3.457e-01	1.360e+00	9.911e-02	2.449e-01
ENSG00000103496	3643	3643	1.588e-01	3.531e+00	3.055e-01	-1.348e-01	-1.236e-01	1.000e+00	1.000e+00
ENSG00000103528	576	576	2.400e-02	-1.641e+00	1.511e+00	-4.877e-01	1.101e+00	1.379e-01	2.632e-01
ENSG00000103653	4523	4523	5.964e-01	2.404e+00	5.585e-01	1.201e-01	-1.587e-02	1.000e+00	1.000e+00
ENSG00000103769	4238	4238	3.125e-01	-2.419e+00	4.882e-01	-4.467e-01	4.435e+00	2.899e-03	1.218e-02
ENSG00000104164	4088	4088	1.999e-01	3.277e+00	8.019e-01	-5.141e-01	8.741e+00	2.899e-05	3.044e-04
ENSG00000104205	564	564	3.626e-02	-1.835e+00	1.617e+00	-6.850e-01	3.011e+00	1.412e-02	4.562e-02
ENSG00000104218	815	815	4.478e-02	3.545e+00	7.849e-01	-2.347e-01	-3.391e-02	1.000e+00	1.000e+00
ENSG00000104450	727	727	3.820e-02	2.711e+00	8.827e-01	4.032e-01	2.339e-01	4.940e-01	7.980e-01
ENSG00000104518	3802	3802	2.449e-01	-3.123e+00	3.383e-01	1.040e-01	-4.504e-01	1.000e+00	1.000e+00
ENSG00000104613	3740	3740	1.665e-01	3.298e+00	3.261e-01	-8.876e-02	-2.224e-01	1.000e+00	1.000e+00
ENSG00000104859	4783	4783	2.079e-01	2.453e+00	7.280e-01	5.956e-01	7.778e+00	8.008e-05	5.606e-04
ENSG00000104870	3717	3717	1.469e-01	2.121e+00	1.161e+00	-3.248e-01	5.661e+00	7.656e-04	4.020e-03
ENSG00000104885	148	148	3.256e-02	9.238e-03	1.936e+00	-1.054e+00	1.145e+00	1.303e-01	2.606e-01
ENSG00000104946	1807	1807	1.069e-01	-2.386e+00	1.381e+00	-1.878e-01	-9.628e-01	1.000e+00	1.000e+00
ENSG00000104957	4243	4243	1.688e-01	-3.788e+00	3.419e-01	6.328e-01	8.091e+00	5.757e-05	4.836e-04
ENSG00000104972	355	355	1.691e-01	-1.228e-01	1.218e+00	1.177e+00	5.166e+00	1.308e-03	5.940e-03
ENSG00000104976	1829	1829	8.314e-02	8.021e-01	1.804e+00	-4.310e-01	3.989e+00	4.735e-03	1.808e-02
ENSG00000105171	4573	4573	1.911e-01	3.855e+00	1.982e-01	2.828e-02	-1.657e+00	1.000e+00	1.000e+00
ENSG00000105223	4016	4016	1.666e-01	-1.673e+00	9.988e-01	-6.014e-01	9.364e+00	1.508e-05	1.056e-04
ENSG00000105254	3653	3653	3.301e-01	-2.285e+00	4.021e-01	-5.744e-03	-1.953e-02	1.000e+00	1.000e+00
ENSG00000105321	541	541	2.947e-02	3.425e+00	9.482e-01	-5.611e-01	1.346e+00	1.008e-01	2.229e-01
ENSG00000105323	2269	2269	3.527e-01	-6.682e-01	1.381e+00	5.745e-01	1.053e+01	4.457e-06	3.744e-05
ENSG00000105472	340	340	1.268e-02	-3.049e+00	4.927e-01	1.207e-01	1.404e-01	5.962e-01	7.825e-01
ENSG00000105643	1143	1143	1.991e-01	2.933e+00	9.317e-01	3.049e-01	-3.698e-01	1.000e+00	1.000e+00
ENSG00000105738	2311	2311	1.163e-01	2.955e+00	1.011e+00	-1.078e-01	1.081e+00	1.415e-01	2.725e-01
ENSG00000105953	2059	2059	1.085e-01	3.731e+00	3.419e-01	3.912e-02	2.054e+00	4.269e-02	1.195e-01
ENSG00000105974	748	748	2.609e-02	-2.755e+00	4.218e-01	-7.615e-01	-2.218e-01	1.000e+00	1.000e+00
ENSG00000106034	105	105	4.281e-03	-3.611e+00	1.092e+00	2.559e+00	7.160e+00	1.541e-04	9.249e-04
ENSG00000106069	71	71	3.087e-03	-3.322e+00	1.181e+00	9.729e-01	1.405e+00	9.372e-02	2.187e-01
ENSG00000106261	2112	2112	1.318e-01	3.192e+00	4.395e-01	-8.237e-02	1.854e-01	5.426e-01	7.731e-01
ENSG00000106268	4186	4186	1.757e-01	4.038e+00	2.029e-01	-2.792e-03	9.434e-01	1.696e-01	3.096e-01
ENSG00000106351	307	307	2.288e-02	3.370e-01	1.858e+00	1.225e+00	5.093e+00	1.414e-03	5.940e-03
ENSG00000106392	4542	4542	2.447e-01	4.007e+00	2.555e-01	-2.408e-01	1.729e-01	5.566e-01	7.731e-01
ENSG00000106443	3770	3770	1.706e-01	-3.361e+00	3.299e-01	6.212e-01	5.099e+00	1.406e-03	5.940e-03
ENSG00000106484	304	304	1.371e-02	3.236e+00	5.175e-01	1.271e-01	-1.592e-01	1.000e+00	1.000e+00
ENSG00000106605	1265	1265	5.285e-02	2.479e+00	1.012e+00	-5.641e-01	2.888e+00	1.625e-02	4.874e-02
ENSG00000106683	3089	3089	1.295e-01	3.049e+00	3.694e-01	2.006e-01	7.708e-01	2.144e-01	3.752e-01
ENSG00000106829	1460	1460	1.051e-01	2.707e+00	5.196e-01	3.034e-01	7.241e-01	2.288e-01	3.844e-01
ENSG00000107077	4165	4165	2.264e-01	3.237e+00	3.348e-01	-1.945e-01	1.212e+00	1.195e-01	2.510e-01
ENSG00000107099	3658	3658	4.520e-01	-3.986e-01	1.041e+00	8.855e-02	3.229e+00	1.104e-02	3.568e-02
ENSG00000107104	164	164	1.140e-02	1.334e+00	1.962e+00	-2.041e+00	3.910e+00	5.170e-03	1.809e-02
ENSG00000107185	928	928	9.088e-02	4.119e-01	1.623e+00	-1.279e+00	1.821e+01	1.583e-09	3.324e-08
ENSG00000107485	157	157	1.465e-02	3.159e+00	6.378e-01	-6.340e-02	1.608e-01	5.707e-01	7.731e-01
ENSG00000107819	355	355	1.947e-02	2.676e+00	1.402e+00	2.253e-01	3.046e-01	4.351e-01	6.695e-01
ENSG00000107902	3864	3864	1.802e-01	-7.467e-01	2.570e+00	-1.192e+00	3.025e+01	7.321e-15	3.075e-13
ENSG00000107968	6005	6005	3.849e-01	2.887e+00	7.607e-01	-5.191e-01	1.647e+01	9.499e-09	1.330e-07
ENSG00000108219	981	981	5.746e-02	3.685e+00	3.404e-01	1.219e-01	2.900e-01	4.463e-01	6.695e-01
ENSG00000108349	1887	1887	1.264e-01	3.863e+00	3.122e-01	-3.323e-01	1.437e+00	9.004e-02	2.187e-01
ENSG00000108370	107	107	8.273e-03	4.565e-01	2.447e+00	2.352e-01	5.908e-01	2.770e-01	4.475e-01
ENSG00000108424	3008	3008	4.621e-01	3.849e+00	2.683e-01	-3.622e-01	1.920e+00	5.004e-02	1.313e-01
ENSG00000108439	480	480	3.618e-02	3.110e+00	4.692e-01	-4.313e-02	-6.355e-01	1.000e+00	1.000e+00
ENSG00000108523	3203	3203	3.251e-01	4.772e+00	3.642e-01	-7.443e-01	1.176e+01	1.239e-06	1.301e-05
ENSG00000108639	7097	7097	8.300e-01	3.729e+00	1.994e-01	1.761e-01	1.074e+00	1.427e-01	2.725e-01
ENSG00000108798	5092	5092	3.573e-01	3.849e+00	2.133e-01	1.912e-01	-2.703e-01	1.000e+00	1.000e+00
ENSG00000108963	2543	2543	1.065e-01	2.951e+00	5.178e-01	9.492e-02	-7.057e-01	1.000e+00	1.000e+00
ENSG00000108984	1753	1753	8.265e-02	2.235e+00	2.006e+00	-1.859e-01	-1.070e+00	1.000e+00	1.000e+00
ENSG00000109572	2102	2102	1.038e-01	3.603e+00	3.914e-01	1.487e-02	3.748e-02	7.843e-01	9.981e-01
ENSG00000109689	1174	1174	1.229e-01	-1.216e+00	1.349e+00	1.398e+00	3.123e+01	2.711e-15	1.139e-13
ENSG00000109756	182	182	2.445e-02	2.221e+00	2.144e+00	-6.673e-01	1.921e-01	5.354e-01	6.425e-01
ENSG00000109805	272	272	1.420e-02	2.005e+00	1.228e+00	-2.775e-01	5.065e-01	3.142e-01	4.399e-01
ENSG00000109943	176	176	7.121e-03	1.843e+00	1.458e+00	1.329e+00	1.229e+00	1.169e-01	2.232e-01
ENSG00000110324	3133	3133	2.697e-01	3.609e+00	2.685e-01	-2.442e-01	5.574e-01	2.910e-01	4.215e-01
ENSG00000110422	517	517	5.849e-02	2.476e+00	9.277e-01	4.136e-01	6.546e-01	2.525e-01	4.215e-01
ENSG00000110492	491	491	1.774e-02	-4.025e-01	1.235e+00	-4.554e-01	5.700e-01	2.856e-01	4.215e-01
ENSG00000110651	3267	3267	1.658e-01	1.802e+00	1.587e+00	6.436e-01	1.092e+01	2.949e-06	2.477e-05
ENSG00000110768	2983	2983	1.741e-01	3.073e+00	3.841e-01	4.352e-01	1.579e+00	7.557e-02	1.863e-01
ENSG00000110844	176	176	2.000e-02	-6.365e-01	2.062e+00	1.234e+00	2.757e+00	1.887e-02	5.903e-02
ENSG00000111530	2095	2095	2.095e-01	3.445e+00	3.501e-01	-1.462e-01	2.041e-01	5.229e-01	6.425e-01
ENSG00000111596	3359	3359	2.807e-01	3.072e+00	3.852e-01	-5.463e-01	4.656e+00	2.276e-03	1.062e-02
ENSG00000111679	6279	6279	7.011e-01	-4.080e+00	2.449e-01	3.526e-01	1.447e+00	8.895e-02	1.894e-01
ENSG00000111817	1141	1141	7.623e-02	-2.013e+00	1.669e+00	8.299e-01	8.499e+00	3.741e-05	1.964e-04
ENSG00000111912	1510	1510	1.021e-01	-1.464e+00	1.515e+00	1.494e-01	-1.105e+00	1.000e+00	1.000e+00
ENSG00000112137	7691	7691	3.663e-01	-4.125e+00	2.197e-01	3.207e-01	1.420e+00	9.189e-02	1.894e-01
ENSG00000112149	8419	8419	6.825e-01	3.374e+00	3.073e-01	-1.189e-01	3.552e-01	3.993e-01	5.241e-01
ENSG00000112242	416	416	4.602e-02	-2.658e+00	1.025e+00	-9.159e-01	1.681e+00	6.670e-02	1.751e-01
ENSG00000112294	1312	1312	7.026e-02	4.314e+00	9.721e-01	-1.063e+00	1.053e+01	4.457e-06	3.094e-05
ENSG00000112419	106	106	1.790e-02	-3.727e+00	1.762e+00	2.151e+00	3.772e+00	6.021e-03	2.341e-02
ENSG00000112486	465	465	4.113e-01	1.904e+00	8.567e-01	-8.346e-01	2.720e+00	1.968e-02	5.903e-02
ENSG00000112531	163	163	5.445e-02	1.721e+00	1.454e+00	-9.172e-01	1.534e+00	7.983e-02	1.863e-01
ENSG00000112659	177	177	3.252e-02	3.961e+00	1.738e+00	-3.766e-01	8.893e-01	1.823e-01	3.330e-01
ENSG00000112679	3413	3413	1.875e-01	1.372e+00	1.084e+00	1.385e-01	6.013e-01	2.728e-01	4.215e-01
ENSG00000112759	721	721	2.980e-02	-8.204e-01	2.169e+00	1.218e+00	1.039e+01	5.156e-06	3.094e-05
ENSG00000112763	2657	2657	1.234e-01	4.311e+00	6.011e-01	-2.832e-02	4.307e-01	3.534e-01	4.788e-01
ENSG00000113263	191	191	1.091e-02	2.454e+00	1.131e+00	4.988e-01	6.677e-01	2.478e-01	4.215e-01
ENSG00000113318	1126	1126	6.944e-02	2.335e+00	9.992e-01	1.054e-01	-3.668e-01	1.000e+00	1.000e+00
ENSG00000113356	121	121	6.668e-03	-2.193e+00	1.400e+00	1.351e+00	2.437e+00	2.726e-02	7.631e-02
ENSG00000113368	3660	3660	1.374e-01	3.156e+00	6.971e-01	4.844e-01	3.677e+00	6.691e-03	2.342e-02
ENSG00000113387	5098	5098	6.729e-01	-3.462e+00	2.551e-01	1.731e-01	-4.839e-01	1.000e+00	1.000e+00
ENSG00000113441	2411	2411	3.688e-01	-1.726e+00	7.754e-01	-4.113e-01	3.756e+00	6.132e-03	2.341e-02
ENSG00000113621	5683	5683	1.546e-01	3.877e+00	3.670e-01	-3.528e-01	1.396e+00	9.469e-02	1.894e-01
ENSG00000113716	2248	2248	1.003e-01	3.801e+00	3.019e-01	3.204e-02	5.659e-01	2.874e-01	4.215e-01
ENSG00000113742	312	312	7.310e-02	-2.444e+00	1.797e+00	2.256e+00	1.568e+01	2.142e-08	2.249e-07
ENSG00000113810	1668	1668	1.084e-01	-2.995e+00	4.521e-01	2.441e-02	-1.125e+00	1.000e+00	1.000e+00
ENSG00000114013	6891	6891	2.215e-01	-1.479e+00	1.701e+00	-5.955e-01	2.271e+01	1.583e-11	3.324e-10
ENSG00000114439	2813	2813	3.131e-01	3.751e+00	3.412e-01	7.519e-02	-1.248e+00	1.000e+00	1.000e+00
ENSG00000114573	1848	1848	1.017e-01	3.592e+00	5.344e-01	-1.239e+00	1.669e+01	7.554e-09	1.058e-07
ENSG00000114738	1864	1864	7.462e-02	-2.589e+00	7.247e-01	6.546e-02	1.955e-01	5.318e-01	6.425e-01
ENSG00000114812	75	75	3.704e-03	1.679e-01	2.341e+00	3.097e-01	-2.491e-01	1.000e+00	1.000e+00
ENSG00000114867	3212	3212	2.172e-01	3.718e+00	3.087e-01	-4.493e-01	1.421e-01	5.939e-01	6.929e-01
ENSG00000115009	130	130	6.009e-03	5.832e-01	2.024e+00	9.629e-01	9.896e-01	1.595e-01	2.791e-01
ENSG00000115020	2416	2416	2.330e-01	2.010e+00	1.607e+00	1.081e-01	-5.769e-01	1.000e+00	1.000e+00
ENSG00000115232	3605	3605	3.753e-01	1.706e+00	8.943e-01	-2.416e-01	1.196e+00	1.219e-01	2.327e-01
ENSG00000115271	6500	6500	2.344e-01	-3.588e+00	5.537e-01	8.014e-01	2.021e+01	2.044e-10	8.585e-09
ENSG00000115306	1256	1256	1.140e-01	3.457e+00	8.371e-01	1.959e-01	3.157e-01	4.269e-01	5.882e-01
ENSG00000115317	3284	3284	1.861e-01	1.491e+00	1.305e+00	9.699e-02	1.310e+00	1.055e-01	2.111e-01
ENSG00000115325	4795	4795	1.751e-01	-4.689e+00	8.126e-01	-3.081e-01	-3.561e-01	1.000e+00	1.000e+00
ENSG00000115548	693	693	5.161e-02	2.059e+00	1.347e+00	9.603e-01	4.123e+00	4.086e-03	1.009e-02
ENSG00000115590	62	62	2.470e-03	1.618e+00	1.422e+00	6.561e-01	4.255e-01	3.563e-01	5.160e-01
ENSG00000115604	368	368	2.128e-02	2.230e+00	1.716e+00	-3.048e-01	-6.569e-02	1.000e+00	1.000e+00
ENSG00000115661	3787	3787	1.420e-01	3.386e+00	2.855e-01	-1.534e-01	-8.804e-01	1.000e+00	1.000e+00
ENSG00000115685	4241	4241	2.357e-01	-2.482e+00	4.619e-01	-5.432e-01	6.822e+00	2.211e-04	9.284e-04
ENSG00000115738	765	765	5.964e-02	-2.905e+00	4.635e-01	-3.090e-01	-2.502e-01	1.000e+00	1.000e+00
ENSG00000115839	4487	4487	2.105e-01	4.152e+00	6.332e-01	1.535e-01	2.252e-02	8.319e-01	9.706e-01
ENSG00000115902	2452	2452	9.886e-02	-2.942e+00	1.027e+00	5.092e-01	4.753e+00	2.047e-03	5.733e-03
ENSG00000115956	2260	2260	2.615e-01	3.591e+00	3.796e-01	7.910e-02	2.527e-01	4.772e-01	6.073e-01
ENSG00000116062	1222	1222	6.400e-02	-3.974e+00	1.614e+00	1.035e+00	1.216e+01	8.117e-07	8.523e-06
ENSG00000116161	2305	2305	3.336e-01	-2.714e+00	5.469e-01	4.529e-01	3.367e+00	9.456e-03	2.206e-02
ENSG00000116171	4383	4383	3.461e-01	-1.650e+00	5.974e-01	1.685e-01	-4.113e-01	1.000e+00	1.000e+00
ENSG00000116260	1068	1068	6.034e-02	3.792e+00	3.906e-01	-5.104e-01	2.608e-01	4.702e-01	6.073e-01
ENSG00000116337	909	909	4.923e-02	1.598e+00	1.741e+00	-4.250e-01	2.853e+00	1.690e-02	3.736e-02
ENSG00000116717	471	471	3.947e-02	3.023e+00	1.040e+00	-1.542e+00	1.304e+01	3.268e-07	4.575e-06
ENSG00000116731	2850	2850	2.485e-01	3.439e-01	1.523e+00	3.226e-01	7.371e+00	1.233e-04	6.473e-04
ENSG00000116754	3426	3426	4.969e-01	-1.764e+00	7.660e-01	2.696e-01	4.219e+00	3.676e-03	9.650e-03
ENSG00000116977	1646	1646	9.141e-02	3.552e+00	3.719e-01	-3.545e-02	4.747e-01	3.299e-01	5.132e-01
ENSG00000117602	1182	1182	1.259e-01	-2.424e+00	1.379e+00	-1.364e-01	8.728e-02	6.761e-01	8.352e-01
ENSG00000117625	1993	1993	1.130e-01	-3.425e+00	4.155e-01	-7.253e-02	5.592e-02	7.381e-01	8.857e-01
ENSG00000117640	2096	2096	8.717e-02	3.001e+00	8.157e-01	-1.030e-01	4.474e-01	3.442e-01	5.160e-01
ENSG00000117676	4466	4466	2.090e-01	-3.303e+00	1.007e+00	5.211e-01	8.247e+00	4.879e-05	3.415e-04
ENSG00000117713	110	110	1.749e-01	-2.973e+00	1.396e+00	8.526e-01	9.251e-01	1.738e-01	2.919e-01
ENSG00000117791	1329	1329	5.342e-02	7.761e-01	1.723e+00	-1.049e+00	1.597e+01	1.588e-08	3.334e-07
ENSG00000117859	4938	4938	1.973e-01	1.214e+00	1.365e+00	-3.665e-01	7.108e+00	1.630e-04	7.604e-04
ENSG00000118292	200	200	7.985e-03	3.919e+00	9.669e-01	-1.797e+00	5.472e+00	9.388e-04	3.033e-03
ENSG00000118308	4257	4257	3.099e-01	-3.679e+00	2.643e-01	1.359e-01	1.380e+00	9.670e-02	2.031e-01
ENSG00000118503	741	741	1.511e-01	3.658e+00	4.283e-01	-3.867e-01	3.058e-01	4.342e-01	5.882e-01
ENSG00000118507	638	638	3.346e-02	-2.226e+00	1.601e+00	1.227e+00	9.954e+00	8.125e-06	6.825e-05
ENSG00000118690	396	396	1.844e-02	8.849e-01	1.379e+00	1.308e+00	6.178e+00	4.395e-04	1.678e-03
ENSG00000118707	3289	3289	1.355e-01	3.909e+00	2.912e-01	-2.855e-01	4.994e-01	3.176e-01	5.131e-01
ENSG00000119335	4079	4079	5.117e-01	9.396e-01	8.732e-01	2.482e-01	4.913e+00	1.720e-03	5.161e-03
ENSG00000119383	2303	2303	1.196e-01	6.551e-01	1.805e+00	-4.464e-01	7.652e+00	9.151e-05	5.491e-04
ENSG00000119397	3138	3138	2.498e-01	1.350e+00	1.004e+00	-2.143e-01	1.160e+00	1.278e-01	2.333e-01
ENSG00000119408	4827	4827	1.741e-01	3.271e+00	8.322e-01	-4.458e-01	5.859e+00	6.188e-04	2.166e-03
ENSG00000119673	1601	1601	6.927e-02	-3.628e+00	4.380e-01	1.386e-01	-2.416e-01	1.000e+00	1.000e+00
ENSG00000119689	3867	3867	1.636e-01	3.607e+00	2.720e-01	-8.720e-02	5.058e-01	3.145e-01	5.504e-01
ENSG00000119705	4929	4929	2.712e-01	3.270e+00	2.540e-01	6.259e-01	3.898e+00	5.235e-03	1.999e-02
ENSG00000119878	3420	3420	1.271e-01	-3.079e+00	3.219e-01	-1.410e-01	-3.961e-02	1.000e+00	1.000e+00
ENSG00000119917	2982	2982	1.669e-01	-9.777e-01	1.206e+00	4.398e-01	2.386e+00	2.893e-02	8.680e-02
ENSG00000119950	206	206	1.897e-02	-1.898e-01	2.422e+00	1.040e+00	1.253e+00	1.134e-01	2.976e-01
ENSG00000120254	208	208	1.630e-02	2.991e+00	1.139e+00	-7.668e-01	1.487e+00	8.459e-02	2.369e-01
ENSG00000120278	5864	5864	2.587e-01	1.236e+00	1.402e+00	-1.114e+00	9.715e+01	3.679e-44	1.545e-42
ENSG00000120647	1086	1086	4.630e-02	1.360e+00	1.892e+00	-3.509e-01	2.487e+00	2.572e-02	8.308e-02
ENSG00000120699	4582	4582	1.717e-01	-3.964e+00	5.571e-01	1.426e-01	4.630e-01	3.359e-01	5.643e-01
ENSG00000120896	368	368	2.712e-02	1.027e+00	2.111e+00	-5.113e-01	6.525e-01	2.533e-01	4.836e-01
ENSG00000120899	4246	4246	3.160e-01	4.763e-01	1.353e+00	-1.021e+00	6.556e+01	2.320e-30	4.873e-29
ENSG00000120910	4819	4819	3.436e-01	3.579e+00	2.862e-01	-9.209e-02	-7.129e-02	1.000e+00	1.000e+00
ENSG00000120913	5231	5231	3.119e-01	3.503e+00	1.100e+00	-5.980e-01	1.924e+01	5.532e-10	7.745e-09
ENSG00000121152	255	255	1.395e-02	1.631e+00	9.734e-01	-5.709e-01	8.107e-01	2.029e-01	4.734e-01
ENSG00000121281	947	947	7.689e-02	-1.536e+00	1.857e+00	7.014e-01	5.856e+00	6.211e-04	3.261e-03
ENSG00000121807	119	119	1.688e-02	1.951e+00	1.283e+00	-5.130e-01	1.097e-01	6.395e-01	8.393e-01
ENSG00000122034	4655	4655	4.581e-01	3.073e+00	3.516e-01	4.813e-01	2.888e+00	1.625e-02	5.688e-02
ENSG00000122068	4467	4467	1.862e-01	3.438e+00	3.447e-01	1.085e-01	1.508e-02	8.621e-01	1.000e+00
ENSG00000122390	3179	3179	1.290e-01	-1.017e+00	1.469e+00	2.813e-01	5.469e+00	9.425e-04	4.398e-03
ENSG00000122483	2835	2835	1.259e-01	-1.537e+00	1.962e+00	-4.403e-01	5.164e+00	1.311e-03	5.505e-03
ENSG00000122547	85	85	7.614e-03	-1.522e+00	2.348e+00	-4.624e-01	-1.808e-01	1.000e+00	1.000e+00
ENSG00000122644	4922	4922	2.033e-01	3.165e+00	1.253e+00	-6.607e-01	1.692e+01	5.991e-09	5.032e-08
ENSG00000122786	147	147	1.013e-02	-2.178e+00	7.034e-01	-1.464e+00	-8.421e-01	1.000e+00	1.000e+00
ENSG00000122873	1931	1931	1.015e-01	3.666e+00	9.767e-01	-1.004e+00	1.396e+01	1.260e-07	7.561e-07
ENSG00000123096	2365	2365	1.171e-01	2.687e+00	1.920e+00	-3.033e-01	-1.990e-02	1.000e+00	1.000e+00
ENSG00000123143	2916	2916	1.705e-01	-3.287e+00	5.089e-01	2.060e-01	2.425e-01	4.861e-01	6.586e-01
ENSG00000123154	1858	1858	7.857e-02	-2.419e+00	1.548e+00	8.583e-02	6.127e-01	2.683e-01	4.900e-01
ENSG00000123395	4950	4950	1.758e-01	3.535e+00	3.551e-01	1.258e-01	2.640e-01	4.675e-01	6.545e-01
ENSG00000124155	5084	5084	2.674e-01	3.347e+00	2.801e-01	3.667e-02	3.286e-01	4.175e-01	6.047e-01
ENSG00000124181	678	678	4.565e-02	-1.828e+00	1.577e+00	-6.876e-02	4.377e-01	3.495e-01	5.645e-01
ENSG00000124357	4026	4026	1.851e-01	3.417e+00	3.600e-01	-7.302e-02	-3.533e-01	1.000e+00	1.000e+00
ENSG00000124507	61	61	3.622e-03	-3.037e-01	2.240e+00	2.219e-01	-1.893e-01	1.000e+00	1.000e+00
ENSG00000124588	1672	1672	6.976e-02	-2.688e+00	5.705e-01	2.677e-01	8.513e-01	1.919e-01	4.734e-01
ENSG00000124813	89	89	3.770e-02	-1.994e+00	1.023e+00	-7.404e-01	3.902e-01	3.770e-01	5.755e-01
ENSG00000125089	1935	1935	9.071e-02	6.856e+00	1.842e+00	-1.459e+00	1.813e+01	1.733e-09	1.820e-08
ENSG00000125637	2384	2384	1.714e-01	-3.386e+00	3.599e-01	8.593e-02	3.794e-01	3.837e-01	5.755e-01
ENSG00000125733	381	381	2.091e-02	3.456e+00	9.082e-01	-6.406e-01	7.082e-01	2.340e-01	4.836e-01
ENSG00000125740	3120	3120	4.439e-01	3.258e+00	2.932e-01	2.896e-01	6.689e-01	2.474e-01	4.836e-01
ENSG00000125753	5948	5948	5.153e-01	-3.958e+00	2.348e-01	2.835e-01	7.011e-01	2.363e-01	4.836e-01
ENSG00000125779	1953	1953	9.475e-02	-3.385e+00	5.499e-01	-1.588e-01	1.819e-02	8.487e-01	1.000e+00
ENSG00000125871	1892	1892	9.454e-02	-4.309e-01	1.820e+00	7.771e-01	1.459e+01	6.586e-08	4.610e-07
ENSG00000125877	4712	4712	2.229e-01	-3.223e+00	6.299e-01	3.517e-01	5.589e+00	8.281e-04	8.695e-03
ENSG00000125898	1648	1648	7.886e-02	3.241e+00	4.108e-01	3.087e-02	-1.562e+00	1.000e+00	1.000e+00
ENSG00000126001	1137	1137	8.578e-02	-2.810e+00	8.477e-01	-1.684e-01	1.236e-01	6.191e-01	1.000e+00
ENSG00000126070	1448	1448	1.196e-01	3.441e+00	4.613e-01	2.437e-01	-9.268e-02	1.000e+00	1.000e+00
ENSG00000126247	1620	1620	1.061e-01	3.127e+00	7.377e-01	2.865e-02	-1.784e-01	1.000e+00	1.000e+00
ENSG00000126561	3534	3534	1.771e-01	3.855e+00	2.579e-01	-4.304e-02	-8.221e-01	1.000e+00	1.000e+00
ENSG00000126804	3931	3931	2.142e-01	-3.458e+00	3.235e-01	1.148e-01	6.122e-02	7.264e-01	1.000e+00
ENSG00000126883	2360	2360	1.245e-01	3.613e+00	3.626e-01	-6.146e-02	-3.086e-01	1.000e+00	1.000e+00
ENSG00000127022	3398	3398	3.303e-01	-3.328e+00	3.039e-01	-1.695e-01	-1.333e-01	1.000e+00	1.000e+00
ENSG00000127084	3427	3427	2.018e-01	-3.993e+00	2.582e-01	-6.059e-03	7.447e-01	2.223e-01	6.669e-01
ENSG00000127191	2445	2445	9.919e-02	-3.528e+00	1.070e+00	9.522e-01	1.806e+01	1.852e-09	3.889e-08
ENSG00000127561	488	488	3.560e-02	2.446e+00	1.759e+00	5.151e-01	1.549e+00	7.839e-02	4.115e-01
ENSG00000127603	1199	1199	2.184e-01	-3.806e+00	3.701e-01	2.105e-01	1.837e-01	5.444e-01	1.000e+00
ENSG00000127663	236	236	1.941e-01	2.256e+00	1.792e+00	-2.768e-01	1.789e-01	5.497e-01	1.000e+00
ENSG00000127838	4760	4760	2.123e-01	4.099e+00	2.663e-01	-5.964e-02	-9.543e-01	1.000e+00	1.000e+00
ENSG00000128016	4332	4332	7.951e-01	3.536e+00	2.283e-01	7.103e-02	-2.607e-01	1.000e+00	1.000e+00
ENSG00000128191	244	244	2.737e-02	3.480e+00	5.867e-01	-5.770e-02	1.637e-01	5.671e-01	1.000e+00
ENSG00000128271	2770	2770	9.685e-02	-1.685e+00	1.824e+00	-2.489e-01	-1.014e+00	1.000e+00	1.000e+00
ENSG00000128272	4576	4576	3.558e-01	3.593e+00	2.497e-01	-1.105e-01	8.710e-02	6.764e-01	1.000e+00
ENSG00000128487	308	308	1.564e-02	-3.041e+00	6.413e-01	6.142e-01	5.802e-01	2.814e-01	7.386e-01
ENSG00000128536	104	104	5.186e-03	-2.948e+00	1.553e+00	-9.889e-01	1.055e-01	6.460e-01	1.000e+00
ENSG00000128563	2812	2812	1.330e-01	-1.982e+00	1.258e+00	-2.421e-01	9.235e-01	1.741e-01	6.095e-01
ENSG00000128604	3900	3900	1.604e-01	3.411e+00	9.176e-01	-4.700e-02	1.009e+00	1.555e-01	5.938e-01
ENSG00000128951	4142	4142	3.234e-01	8.253e+00	2.210e+00	-1.229e+00	2.794e+01	7.695e-14	3.232e-12
ENSG00000129226	4240	4240	1.541e-01	3.660e+00	2.699e-01	-1.779e-01	3.763e-01	3.857e-01	8.826e-01
ENSG00000129657	4791	4791	1.846e-01	-2.600e+00	1.114e+00	1.153e-01	4.985e-01	3.180e-01	7.857e-01
ENSG00000130164	164	164	8.520e-03	1.530e+00	1.682e+00	-4.640e-01	-3.248e-02	1.000e+00	1.000e+00
ENSG00000130177	1815	1815	1.068e-01	2.766e+00	5.762e-01	4.003e-01	8.535e-01	1.914e-01	6.183e-01
ENSG00000130299	1325	1325	5.799e-02	-2.810e+00	5.339e-01	-3.253e-01	3.247e-01	4.203e-01	8.826e-01
ENSG00000130313	5017	5017	3.465e-01	2.807e+00	3.411e-01	-1.204e-01	-2.153e-01	1.000e+00	1.000e+00
ENSG00000130348	7630	7630	2.819e-01	-1.880e+00	1.467e+00	2.693e-01	6.873e+00	2.094e-04	2.931e-03
ENSG00000130475	2368	2368	1.042e-01	-2.135e+00	1.664e+00	1.808e-01	3.250e+00	1.078e-02	7.548e-02
ENSG00000130511	4077	4077	1.528e-01	-3.934e+00	9.647e-01	1.862e-01	3.062e+00	1.333e-02	8.000e-02
ENSG00000130529	74	74	2.264e-03	-2.208e+00	1.722e+00	-2.115e-01	-3.078e-01	1.000e+00	1.000e+00
ENSG00000130751	259	259	1.054e-02	1.298e+00	1.808e+00	4.017e-01	3.385e-01	4.106e-01	8.826e-01
ENSG00000130770	4758	4758	5.175e-01	3.222e+00	2.506e-01	3.314e-01	-7.950e-01	1.000e+00	1.000e+00
ENSG00000130810	498	498	4.054e-02	2.205e+00	8.169e-01	-3.537e-01	1.191e+00	1.227e-01	5.153e-01
ENSG00000130844	3524	3524	2.778e-01	-2.172e+00	1.508e+00	-2.493e-01	-2.705e-01	1.000e+00	1.000e+00
ENSG00000130985	2868	2868	2.500e-01	-3.467e+00	8.113e-01	3.019e-01	1.294e+00	1.076e-01	5.023e-01
ENSG00000131149	1289	1289	8.108e-02	2.538e+00	9.739e-01	1.184e-01	-6.096e-01	1.000e+00	1.000e+00
ENSG00000131196	3722	3722	1.646e-01	-2.437e+00	1.899e+00	-2.352e-02	5.804e-01	2.813e-01	7.386e-01
ENSG00000131236	4150	4150	6.371e-01	4.324e+00	5.061e-01	-4.454e-01	4.858e+00	1.826e-03	1.534e-02
ENSG00000131389	886	886	5.688e-02	2.897e+00	8.976e-01	2.182e-01	6.946e-02	7.094e-01	1.000e+00
ENSG00000131508	2286	2286	6.652e-01	-3.147e+00	4.010e-01	-2.144e-01	-7.947e-01	1.000e+00	1.000e+00
ENSG00000131759	3612	3612	1.480e-01	3.223e+00	5.038e-01	1.305e-01	-6.252e-01	1.000e+00	1.000e+00
ENSG00000131828	3457	3457	1.348e-01	3.831e+00	2.959e-01	-3.040e-01	8.755e-01	1.858e-01	4.130e-01
ENSG00000132153	3613	3613	1.513e-01	3.786e-02	1.404e+00	2.131e-01	1.627e+00	7.127e-02	2.451e-01
ENSG00000132205	366	366	1.906e-02	2.072e+00	2.066e+00	-1.286e+00	4.527e+00	2.620e-03	1.834e-02
ENSG00000132207	172	172	2.416e-02	-1.034e+00	1.462e+00	1.182e+00	3.012e+00	1.411e-02	6.586e-02
ENSG00000132386	277	277	1.902e-02	-2.038e+00	6.172e-01	-1.042e+00	7.211e-01	2.298e-01	4.596e-01
ENSG00000132405	1018	1018	6.240e-02	1.623e-01	2.085e+00	4.069e-01	1.576e+00	7.586e-02	2.451e-01
ENSG00000132507	4935	4935	5.256e-01	-2.359e+00	4.878e-01	-9.342e-02	5.212e-02	7.468e-01	1.000e+00
ENSG00000132510	1005	1005	1.861e-01	-3.337e+00	4.539e-01	1.242e-01	-6.345e-02	1.000e+00	1.000e+00
ENSG00000132600	1694	1694	7.499e-02	3.816e+00	3.991e-01	-5.646e-01	1.155e+00	1.286e-01	3.376e-01
ENSG00000132640	98	98	4.651e-03	-1.171e+00	2.753e+00	1.677e+00	8.713e-01	1.868e-01	4.130e-01
ENSG00000132792	4499	4499	1.762e-01	3.458e+00	8.229e-01	7.753e-01	1.058e+01	4.241e-06	3.562e-05
ENSG00000132819	735	735	1.521e-01	2.952e+00	1.132e+00	2.452e-01	3.640e-01	3.936e-01	7.030e-01
ENSG00000133030	104	104	6.676e-02	3.338e+00	1.576e+00	-1.721e+00	3.384e+00	9.276e-03	4.870e-02
ENSG00000133275	265	265	9.611e-02	1.782e+00	1.215e+00	-9.550e-01	1.638e+00	7.034e-02	2.451e-01
ENSG00000133313	4511	4511	3.091e-01	2.311e-01	8.961e-01	-7.849e-01	5.740e+01	8.697e-27	1.826e-25
ENSG00000133460	2002	2002	9.430e-02	-2.844e+00	9.570e-01	1.559e-02	5.195e-01	3.081e-01	5.881e-01
ENSG00000133678	1193	1193	5.182e-02	3.189e+00	1.065e+00	-3.032e-01	1.224e+00	1.176e-01	3.293e-01
ENSG00000133740	1484	1484	8.141e-02	-9.374e-01	1.109e+00	-5.667e-01	3.861e+00	5.455e-03	3.273e-02
ENSG00000133789	7024	7024	5.414e-01	3.980e+00	2.420e-01	2.081e-02	-2.098e+00	1.000e+00	1.000e+00
ENSG00000133805	940	940	8.553e-02	2.652e+00	1.497e+00	4.074e-02	7.755e-01	2.130e-01	4.473e-01
ENSG00000133816	51	51	2.881e-03	-1.179e+00	1.960e+00	-1.961e-01	3.516e-01	4.017e-01	7.030e-01
ENSG00000133943	2190	2190	1.283e-01	8.016e-01	1.660e+00	-8.863e-01	1.976e+01	3.254e-10	3.416e-09
ENSG00000134109	802	802	1.057e-01	2.652e+00	8.715e-01	2.084e-01	1.036e-01	6.490e-01	1.000e+00
ENSG00000134255	3753	3753	2.334e-01	3.486e+00	4.600e-01	6.313e-02	-1.246e+00	1.000e+00	1.000e+00
ENSG00000134321	2739	2739	1.005e-01	2.617e+00	1.475e+00	-2.403e+00	6.040e+01	4.235e-28	1.779e-26
ENSG00000134330	4205	4205	1.860e-01	-3.400e+00	2.798e-01	-3.554e-02	-1.001e+00	1.000e+00	1.000e+00
ENSG00000134539	86	86	2.428e-03	-2.296e+00	1.194e+00	-6.969e-02	-2.299e-01	1.000e+00	1.000e+00
ENSG00000134574	2139	2139	8.981e-02	-3.549e+00	3.920e-01	5.549e-01	2.679e+00	2.064e-02	8.668e-02
ENSG00000134758	5067	5067	2.291e-01	8.646e-01	1.342e+00	-1.750e-01	2.065e-01	5.204e-01	8.743e-01
ENSG00000134882	4441	4441	2.756e-01	4.331e+00	2.256e-01	-3.273e-02	-1.058e+00	1.000e+00	1.000e+00
ENSG00000134910	3314	3314	1.256e-01	-3.042e+00	6.675e-01	-2.705e-01	-4.211e-02	1.000e+00	1.000e+00
ENSG00000134982	1518	1518	9.030e-02	3.443e+00	8.568e-01	-3.680e-01	1.481e+00	8.527e-02	2.558e-01
ENSG00000135046	129	129	1.078e-02	3.175e+00	7.622e-01	-8.688e-01	4.537e-02	7.632e-01	1.000e+00
ENSG00000135148	4430	4430	1.820e-01	3.575e+00	2.924e-01	9.136e-02	-1.061e+00	1.000e+00	1.000e+00
ENSG00000135272	1071	1071	8.878e-02	4.610e-01	2.166e+00	1.975e-01	9.733e-01	1.630e-01	4.026e-01
ENSG00000135318	2973	2973	1.359e-01	3.413e+00	5.811e-01	8.009e-02	-1.167e+00	1.000e+00	1.000e+00
ENSG00000135387	3603	3603	2.251e-01	-2.625e+00	1.186e+00	-2.255e-01	-1.385e+00	1.000e+00	1.000e+00
ENSG00000135549	122	122	6.050e-03	3.168e+00	1.123e+00	-3.876e-01	9.389e-02	6.648e-01	1.000e+00
ENSG00000135679	1651	1651	1.003e-01	4.314e+00	2.211e+00	-2.032e+00	4.038e+01	2.540e-19	3.556e-18
ENSG00000135925	293	293	2.062e-02	1.101e+00	1.982e+00	1.044e+00	3.011e+00	1.412e-02	3.295e-02
ENSG00000136040	106	106	5.281e-02	-8.266e-01	1.956e+00	4.961e-02	1.896e-01	5.381e-01	6.108e-01
ENSG00000136141	3592	3592	1.804e-01	3.740e+00	2.440e-01	-9.118e-02	-1.533e-01	1.000e+00	1.000e+00
ENSG00000136153	403	403	2.733e-02	4.126e+00	7.786e-01	-4.059e-01	1.230e+00	1.168e-01	1.817e-01
ENSG00000136169	720	720	1.220e-01	2.162e+00	8.048e-01	-7.831e-01	5.640e+00	7.832e-04	3.290e-03
ENSG00000136244	729	729	3.902e-02	-4.133e+00	1.739e+00	2.161e+00	1.834e+01	1.389e-09	2.918e-08
ENSG00000136247	2802	2802	1.151e-01	3.677e+00	3.076e-01	-2.295e-01	4.950e-01	3.197e-01	4.011e-01
ENSG00000136280	3609	3609	2.214e-01	-2.493e+00	1.586e+00	7.708e-01	2.661e+01	2.994e-13	1.258e-11
ENSG00000136436	4650	4650	2.899e-01	3.407e+00	2.154e-01	-3.348e-01	2.130e+00	3.903e-02	7.807e-02
ENSG00000136560	3847	3847	2.991e-01	1.047e+00	1.057e+00	-3.842e-01	1.008e+01	7.113e-06	4.268e-05
ENSG00000136573	6981	6981	4.241e-01	1.179e+00	1.020e+00	1.604e-01	2.646e+00	2.143e-02	4.737e-02
ENSG00000136603	5605	5605	4.477e-01	3.381e+00	2.625e-01	-3.700e-01	4.132e+00	4.043e-03	1.298e-02
ENSG00000136631	1441	1441	6.878e-02	-2.219e+00	5.888e-01	-6.907e-01	3.516e+00	8.009e-03	2.102e-02
ENSG00000136718	5597	5597	2.859e-01	-3.458e+00	2.314e-01	1.088e-02	-3.399e-01	1.000e+00	1.000e+00
ENSG00000136802	184	184	1.782e-02	3.286e+00	1.460e+00	-1.570e+00	4.174e+00	3.860e-03	1.298e-02
ENSG00000136874	3308	3308	1.362e-01	3.953e+00	1.745e-01	7.005e-02	4.850e-01	3.247e-01	4.011e-01
ENSG00000136878	836	836	4.429e-02	4.235e+00	6.869e-01	3.074e-01	5.588e-01	2.904e-01	3.935e-01
ENSG00000136938	4212	4212	6.030e-01	3.225e+00	1.837e-01	-5.138e-03	4.951e-01	3.197e-01	4.011e-01
ENSG00000136997	3409	3409	2.160e-01	3.672e+00	3.251e-01	1.152e-01	-3.210e-01	1.000e+00	1.000e+00
ENSG00000137103	153	153	1.231e-02	3.984e+00	9.986e-01	-2.343e+00	7.859e+00	7.348e-05	3.429e-04
ENSG00000137193	88	88	1.422e-01	-1.659e+00	2.007e+00	8.757e-01	4.048e-01	3.682e-01	4.419e-01
ENSG00000137216	440	440	2.437e-02	-2.226e+00	1.765e+00	-1.117e-01	8.579e-01	1.902e-01	2.663e-01
ENSG00000137494	896	896	4.120e-02	-7.572e-01	1.883e+00	-5.314e-01	3.242e+00	1.089e-02	2.690e-02
ENSG00000137496	5511	5511	1.740e-01	4.080e+00	1.674e-01	-2.172e-03	9.824e-01	1.610e-01	2.347e-01
ENSG00000137720	2663	2663	1.011e-01	-2.645e+00	7.996e-01	-8.371e-02	-6.329e-01	1.000e+00	1.000e+00
ENSG00000137807	238	238	1.099e-02	2.849e+00	1.092e+00	-2.640e+00	8.935e+00	2.366e-05	1.242e-04
ENSG00000137812	646	646	3.972e-02	6.490e-01	1.036e+00	-1.367e+00	1.036e+01	5.344e-06	3.740e-05
ENSG00000138182	719	719	1.229e-01	2.171e+00	1.967e+00	-1.411e+00	1.123e+01	2.149e-06	1.805e-05
ENSG00000138185	4867	4867	2.251e-01	2.182e+00	7.561e-01	1.757e-01	1.424e+00	9.154e-02	1.538e-01
ENSG00000138386	159	159	2.124e-02	2.178e+00	1.438e+00	-2.192e-01	-1.221e-01	1.000e+00	1.000e+00
ENSG00000138439	532	532	5.342e-02	1.385e-01	1.852e+00	7.957e-01	3.868e+00	5.411e-03	1.515e-02
ENSG00000138621	1138	1138	6.050e-02	2.341e+00	1.613e+00	-5.355e-01	1.814e+00	5.683e-02	1.038e-01
ENSG00000138639	8924	8924	3.748e-01	3.682e+00	2.266e-01	-7.498e-01	1.251e+01	5.653e-07	7.193e-06
ENSG00000138764	1404	1404	8.936e-02	4.036e+00	2.555e-01	-5.208e-01	2.071e+00	4.185e-02	7.990e-02
ENSG00000138835	811	811	4.157e-02	-5.091e+00	8.047e-01	7.517e-01	4.071e+00	4.325e-03	1.298e-02
ENSG00000138964	4623	4623	3.557e-01	-2.231e+00	8.158e-01	4.872e-01	1.233e+01	6.850e-07	7.193e-06
ENSG00000139112	444	444	2.017e-02	3.569e+00	3.824e-01	-2.667e-01	9.776e-01	1.620e-01	2.347e-01
ENSG00000139154	271	271	4.017e-02	4.519e+00	1.106e+00	-1.092e+00	4.232e+00	3.623e-03	1.298e-02
ENSG00000139187	547	547	2.548e-02	3.939e+00	1.538e+00	6.190e-01	2.297e+00	3.207e-02	6.735e-02
ENSG00000139192	5198	5198	1.845e-01	3.355e+00	2.165e-01	-2.888e-01	1.553e+00	7.797e-02	1.364e-01
ENSG00000139266	124	124	2.951e-02	-2.434e+00	2.312e+00	1.166e-01	2.514e-01	4.782e-01	5.579e-01
ENSG00000139278	4559	4559	4.037e-01	2.501e+00	6.184e-01	-1.417e-01	1.376e+00	9.718e-02	1.570e-01
ENSG00000139579	3446	3446	1.315e-01	-2.070e+00	1.024e+00	-3.035e-01	3.756e+00	6.130e-03	2.341e-02
ENSG00000140043	305	305	1.457e-02	3.685e+00	1.006e+00	5.825e-01	1.515e+00	8.170e-02	1.734e-01
ENSG00000140262	3048	3048	1.452e-01	2.185e+00	1.149e+00	1.889e-01	1.207e+00	1.203e-01	2.106e-01
ENSG00000140416	427	427	1.918e-02	-3.578e+00	3.552e-01	8.933e-02	3.219e-01	4.223e-01	5.047e-01
ENSG00000140577	1748	1748	1.404e-01	4.043e+00	2.318e-01	3.719e-02	3.509e-01	4.022e-01	5.047e-01
ENSG00000140691	143	143	5.042e-02	-1.936e+00	2.167e+00	6.845e-01	1.421e+00	9.185e-02	1.754e-01
ENSG00000140853	1638	1638	1.500e-01	3.515e+00	6.582e-01	-2.567e-01	6.589e-01	2.510e-01	3.635e-01
ENSG00000140931	1352	1352	4.770e-02	-3.315e+00	5.770e-01	-4.256e-02	3.079e-01	4.326e-01	5.047e-01
ENSG00000140939	209	209	1.050e-02	3.335e+00	8.490e-01	-1.303e+00	2.598e+00	2.264e-02	6.792e-02
ENSG00000140968	8129	8129	5.926e-01	3.447e+00	1.826e-01	-3.377e-02	-2.308e-01	1.000e+00	1.000e+00
ENSG00000141013	173	173	8.561e-03	1.274e+00	1.786e+00	1.110e-01	2.633e-01	4.680e-01	5.313e-01
ENSG00000141127	4628	4628	1.912e-01	-3.619e+00	3.923e-01	4.176e-01	4.505e+00	2.685e-03	1.548e-02
ENSG00000141337	599	599	3.165e-02	3.852e+00	6.026e-01	-7.855e-01	2.221e+00	3.505e-02	9.201e-02
ENSG00000141376	953	953	4.474e-02	4.119e+00	3.174e-01	-3.385e-01	1.052e+00	1.469e-01	2.468e-01
ENSG00000141480	2668	2668	1.687e-01	3.697e+00	2.206e-01	-8.805e-02	3.838e-02	7.817e-01	8.419e-01
ENSG00000141499	1014	1014	4.816e-02	-2.593e+00	6.893e-01	-2.797e-01	3.206e-01	4.233e-01	5.047e-01
ENSG00000141526	4411	4411	1.453e-01	4.859e-01	1.459e+00	-3.711e-01	8.551e+00	3.544e-05	4.962e-04
ENSG00000141556	385	385	4.651e-02	3.409e+00	6.202e-01	-4.381e-01	1.212e+00	1.194e-01	2.106e-01
ENSG00000141562	4562	4562	2.331e-01	-1.056e+00	1.102e+00	-2.786e-01	2.917e+00	1.572e-02	5.503e-02
ENSG00000141682	5370	5370	3.279e-01	4.327e+00	1.596e-01	-2.482e-01	5.673e-01	2.868e-01	3.905e-01
ENSG00000141905	1438	1438	7.199e-02	2.835e+00	1.840e+00	9.588e-02	-2.857e-01	1.000e+00	1.000e+00
ENSG00000141971	1834	1834	7.824e-02	-3.720e+00	3.591e-01	1.082e+00	1.175e+01	1.254e-06	2.633e-05
ENSG00000142046	163	163	9.672e-03	-1.343e+00	1.865e+00	-9.218e-02	5.427e-01	2.975e-01	3.905e-01
ENSG00000142166	5460	5460	2.263e-01	-3.184e+00	3.715e-01	-1.894e-01	1.811e+00	5.703e-02	1.331e-01
ENSG00000142185	314	314	1.823e-02	2.942e+00	1.747e+00	-1.000e+00	2.755e+00	1.891e-02	6.109e-02
ENSG00000142197	1185	1185	9.039e-02	1.284e+00	1.627e+00	-2.117e-01	2.068e+00	4.199e-02	1.037e-01
ENSG00000142230	4097	4097	1.520e-01	3.821e+00	1.722e-01	-3.744e-02	-1.479e-01	1.000e+00	1.000e+00
ENSG00000142252	2640	2640	1.368e-01	3.901e+00	5.813e-01	-5.298e-01	5.574e+00	8.415e-04	7.069e-03
ENSG00000142552	93	93	7.491e-03	-2.017e+00	1.819e+00	-6.137e-01	5.460e-01	2.960e-01	3.905e-01
ENSG00000142655	1486	1486	6.260e-02	3.262e+00	3.607e-01	-8.338e-01	3.974e+00	4.816e-03	2.122e-02
ENSG00000142675	434	434	2.013e-02	-2.273e+00	1.399e+00	-1.476e+00	6.726e+00	2.447e-04	2.569e-03
ENSG00000142875	3101	3101	2.013e-01	-1.785e+00	8.449e-01	-7.492e-02	1.501e+00	8.320e-02	1.734e-01
ENSG00000143013	1045	1045	2.188e-01	2.304e+00	1.139e+00	9.080e-01	4.419e+00	2.949e-03	1.548e-02
ENSG00000143110	4693	4693	2.079e-01	4.140e+00	1.599e-01	-7.978e-04	7.613e-01	2.172e-01	3.323e-01
ENSG00000143119	6318	6318	8.059e-01	-4.217e-01	8.751e-01	2.872e-01	1.175e+01	1.247e-06	2.633e-05
ENSG00000143190	1064	1064	9.010e-02	2.227e+00	1.960e+00	-5.393e-01	4.579e+00	2.476e-03	1.548e-02
ENSG00000143224	1291	1291	5.635e-02	3.488e+00	2.968e-01	-3.720e-01	9.140e-01	1.764e-01	2.849e-01
ENSG00000143294	4538	4538	1.905e-01	4.204e+00	1.862e-01	-4.923e-01	2.256e+00	3.364e-02	9.201e-02
ENSG00000143337	4084	4084	2.459e-01	-3.281e+00	5.753e-01	2.972e-01	1.467e+00	8.670e-02	1.734e-01
ENSG00000143353	3380	3380	1.599e-01	1.391e+00	1.330e+00	1.162e-01	1.151e-01	6.314e-01	6.978e-01
ENSG00000143641	1705	1705	1.245e-01	-3.030e+00	3.747e-01	-2.976e-01	7.471e-01	2.216e-01	3.323e-01
ENSG00000143740	2134	2134	8.730e-02	-1.556e+00	1.317e+00	2.974e-01	3.930e+00	5.052e-03	2.122e-02
ENSG00000144152	151	151	6.627e-03	-3.023e+00	9.911e-01	8.996e-01	1.132e+00	1.325e-01	2.734e-01
ENSG00000144451	1276	1276	5.112e-02	3.719e+00	7.112e-01	-3.284e-01	1.316e-01	6.079e-01	9.119e-01
ENSG00000144468	1715	1715	9.635e-02	3.786e+00	1.804e+00	-1.747e+00	4.241e+01	3.261e-20	4.565e-19
ENSG00000144524	2302	2302	9.623e-02	-1.050e+00	1.485e+00	7.570e-01	1.534e+01	3.028e-08	2.119e-07
ENSG00000144579	1777	1777	1.229e-01	3.969e+00	4.185e-01	1.888e-01	1.752e-02	8.515e-01	1.000e+00
ENSG00000144659	3627	3627	2.322e-01	3.629e+00	2.854e-01	-7.229e-03	-3.516e-01	1.000e+00	1.000e+00
ENSG00000144674	2747	2747	2.606e-01	3.719e+00	2.822e-01	-4.922e-02	-1.558e+00	1.000e+00	1.000e+00
ENSG00000144802	3166	3166	2.659e-01	-3.733e+00	4.122e-01	4.693e-01	2.864e+00	1.669e-02	4.381e-02
ENSG00000145012	1629	1629	1.321e-01	7.748e+00	2.111e+00	-1.128e+00	1.157e+01	1.500e-06	7.002e-06
ENSG00000145476	626	626	4.239e-02	1.998e+00	1.376e+00	-3.567e-01	3.524e-01	4.012e-01	6.481e-01
ENSG00000145675	2011	2011	1.646e-01	4.145e+00	5.204e-01	3.319e-03	-5.830e-01	1.000e+00	1.000e+00
ENSG00000145703	98	98	2.013e-02	3.061e+00	1.669e+00	-8.102e-01	1.130e-01	6.345e-01	9.190e-01
ENSG00000145730	339	339	1.753e-02	3.119e+00	5.909e-01	1.014e-01	-1.640e-03	1.000e+00	1.000e+00
ENSG00000145779	3688	3688	5.613e-01	1.252e+00	9.569e-01	-1.227e+00	1.030e+02	1.012e-46	4.252e-45
ENSG00000146063	378	378	6.721e-02	6.923e-01	1.714e+00	-5.526e-01	1.682e+00	6.665e-02	1.473e-01
ENSG00000146278	4440	4440	6.399e-01	3.205e+00	2.593e-01	1.593e-01	-3.544e+00	1.000e+00	1.000e+00
ENSG00000146416	2025	2025	7.516e-02	3.650e+00	3.372e-01	7.612e-02	-4.809e-01	1.000e+00	1.000e+00
ENSG00000146426	411	411	3.503e-02	-2.970e+00	4.579e-01	-4.022e-02	-4.178e-01	1.000e+00	1.000e+00
ENSG00000146576	532	532	6.668e-02	3.219e+00	8.135e-01	-5.106e-01	1.107e+00	1.367e-01	2.734e-01
ENSG00000146757	4275	4275	1.751e-01	3.667e+00	2.961e-01	-6.210e-01	5.332e+00	1.092e-03	4.171e-03
ENSG00000146834	794	794	7.845e-02	-4.552e-01	1.954e+00	-1.151e-01	-7.172e-01	1.000e+00	1.000e+00
ENSG00000146872	165	165	4.322e-02	-4.963e-01	2.247e+00	4.384e-01	9.270e-02	6.668e-01	9.335e-01
ENSG00000147162	1881	1881	2.230e-01	3.641e+00	3.660e-01	-3.499e-01	9.014e-01	1.794e-01	3.424e-01
ENSG00000147394	142	142	6.791e-03	-3.917e-02	1.907e+00	2.056e+00	6.015e+00	5.236e-04	2.199e-03
ENSG00000147421	579	579	9.232e-02	3.267e+00	5.350e-01	5.118e-01	6.228e-01	2.644e-01	4.627e-01
ENSG00000147457	1559	1559	1.938e-01	2.050e+00	1.679e+00	-9.219e-01	1.387e+01	1.382e-07	8.295e-07
ENSG00000147475	715	715	4.515e-02	2.854e+00	5.826e-01	9.431e-02	-5.203e-02	1.000e+00	1.000e+00
ENSG00000147526	1405	1405	1.704e-01	3.190e+00	3.711e-01	-2.304e-01	-3.475e-01	1.000e+00	1.000e+00
ENSG00000147654	2045	2045	1.808e-01	-2.246e+00	8.783e-01	-3.109e-01	6.922e-01	2.394e-01	4.371e-01
ENSG00000147905	4779	4779	3.365e-01	2.641e+00	1.074e+00	7.739e-01	1.876e+01	9.008e-10	7.567e-09
ENSG00000147996	5685	5685	2.225e-01	-4.397e+00	3.746e-01	1.376e+00	3.169e+01	1.697e-15	1.782e-14
ENSG00000148120	282	282	1.753e-02	2.866e+00	6.089e-01	9.317e-02	4.033e-02	7.764e-01	1.000e+00
ENSG00000148180	2706	2706	1.293e-01	8.619e-02	1.598e+00	1.762e+00	5.031e+01	1.112e-23	2.336e-22
ENSG00000148343	919	919	4.993e-02	2.677e+00	7.766e-01	-2.643e-01	5.405e-01	2.985e-01	5.015e-01
ENSG00000148358	1027	1027	5.297e-02	3.033e+00	1.006e+00	-2.213e-01	1.370e-01	6.007e-01	9.119e-01
ENSG00000148444	1070	1070	1.216e-01	3.799e+00	8.288e-01	-7.110e-01	2.979e+00	1.465e-02	4.102e-02
ENSG00000148700	1459	1459	2.278e-01	1.077e+00	1.522e+00	-2.891e-01	1.719e+00	6.368e-02	1.473e-01
ENSG00000148814	154	154	1.893e-02	1.856e+00	1.940e+00	-1.444e+00	3.588e+00	7.386e-03	2.216e-02
ENSG00000148824	5417	5417	2.789e-01	4.048e+00	2.451e-01	-5.468e-01	4.843e+00	1.857e-03	6.499e-03
ENSG00000148832	1085	1085	9.207e-02	3.506e+00	1.549e+00	-4.524e-01	2.537e+00	2.429e-02	6.002e-02
ENSG00000148985	1822	1822	7.162e-02	3.761e+00	1.298e+00	-8.574e-01	1.257e+01	5.356e-07	2.812e-06
ENSG00000149091	459	459	5.577e-02	1.763e+00	2.050e+00	9.045e-01	4.755e+00	2.044e-03	6.604e-03
ENSG00000149131	73	73	2.017e-03	-1.110e+00	1.563e+00	1.882e+00	1.817e+00	5.663e-02	1.405e-01
ENSG00000149311	1717	1717	3.326e-01	3.279e+00	5.730e-01	3.269e-01	1.397e+00	9.456e-02	1.891e-01
ENSG00000149554	256	256	1.362e-02	1.321e+00	1.328e+00	-6.418e-01	5.029e-01	3.159e-01	4.422e-01
ENSG00000149577	1219	1219	9.858e-02	2.939e+00	2.142e+00	-2.121e+00	4.079e+01	1.683e-19	3.535e-18
ENSG00000149761	5290	5290	2.737e-01	1.025e+00	9.930e-01	-2.489e-01	7.552e+00	1.018e-04	4.749e-04
ENSG00000149809	1335	1335	5.808e-02	-6.359e-02	1.908e+00	4.894e-01	2.526e+00	2.460e-02	7.947e-02
ENSG00000149925	4205	4205	6.751e-01	-2.068e+00	4.504e-01	1.320e-01	3.038e-01	4.357e-01	5.718e-01
ENSG00000149932	4844	4844	3.436e-01	3.849e+00	2.276e-01	5.752e-03	-6.045e-01	1.000e+00	1.000e+00
ENSG00000150347	3131	3131	3.727e-01	3.718e+00	3.217e-01	-2.649e-01	1.629e-01	5.681e-01	7.231e-01
ENSG00000150527	2357	2357	1.449e-01	-3.785e+00	3.422e-01	7.822e-02	-3.431e-01	1.000e+00	1.000e+00
ENSG00000150768	1478	1478	7.713e-02	3.528e+00	4.703e-01	-7.113e-01	3.470e+00	8.430e-03	2.951e-02
ENSG00000151093	849	849	4.112e-02	-7.253e-01	1.669e+00	-9.873e-01	7.804e+00	7.796e-05	4.093e-04
ENSG00000151413	1250	1250	5.388e-02	-4.427e+00	1.019e+00	1.466e+00	2.326e+01	9.082e-12	9.536e-11
ENSG00000151470	902	902	3.898e-02	1.124e+00	1.956e+00	-2.022e-02	3.848e-01	3.803e-01	5.153e-01
ENSG00000151689	1089	1089	5.528e-02	-3.234e+00	6.665e-01	-8.206e-01	2.419e+00	2.783e-02	8.349e-02
ENSG00000151702	5420	5420	3.783e-01	3.750e+00	2.644e-01	5.600e-02	-8.035e-01	1.000e+00	1.000e+00
ENSG00000151883	1641	1641	1.515e-01	-3.629e-01	1.510e+00	1.069e+00	2.651e+01	3.311e-13	4.635e-12
ENSG00000152061	3752	3752	3.310e-01	2.680e+00	1.249e+00	-2.044e+00	1.672e+02	1.109e-74	4.657e-73
ENSG00000152082	4449	4449	2.456e-01	-3.211e+00	4.102e-01	5.288e-01	6.607e+00	2.779e-04	1.167e-03
ENSG00000152127	1658	1658	1.804e-01	-3.169e+00	1.624e+00	2.840e-01	1.708e+00	6.460e-02	1.428e-01
ENSG00000152133	2220	2220	1.091e-01	3.773e+00	8.270e-01	-6.618e-01	9.895e+00	8.639e-06	5.184e-05
ENSG00000152217	2489	2489	1.751e-01	-1.522e+00	1.448e+00	-2.304e-01	2.356e+00	2.996e-02	8.388e-02
ENSG00000152256	2733	2733	1.139e-01	4.774e+00	8.452e-01	-1.518e+00	1.782e+01	2.372e-09	1.993e-08
ENSG00000152270	192	192	2.774e-02	2.591e+00	1.216e+00	-8.550e-01	9.348e-01	1.715e-01	2.992e-01
ENSG00000152495	615	615	3.638e-02	-2.740e+00	4.804e-01	-6.809e-01	7.049e-01	2.351e-01	3.526e-01
ENSG00000152556	611	611	3.482e-02	-2.713e+00	6.229e-01	-2.959e-01	-7.624e-01	1.000e+00	1.000e+00
ENSG00000152601	2607	2607	6.106e-01	-3.491e+00	3.349e-01	9.857e-02	-5.573e-01	1.000e+00	1.000e+00
ENSG00000152784	57	57	9.261e-03	-1.028e+00	2.182e+00	1.334e-01	-2.572e-01	1.000e+00	1.000e+00
ENSG00000152804	2341	2341	3.326e-01	-2.883e+00	1.398e+00	1.101e-01	6.006e-02	7.289e-01	9.004e-01
ENSG00000153064	7173	7173	7.430e-01	1.238e+00	6.204e-01	-2.021e-01	5.825e+00	6.422e-04	2.452e-03
ENSG00000153094	1846	1846	8.499e-02	2.352e+00	8.416e-01	-3.903e-01	9.067e-01	1.781e-01	2.992e-01
ENSG00000153113	3540	3540	3.201e-01	3.048e+00	7.720e-01	-6.798e-01	1.636e+01	1.066e-08	7.465e-08
ENSG00000153179	1030	1030	7.100e-02	3.547e+00	6.763e-01	-4.812e-01	1.553e+00	7.796e-02	1.637e-01
ENSG00000153201	3535	3535	2.818e-01	4.318e+00	8.643e-01	1.197e-01	1.010e+00	1.553e-01	2.868e-01
ENSG00000153363	1502	1502	5.869e-02	3.357e+00	6.245e-01	-3.967e-01	1.001e+00	1.571e-01	2.868e-01
ENSG00000153487	227	227	8.158e-02	1.798e+00	1.813e+00	-5.277e-01	7.758e-01	2.129e-01	3.439e-01
ENSG00000153815	148	148	8.800e-02	2.694e+00	8.542e-01	-5.054e-01	7.283e-01	2.275e-01	3.526e-01
ENSG00000153933	426	426	3.791e-02	2.856e+00	6.171e-01	-4.338e-01	5.225e-01	3.066e-01	4.422e-01
ENSG00000153944	1277	1277	1.014e-01	3.784e+00	3.593e-01	1.562e-02	-4.787e-02	1.000e+00	1.000e+00
ENSG00000154124	871	871	5.956e-02	3.695e+00	3.908e-01	-1.200e-01	1.603e-02	8.579e-01	1.000e+00
ENSG00000154217	595	595	3.531e-02	1.519e+00	1.471e+00	-3.778e-01	1.736e+00	6.240e-02	1.428e-01
ENSG00000154305	4228	4228	2.204e-01	-4.138e-01	1.243e+00	1.266e-01	1.813e+00	5.685e-02	1.405e-01
ENSG00000154814	662	662	4.124e-02	2.836e+00	7.338e-01	3.988e-01	3.189e-01	4.245e-01	5.571e-01
ENSG00000155506	132	132	1.176e-01	-1.555e+00	1.947e+00	-5.251e-01	9.441e-02	6.639e-01	7.536e-01
ENSG00000155508	3274	3274	1.939e-01	3.815e+00	2.066e-01	-2.324e-01	7.237e-01	2.290e-01	4.371e-01
ENSG00000155542	408	408	2.087e-02	-4.054e+00	5.850e-01	1.109e+00	5.679e+00	7.508e-04	6.307e-03
ENSG00000155666	484	484	2.465e-02	2.390e+00	9.732e-01	5.154e-02	2.826e-01	4.522e-01	5.586e-01
ENSG00000156110	5530	5530	3.205e-01	-2.409e+00	7.590e-01	6.100e-02	7.700e-01	2.146e-01	4.371e-01
ENSG00000156170	2423	2423	1.005e-01	-3.346e+00	3.382e-01	3.820e-01	2.139e+00	3.860e-02	1.243e-01
ENSG00000156232	1776	1776	1.144e-01	3.372e+00	3.735e-01	-3.359e-01	7.644e-01	2.163e-01	4.371e-01
ENSG00000156265	599	599	3.095e-02	-8.503e-01	1.687e+00	-1.544e-02	3.426e-01	4.078e-01	5.525e-01
ENSG00000156500	863	863	4.005e-02	-2.847e+00	1.600e+00	1.721e-01	8.578e-01	1.903e-01	4.371e-01
ENSG00000156650	2289	2289	1.322e-01	-3.115e+00	8.333e-01	-9.545e-03	-8.868e-01	1.000e+00	1.000e+00
ENSG00000156787	329	329	1.988e-02	-1.602e+00	1.652e+00	4.324e-01	5.535e-01	2.927e-01	4.729e-01
ENSG00000156858	2377	2377	1.261e-01	3.568e+00	4.124e-01	-6.551e-03	1.446e-01	5.907e-01	6.892e-01
ENSG00000156860	666	666	1.116e-01	5.807e-01	1.911e+00	-5.086e-01	2.466e+00	2.637e-02	9.228e-02
ENSG00000156958	1367	1367	6.314e-02	1.139e+00	1.543e+00	-2.881e-01	3.079e+00	1.308e-02	5.493e-02
ENSG00000156970	222	222	1.198e-02	-2.236e+00	1.541e+00	5.944e-01	1.383e+00	9.633e-02	2.697e-01
ENSG00000157303	3435	3435	2.006e-01	3.350e+00	2.883e-01	-4.086e-01	2.779e+00	1.839e-02	7.022e-02
ENSG00000157349	2309	2309	9.755e-02	-3.579e+00	2.669e-01	8.881e-01	6.313e+00	3.804e-04	3.995e-03
ENSG00000157601	4627	4627	4.194e-01	-2.055e+00	2.625e-01	-7.536e-01	7.371e+00	1.233e-04	1.726e-03
ENSG00000157734	4427	4427	2.067e-01	3.406e+00	2.502e-01	-2.804e-02	2.831e-01	4.518e-01	5.586e-01
ENSG00000157870	426	426	3.503e-02	-8.362e-01	1.878e+00	5.967e-01	2.079e+00	4.145e-02	1.243e-01
ENSG00000157873	4332	4332	4.809e-01	-2.852e+00	2.541e-01	5.331e-02	5.860e-01	2.790e-01	4.687e-01
ENSG00000157978	707	707	3.136e-02	3.437e+00	6.898e-01	-9.790e-03	4.536e-01	3.408e-01	5.302e-01
ENSG00000158092	3225	3225	1.395e-01	3.955e+00	1.866e-01	-5.561e-02	4.215e-01	3.585e-01	5.378e-01
ENSG00000158321	1622	1622	6.985e-02	4.216e+00	3.118e-01	7.424e-02	-8.701e-01	1.000e+00	1.000e+00
ENSG00000158427	212	212	1.556e-02	-2.582e+00	1.043e+00	-3.425e-01	3.097e-02	8.035e-01	8.880e-01
ENSG00000158517	8335	8335	8.425e-01	3.254e+00	2.574e-01	-7.167e-02	1.004e+00	1.565e-01	3.867e-01
ENSG00000158805	904	904	7.553e-02	6.553e-01	1.831e+00	1.865e-01	-1.585e-01	1.000e+00	1.000e+00
ENSG00000158985	3063	3063	3.296e-01	-3.098e+00	2.746e-01	2.015e-01	6.225e-01	2.645e-01	4.687e-01
ENSG00000159023	2510	2510	1.782e-01	-7.352e-01	1.521e+00	1.193e-01	3.608e-01	3.956e-01	5.525e-01
ENSG00000159202	553	553	9.104e-02	3.452e+00	8.633e-01	-7.870e-01	3.372e+00	9.403e-03	4.388e-02
ENSG00000159214	324	324	1.856e-02	1.752e+00	2.038e+00	5.424e-01	1.234e+00	1.162e-01	3.050e-01
ENSG00000159556	161	161	1.004e-02	1.556e-01	1.555e+00	-2.690e-01	7.458e-01	2.220e-01	4.371e-01
ENSG00000160050	833	833	3.157e-02	2.268e+00	1.581e+00	-9.603e-01	8.868e+00	2.537e-05	5.328e-04
ENSG00000160190	2029	2029	9.294e-02	1.967e+00	1.809e+00	5.253e-01	5.133e+00	1.354e-03	9.481e-03
ENSG00000160194	4134	4134	1.410e-01	-2.107e+00	1.255e+00	-3.167e-02	3.524e-01	4.012e-01	5.525e-01
ENSG00000160209	927	927	6.137e-02	2.206e+00	1.162e+00	8.951e-01	4.490e+00	2.728e-03	1.432e-02
ENSG00000160218	511	511	4.005e-02	1.853e+00	1.727e+00	3.362e-01	5.945e-01	2.755e-01	4.687e-01
ENSG00000160299	196	196	3.622e-02	1.610e+00	1.447e+00	1.933e-01	-4.959e-04	1.000e+00	1.000e+00
ENSG00000160305	1141	1141	7.775e-02	2.991e+00	5.640e-01	6.320e-02	2.530e-01	4.768e-01	5.722e-01
ENSG00000160469	378	378	1.494e-02	-5.987e-01	1.294e+00	-2.022e+00	1.383e+01	1.441e-07	6.052e-06
ENSG00000160602	1781	1781	8.812e-02	1.476e+00	1.820e+00	4.384e-01	4.763e+00	2.027e-03	1.216e-02
ENSG00000160685	434	434	5.565e-02	4.109e+00	7.539e-01	2.308e-01	5.154e-01	3.100e-01	4.388e-01
ENSG00000160753	903	903	4.334e-02	-3.216e+00	8.489e-01	1.415e-01	-2.451e-01	1.000e+00	1.000e+00
ENSG00000160789	2281	2281	7.808e-02	-2.945e+00	5.607e-01	2.073e-01	8.848e-01	1.834e-01	3.349e-01
ENSG00000160796	267	267	2.996e-02	1.657e-01	1.517e+00	6.633e-01	1.496e+00	8.372e-02	2.328e-01
ENSG00000160959	644	644	5.449e-02	7.886e-03	1.662e+00	-5.286e-01	1.203e+00	1.209e-01	2.957e-01
ENSG00000160972	398	398	2.103e-02	2.783e+00	8.030e-01	-1.253e-01	-4.086e-01	1.000e+00	1.000e+00
ENSG00000160999	1191	1191	6.429e-02	3.022e+00	1.410e+00	-2.306e-01	-9.811e-01	1.000e+00	1.000e+00
ENSG00000161011	5143	5143	5.608e-01	-3.391e+00	2.603e-01	-3.329e-01	1.533e+00	7.999e-02	2.328e-01
ENSG00000161618	4012	4012	1.677e-01	4.210e+00	2.052e-01	-2.592e-01	2.725e+00	1.958e-02	7.476e-02
ENSG00000162222	2027	2027	1.111e-01	-3.177e+00	6.564e-01	-3.711e-01	2.085e+00	4.116e-02	1.440e-01
ENSG00000162227	727	727	3.433e-02	5.485e-01	1.435e+00	2.762e-01	1.052e+00	1.470e-01	3.087e-01
ENSG00000162302	1730	1730	7.919e-02	3.415e+00	3.126e-01	-4.917e-01	1.484e+00	8.491e-02	2.328e-01
ENSG00000162433	80	80	4.857e-03	-2.365e+00	9.702e-01	9.212e-01	9.123e-01	1.768e-01	3.349e-01
ENSG00000162599	87	87	4.692e-03	3.531e+00	8.956e-01	-5.096e-01	1.131e-01	6.344e-01	7.836e-01
ENSG00000162607	3036	3036	1.766e-01	-2.841e+00	9.015e-01	3.691e-01	4.357e+00	3.157e-03	1.657e-02
ENSG00000162616	3218	3218	9.001e-02	-2.523e+00	1.554e+00	2.670e-01	1.111e+00	1.361e-01	3.008e-01
ENSG00000162692	52	52	2.140e-03	1.510e+00	1.305e+00	9.522e-01	-4.971e-02	1.000e+00	1.000e+00
ENSG00000162746	305	305	2.297e-02	3.300e+00	1.341e+00	-8.036e-01	2.745e+00	1.912e-02	7.476e-02
ENSG00000162819	1049	1049	8.178e-02	-5.398e-01	1.744e+00	-9.609e-01	1.209e+01	8.804e-07	3.698e-05
ENSG00000162852	4753	4753	2.080e-01	3.867e+00	2.251e-01	4.103e-01	1.166e+00	1.267e-01	2.957e-01
ENSG00000162909	2202	2202	1.818e-01	2.914e+00	2.889e-01	1.190e-01	2.959e-01	4.417e-01	5.849e-01
ENSG00000163050	2310	2310	9.718e-02	-3.189e+00	4.238e-01	-1.100e-01	2.375e-01	4.907e-01	6.245e-01
ENSG00000163156	4768	4768	2.155e-01	-3.788e+00	3.191e-01	-1.819e-01	9.289e-01	1.729e-01	3.349e-01
ENSG00000163219	3496	3496	3.463e-01	-2.587e+00	6.624e-01	3.709e-01	4.778e+00	1.993e-03	1.395e-02
ENSG00000163519	190	190	1.264e-02	2.943e+00	6.513e-01	3.272e-01	-6.108e-02	1.000e+00	1.000e+00
ENSG00000163564	1114	1114	5.367e-02	-2.830e+00	3.639e-01	-7.306e-01	5.462e-01	2.960e-01	4.388e-01
ENSG00000163565	3878	3878	5.358e-01	-2.580e+00	4.272e-01	-3.828e-01	4.635e+00	2.330e-03	1.398e-02
ENSG00000163702	112	112	6.585e-03	-4.966e+00	1.235e+00	2.285e+00	6.959e+00	1.909e-04	1.604e-03
ENSG00000163882	4370	4370	1.557e-01	-2.009e+00	8.105e-01	3.484e-02	-1.497e-01	1.000e+00	1.000e+00
ENSG00000163938	4439	4439	1.930e-01	-3.912e+00	2.278e-01	9.551e-02	6.033e-01	2.720e-01	4.273e-01
ENSG00000164022	4112	4112	2.244e-01	-3.571e+00	2.414e-01	2.220e-01	8.250e-01	1.990e-01	3.482e-01
ENSG00000164053	909	909	4.145e-02	-1.097e+00	1.763e+00	-9.251e-01	8.501e+00	3.734e-05	5.227e-04
ENSG00000164056	642	642	3.128e-02	1.818e+00	1.702e+00	2.338e-02	2.909e-01	4.456e-01	5.849e-01
ENSG00000164081	4538	4538	2.626e-01	2.117e+00	1.148e+00	3.525e-01	9.449e+00	1.379e-05	2.897e-04
ENSG00000164088	1672	1672	1.286e-01	3.427e+00	3.557e-01	-7.461e-03	5.081e-01	3.134e-01	4.388e-01
ENSG00000164209	4035	4035	1.667e-01	4.212e+00	1.872e-01	-2.135e-01	5.966e-01	2.747e-01	4.273e-01
ENSG00000164284	440	440	2.136e-02	3.226e+00	4.000e-01	4.608e-01	-3.850e-01	1.000e+00	1.000e+00
ENSG00000164308	3098	3098	2.322e-01	2.652e+00	4.018e-01	-4.248e-01	3.139e+00	1.223e-02	5.707e-02
ENSG00000164463	2005	2005	1.775e-01	3.631e+00	7.024e-01	-6.716e-01	7.757e+00	8.189e-05	8.599e-04
ENSG00000164466	3264	3264	1.695e-01	4.093e+00	2.119e-01	-2.395e-01	1.449e+00	8.867e-02	2.328e-01
ENSG00000164674	501	501	2.638e-02	2.723e+00	5.293e-01	6.230e-01	6.987e-01	2.372e-01	3.984e-01
ENSG00000164713	696	696	3.848e-02	-3.617e+00	1.084e+00	-7.473e-02	-3.465e-01	1.000e+00	1.000e+00
ENSG00000164823	431	431	2.671e-02	1.848e+00	2.020e+00	5.781e-01	1.777e+00	5.938e-02	1.663e-01
ENSG00000164830	2722	2722	1.308e-01	4.844e+00	4.583e-01	2.436e-01	-1.442e-01	1.000e+00	1.000e+00
ENSG00000164849	501	501	1.757e-02	1.560e+00	1.751e+00	-1.022e+00	4.137e+00	4.023e-03	1.690e-02
ENSG00000164867	80	80	4.692e-03	-2.281e+00	1.322e+00	1.118e-01	3.448e-01	4.063e-01	6.088e-01
ENSG00000164889	573	573	4.050e-02	3.166e+00	7.004e-01	4.245e-02	3.287e-01	4.175e-01	6.088e-01
ENSG00000164898	3630	3630	1.308e-01	-3.814e+00	3.075e-01	1.488e-01	7.665e-01	2.157e-01	4.238e-01
ENSG00000164934	3353	3353	1.607e-01	-3.389e+00	3.732e-01	-8.409e-02	8.011e-01	2.056e-01	4.238e-01
ENSG00000165025	6358	6358	4.616e-01	-9.081e-01	1.267e+00	2.785e-01	4.644e+00	2.308e-03	1.077e-02
ENSG00000165175	58	58	4.857e-02	-2.035e+00	2.293e+00	2.374e+00	1.946e+00	4.849e-02	1.567e-01
ENSG00000165409	109	109	7.162e-03	6.757e-01	1.402e+00	-2.540e-01	3.246e-01	4.204e-01	6.088e-01
ENSG00000165457	879	879	3.301e-02	-3.667e+00	4.412e-01	3.956e-01	8.596e-01	1.898e-01	4.238e-01
ENSG00000165671	3552	3552	2.186e-01	-2.522e+00	5.858e-01	9.738e-02	7.937e-01	2.077e-01	4.238e-01
ENSG00000165698	1023	1023	3.894e-02	2.697e+00	1.204e+00	-3.058e-01	9.380e-01	1.708e-01	4.219e-01
ENSG00000165714	1582	1582	1.400e-01	3.633e+00	2.821e-01	8.699e-03	1.130e-01	6.344e-01	7.613e-01
ENSG00000165730	98	98	7.326e-03	2.879e+00	2.133e+00	-3.458e-01	-5.319e-02	1.000e+00	1.000e+00
ENSG00000165806	1915	1915	7.964e-02	-3.233e+00	7.365e-01	7.535e-01	6.602e+00	2.793e-04	1.676e-03
ENSG00000165810	696	696	4.614e-02	2.773e+00	9.179e-01	-5.369e-01	1.158e+00	1.280e-01	3.361e-01
ENSG00000166046	1322	1322	5.733e-02	3.477e+00	3.584e-01	-5.033e-02	2.160e-01	5.110e-01	6.504e-01
ENSG00000166123	429	429	3.441e-02	-3.717e+00	1.286e+00	1.073e+00	7.483e+00	1.095e-04	9.200e-04
ENSG00000166140	899	899	4.750e-02	1.778e+00	1.883e+00	-8.426e-01	8.557e+00	3.521e-05	3.697e-04
ENSG00000166451	986	986	3.976e-02	-1.162e+00	1.990e+00	-3.500e-01	2.249e+00	3.394e-02	1.188e-01
ENSG00000166484	723	723	3.671e-02	-9.597e-01	1.873e+00	-3.513e-01	-2.291e-01	1.000e+00	1.000e+00
ENSG00000166501	572	572	2.521e-01	-1.993e+00	1.764e+00	1.232e-01	-1.059e-01	1.000e+00	1.000e+00
ENSG00000166736	1949	1949	6.338e-02	7.937e-01	1.804e+00	-1.238e-01	1.444e-01	5.910e-01	7.300e-01
ENSG00000166801	1956	1956	1.377e-01	6.597e+00	1.008e+00	-4.064e-01	1.848e+00	5.452e-02	1.636e-01
ENSG00000166927	4699	4699	2.067e-01	3.353e+00	3.192e-01	2.759e-02	8.878e-02	6.735e-01	7.857e-01
ENSG00000166946	4073	4073	2.840e-01	3.524e+00	2.231e-01	1.149e-01	2.317e-01	4.961e-01	6.504e-01
ENSG00000166974	4401	4401	3.989e-01	-4.049e+00	2.187e-01	1.652e-01	7.457e-01	2.220e-01	4.238e-01
ENSG00000166986	3620	3620	1.571e-01	-1.364e+00	1.167e+00	-7.392e-01	1.479e+01	5.355e-08	7.497e-07
ENSG00000166987	1182	1182	9.656e-02	-2.456e+00	7.750e-01	1.574e+00	2.776e+01	9.210e-14	1.934e-12
ENSG00000166997	268	268	1.922e-02	3.042e+00	5.702e-01	3.435e-01	4.802e-01	3.271e-01	5.973e-01
ENSG00000167077	4562	4562	1.243e-01	-3.787e+00	1.409e+00	9.469e-01	2.898e+01	2.670e-14	1.122e-12
ENSG00000167081	434	434	3.618e-02	2.546e+00	1.012e+00	-2.960e-01	3.515e-01	4.018e-01	6.088e-01
ENSG00000167207	69	69	7.820e-03	2.654e+00	9.153e-01	2.799e-01	-1.033e-01	1.000e+00	1.000e+00
ENSG00000167257	1859	1859	8.203e-02	3.474e+00	3.286e-01	2.085e-02	3.302e-01	4.164e-01	6.088e-01
ENSG00000167264	3522	3522	1.364e-01	-1.861e+00	1.446e+00	1.711e-01	3.677e-01	3.912e-01	6.088e-01
ENSG00000167323	2822	2822	1.414e-01	-3.220e+00	5.902e-01	5.548e-01	7.200e+00	1.478e-04	1.034e-03
ENSG00000167470	407	407	1.734e-01	3.283e-01	1.688e+00	-7.582e-02	2.876e-01	4.482e-01	6.275e-01
ENSG00000167543	3289	3289	1.564e-01	-2.253e+00	1.135e+00	-2.017e-01	2.358e+00	2.987e-02	1.141e-01
ENSG00000167642	3817	3817	3.457e-01	-4.286e+00	2.065e-01	5.493e-02	2.256e-01	5.017e-01	6.504e-01
ENSG00000167670	180	180	3.478e-02	-3.830e+00	1.364e+00	2.538e-01	4.274e-02	7.700e-01	8.741e-01
ENSG00000167702	142	142	1.753e-02	2.976e+00	1.342e+00	-1.554e+00	4.914e+00	1.720e-03	9.028e-03
ENSG00000167733	133	133	8.026e-03	6.665e-01	2.109e+00	9.090e-01	7.095e-01	2.336e-01	3.633e-01
ENSG00000167895	3160	3160	3.648e-01	3.249e+00	2.944e-01	-7.497e-02	1.020e+00	1.532e-01	3.063e-01
ENSG00000167912	1101	1101	4.108e-02	3.745e+00	7.505e-01	-2.365e-01	5.140e-01	3.106e-01	4.077e-01
ENSG00000167965	3075	3075	1.490e-01	-3.736e+00	2.985e-01	1.653e-01	1.074e+00	1.428e-01	2.999e-01
ENSG00000168003	3950	3950	2.952e-01	3.415e+00	4.317e-01	2.498e-02	-1.873e-01	1.000e+00	1.000e+00
ENSG00000168036	3736	3736	1.748e-01	3.895e+00	2.065e-01	-2.108e-01	6.924e-01	2.393e-01	3.633e-01
ENSG00000168081	8703	8703	2.554e-01	-5.144e+00	1.134e+00	3.374e-01	1.861e+00	5.367e-02	1.503e-01
ENSG00000168214	1376	1376	1.334e-01	-3.448e+00	6.018e-01	1.621e-01	7.618e-01	2.171e-01	3.633e-01
ENSG00000168234	1325	1325	1.172e-01	-4.741e+00	6.619e-01	7.347e-01	4.260e+00	3.512e-03	2.098e-02
ENSG00000168256	2799	2799	1.155e-01	-3.425e+00	2.455e-01	-2.793e-01	-8.315e-01	1.000e+00	1.000e+00
ENSG00000168283	959	959	7.228e-02	-4.530e-01	1.716e+00	1.716e-01	-5.760e-01	1.000e+00	1.000e+00
ENSG00000168297	6987	6987	2.872e-01	3.952e+00	1.875e-01	-1.539e-01	7.375e-01	2.245e-01	3.633e-01
ENSG00000168385	4157	4157	3.554e-01	-2.646e+00	5.169e-01	-3.296e-01	4.036e+00	4.496e-03	2.098e-02
ENSG00000168395	1910	1910	9.693e-02	-3.357e+00	4.989e-01	2.640e-01	1.519e+00	8.130e-02	2.134e-01
ENSG00000168421	5981	5981	6.739e-01	-3.627e+00	8.782e-01	7.204e-01	2.822e+01	5.800e-14	2.436e-12
ENSG00000168447	537	537	1.782e-02	9.344e-01	1.753e+00	-4.793e-02	5.487e-01	2.948e-01	4.077e-01
ENSG00000168488	1867	1867	1.685e-01	2.425e+00	1.622e+00	-3.662e-01	3.558e+00	7.639e-03	3.208e-02
ENSG00000168517	644	644	2.980e-02	-2.556e+00	1.197e+00	-9.133e-02	3.892e-01	3.776e-01	4.665e-01
ENSG00000168528	297	297	9.755e-03	-2.530e+00	1.706e+00	5.157e-01	3.925e-01	3.756e-01	4.665e-01
ENSG00000168556	525	525	4.330e-02	-1.028e+00	2.213e+00	1.039e-01	5.149e-01	3.102e-01	4.077e-01
ENSG00000168675	3292	3292	2.167e-01	-1.155e+00	9.316e-01	-3.911e-01	7.433e+00	1.154e-04	1.211e-03
ENSG00000168734	8749	8749	4.941e-01	-3.959e+00	1.573e-01	1.479e-01	4.603e+00	2.413e-03	1.691e-02
ENSG00000168883	3026	3026	1.305e-01	-2.823e+00	6.025e-01	-1.692e-02	8.474e-01	1.930e-01	3.633e-01
ENSG00000168918	4184	4184	4.034e-01	4.041e+00	2.250e-01	-6.048e-01	2.785e+00	1.827e-02	6.976e-02
ENSG00000169220	1080	1080	1.817e-01	3.513e+00	3.195e-01	3.724e-03	2.013e-02	8.410e-01	9.812e-01
ENSG00000169230	5026	5026	5.320e-01	3.726e+00	1.765e-01	1.402e-01	1.491e-01	5.850e-01	7.020e-01
ENSG00000169239	1063	1063	8.660e-02	2.368e+00	1.236e+00	-4.308e-01	1.996e+00	4.572e-02	1.372e-01
ENSG00000169241	6242	6242	2.540e-01	-4.164e+00	2.341e-01	3.682e-01	8.655e+00	3.176e-05	4.446e-04
ENSG00000169372	508	508	2.865e-02	1.981e+00	8.782e-01	4.808e-01	1.207e+00	1.202e-01	2.684e-01
ENSG00000169499	4622	4622	2.654e-01	1.248e+00	1.195e+00	-2.766e-01	4.602e+00	2.415e-03	1.691e-02
ENSG00000169519	1709	1709	8.195e-02	-2.665e+00	1.211e+00	-8.479e-02	1.281e+00	1.095e-01	2.684e-01
ENSG00000169660	1368	1368	1.003e-01	3.458e+00	5.939e-01	1.380e-01	-3.819e-01	1.000e+00	1.000e+00
ENSG00000169756	1111	1111	1.390e-01	3.979e+00	9.132e-01	2.213e-01	1.199e+00	1.214e-01	2.684e-01
ENSG00000169764	3424	3424	2.067e-01	3.542e+00	4.139e-01	-6.965e-02	5.875e-01	2.784e-01	4.032e-01
ENSG00000169814	1120	1120	4.758e-02	3.974e+00	2.730e-01	-2.128e-02	-1.486e-01	1.000e+00	1.000e+00
ENSG00000169994	311	311	2.815e-02	3.208e+00	1.824e+00	8.533e-01	2.330e+00	3.086e-02	1.047e-01
ENSG00000170004	169	169	5.429e-02	-2.510e+00	1.010e+00	-8.939e-01	6.885e-01	2.406e-01	3.633e-01
ENSG00000170035	3135	3135	1.696e-01	-2.589e+00	5.855e-01	-8.266e-02	6.840e-01	2.422e-01	3.633e-01
ENSG00000170142	5542	5542	2.337e-01	4.229e+00	2.284e-01	-7.343e-01	1.150e+01	1.620e-06	3.402e-05
ENSG00000170291	3605	3605	2.278e-01	3.437e+00	2.309e-01	-2.633e-01	-3.862e+00	1.000e+00	1.000e+00
ENSG00000170525	2502	2502	1.472e-01	-2.046e+00	5.084e-01	5.575e-01	2.289e+00	3.239e-02	1.047e-01
ENSG00000170606	5253	5253	2.862e-01	2.053e+00	1.241e+00	2.658e-01	4.138e+00	4.019e-03	2.098e-02
ENSG00000170634	4280	4280	1.584e-01	8.157e-01	1.719e+00	3.265e-02	1.905e+00	5.096e-02	1.338e-01
ENSG00000170638	5031	5031	4.137e-01	3.137e+00	1.387e+00	-6.069e-01	1.717e+01	4.619e-09	9.701e-08
ENSG00000170776	2218	2218	4.198e-01	8.856e-01	1.141e+00	-2.731e-01	1.269e+00	1.111e-01	2.266e-01
ENSG00000170846	157	157	1.185e-02	-3.389e+00	1.248e+00	1.358e+00	1.688e+00	6.612e-02	1.543e-01
ENSG00000170892	3164	3164	1.354e-01	-2.505e-01	1.306e+00	-7.449e-01	2.066e+01	1.291e-10	5.420e-09
ENSG00000170989	3444	3444	2.180e-01	3.680e+00	3.054e-01	5.821e-02	2.912e-01	4.454e-01	5.344e-01
ENSG00000171161	2984	2984	1.387e-01	3.716e+00	3.764e-01	-2.003e-01	4.783e-01	3.281e-01	4.291e-01
ENSG00000171206	1866	1866	1.160e-01	-1.952e+00	1.384e+00	9.906e-02	1.065e+00	1.445e-01	2.528e-01
ENSG00000171310	3015	3015	1.669e-01	-3.324e+00	2.681e-01	-1.531e-01	1.389e+00	9.561e-02	2.113e-01
ENSG00000171316	2469	2469	1.802e-01	3.165e+00	9.747e-01	4.982e-01	2.682e+00	2.057e-02	6.170e-02
ENSG00000171425	6516	6516	2.393e-01	-3.361e+00	2.291e-01	-2.382e-01	1.315e-01	6.080e-01	6.902e-01
ENSG00000171456	1882	1882	1.577e-01	9.953e-01	1.940e+00	3.417e-01	3.399e+00	9.126e-03	3.194e-02
ENSG00000171492	911	911	7.285e-02	4.465e-01	2.034e+00	7.126e-01	6.748e+00	2.391e-04	1.435e-03
ENSG00000171522	1974	1974	1.212e-01	3.392e+00	3.773e-01	-4.979e-01	1.940e+00	4.886e-02	1.338e-01
ENSG00000171574	495	495	2.161e-02	1.054e-02	2.025e+00	-4.713e-01	9.471e-01	1.687e-01	2.546e-01
ENSG00000171604	5374	5374	2.637e-01	-4.219e-01	1.959e+00	-3.114e-01	5.842e+00	6.307e-04	2.943e-03
ENSG00000171608	2134	2134	1.508e-01	3.663e+00	2.458e-01	1.071e-01	-4.192e-01	1.000e+00	1.000e+00
ENSG00000171631	289	289	7.614e-03	2.341e+00	1.945e+00	3.147e-01	1.487e-01	5.855e-01	6.831e-01
ENSG00000171634	711	711	2.761e-01	-1.905e+00	1.485e+00	3.086e-01	1.720e+00	6.361e-02	1.543e-01
ENSG00000171643	166	166	8.314e-03	-2.852e+00	2.008e+00	-6.489e-02	-1.698e-01	1.000e+00	1.000e+00
ENSG00000171681	4001	4001	3.314e-01	5.252e+00	3.107e-01	-6.214e-01	9.576e+00	1.207e-05	1.014e-04
ENSG00000171703	789	789	3.585e-02	-4.351e+00	5.397e-01	1.109e+00	5.101e+00	1.403e-03	5.894e-03
ENSG00000171827	398	398	2.305e-02	2.174e+00	1.178e+00	3.672e-01	7.761e-01	2.128e-01	3.082e-01
ENSG00000171848	1085	1085	1.441e-02	2.885e+00	6.568e-01	3.384e-01	9.427e-01	1.697e-01	2.546e-01
ENSG00000172007	965	965	5.153e-02	-3.179e+00	9.030e-01	-3.340e-01	9.970e-01	1.579e-01	2.546e-01
ENSG00000172059	252	252	1.589e-02	3.031e+00	1.622e+00	-1.281e+00	2.913e+00	1.580e-02	5.104e-02
ENSG00000172183	5712	5712	6.874e-01	3.716e+00	2.655e-01	-2.600e-01	4.415e-01	3.474e-01	4.291e-01
ENSG00000172215	279	279	8.108e-03	1.846e+00	1.242e+00	-4.461e-01	1.254e+00	1.133e-01	2.266e-01
ENSG00000172262	2526	2526	1.252e-01	1.310e+00	2.066e+00	-6.351e-01	1.108e+01	2.510e-06	2.636e-05
ENSG00000172270	4268	4268	4.108e-01	-3.595e+00	2.296e-01	-1.912e-01	4.590e-01	3.380e-01	4.291e-01
ENSG00000172349	3838	3838	6.279e-01	3.289e+00	6.523e-01	-4.002e-01	6.453e+00	3.277e-04	1.720e-03
ENSG00000172354	4293	4293	4.407e-01	2.683e+00	3.166e-01	5.480e-01	6.853e+00	2.137e-04	1.435e-03
ENSG00000172366	2901	2901	1.129e-01	2.565e+00	8.989e-01	-1.062e-01	9.739e-01	1.628e-01	2.546e-01
ENSG00000172465	790	790	4.746e-02	1.315e+00	1.989e+00	-5.089e-01	1.181e+00	1.244e-01	2.374e-01
ENSG00000172493	1008	1008	1.056e-01	-1.127e+00	2.093e+00	1.006e+00	1.198e+01	9.877e-07	1.383e-05
ENSG00000172508	119	119	7.573e-03	2.681e+00	1.799e+00	-1.547e+00	3.701e+00	6.512e-03	2.486e-02
ENSG00000172530	2115	2115	9.878e-02	3.863e+00	2.849e-01	1.899e-01	1.028e-01	6.502e-01	7.186e-01
ENSG00000172613	4260	4260	1.527e-01	-2.677e+00	3.564e-01	-2.729e-02	-3.101e-01	1.000e+00	1.000e+00
ENSG00000172732	2274	2274	1.071e-01	-3.370e+00	3.350e-01	-3.055e-01	-3.069e-01	1.000e+00	1.000e+00
ENSG00000172869	3602	3602	2.114e-01	3.455e+00	2.712e-01	5.734e-03	5.391e-01	2.991e-01	4.052e-01
ENSG00000172932	969	969	9.331e-02	-2.293e+00	8.925e-01	-2.712e-01	7.307e-01	2.267e-01	3.174e-01
ENSG00000172977	3613	3613	1.574e-01	3.532e+00	3.124e-01	-2.784e-01	1.110e+00	1.362e-01	2.487e-01
ENSG00000173120	2456	2456	1.860e-01	-3.381e+00	3.506e-01	9.963e-02	-6.600e-01	1.000e+00	1.000e+00
ENSG00000173153	399	399	2.959e-02	-1.359e+00	1.710e+00	-9.869e-01	5.025e+00	1.524e-03	1.280e-02
ENSG00000173207	3407	3407	1.050e-01	2.425e+00	7.860e-01	1.021e-01	-1.136e-01	1.000e+00	1.000e+00
ENSG00000173264	1150	1150	6.532e-02	3.082e+00	1.316e+00	-2.600e-01	1.205e+00	1.206e-01	3.619e-01
ENSG00000173273	1363	1363	8.664e-02	4.463e+00	1.005e+00	2.479e-01	8.946e-01	1.810e-01	3.802e-01
ENSG00000173436	4429	4429	4.260e-01	3.848e+00	2.160e-01	3.692e-02	4.219e-01	3.583e-01	5.374e-01
ENSG00000173486	6971	6971	2.865e-01	1.573e+00	1.538e+00	4.112e-01	8.461e+00	3.897e-05	8.183e-04
ENSG00000173575	3665	3665	3.634e-01	3.691e+00	3.511e-01	-3.905e-01	3.042e+00	1.364e-02	6.364e-02
ENSG00000173581	1833	1833	9.742e-02	-2.939e+00	1.320e+00	-1.695e-01	8.278e-01	1.982e-01	3.964e-01
ENSG00000173598	3794	3794	1.769e-01	3.096e+00	4.989e-01	2.010e-01	9.348e-01	1.715e-01	3.802e-01
ENSG00000173715	1643	1643	6.964e-02	1.648e+00	7.215e-01	-2.627e-01	2.970e-01	4.409e-01	5.799e-01
ENSG00000173821	1784	1784	3.983e-01	-2.471e+00	4.017e-01	-6.509e-01	4.445e+00	2.867e-03	2.007e-02
ENSG00000173848	1091	1091	4.725e-02	-2.692e+00	1.310e+00	-1.011e-01	2.958e-01	4.418e-01	5.799e-01
ENSG00000173875	4860	4860	2.463e-01	3.425e+00	3.469e-01	2.386e-01	6.501e-01	2.542e-01	4.641e-01
ENSG00000173960	1960	1960	9.738e-02	-4.232e-01	1.543e+00	4.261e-01	4.299e+00	3.364e-03	2.018e-02
ENSG00000174171	127	127	1.807e-02	5.407e-01	1.374e+00	8.658e-01	1.436e+00	9.017e-02	3.113e-01
ENSG00000174197	1762	1762	1.135e-01	-2.940e+00	4.702e-01	-3.919e-01	9.387e-01	1.706e-01	3.802e-01
ENSG00000174915	231	231	1.700e-02	-1.513e+00	1.425e+00	5.069e-02	-2.420e-01	1.000e+00	1.000e+00
ENSG00000174945	88	88	5.063e-03	-3.459e+00	9.433e-01	6.231e-01	4.438e-01	3.461e-01	5.374e-01
ENSG00000175048	416	416	6.660e-02	-1.810e+00	1.011e+00	-9.019e-01	2.449e+00	2.689e-02	1.130e-01
ENSG00000175087	652	652	3.136e-02	-2.498e+00	1.050e+00	-6.714e-01	2.038e+00	4.348e-02	1.660e-01
ENSG00000175115	624	624	9.220e-02	2.697e+00	7.723e-01	-1.279e-01	-2.673e-01	1.000e+00	1.000e+00
ENSG00000175334	4095	4095	4.571e-01	3.641e+00	3.645e-01	-7.326e-01	1.060e+01	4.118e-06	1.730e-04
ENSG00000175463	3685	3685	5.052e-01	3.695e+00	2.676e-01	-8.297e-03	1.338e-01	6.049e-01	7.473e-01
ENSG00000175600	86	86	1.461e-02	1.810e+00	1.520e+00	-2.391e-01	9.752e-01	1.625e-01	3.802e-01
ENSG00000175643	577	577	2.593e-02	-3.325e+00	1.436e+00	-5.364e-02	-6.817e-01	1.000e+00	1.000e+00
ENSG00000175779	192	192	7.903e-03	3.404e+00	9.490e-01	-8.666e-01	1.118e+00	1.348e-01	3.774e-01
ENSG00000176170	58	58	2.511e-03	6.221e-01	9.435e-01	4.479e-01	5.703e-01	2.855e-01	4.997e-01
ENSG00000176209	3962	3962	2.138e-01	-3.656e+00	2.869e-01	2.092e-01	9.041e-01	1.787e-01	3.802e-01
ENSG00000176715	2827	2827	1.284e-01	3.452e+00	1.009e+00	-5.182e-01	6.187e+00	4.354e-04	6.096e-03
ENSG00000176749	523	523	5.540e-02	2.809e+00	8.234e-01	-3.627e-01	5.314e-01	3.026e-01	5.083e-01
ENSG00000176783	799	799	7.281e-02	3.033e+00	1.189e+00	2.541e-01	6.515e-01	2.537e-01	4.641e-01
ENSG00000176927	198	198	8.438e-03	-1.760e+00	1.850e+00	7.279e-01	1.383e+00	9.634e-02	3.113e-01
ENSG00000176986	1411	1411	9.084e-02	3.752e+00	2.901e-01	-1.327e-02	2.958e-01	4.418e-01	5.799e-01
ENSG00000177200	2721	2721	2.572e-01	-1.039e+00	1.541e+00	-3.869e-01	5.626e+00	7.955e-04	8.353e-03
ENSG00000177239	2122	2122	1.143e-01	3.800e+00	3.036e-01	-1.926e-01	-3.371e-01	1.000e+00	1.000e+00
ENSG00000177311	2192	2192	2.167e-01	-2.516e+00	5.675e-01	7.482e-02	3.445e-01	4.065e-01	5.799e-01
ENSG00000177426	4225	4225	1.817e-01	-2.947e+00	1.056e+00	3.789e-01	3.952e+00	4.933e-03	2.590e-02
ENSG00000177455	8986	8986	7.773e-01	3.714e+00	1.761e-01	1.226e-04	-1.972e-01	1.000e+00	1.000e+00
ENSG00000177685	1152	1152	6.046e-02	-2.457e+00	6.274e-01	-3.752e-01	4.628e-01	3.360e-01	5.374e-01
ENSG00000177728	530	530	3.848e-02	2.530e+00	7.003e-01	3.020e-01	2.323e-01	4.955e-01	6.306e-01
ENSG00000177853	420	420	4.490e-02	-3.174e+00	7.681e-01	3.651e-02	-1.564e-01	1.000e+00	1.000e+00
ENSG00000177854	618	618	3.017e-02	8.402e-01	1.839e+00	-1.549e+00	1.626e+01	1.179e-08	9.903e-08
ENSG00000177963	4166	4166	1.826e-01	-2.146e+00	9.782e-01	-2.998e-01	6.840e+00	2.168e-04	1.012e-03
ENSG00000178104	1057	1057	9.936e-02	-2.102e+00	1.451e+00	1.027e-01	-1.151e+00	1.000e+00	1.000e+00
ENSG00000178127	4487	4487	4.402e-01	3.175e+00	2.680e-01	5.559e-01	1.982e+00	4.647e-02	1.301e-01
ENSG00000178188	2403	2403	1.245e-01	-3.458e+00	1.019e+00	2.747e-01	1.151e+00	1.293e-01	2.878e-01
ENSG00000178467	1922	1922	9.644e-02	-3.607e+00	3.197e-01	-5.461e-03	2.495e-01	4.800e-01	8.399e-01
ENSG00000178773	124	124	4.569e-03	-1.092e+00	1.195e+00	-7.442e-01	2.268e-01	5.006e-01	8.410e-01
ENSG00000178878	253	253	1.737e-02	2.675e-01	1.089e+00	1.878e+00	8.154e+00	5.382e-05	2.826e-04
ENSG00000178974	589	589	6.297e-02	3.723e+00	5.083e-01	-1.023e-01	-1.889e-01	1.000e+00	1.000e+00
ENSG00000179152	925	925	4.202e-02	-2.262e+00	1.419e+00	9.029e-02	-1.272e+00	1.000e+00	1.000e+00
ENSG00000179222	2883	2883	1.106e-01	1.035e+00	2.107e+00	-1.375e+00	4.261e+01	2.670e-20	1.121e-18
ENSG00000179335	3558	3558	1.550e-01	3.283e+00	7.165e-01	-1.281e-01	-1.788e-02	1.000e+00	1.000e+00
ENSG00000179583	6012	6012	3.751e-01	3.152e+00	4.806e-01	-8.106e-01	2.665e+01	2.863e-13	5.857e-12
ENSG00000179715	4417	4417	2.809e-01	-1.441e+00	7.766e-01	-3.890e-01	6.723e+00	2.456e-04	1.031e-03
ENSG00000179820	3563	3563	2.085e-01	1.930e+00	1.141e+00	4.085e-01	4.752e+00	2.051e-03	7.179e-03
ENSG00000179965	552	552	2.379e-02	2.198e+00	9.020e-01	9.385e-01	2.666e+00	2.095e-02	6.284e-02
ENSG00000179988	364	364	1.576e-02	-2.722e+00	9.478e-01	1.168e+00	3.409e+00	9.021e-03	2.915e-02
ENSG00000180104	356	356	4.725e-02	2.961e+00	6.141e-01	1.049e-01	-7.678e-02	1.000e+00	1.000e+00
ENSG00000180198	5493	5493	1.788e-01	4.109e+00	1.326e+00	-5.402e-01	1.163e+01	1.413e-06	9.890e-06
ENSG00000180376	1658	1658	8.388e-02	3.559e+00	3.658e-01	1.858e-01	-1.335e+00	1.000e+00	1.000e+00
ENSG00000180448	1507	1507	3.619e-01	-2.863e+00	3.894e-01	-1.161e-01	-6.830e-01	1.000e+00	1.000e+00
ENSG00000180628	3955	3955	1.804e-01	1.261e+00	1.572e+00	-7.158e-01	2.628e+01	4.183e-13	5.857e-12
ENSG00000181045	126	126	7.203e-03	-5.829e-01	2.129e+00	-5.450e-01	1.634e-01	5.675e-01	9.168e-01
ENSG00000181090	3801	3801	2.351e-01	3.015e+00	2.102e+00	-9.454e-01	2.316e+01	1.004e-11	1.054e-10
ENSG00000181284	852	852	5.285e-02	3.048e+00	5.701e-01	-2.046e-01	-9.805e-02	1.000e+00	1.000e+00
ENSG00000181513	1271	1271	5.371e-02	-1.898e+00	7.859e-01	9.639e-02	-5.165e-01	1.000e+00	1.000e+00
ENSG00000181625	580	580	3.396e-02	2.139e+00	1.233e+00	2.738e-01	1.105e+00	1.371e-01	2.879e-01
ENSG00000181666	1344	1344	6.153e-02	4.654e-01	1.846e+00	-1.746e-01	6.584e-01	2.512e-01	5.023e-01
ENSG00000181744	1150	1150	8.075e-02	2.047e+00	1.795e+00	-4.277e-01	1.766e+00	6.019e-02	1.580e-01
ENSG00000181751	127	127	1.346e-02	1.470e+00	1.831e+00	3.122e-01	-2.722e-01	1.000e+00	1.000e+00
ENSG00000181830	1210	1210	5.482e-02	-1.839e+00	1.664e+00	6.091e-01	4.871e+00	1.802e-03	6.879e-03
ENSG00000181847	225	225	2.017e-02	2.177e+00	6.972e-01	6.009e-01	-8.286e-01	1.000e+00	1.000e+00
ENSG00000182093	1706	1706	6.590e-02	3.688e+00	8.929e-01	-2.073e-01	5.655e-01	2.876e-01	5.412e-01
ENSG00000182173	2930	2930	1.462e-01	3.601e+00	3.194e-01	-4.487e-01	-1.143e+00	1.000e+00	1.000e+00
ENSG00000182240	1460	1460	5.849e-02	-1.914e+00	1.606e+00	2.266e-01	1.145e+00	1.302e-01	2.878e-01
ENSG00000182372	1585	1585	6.705e-02	3.189e+00	4.307e-01	6.728e-02	-7.807e-01	1.000e+00	1.000e+00
ENSG00000182378	177	177	1.482e-02	-3.543e+00	1.260e+00	1.039e+00	1.344e+00	1.011e-01	2.498e-01
ENSG00000182463	674	674	3.309e-02	2.716e+00	9.858e-01	3.276e-01	5.452e-01	2.964e-01	5.412e-01
ENSG00000182809	409	409	1.708e-02	-8.753e-01	2.751e+00	6.339e-01	3.966e-02	7.782e-01	1.000e+00
ENSG00000182957	905	905	5.441e-02	-3.769e+00	8.757e-01	4.984e-02	-9.769e-01	1.000e+00	1.000e+00
ENSG00000183019	58	58	2.223e-03	-3.019e+00	1.515e+00	-4.293e-01	-3.349e-01	1.000e+00	1.000e+00
ENSG00000183486	4065	4065	2.465e-01	2.467e+00	3.406e-01	8.838e-01	8.601e+00	3.362e-05	2.017e-04
ENSG00000183495	2102	2102	1.160e-01	3.590e+00	8.165e-01	-1.184e-01	1.926e-01	5.348e-01	7.246e-01
ENSG00000183597	2142	2142	8.853e-02	4.115e+00	3.889e-01	-5.979e-01	3.008e+00	1.418e-02	3.815e-02
ENSG00000183624	2279	2279	8.977e-02	2.910e+00	7.222e-01	4.945e-01	9.864e-01	1.602e-01	2.925e-01
ENSG00000183963	210	210	1.436e-02	-3.387e+00	1.705e+00	4.009e-01	1.399e-01	5.968e-01	7.833e-01
ENSG00000184005	289	289	2.502e-02	4.301e+00	6.438e-01	-1.258e+00	5.175e-01	3.090e-01	4.635e-01
ENSG00000184060	408	408	2.795e-02	4.143e+00	1.261e+00	-5.647e-01	1.280e+00	1.097e-01	2.093e-01
ENSG00000184110	966	966	5.828e-02	-3.188e+00	1.669e+00	1.306e+00	1.977e+01	3.204e-10	4.486e-09
ENSG00000184164	4998	4998	1.792e-01	2.048e+00	4.726e-01	8.800e-01	1.107e+01	2.525e-06	1.515e-05
ENSG00000184182	1924	1924	8.277e-02	3.320e+00	1.014e+00	-5.711e-01	5.478e+00	9.335e-04	3.921e-03
ENSG00000184305	843	843	5.437e-02	1.301e+00	1.678e+00	-6.452e-01	3.705e+00	6.486e-03	2.095e-02
ENSG00000184445	359	359	4.709e-02	-2.132e-01	1.696e+00	-4.748e-01	6.747e-01	2.454e-01	3.964e-01
ENSG00000184489	2222	2222	7.758e-02	1.136e+00	2.729e+00	-1.924e+00	4.116e+01	1.154e-19	4.845e-18
ENSG00000184640	373	373	6.659e-01	3.092e-01	1.303e+00	-1.505e+00	1.278e+01	4.273e-07	3.347e-06
ENSG00000184863	3520	3520	1.953e-01	5.014e+00	6.247e-01	-5.092e-01	5.153e+00	1.326e-03	5.065e-03
ENSG00000184939	1477	1477	7.581e-02	3.452e+00	4.419e-01	7.790e-02	-7.549e-01	1.000e+00	1.000e+00
ENSG00000185015	172	172	1.482e-02	1.201e+00	1.934e+00	8.824e-01	1.712e+00	6.423e-02	1.420e-01
ENSG00000185022	478	478	2.198e-02	-3.512e+00	7.620e-01	7.090e-01	3.658e-01	3.924e-01	5.493e-01
ENSG00000185033	926	926	7.812e-02	9.377e-01	1.709e+00	4.200e-01	1.302e+00	1.066e-01	2.093e-01
ENSG00000185129	2132	2132	1.347e-01	2.049e+00	1.637e+00	5.191e-02	-2.399e-01	1.000e+00	1.000e+00
ENSG00000185262	497	497	6.725e-02	-1.199e+00	1.892e+00	1.256e-01	-6.938e-01	1.000e+00	1.000e+00
ENSG00000185347	297	297	1.679e-02	-2.651e+00	9.798e-01	4.241e-01	4.581e-02	7.621e-01	9.145e-01
ENSG00000185608	5652	5652	2.065e-01	-3.435e+00	2.539e-01	-1.279e-01	1.029e-01	6.500e-01	8.273e-01
ENSG00000185811	1750	1750	3.591e-01	-9.380e-01	1.306e+00	-3.566e-01	3.010e+00	1.414e-02	3.815e-02
ENSG00000185880	3792	3792	1.641e-01	3.939e+00	9.709e-01	-9.521e-01	2.314e+01	1.026e-11	2.155e-10
ENSG00000186001	2056	2056	1.156e-01	3.802e+00	3.747e-01	-1.994e-01	4.300e-01	3.538e-01	5.123e-01
ENSG00000186184	4701	4701	4.236e-01	-2.613e+00	3.876e-01	-2.086e-01	1.502e+00	8.301e-02	1.743e-01
ENSG00000186283	6998	6998	3.209e-01	3.139e+00	4.995e-01	3.863e-01	3.824e+00	5.681e-03	1.988e-02
ENSG00000186352	2525	2525	1.600e-01	4.210e+00	2.430e+00	-1.156e+00	1.924e+01	5.551e-10	5.829e-09
ENSG00000186654	265	265	1.515e-02	-1.519e+00	1.787e+00	1.323e+00	6.284e+00	3.925e-04	1.832e-03
ENSG00000187118	1743	1743	1.197e-01	6.112e+00	1.555e+00	-1.372e-01	-5.925e-01	1.000e+00	1.000e+00
ENSG00000187210	1009	1009	4.260e-02	-4.801e+00	6.245e-01	8.257e-01	2.986e+00	1.453e-02	3.815e-02
ENSG00000187630	1085	1085	5.528e-02	1.352e+00	1.756e+00	-1.024e+00	1.268e+01	4.781e-07	3.347e-06
ENSG00000188352	384	384	2.256e-02	1.637e+00	1.748e+00	4.270e-01	9.392e-01	1.705e-01	2.984e-01
ENSG00000188542	1339	1339	7.544e-02	3.006e-01	1.834e+00	-7.077e-01	7.035e+00	1.761e-04	9.245e-04
ENSG00000188554	1674	1674	9.071e-02	-2.835e+00	1.061e+00	3.753e-01	6.406e-01	2.577e-01	4.008e-01
ENSG00000188747	428	428	1.708e-02	3.729e+00	2.061e+00	-6.594e-01	1.877e+00	5.265e-02	1.229e-01
ENSG00000189091	3048	3048	1.635e-01	3.640e+00	3.091e-01	2.591e-01	6.061e-02	7.277e-01	8.989e-01
ENSG00000189266	4673	4673	3.890e-01	-3.226e+00	2.822e-01	6.180e-02	-1.345e+00	1.000e+00	1.000e+00
ENSG00000196141	116	116	2.017e-02	1.914e+00	1.537e+00	7.279e-01	-4.126e-01	1.000e+00	1.000e+00
ENSG00000196189	1020	1020	5.120e-02	-2.084e+00	1.146e+00	2.971e-01	1.989e+00	4.612e-02	1.139e-01
ENSG00000196227	1475	1475	8.668e-02	-3.503e+00	3.598e-01	-3.343e-01	-1.354e+00	1.000e+00	1.000e+00
ENSG00000196233	916	916	1.151e-01	2.939e+00	1.038e+00	-2.312e-01	9.008e-01	1.795e-01	3.016e-01
ENSG00000196313	539	539	7.746e-02	-2.379e+00	1.811e+00	7.277e-02	4.567e-01	3.392e-01	4.913e-01
ENSG00000196329	150	150	7.573e-03	2.587e+00	7.132e-01	6.931e-01	3.921e-01	3.759e-01	5.262e-01
ENSG00000196363	2150	2150	8.689e-02	-2.763e+00	6.211e-01	6.869e-02	2.407e-01	4.878e-01	6.153e-01
ENSG00000196367	567	567	7.359e-02	2.612e+00	1.371e+00	3.165e-01	2.142e-01	5.128e-01	6.153e-01
ENSG00000196419	4612	4612	5.594e-01	3.634e+00	2.031e-01	-8.492e-02	1.142e-01	6.327e-01	7.182e-01
ENSG00000196465	3520	3520	1.300e-01	-9.565e-01	1.283e+00	-2.507e-01	3.607e+00	7.233e-03	3.038e-02
ENSG00000196684	7382	7382	4.681e-01	3.833e+00	3.246e-01	1.942e-01	1.414e+00	9.263e-02	2.993e-01
ENSG00000196712	220	220	7.228e-02	3.222e+00	1.385e+00	-3.918e-01	2.555e-01	4.747e-01	6.153e-01
ENSG00000196743	7673	7673	3.351e-01	-4.305e+00	1.753e-01	-5.452e-02	1.111e+00	1.361e-01	3.618e-01
ENSG00000196843	3014	3014	2.602e-01	3.077e+00	2.501e-01	1.399e-02	-1.633e-01	1.000e+00	1.000e+00
ENSG00000196873	388	388	3.342e-02	1.055e+00	1.028e+00	-3.601e-01	4.759e-01	3.292e-01	4.913e-01
ENSG00000197024	402	402	2.988e-02	-8.448e-01	1.752e+00	-5.979e-02	5.795e-01	2.817e-01	4.913e-01
ENSG00000197142	3351	3351	1.420e-01	-1.383e+00	1.332e+00	-8.631e-02	2.148e+00	3.820e-02	1.459e-01
ENSG00000197157	4453	4453	3.329e-01	-1.895e+00	2.058e+00	-5.167e-01	1.048e+01	4.681e-06	9.831e-05
ENSG00000197283	139	139	2.202e-02	-3.483e+00	9.557e-01	-6.589e-01	5.387e-01	2.993e-01	4.913e-01
ENSG00000197299	797	797	5.939e-02	3.885e+00	1.205e+00	-2.649e-01	4.588e-01	3.381e-01	4.913e-01
ENSG00000197520	2295	2295	9.631e-02	2.608e+00	1.501e+00	-6.587e-01	5.291e+00	1.142e-03	9.593e-03
ENSG00000197530	359	359	6.869e-02	2.434e+00	1.520e+00	3.575e-01	7.627e-01	2.168e-01	4.553e-01
ENSG00000197548	1361	1361	6.413e-02	4.102e+00	2.851e-01	-2.135e-01	7.690e-01	2.149e-01	4.553e-01
ENSG00000197555	1181	1181	1.424e-01	1.295e-01	1.753e+00	-2.849e-01	1.050e+00	1.474e-01	3.641e-01
ENSG00000197912	3488	3488	2.122e-01	-2.954e+00	5.362e-01	6.020e-02	-2.344e-02	1.000e+00	1.000e+00
ENSG00000197943	5821	5821	4.021e-01	4.840e+00	4.669e-01	2.059e-01	1.101e+00	1.378e-01	3.618e-01
ENSG00000197982	1222	1222	6.565e-02	-2.485e+00	1.366e+00	-5.359e-01	4.426e+00	2.929e-03	1.624e-02
ENSG00000198053	609	609	4.400e-02	1.618e+00	1.311e+00	1.249e+00	7.529e+00	1.042e-04	1.459e-03
ENSG00000198055	3655	3655	2.011e-01	1.978e+00	1.100e+00	3.142e-01	3.665e+00	6.783e-03	3.038e-02
ENSG00000198160	2637	2637	2.223e-01	-1.603e+00	1.367e+00	1.819e-01	4.483e+00	2.752e-03	1.624e-02
ENSG00000198176	1015	1015	7.112e-02	3.620e+00	4.241e-01	-2.227e-01	-4.554e-01	1.000e+00	1.000e+00
ENSG00000198252	1660	1660	9.047e-02	3.518e+00	3.169e-01	6.263e-02	4.611e-01	3.369e-01	4.913e-01
ENSG00000198353	389	389	2.198e-02	2.243e-01	1.787e+00	-6.350e-01	1.776e+00	5.945e-02	2.081e-01
ENSG00000198355	4196	4196	2.391e-01	3.480e+00	2.852e-01	-2.125e-01	2.142e-01	5.127e-01	6.153e-01
ENSG00000198431	2377	2377	1.097e-01	-5.644e-02	1.436e+00	-1.249e-01	-2.255e-01	1.000e+00	1.000e+00
ENSG00000198453	736	736	4.054e-02	2.310e+00	8.195e-01	9.970e-02	2.361e-01	4.920e-01	6.153e-01
ENSG00000198482	998	998	4.618e-02	1.587e+00	1.133e+00	-6.436e-02	6.151e-01	2.674e-01	4.913e-01
ENSG00000198520	3509	3509	1.129e-01	4.141e+00	2.362e-01	-1.155e-01	6.176e-01	2.664e-01	4.913e-01
ENSG00000198551	1538	1538	6.639e-02	-4.242e-01	1.560e+00	-5.115e-01	4.376e+00	3.092e-03	1.624e-02
ENSG00000198556	570	570	3.140e-02	2.811e+00	5.316e-01	-1.258e-01	1.325e-01	6.067e-01	7.078e-01
ENSG00000198561	576	576	3.445e-02	3.137e+00	6.759e-01	2.199e-01	5.315e-01	3.025e-01	4.913e-01
ENSG00000198911	2896	2896	1.657e-01	4.815e+00	8.824e-01	-1.205e+00	2.639e+01	3.734e-13	1.568e-11
ENSG00000198919	686	686	5.976e-02	2.065e+00	1.387e+00	1.580e-01	-2.323e-01	1.000e+00	1.000e+00
ENSG00000198945	1569	1569	8.154e-02	3.665e+00	3.822e-01	-3.443e-01	1.251e+00	1.137e-01	3.411e-01
ENSG00000203666	667	667	4.412e-02	4.670e-01	2.136e+00	-5.527e-01	9.514e-01	1.678e-01	3.915e-01
ENSG00000203705	2341	2341	9.594e-02	3.145e+00	7.096e-01	-5.641e-01	7.229e+00	1.433e-04	1.505e-03
ENSG00000203896	2897	2897	1.266e-01	2.319e+00	6.269e-01	-2.254e-01	3.134e+00	1.230e-02	5.164e-02
ENSG00000204220	5094	5094	2.145e-01	2.951e+00	3.309e-01	1.169e-01	4.572e-02	7.624e-01	9.417e-01
ENSG00000204256	3082	3082	5.485e-01	-1.667e+00	9.209e-01	3.171e-01	4.285e+00	3.417e-03	2.050e-02
ENSG00000204261	4487	4487	2.703e-01	-4.754e-01	1.182e+00	-4.087e-02	-4.712e-01	1.000e+00	1.000e+00
ENSG00000204344	945	945	5.725e-02	-1.940e+00	1.349e+00	-2.834e-01	-3.791e-01	1.000e+00	1.000e+00
ENSG00000204472	1157	1157	6.944e-02	-2.868e+00	1.106e+00	2.634e-01	5.034e-01	3.156e-01	5.173e-01
ENSG00000204482	613	613	8.524e-02	8.970e-01	1.743e+00	-5.530e-01	2.973e+00	1.474e-02	5.630e-02
ENSG00000204498	2177	2177	8.717e-02	-3.204e+00	4.363e-01	-3.694e-01	3.341e-01	4.137e-01	6.102e-01
ENSG00000204520	716	716	3.227e-02	2.999e+00	7.205e-01	-2.097e-02	-4.792e-01	1.000e+00	1.000e+00
ENSG00000204580	324	324	2.708e-02	-3.148e+00	1.711e+00	5.413e-01	1.189e+00	1.231e-01	2.994e-01
ENSG00000204599	861	861	6.507e-02	-3.350e+00	1.158e+00	-1.038e-01	1.518e-01	5.816e-01	7.880e-01
ENSG00000204642	3823	3823	5.610e-01	-2.901e+00	3.521e-01	-3.284e-02	-2.070e-01	1.000e+00	1.000e+00
ENSG00000204852	1273	1273	1.136e-01	1.320e+00	1.794e+00	2.434e-02	-5.214e-01	1.000e+00	1.000e+00
ENSG00000205189	1044	1044	7.347e-02	1.944e+00	1.662e+00	5.206e-01	7.982e-01	2.064e-01	3.981e-01
ENSG00000205542	4503	4503	9.840e-01	3.272e+00	3.447e-01	1.312e-01	9.354e-01	1.714e-01	3.789e-01
ENSG00000213015	4349	4349	2.151e-01	-1.757e+00	1.186e+00	3.908e-01	5.274e+00	1.163e-03	9.771e-03
ENSG00000213066	1996	1996	9.619e-02	2.438e+00	6.196e-01	5.988e-02	4.940e-01	3.203e-01	5.173e-01
ENSG00000213096	1283	1283	6.194e-02	-2.267e+00	1.349e+00	-2.843e-01	1.344e+00	1.011e-01	2.994e-01
ENSG00000213145	3250	3250	5.623e-01	2.873e+00	4.812e-01	3.562e-01	1.790e+00	5.849e-02	2.047e-01
ENSG00000213316	930	930	2.708e-02	2.224e+00	1.168e+00	-1.646e-01	7.587e-01	2.180e-01	3.981e-01
ENSG00000213366	1487	1487	5.104e-02	2.713e+00	6.077e-01	6.591e-02	2.962e-01	4.415e-01	6.181e-01
ENSG00000213445	2708	2708	1.980e-01	2.549e-01	1.492e+00	3.643e-01	3.679e+00	6.673e-03	3.136e-02
ENSG00000213626	3811	3811	5.138e-01	1.436e+00	7.527e-01	7.964e-01	2.385e+01	4.982e-12	2.092e-10
ENSG00000213889	218	218	1.465e-02	3.601e+00	1.797e+00	-3.286e-01	1.217e+00	1.187e-01	2.994e-01
ENSG00000214013	801	801	6.989e-02	2.975e+00	6.557e-01	2.180e-02	-5.709e-01	1.000e+00	1.000e+00
ENSG00000214021	264	264	3.000e-02	2.393e+00	1.593e+00	-3.851e-01	1.156e+00	1.283e-01	2.994e-01
ENSG00000214063	324	324	1.449e-02	3.245e+00	5.070e-01	2.606e-01	1.007e-01	6.537e-01	8.319e-01
ENSG00000214193	239	239	1.111e-02	-1.586e+00	1.898e+00	5.698e-02	5.421e-01	2.978e-01	5.173e-01
ENSG00000214212	1244	1244	4.824e-02	-3.020e+00	5.147e-01	-1.055e+00	3.673e+00	6.720e-03	3.136e-02
ENSG00000214595	171	171	1.527e-02	3.383e+00	1.925e+00	-4.464e-01	7.701e-01	2.146e-01	3.981e-01
ENSG00000215068	262	262	2.441e-02	1.156e+00	1.422e+00	5.036e-01	1.276e+00	1.102e-01	2.994e-01
ENSG00000215193	1133	1133	6.001e-02	3.197e+00	5.472e-01	-1.663e-01	3.233e-01	4.213e-01	6.102e-01
ENSG00000215301	2884	2884	4.364e-01	-2.779e+00	3.587e-01	1.472e-01	-1.987e-02	1.000e+00	1.000e+00
ENSG00000215375	1072	1072	4.149e-02	3.046e+00	5.420e-01	-8.726e-01	6.015e+00	5.236e-04	5.497e-03
ENSG00000219200	5146	5146	6.962e-01	4.293e+00	2.731e-01	-4.846e-01	4.468e+00	2.795e-03	1.956e-02
ENSG00000219626	855	855	3.890e-02	3.207e+00	1.443e+00	-9.401e-01	7.765e+00	8.118e-05	1.705e-03
ENSG00000221946	1306	1306	4.194e-02	3.082e+00	7.651e-01	-4.899e-01	1.185e+00	1.237e-01	2.994e-01
ENSG00000222041	2151	2151	1.334e-01	1.735e+00	2.727e+00	-8.957e-01	6.112e+00	4.717e-04	5.497e-03
ENSG00000223865	7642	7642	9.292e-01	3.619e+00	2.332e-01	-4.154e-02	-2.372e-01	1.000e+00	1.000e+00
ENSG00000224184	432	432	2.013e-02	-3.046e+00	1.594e+00	-5.798e-02	1.231e-01	6.198e-01	8.135e-01
ENSG00000224470	493	493	3.449e-02	3.044e+00	6.257e-01	-4.223e-01	7.862e-01	2.099e-01	3.981e-01
ENSG00000225783	223	223	2.507e-02	1.627e+00	1.946e+00	-4.402e-01	4.658e-01	3.344e-01	5.202e-01
ENSG00000225889	977	977	4.202e-02	-3.294e+00	2.049e+00	-7.482e-01	3.215e+00	1.122e-02	5.891e-02
ENSG00000226067	1418	1418	7.763e-02	2.935e+00	3.963e-01	4.147e-01	9.367e-01	1.711e-01	3.782e-01
ENSG00000226419	742	742	6.499e-02	3.354e+00	7.111e-01	-4.292e-01	2.463e+00	2.647e-02	9.484e-02
ENSG00000226777	2599	2599	2.421e-01	2.888e+00	8.795e-01	-5.325e-02	8.791e-01	1.849e-01	3.882e-01
ENSG00000227039	617	617	1.155e-01	3.556e+00	9.794e-01	-6.011e-01	1.009e+00	1.555e-01	3.628e-01
ENSG00000228606	96	96	6.956e-03	-2.863e+00	1.874e+00	-1.376e-02	-1.301e-01	1.000e+00	1.000e+00
ENSG00000231105	269	269	1.473e-02	3.294e+00	1.375e+00	-5.462e-01	6.439e-01	2.565e-01	5.129e-01
ENSG00000232119	5098	5098	2.656e-01	3.442e+00	3.554e-01	1.027e-01	-2.347e-01	1.000e+00	1.000e+00
ENSG00000234444	1504	1504	7.627e-02	-3.185e+00	5.888e-01	2.191e-01	3.072e-01	4.331e-01	6.409e-01
ENSG00000234663	126	126	8.232e-03	2.114e+00	1.049e+00	1.333e+00	1.278e+00	1.099e-01	2.716e-01
ENSG00000235531	144	144	7.573e-03	-1.772e+00	1.167e+00	-3.856e-01	-1.120e+00	1.000e+00	1.000e+00
ENSG00000237945	147	147	1.667e-02	2.549e+00	1.120e+00	-3.328e-01	2.949e-01	4.425e-01	6.409e-01
ENSG00000238113	437	437	2.404e-02	3.003e+00	9.339e-01	-2.484e-01	-3.878e-01	1.000e+00	1.000e+00
ENSG00000239306	1758	1758	9.891e-02	3.140e+00	1.019e+00	-1.683e-01	5.460e-01	2.960e-01	5.501e-01
ENSG00000239713	1383	1383	2.854e-01	2.950e+00	3.400e-01	4.980e-01	-2.316e-01	1.000e+00	1.000e+00
ENSG00000241553	4350	4350	3.077e-01	-1.846e+00	7.438e-01	-1.933e-01	2.257e+00	3.361e-02	1.008e-01
ENSG00000242114	3268	3268	1.129e-01	2.989e+00	3.969e-01	-9.479e-02	-1.643e-01	1.000e+00	1.000e+00
ENSG00000244041	120	120	5.639e-03	-3.557e-02	2.059e+00	1.423e+00	2.709e+00	1.992e-02	9.297e-02
ENSG00000244165	801	801	5.840e-02	2.651e+00	6.830e-01	-4.801e-02	2.016e-02	8.409e-01	1.000e+00
ENSG00000245060	1801	1801	7.351e-02	-4.020e-01	1.859e+00	-8.166e-03	4.098e-01	3.653e-01	5.888e-01
ENSG00000245532	2284	2284	4.410e-01	1.956e+00	6.044e-01	1.182e-01	-5.397e-01	1.000e+00	1.000e+00
ENSG00000245552	417	417	4.124e-02	-1.835e-01	1.881e+00	7.995e-01	2.442e+00	2.710e-02	9.484e-02
ENSG00000247982	5242	5242	4.127e-01	3.466e+00	3.533e-01	2.291e-02	1.125e-01	6.352e-01	8.606e-01
ENSG00000248309	1285	1285	6.894e-02	-2.661e+00	1.101e+00	5.852e-01	5.377e+00	1.041e-03	8.741e-03
ENSG00000248487	287	287	1.535e-02	-5.165e-01	1.529e+00	-9.904e-02	3.877e-01	3.785e-01	5.888e-01
ENSG00000249859	2632	2632	1.140e-01	1.270e+00	1.721e+00	-1.288e+00	4.530e+01	1.762e-21	7.401e-20
ENSG00000250317	5445	5445	1.834e-01	-3.757e+00	7.419e-01	-2.123e-01	1.296e+00	1.074e-01	2.716e-01
ENSG00000251131	360	360	3.223e-02	3.394e+00	9.308e-01	-1.630e+00	1.105e+01	2.597e-06	2.727e-05
ENSG00000251247	372	372	1.939e-02	-2.119e+00	9.312e-01	-2.081e-02	4.845e-02	7.556e-01	9.917e-01
ENSG00000253320	713	713	2.885e-02	3.327e+00	4.265e-01	1.301e-01	-4.299e-02	1.000e+00	1.000e+00
ENSG00000254858	2115	2115	8.602e-02	9.272e-01	1.649e+00	-3.923e-01	3.406e+00	9.053e-03	5.432e-02
ENSG00000255571	93	93	4.651e-03	-1.202e+00	1.929e+00	4.856e-01	4.693e-01	3.327e-01	5.822e-01
ENSG00000255733	2203	2203	8.516e-02	2.437e+00	4.955e-01	5.712e-01	2.451e+00	2.683e-02	9.484e-02
ENSG00000257275	936	936	3.482e-02	2.042e+00	1.560e+00	2.716e-01	-5.545e-02	1.000e+00	1.000e+00
ENSG00000257923	2968	2968	1.334e-01	4.889e+00	1.464e+00	-6.171e-01	5.130e+00	1.359e-03	9.514e-03
ENSG00000260001	131	131	6.009e-03	-4.473e-01	1.898e+00	-5.458e-01	5.343e-01	3.012e-01	5.501e-01
ENSG00000261879	1127	1127	4.519e-02	-3.033e+00	1.006e+00	-2.861e-01	4.428e-01	3.467e-01	5.824e-01
ENSG00000263528	1303	1303	9.343e-02	3.207e+00	4.210e-01	3.029e-01	1.776e-01	5.512e-01	7.717e-01
ENSG00000265148	744	744	5.252e-02	2.278e+00	1.387e+00	-1.985e+00	3.587e+01	2.461e-17	5.168e-16
ENSG00000266028	681	681	1.373e-01	3.975e+00	8.629e-01	-1.871e+00	1.727e+01	4.184e-09	5.858e-08
ENSG00000267575	651	651	3.116e-02	2.113e+00	1.380e+00	-5.353e-01	2.294e+00	3.219e-02	1.008e-01
ENSG00000267858	115	115	3.708e-02	3.001e-01	2.398e+00	1.188e+00	1.522e+00	8.108e-02	2.270e-01
ENSG00000269313	152	152	8.149e-03	3.125e+00	8.938e-01	-1.181e+00	1.908e+00	5.079e-02	1.523e-01
ENSG00000269404	8975	8975	4.953e-01	1.846e+00	7.673e-01	8.198e-02	6.077e-01	2.703e-01	5.214e-01
ENSG00000271913	93	93	8.726e-03	4.180e-01	2.395e+00	1.148e+00	1.225e+00	1.175e-01	2.903e-01
ENSG00000272288	514	514	2.931e-02	-1.785e+00	1.239e+00	-7.540e-01	3.390e+00	9.217e-03	4.301e-02
ENSG00000272449	2234	2234	8.289e-02	3.758e+00	3.333e-01	-7.668e-01	4.369e+00	3.118e-03	1.871e-02
ENSG00000274290	113	113	7.532e-03	2.841e+00	1.656e+00	-1.089e-01	-2.606e-01	1.000e+00	1.000e+00
ENSG00000275302	733	733	9.150e-02	2.993e+00	4.944e-01	1.884e-01	-5.734e-01	1.000e+00	1.000e+00
ENSG00000276043	347	347	9.960e-03	2.525e+00	1.157e+00	1.401e-01	-1.028e-01	1.000e+00	1.000e+00
ENSG00000276070	626	626	3.766e-02	-3.698e+00	4.547e-01	-1.604e-01	-1.792e-01	1.000e+00	1.000e+00
ENSG00000278311	3698	3698	3.158e-01	1.530e+00	1.062e+00	-2.650e-02	3.792e-01	3.839e-01	6.449e-01
ENSG00000278558	199	199	1.741e-02	-7.356e-01	1.493e+00	-5.963e-01	2.352e-01	4.928e-01	7.392e-01
ENSG00000278709	208	208	9.261e-03	2.380e+00	1.133e+00	3.568e-01	5.527e-02	7.395e-01	1.000e+00
ENSG00000284691	132	132	1.025e-01	7.332e-01	1.954e+00	3.171e-01	5.586e-01	2.905e-01	5.305e-01
ENSG00000285077	209	209	1.082e-02	-1.146e+00	1.334e+00	-8.810e-01	1.337e+00	1.020e-01	2.676e-01
ENSG00000285106	4588	4588	3.459e-01	-4.160e+00	3.302e-01	6.763e-02	-3.981e-01	1.000e+00	1.000e+00
ENSG00000278540	544	544	4.301e-02	1.455e+00	1.391e+00	6.492e-01	2.286e+00	3.249e-02	1.137e-01
ENSG00000278259	417	417	4.309e-02	7.608e-01	1.884e+00	-1.193e+00	7.809e+00	7.749e-05	8.136e-04
ENSG00000275052	4150	4150	2.402e-01	-3.338e+00	2.833e-01	-2.757e-01	2.729e-01	4.600e-01	7.156e-01
ENSG00000272398	8903	8903	4.210e-01	-2.746e+00	6.312e-01	-3.085e-01	8.256e+00	4.836e-05	6.771e-04
ENSG00000268350	355	355	1.688e-02	-1.685e+00	1.472e+00	1.759e-01	6.264e-02	7.234e-01	1.000e+00
ENSG00000267121	83	83	1.885e-02	2.118e+00	1.635e+00	-7.317e-01	4.245e-01	3.569e-01	6.245e-01
ENSG00000267002	720	720	4.281e-02	-2.833e+00	1.238e+00	-1.225e-01	8.276e-01	1.983e-01	4.164e-01
ENSG00000266412	154	154	2.321e-01	3.089e+00	7.023e-01	-1.111e-01	-4.576e-01	1.000e+00	1.000e+00
ENSG00000263072	429	429	2.116e-02	2.302e+00	1.700e+00	-7.296e-01	1.888e+00	5.198e-02	1.523e-01
ENSG00000261824	1005	1005	7.693e-02	-1.680e-01	2.042e+00	-4.988e-01	1.850e+00	5.441e-02	1.523e-01
ENSG00000261371	168	168	8.866e-02	1.201e-01	2.012e+00	-1.787e+00	2.748e+00	1.907e-02	7.281e-02
ENSG00000259673	165	165	1.177e-02	9.358e-01	1.600e+00	8.844e-01	1.023e+00	1.526e-01	3.373e-01
ENSG00000253535	1991	1991	1.191e-01	-2.400e+00	1.090e+00	1.509e-02	-9.949e-02	1.000e+00	1.000e+00
ENSG00000253210	156	156	1.066e-02	-1.537e+00	1.165e+00	-3.087e-01	3.929e-03	9.294e-01	1.000e+00
ENSG00000251301	1010	1010	6.157e-02	3.883e+00	3.977e-01	-2.221e-01	1.166e+00	1.267e-01	2.957e-01
ENSG00000245937	2441	2441	1.299e-01	4.071e+00	6.604e-01	-9.312e-01	1.664e+01	8.019e-09	3.368e-07
ENSG00000244242	91	91	1.062e-02	-3.581e+00	1.807e+00	2.281e+00	4.831e+00	1.881e-03	1.580e-02
ENSG00000241163	163	163	1.564e-02	4.320e-01	2.155e+00	4.938e-01	6.005e-01	2.731e-01	5.214e-01
ENSG00000239305	363	363	3.560e-02	1.338e+00	1.281e+00	-2.084e-01	9.283e-02	6.665e-01	9.653e-01
ENSG00000238160	96	96	4.445e-03	-1.287e+00	1.854e+00	-1.004e-01	-1.728e-01	1.000e+00	1.000e+00
ENSG00000235831	108	108	5.845e-03	4.131e+00	1.006e+00	-4.419e-01	-4.472e-01	1.000e+00	1.000e+00
ENSG00000235194	1437	1437	8.055e-02	-1.605e+00	1.384e+00	-4.600e-01	3.139e+00	1.223e-02	5.135e-02
ENSG00000234745	1362	1362	9.892e-01	3.283e+00	6.679e-01	-6.794e-01	4.477e+00	2.767e-03	1.871e-02
ENSG00000231607	1139	1139	6.129e-02	-1.300e+00	1.611e+00	-8.699e-01	8.870e+00	2.533e-05	5.320e-04
ENSG00000231074	1720	1720	1.222e-01	1.568e+00	1.776e+00	-1.955e-01	2.869e-01	4.488e-01	7.156e-01
ENSG00000230590	358	358	5.268e-02	-2.043e-01	1.744e+00	-1.624e-01	-3.909e-01	1.000e+00	1.000e+00
ENSG00000229474	75	75	1.108e-01	-5.571e-01	1.440e+00	-2.664e+00	4.098e+00	4.200e-03	2.205e-02
ENSG00000226688	1322	1322	5.581e-02	-5.699e-01	1.938e+00	-1.423e-01	-1.308e+00	1.000e+00	1.000e+00
ENSG00000225484	854	854	1.827e-01	3.329e+00	4.769e-01	-9.064e-01	3.548e+00	7.729e-03	2.958e-02
ENSG00000221968	1751	1751	2.506e-01	2.375e+00	9.055e-01	-4.189e-01	3.468e+00	8.450e-03	2.958e-02
ENSG00000218018	413	413	3.157e-02	-1.298e+00	2.064e+00	-1.266e+00	4.962e+00	1.632e-03	8.566e-03
ENSG00000217128	4369	4369	1.824e-01	4.015e+00	2.385e-01	-2.614e-01	8.225e-01	1.996e-01	3.811e-01
ENSG00000215788	50	50	1.194e-02	2.312e+00	2.067e+00	-8.992e-02	-2.480e-02	1.000e+00	1.000e+00
ENSG00000215252	2497	2497	1.373e-01	4.257e+00	1.160e+00	-7.807e-01	1.155e+01	1.542e-06	2.446e-05
ENSG00000214530	127	127	2.502e-02	1.169e+00	1.764e+00	-5.835e-01	6.635e-01	2.493e-01	4.553e-01
ENSG00000214253	4868	4868	3.787e-01	-3.378e+00	4.691e-01	2.525e-01	2.508e+00	2.510e-02	7.531e-02
ENSG00000214113	1646	1646	1.578e-01	1.102e+00	2.123e+00	-4.457e-02	-8.844e-01	1.000e+00	1.000e+00
ENSG00000213741	1771	1771	9.732e-01	-3.456e+00	9.036e-01	9.128e-01	1.087e+01	3.112e-06	2.614e-05
ENSG00000213722	1733	1733	2.564e-01	-9.201e-01	1.879e+00	2.959e-01	2.200e+00	3.595e-02	1.006e-01
ENSG00000213654	2929	2929	7.389e-01	3.405e+00	2.756e-01	-6.929e-02	-5.447e-02	1.000e+00	1.000e+00
ENSG00000213347	474	474	2.572e-02	1.460e+00	1.660e+00	3.365e-01	-1.048e+00	1.000e+00	1.000e+00
ENSG00000206560	347	347	6.400e-02	1.317e-01	1.473e+00	-1.185e+00	4.709e+00	2.149e-03	1.003e-02
ENSG00000205268	901	901	1.509e-01	3.162e+00	4.703e-01	4.200e-01	4.225e-01	3.580e-01	6.014e-01
ENSG00000204954	894	894	4.758e-02	-8.112e-01	1.589e+00	-9.232e-02	-5.579e-02	1.000e+00	1.000e+00
ENSG00000204681	95	95	1.626e-02	4.099e-01	2.078e+00	-5.592e-01	5.476e-01	2.953e-01	5.168e-01
ENSG00000204438	956	956	1.107e-01	7.259e-01	1.533e+00	-3.016e-01	1.884e+00	5.224e-02	1.291e-01
ENSG00000204348	819	819	8.557e-02	5.196e+00	1.579e+00	-1.195e+00	7.035e+00	1.762e-04	1.233e-03
ENSG00000204264	4728	4728	6.262e-01	-2.322e+00	3.702e-01	-5.710e-01	1.143e+01	1.747e-06	2.446e-05
ENSG00000204001	278	278	1.239e-02	1.091e-01	1.334e+00	-2.073e+00	1.299e+00	1.071e-01	2.367e-01
ENSG00000198961	895	895	1.998e-01	2.756e+00	1.160e+00	-4.902e-01	1.754e+00	6.105e-02	1.424e-01
ENSG00000198521	1539	1539	7.631e-02	-2.567e+00	1.266e+00	1.614e-01	-1.686e-01	1.000e+00	1.000e+00
ENSG00000198276	2424	2424	1.256e-01	3.739e+00	3.251e-01	-1.571e-01	-7.556e-01	1.000e+00	1.000e+00
ENSG00000198218	179	179	2.031e-01	2.486e+00	1.633e+00	-3.504e-02	3.920e-02	7.795e-01	1.000e+00
ENSG00000198157	124	124	1.531e-02	-1.592e+00	1.558e+00	-1.197e-01	-5.429e-02	1.000e+00	1.000e+00
ENSG00000198056	1258	1258	6.157e-02	3.112e+00	7.080e-01	-7.260e-03	-2.732e-01	1.000e+00	1.000e+00
ENSG00000197837	846	846	4.095e-02	3.168e+00	8.247e-01	-5.766e-03	-2.377e-01	1.000e+00	1.000e+00
ENSG00000196998	226	226	1.629e-01	7.155e-01	1.766e+00	-3.011e-01	-3.783e-01	1.000e+00	1.000e+00
ENSG00000196628	5833	5833	5.220e-01	-2.094e+00	5.838e-01	-2.512e-01	3.019e+00	1.399e-02	4.521e-02
ENSG00000196605	176	176	2.828e-02	-1.928e+00	1.204e+00	-4.189e-01	2.940e-01	4.432e-01	6.894e-01
ENSG00000196588	1216	1216	1.576e-01	-3.577e+00	9.873e-01	4.056e-01	2.048e+00	4.298e-02	1.128e-01
ENSG00000196504	1785	1785	3.659e-01	-1.768e+00	1.689e+00	4.292e-01	3.535e+00	7.839e-03	2.958e-02
ENSG00000196502	141	141	1.613e-02	3.670e+00	1.213e+00	-2.085e+00	5.083e+00	1.431e-03	8.566e-03
ENSG00000196437	421	421	3.099e-02	-2.973e+00	7.774e-01	-2.896e-02	-1.416e-01	1.000e+00	1.000e+00
ENSG00000196154	89	89	2.860e-01	2.071e+00	1.289e+00	-2.807e-01	3.938e-01	3.748e-01	6.055e-01
ENSG00000196118	604	604	2.725e-02	2.162e+00	1.504e+00	-1.114e+00	1.098e+01	2.775e-06	2.614e-05
ENSG00000196092	1711	1711	3.384e-01	3.613e+00	9.716e-01	-1.149e+00	2.320e+01	9.613e-12	4.037e-10
ENSG00000189403	131	131	8.466e-01	1.946e-01	1.589e+00	3.343e-01	9.526e-01	1.675e-01	3.517e-01
ENSG00000189308	724	724	4.630e-02	-3.295e+00	6.113e-01	3.271e-01	-4.959e-01	1.000e+00	1.000e+00
ENSG00000188938	2789	2789	1.430e-01	-3.941e+00	3.046e-01	3.609e-01	8.347e-01	1.963e-01	3.811e-01
ENSG00000188603	612	612	5.342e-02	3.719e-02	1.969e+00	3.245e-01	1.383e+00	9.632e-02	2.023e-01
ENSG00000187994	347	347	1.051e-01	1.748e+00	1.198e+00	-1.525e+00	5.461e+00	9.499e-04	7.980e-03
ENSG00000187764	1809	1809	2.201e-01	-3.740e+00	2.832e-01	-3.991e-01	-1.059e+00	1.000e+00	1.000e+00
ENSG00000187741	1103	1103	6.347e-02	-4.116e+00	1.136e+00	-6.008e-01	3.064e+00	1.330e-02	4.656e-02
ENSG00000187109	1557	1557	4.571e-01	4.145e+00	8.325e-01	7.444e-01	4.730e+00	2.100e-03	1.344e-02
ENSG00000186918	590	590	1.239e-01	4.788e+00	5.756e-01	-1.606e+00	1.886e+01	8.167e-10	3.430e-08
ENSG00000186827	296	296	1.696e-02	2.572e+00	1.472e+00	-1.777e-01	-1.591e-01	1.000e+00	1.000e+00
ENSG00000186635	292	292	1.057e-01	4.282e-01	1.455e+00	-6.256e-01	1.815e+00	5.674e-02	1.402e-01
ENSG00000186532	731	731	4.881e-02	2.922e+00	1.136e+00	-4.718e-01	1.308e+00	1.058e-01	2.116e-01
ENSG00000186468	586	586	9.874e-01	6.603e-01	1.571e+00	1.000e-01	3.294e-01	4.170e-01	5.473e-01
ENSG00000186104	1750	1750	9.800e-02	3.148e+00	1.336e+00	8.371e-01	4.049e+00	4.429e-03	2.325e-02
ENSG00000185808	775	775	1.516e-01	3.937e+00	1.175e+00	-1.046e+00	8.846e+00	2.597e-05	3.635e-04
ENSG00000185650	5096	5096	8.322e-01	-3.584e+00	2.028e-01	2.089e-01	1.643e-01	5.665e-01	6.998e-01
ENSG00000185507	3921	3921	4.970e-01	3.126e+00	2.473e-01	3.801e-01	4.296e-01	3.540e-01	4.987e-01
ENSG00000185433	123	123	6.997e-03	2.227e+00	2.111e+00	-1.635e+00	2.345e+00	3.035e-02	9.806e-02
ENSG00000185420	1708	1708	8.129e-02	3.645e+00	4.016e-01	-1.599e-01	-6.516e-02	1.000e+00	1.000e+00
ENSG00000185250	254	254	1.272e-02	-2.252e+00	1.864e+00	2.417e-01	-1.049e-01	1.000e+00	1.000e+00
ENSG00000185187	1369	1369	2.079e-01	-1.523e-01	1.534e+00	-3.279e-01	1.641e+00	7.003e-02	1.634e-01
ENSG00000185088	102	102	4.130e-01	-1.243e+00	2.235e+00	-9.710e-01	5.370e-01	3.000e-01	4.847e-01
ENSG00000185043	3391	3391	6.270e-01	2.886e+00	9.483e-01	-1.553e-01	1.896e+00	5.149e-02	1.352e-01
ENSG00000184613	55	55	5.392e-03	-2.407e+00	1.107e+00	-2.937e-01	-1.034e-01	1.000e+00	1.000e+00
ENSG00000184508	2561	2561	1.091e-01	3.532e+00	3.713e-01	-1.938e-01	5.912e-01	2.768e-01	4.845e-01
ENSG00000184007	1988	1988	2.585e-01	-3.547e+00	2.085e-01	-6.898e-02	-5.908e-01	1.000e+00	1.000e+00
ENSG00000183878	1706	1706	7.178e-02	4.190e+00	6.286e-01	-5.175e-01	1.920e+00	5.002e-02	1.352e-01
ENSG00000183337	363	363	8.269e-02	2.491e+00	6.312e-01	-1.119e+00	3.730e+00	6.308e-03	2.749e-02
ENSG00000182568	84	84	1.168e-01	-7.048e-01	2.072e+00	-1.298e+00	1.479e+00	8.541e-02	1.888e-01
ENSG00000182179	4382	4382	2.333e-01	2.710e+00	3.316e-01	1.847e-01	7.313e-01	2.265e-01	4.137e-01
ENSG00000182162	5185	5185	2.171e-01	4.733e+00	9.517e-01	2.062e-01	9.495e-01	1.682e-01	3.211e-01
ENSG00000182010	50	50	5.639e-03	3.475e+00	9.208e-01	-3.006e-01	8.967e-02	6.719e-01	8.063e-01
ENSG00000181885	87	87	4.980e-03	-1.781e+00	1.778e+00	-4.332e-01	3.970e-01	3.729e-01	5.052e-01
ENSG00000181722	817	817	3.354e-01	2.876e+00	4.906e-01	2.281e-01	7.661e-02	6.955e-01	8.114e-01
ENSG00000181652	177	177	1.000e-02	-2.596e+00	9.338e-01	-8.048e-01	4.309e-01	3.532e-01	4.987e-01
ENSG00000180530	492	492	4.647e-02	-2.461e+00	1.119e+00	-2.178e-01	5.615e-01	2.893e-01	4.847e-01
ENSG00000180096	98	98	5.214e-01	2.201e+00	2.054e+00	5.354e-02	2.282e-01	4.993e-01	6.355e-01
ENSG00000179833	719	719	1.227e-01	8.042e-01	1.877e+00	5.940e-01	3.414e+00	8.976e-03	3.427e-02
ENSG00000179051	688	688	8.841e-02	1.245e+00	1.796e+00	1.288e+00	1.139e+01	1.808e-06	3.796e-05
ENSG00000178927	2575	2575	4.943e-01	3.784e+00	1.336e+00	-4.954e-01	4.671e+00	2.240e-03	1.344e-02
ENSG00000178209	737	737	1.157e-01	-1.734e+00	1.295e+00	1.114e-01	4.756e-01	3.294e-01	4.987e-01
ENSG00000178149	3311	3311	1.285e-01	-3.657e+00	3.091e-01	6.621e-01	7.092e+00	1.658e-04	1.741e-03
ENSG00000177989	94	94	2.709e-01	4.800e-01	1.678e+00	1.770e+00	3.697e+00	6.545e-03	2.749e-02
ENSG00000177868	3860	3860	1.615e-01	3.709e+00	2.158e-01	-4.768e-01	1.957e+00	4.788e-02	1.352e-01
ENSG00000177565	516	516	1.203e-01	1.260e+00	1.406e+00	-6.395e-02	4.255e-01	3.562e-01	4.987e-01
ENSG00000177548	3584	3584	3.111e-01	3.464e+00	8.394e-01	1.279e-01	8.870e-01	1.829e-01	3.491e-01
ENSG00000177542	396	396	7.742e-02	-2.149e+00	1.027e+00	-2.153e-01	5.997e-01	2.734e-01	4.965e-01
ENSG00000177058	712	712	7.977e-02	4.934e+00	1.688e+00	-9.533e-01	7.310e+00	1.315e-04	1.841e-03
ENSG00000177000	525	525	7.796e-02	1.954e+00	1.735e+00	-3.057e-01	5.121e-01	3.115e-01	5.233e-01
ENSG00000176834	225	225	1.054e-02	2.503e+00	6.461e-01	7.945e-01	1.145e+00	1.302e-01	2.804e-01
ENSG00000176531	1876	1876	7.709e-02	-1.435e+00	1.511e+00	1.239e-01	1.126e+00	1.335e-01	2.804e-01
ENSG00000176155	183	183	1.802e-01	-2.881e+00	9.270e-01	-1.610e-02	-1.437e-01	1.000e+00	1.000e+00
ENSG00000175387	557	557	1.015e-01	-1.432e+00	1.643e+00	-3.962e-01	1.039e-01	6.485e-01	8.511e-01
ENSG00000175274	1127	1127	1.021e-01	3.205e+00	6.597e-01	-1.363e-01	-2.023e-01	1.000e+00	1.000e+00
ENSG00000173917	57	57	2.264e-02	-1.616e-01	1.564e+00	2.441e-01	2.549e-01	4.752e-01	7.546e-01
ENSG00000173327	2893	2893	1.393e-01	3.400e+00	2.830e-01	9.745e-02	-3.978e-01	1.000e+00	1.000e+00
ENSG00000173065	437	437	5.486e-02	-1.093e+00	2.243e+00	-3.728e-01	2.437e-01	4.851e-01	7.546e-01
ENSG00000172992	271	271	4.029e-02	7.962e-01	1.384e+00	8.589e-01	2.395e+00	2.862e-02	9.247e-02
ENSG00000172965	853	853	5.808e-02	3.010e+00	3.838e-01	-2.215e-01	-1.843e-01	1.000e+00	1.000e+00
ENSG00000172845	1316	1316	1.737e-01	-4.652e-01	1.543e+00	-1.151e-01	6.030e-02	7.284e-01	9.157e-01
ENSG00000172819	188	188	1.655e-02	-5.516e-01	1.781e+00	-5.447e-01	5.746e-01	2.837e-01	4.965e-01
ENSG00000172765	210	210	3.091e-02	2.056e+00	1.544e+00	8.574e-01	1.562e+00	7.717e-02	2.161e-01
ENSG00000172757	2457	2457	9.075e-01	3.426e+00	3.510e-01	-6.502e-01	4.280e+00	3.438e-03	2.424e-02
ENSG00000172725	230	230	2.395e-01	3.611e+00	1.536e+00	-1.329e+00	3.788e+00	5.913e-03	2.759e-02
ENSG00000172673	193	193	9.261e-03	-7.335e-01	1.152e+00	3.743e-01	5.452e-02	7.412e-01	9.157e-01
ENSG00000172663	5790	5790	3.112e-01	3.390e+00	2.269e-01	-2.832e-01	9.459e-01	1.690e-01	3.380e-01
ENSG00000172575	180	180	4.433e-02	3.492e+00	7.671e-01	-1.583e+00	3.822e+00	5.698e-03	2.759e-02
ENSG00000172531	4672	4672	6.339e-01	-3.546e+00	2.008e-01	2.241e-02	1.290e-01	6.115e-01	8.285e-01
ENSG00000172123	514	514	2.210e-02	-3.430e+00	1.824e+00	3.776e-01	1.455e+00	8.805e-02	2.238e-01
ENSG00000172081	144	144	3.225e-01	-7.898e-01	1.474e+00	-9.497e-01	2.487e+00	2.575e-02	9.011e-02
ENSG00000172057	987	987	1.811e-01	3.493e+00	6.236e-01	-5.612e-01	2.559e+00	2.367e-02	9.011e-02
ENSG00000171988	4086	4086	4.173e-01	-2.303e+00	7.584e-01	3.314e-01	4.530e+00	2.613e-03	2.424e-02
ENSG00000171840	53	53	4.050e-02	-2.603e+00	1.631e+00	2.718e+00	4.273e+00	3.462e-03	2.424e-02
ENSG00000171766	1471	1471	6.573e-02	-3.136e+00	6.380e-01	-1.730e-01	-1.920e-01	1.000e+00	1.000e+00
ENSG00000171700	7125	7125	5.840e-01	-3.673e+00	1.796e-01	2.277e-02	1.660e-01	5.645e-01	7.904e-01
ENSG00000171552	765	765	7.598e-02	1.577e+00	2.121e+00	-1.102e+00	8.808e+00	2.704e-05	5.679e-04
ENSG00000170873	221	221	1.776e-01	7.549e-01	1.534e+00	2.377e-01	-5.447e-01	1.000e+00	1.000e+00
ENSG00000170832	921	921	5.396e-02	-3.966e+00	3.781e-01	7.456e-01	2.170e+00	3.724e-02	1.117e-01
ENSG00000170667	345	345	1.572e-02	-4.186e+00	1.948e+00	1.062e+00	2.872e+00	1.655e-02	6.950e-02
ENSG00000170296	5506	5506	8.024e-01	3.946e+00	1.686e-01	1.097e-01	-5.945e-02	1.000e+00	1.000e+00
ENSG00000169813	300	300	6.365e-01	4.281e+00	1.032e+00	-1.144e+00	3.849e+00	5.530e-03	2.759e-02
ENSG00000169554	4275	4275	2.073e-01	3.997e+00	1.989e-01	-5.946e-03	-3.243e-01	1.000e+00	1.000e+00
ENSG00000169093	2593	2593	1.141e-01	-2.129e+00	6.797e-01	-7.958e-02	2.131e-01	5.139e-01	7.708e-01
ENSG00000168916	294	294	4.445e-02	4.026e-01	1.904e+00	-9.641e-01	1.432e+00	9.057e-02	2.238e-01
ENSG00000168476	1212	1212	5.322e-02	3.117e+00	3.228e-01	-1.926e-01	1.740e-01	5.553e-01	7.904e-01
ENSG00000168067	3622	3622	1.918e-01	3.654e+00	2.631e-01	-3.771e-01	1.362e+00	9.890e-02	2.308e-01
ENSG00000168016	3943	3943	2.351e-01	-3.078e-01	1.655e+00	-5.308e-01	1.278e+01	4.267e-07	1.792e-05
ENSG00000168000	1760	1760	1.222e-01	2.183e+00	1.528e+00	3.168e-02	-7.449e-01	1.000e+00	1.000e+00
ENSG00000167797	4338	4338	3.307e-01	3.800e+00	2.833e-01	1.061e-01	-9.726e-02	1.000e+00	1.000e+00
ENSG00000167641	281	281	1.128e-02	1.821e+00	1.826e+00	1.849e-01	-7.663e-01	1.000e+00	1.000e+00
ENSG00000167613	2540	2540	1.410e-01	-1.669e+00	1.352e+00	-1.457e-01	1.789e+00	5.854e-02	1.756e-01
ENSG00000166783	1004	1004	1.816e-01	1.912e+00	1.554e+00	-2.929e-01	1.364e+00	9.856e-02	2.300e-01
ENSG00000166676	147	147	1.206e-02	2.315e+00	2.085e+00	-3.810e-01	2.293e-01	4.983e-01	7.751e-01
ENSG00000166508	1108	1108	1.022e-01	-1.625e+00	8.955e-01	-8.712e-01	3.755e+00	6.136e-03	2.864e-02
ENSG00000165929	449	449	3.042e-02	-5.003e+00	1.786e+00	1.295e+00	6.195e+00	4.315e-04	3.020e-03
ENSG00000165644	1412	1412	7.190e-02	3.486e+00	5.350e-01	-3.348e-01	5.159e-01	3.097e-01	5.306e-01
ENSG00000164924	2142	2142	8.418e-01	2.344e+00	4.809e-01	5.949e-02	1.526e-01	5.807e-01	8.710e-01
ENSG00000164483	117	117	6.050e-03	5.934e-01	1.586e+00	6.015e-01	7.095e-01	2.336e-01	4.265e-01
ENSG00000164164	109	109	4.186e-02	1.183e+00	2.180e+00	-1.764e+00	2.438e+00	2.724e-02	1.144e-01
ENSG00000164104	3107	3107	1.943e-01	3.873e+00	7.588e-01	-2.819e-01	1.639e+00	7.019e-02	1.965e-01
ENSG00000164054	2415	2415	5.021e-01	-3.594e-01	1.491e+00	9.155e-01	2.925e+01	2.023e-14	8.496e-13
ENSG00000164038	926	926	6.602e-02	-1.546e+00	1.914e+00	-7.217e-02	-9.489e-01	1.000e+00	1.000e+00
ENSG00000164032	3899	3899	4.862e-01	3.451e+00	2.530e-01	1.297e-02	-1.107e+00	1.000e+00	1.000e+00
ENSG00000163935	562	562	7.153e-02	7.254e-01	1.894e+00	3.514e-01	1.021e+00	1.531e-01	3.214e-01
ENSG00000163870	1082	1082	8.833e-02	-3.371e+00	6.960e-01	7.172e-01	6.600e+00	2.798e-04	2.350e-03
ENSG00000163848	2535	2535	2.097e-01	2.730e+00	1.057e+00	-9.907e-02	-3.400e-02	1.000e+00	1.000e+00
ENSG00000163818	446	446	4.416e-02	-2.601e+00	4.924e-01	-4.840e-01	-4.324e-01	1.000e+00	1.000e+00
ENSG00000163644	4097	4097	5.039e-01	1.197e+00	1.109e+00	4.617e-01	1.163e+01	1.411e-06	1.481e-05
ENSG00000163617	771	771	4.704e-02	3.302e-01	2.134e+00	-4.834e-01	2.150e+00	3.812e-02	1.456e-01
ENSG00000163539	2090	2090	1.159e-01	3.352e+00	7.071e-01	-2.472e-01	4.214e-01	3.586e-01	5.793e-01
ENSG00000163320	4293	4293	2.700e-01	3.953e+00	2.191e-01	-3.149e-01	1.458e+00	8.765e-02	2.240e-01
ENSG00000163297	931	931	6.622e-02	3.348e+00	4.845e-01	-2.486e-01	5.031e-01	3.158e-01	5.306e-01
ENSG00000162959	1160	1160	1.066e-01	-3.355e+00	4.013e-01	5.545e-01	2.002e+00	4.540e-02	1.589e-01
ENSG00000162813	1383	1383	9.512e-02	-2.632e+00	9.514e-01	3.638e-01	1.829e+00	5.580e-02	1.756e-01
ENSG00000162777	933	933	1.799e-01	3.381e+00	1.345e+00	-1.123e+00	1.614e+01	1.331e-08	2.796e-07
ENSG00000162298	4176	4176	4.100e-01	-3.768e+00	7.481e-01	2.251e-02	-3.586e-01	1.000e+00	1.000e+00
ENSG00000162144	6606	6606	4.926e-01	-6.348e-01	1.204e+00	-1.243e-01	-2.910e-01	1.000e+00	1.000e+00
ENSG00000161638	89	89	7.820e-03	1.431e+00	1.841e+00	1.342e-01	6.329e-02	7.220e-01	9.782e-01
ENSG00000161405	950	950	3.999e-01	3.359e+00	4.316e-01	3.124e-01	1.323e-01	6.070e-01	8.791e-01
ENSG00000161265	212	212	1.662e-01	1.039e+00	2.156e+00	-1.463e+00	4.127e+00	4.065e-03	2.134e-02
ENSG00000160710	3450	3450	3.962e-01	-2.119e+00	5.906e-01	-6.067e-01	1.231e+01	6.998e-07	9.797e-06
ENSG00000160613	79	79	2.080e-01	-7.653e-01	1.954e+00	-1.357e+00	1.431e+00	9.065e-02	2.240e-01
ENSG00000160570	382	382	1.974e-01	1.835e+00	1.531e+00	3.357e-01	1.121e+00	1.344e-01	2.970e-01
ENSG00000160408	998	998	4.807e-02	2.887e+00	6.676e-01	1.645e-01	-2.137e-01	1.000e+00	1.000e+00
ENSG00000160271	1025	1025	6.351e-02	-7.197e-01	1.453e+00	-7.084e-01	5.409e+00	1.005e-03	6.030e-03
ENSG00000160255	2662	2662	4.736e-01	3.614e+00	3.254e-01	-2.041e-01	6.845e-02	7.114e-01	9.782e-01
ENSG00000159842	100	100	2.712e-02	-2.299e+00	1.332e+00	9.988e-02	-3.493e-01	1.000e+00	1.000e+00
ENSG00000159733	236	236	1.539e-02	-4.053e+00	7.453e-01	8.375e-01	8.676e-01	1.877e-01	3.755e-01
ENSG00000159674	79	79	1.284e-02	3.086e+00	1.001e+00	-2.044e-01	7.111e-01	2.330e-01	4.265e-01
ENSG00000159346	2806	2806	2.876e-01	3.633e+00	3.178e-01	-1.660e-01	-9.169e-01	1.000e+00	1.000e+00
ENSG00000159314	184	184	1.834e-01	6.582e-01	1.146e+00	-7.337e-01	9.431e-01	1.696e-01	3.629e-01
ENSG00000159216	830	830	9.248e-02	4.031e+00	4.563e-01	-4.737e-01	1.174e+00	1.254e-01	3.099e-01
ENSG00000159131	303	303	1.307e-01	2.227e+00	1.320e+00	3.541e-01	3.387e-01	4.105e-01	6.897e-01
ENSG00000159111	306	306	1.492e-01	3.116e+00	4.866e-01	4.031e-01	-4.168e-02	1.000e+00	1.000e+00
ENSG00000158850	411	411	1.858e-01	1.154e+00	1.635e+00	-6.377e-01	1.572e+00	7.622e-02	2.469e-01
ENSG00000158717	2795	2795	1.401e-01	1.675e+00	1.733e+00	-1.477e-01	-1.098e+00	1.000e+00	1.000e+00
ENSG00000158201	971	971	1.008e-01	3.267e+00	1.016e+00	3.129e-01	9.291e-01	1.728e-01	3.629e-01
ENSG00000157350	229	229	3.330e-02	-1.889e+00	1.916e+00	-7.961e-01	1.809e+00	5.714e-02	2.469e-01
ENSG00000157212	70	70	1.716e-02	2.902e+00	1.447e+00	-3.869e-01	2.253e-01	5.021e-01	7.378e-01
ENSG00000156482	909	909	9.881e-01	-3.496e+00	5.822e-01	5.369e-01	1.622e+00	7.168e-02	2.469e-01
ENSG00000155926	1296	1296	9.825e-02	-9.152e-01	1.410e+00	-3.867e-01	2.428e+00	2.755e-02	1.946e-01
ENSG00000155849	1936	1936	3.010e-01	-2.792e+00	4.376e-01	-7.388e-02	1.953e-01	5.320e-01	7.378e-01
ENSG00000155629	168	168	2.872e-01	-1.300e+00	1.812e+00	-8.372e-01	1.531e+00	8.011e-02	2.469e-01
ENSG00000155465	484	484	5.161e-02	-1.988e+00	2.376e+00	1.403e+00	6.912e+00	2.007e-04	4.215e-03
ENSG00000154978	4910	4910	4.130e-01	3.658e+00	4.574e-01	-3.922e-01	4.980e+00	1.600e-03	2.241e-02
ENSG00000154723	787	787	4.956e-01	9.129e-01	1.198e+00	4.756e-01	1.510e+00	8.229e-02	2.469e-01
ENSG00000154582	2781	2781	3.527e-01	3.396e+00	3.623e-01	9.367e-02	1.603e+00	7.339e-02	2.469e-01
ENSG00000154359	334	334	3.676e-02	2.337e+00	1.337e+00	-6.948e-01	1.836e+00	5.533e-02	2.469e-01
ENSG00000154102	4781	4781	1.689e-01	4.349e+00	2.689e-01	-4.457e-01	1.387e+00	9.585e-02	2.684e-01
ENSG00000153395	2762	2762	1.560e-01	-1.598e+00	1.619e+00	-3.711e-02	2.404e-01	4.881e-01	7.378e-01
ENSG00000153317	511	511	8.071e-02	2.368e+00	7.685e-01	-1.343e-01	2.039e-01	5.231e-01	7.378e-01
ENSG00000153310	3476	3476	4.920e-01	1.830e+00	1.674e+00	-1.788e-03	-2.499e+00	1.000e+00	1.000e+00
ENSG00000153250	53	53	9.253e-02	-2.227e+00	1.725e+00	1.547e+00	1.286e+00	1.087e-01	2.855e-01
ENSG00000153187	3866	3866	5.172e-01	3.051e+00	2.657e-01	1.555e-01	-2.194e+00	1.000e+00	1.000e+00
ENSG00000152894	127	127	7.100e-02	-3.525e+00	1.308e+00	3.176e-01	-6.385e-01	1.000e+00	1.000e+00
ENSG00000152795	4937	4937	7.416e-01	-3.247e+00	3.511e-01	3.160e-02	1.836e-01	5.445e-01	7.378e-01
ENSG00000152700	388	388	1.600e-01	1.556e+00	2.027e+00	-2.118e-01	-5.073e-01	1.000e+00	1.000e+00
ENSG00000151062	57	57	4.939e-03	-3.072e+00	1.626e+00	6.889e-03	2.924e-01	4.444e-01	7.179e-01
ENSG00000150637	97	97	9.508e-03	9.012e-01	2.264e+00	-7.877e-01	6.757e-01	2.450e-01	4.678e-01
ENSG00000149929	126	126	6.054e-02	-2.370e+00	1.545e+00	2.830e-01	4.424e-01	3.469e-01	6.071e-01
ENSG00000149428	464	464	7.474e-02	2.548e+00	6.469e-01	6.327e-01	5.179e-01	3.088e-01	5.639e-01
ENSG00000149269	1520	1520	8.932e-02	-2.547e+00	1.091e+00	2.910e-01	1.075e+00	1.427e-01	3.329e-01
ENSG00000149150	261	261	2.342e-02	1.959e+00	1.338e+00	2.277e-01	6.875e-02	7.108e-01	9.046e-01
ENSG00000148773	310	310	1.992e-02	1.624e+00	9.966e-01	-3.136e-01	7.258e-01	2.283e-01	4.565e-01
ENSG00000148334	3156	3156	1.471e-01	3.424e+00	8.286e-01	4.437e-01	1.586e+00	7.494e-02	2.469e-01
ENSG00000147010	3012	3012	3.206e-01	4.718e+00	4.075e-01	-2.213e-01	-6.528e-01	1.000e+00	1.000e+00
ENSG00000146776	147	147	3.651e-02	-1.122e+00	1.633e+00	-1.330e-01	9.858e-02	6.570e-01	8.623e-01
ENSG00000146733	288	288	2.609e-02	2.502e+00	1.490e+00	-1.983e-01	-3.999e-02	1.000e+00	1.000e+00
ENSG00000146285	2078	2078	1.434e-01	2.594e+00	1.128e+00	-4.040e-01	2.944e+00	1.525e-02	1.601e-01
ENSG00000146112	2036	2036	5.627e-01	-1.107e+00	9.753e-01	-2.764e-01	2.420e+00	2.780e-02	1.946e-01
ENSG00000146094	1292	1292	3.159e-01	6.468e-01	1.183e+00	7.145e-01	7.820e+00	7.663e-05	3.218e-03
ENSG00000146083	2369	2369	2.255e-01	2.994e+00	1.286e+00	-2.526e-02	-3.826e-01	1.000e+00	1.000e+00
ENSG00000145416	750	750	4.106e-01	-1.837e+00	1.216e+00	-5.508e-01	3.128e+00	1.238e-02	5.779e-02
ENSG00000145391	794	794	4.318e-02	-3.059e-01	2.273e+00	-5.247e-01	8.493e-01	1.925e-01	3.212e-01
ENSG00000145349	3978	3978	2.076e-01	2.118e+00	1.634e+00	-7.535e-01	2.785e+01	8.483e-14	3.563e-12
ENSG00000145287	402	402	4.190e-01	2.102e+00	1.213e+00	-7.613e-01	1.860e+00	5.378e-02	1.506e-01
ENSG00000145220	1015	1015	8.532e-02	4.939e+00	8.760e-01	1.996e-01	-9.090e-01	1.000e+00	1.000e+00
ENSG00000145016	2007	2007	1.273e-01	3.168e+00	4.055e-01	-6.200e-01	1.695e+00	6.557e-02	1.556e-01
ENSG00000144749	434	434	2.482e-02	-3.902e+00	9.414e-01	2.605e-01	-7.194e-01	1.000e+00	1.000e+00
ENSG00000144645	383	383	8.409e-02	-1.704e+00	1.168e+00	4.363e-01	7.979e-01	2.065e-01	3.212e-01
ENSG00000144560	226	226	1.353e-01	1.815e+00	1.437e+00	-6.918e-01	1.774e+00	5.960e-02	1.556e-01
ENSG00000144401	1405	1405	1.883e-01	3.165e+00	7.927e-01	-3.168e-01	8.027e-01	2.051e-01	3.212e-01
ENSG00000143889	183	183	1.963e-02	-2.892e+00	6.791e-01	-5.717e-02	-3.235e-01	1.000e+00	1.000e+00
ENSG00000143851	753	753	3.766e-01	1.241e+00	1.868e+00	-3.684e-01	1.359e+00	9.921e-02	2.083e-01
ENSG00000143799	5638	5638	5.096e-01	4.557e+00	7.524e-01	-6.095e-01	1.403e+01	1.181e-07	1.653e-06
ENSG00000143669	117	117	1.309e-01	3.574e+00	7.806e-01	-7.035e-01	1.113e+00	1.357e-01	2.537e-01
ENSG00000143614	107	107	1.278e-01	1.489e+00	1.716e+00	-1.321e+00	1.637e+00	7.039e-02	1.556e-01
ENSG00000143570	223	223	1.580e-01	2.606e+00	1.751e+00	4.236e-01	1.479e-01	5.865e-01	7.698e-01
ENSG00000143321	538	538	7.709e-02	-3.333e+00	1.385e+00	7.518e-01	2.227e+00	3.480e-02	1.124e-01
ENSG00000142599	1568	1568	1.798e-01	2.302e+00	1.249e+00	3.871e-01	2.645e+00	2.145e-02	9.009e-02
ENSG00000142546	128	128	2.702e-01	2.064e+00	2.305e+00	1.057e+00	4.407e-01	3.478e-01	4.869e-01
ENSG00000142512	534	534	2.202e-01	2.696e+00	1.265e+00	-4.768e-01	1.876e+00	5.275e-02	1.506e-01
ENSG00000141524	2553	2553	3.807e-01	3.642e+00	2.804e-01	-4.599e-01	-1.418e+00	1.000e+00	1.000e+00
ENSG00000141298	5496	5496	4.121e-01	-2.234e+00	9.308e-01	3.870e-01	9.369e+00	1.499e-05	1.260e-04
ENSG00000141030	3456	3456	1.982e-01	3.534e+00	2.479e-01	2.008e-01	-1.436e+00	1.000e+00	1.000e+00
ENSG00000140830	1307	1307	6.075e-02	3.937e+00	8.502e-01	1.050e-01	1.173e+00	1.256e-01	2.511e-01
ENSG00000140743	123	123	2.840e-02	-9.319e-01	1.492e+00	-7.505e-01	1.095e+00	1.389e-01	2.537e-01
ENSG00000140694	2414	2414	1.385e-01	-3.552e+00	2.641e-01	7.757e-02	-2.630e-01	1.000e+00	1.000e+00
ENSG00000140396	58	58	8.619e-02	-1.820e+00	2.096e+00	1.574e+00	1.665e+00	6.804e-02	1.556e-01
ENSG00000140332	496	496	1.542e-01	2.039e+00	1.589e+00	-6.106e-01	2.325e+00	3.105e-02	1.124e-01
ENSG00000140319	166	166	8.031e-01	2.220e+00	1.816e+00	-1.419e+00	3.193e+00	1.150e-02	5.779e-02
ENSG00000140280	5726	5726	3.587e-01	-3.027e+00	1.199e+00	9.752e-02	-1.334e+00	1.000e+00	1.000e+00
ENSG00000140199	637	637	9.327e-02	-2.530e-01	2.085e+00	6.455e-01	3.192e+00	1.151e-02	5.779e-02
ENSG00000140105	627	627	1.869e-01	-2.345e+00	2.660e+00	-1.729e-01	8.361e-01	1.960e-01	3.212e-01
ENSG00000140009	398	398	3.128e-02	2.743e+00	1.409e+00	-5.528e-01	7.058e-01	2.348e-01	3.522e-01
ENSG00000139218	3395	3395	4.758e-01	-3.698e+00	2.498e-01	-6.373e-02	-4.429e-01	1.000e+00	1.000e+00
ENSG00000139178	413	413	3.820e-02	-2.579e+00	1.445e+00	3.661e-01	5.069e-02	7.502e-01	9.548e-01
ENSG00000139146	5007	5007	2.963e-01	2.643e+00	1.506e+00	-5.804e-01	1.808e+01	1.823e-09	3.828e-08
ENSG00000138867	4450	4450	1.979e-01	-3.022e+00	1.274e+00	1.037e-01	3.196e+00	1.146e-02	5.779e-02
ENSG00000138821	179	179	7.429e-02	1.558e+00	1.880e+00	9.652e-01	2.267e+00	3.324e-02	1.124e-01
ENSG00000138757	3967	3967	3.083e-01	-3.011e+00	3.747e-01	2.250e-01	4.832e-01	3.256e-01	4.716e-01
ENSG00000138744	3569	3569	1.552e-01	1.640e+00	1.426e+00	4.431e-01	1.015e+01	6.624e-06	6.955e-05
ENSG00000138303	370	370	1.188e-01	1.139e+00	1.430e+00	3.786e-01	3.695e-01	3.900e-01	5.284e-01
ENSG00000138101	907	907	4.836e-02	2.462e+00	1.431e+00	-2.992e-01	1.738e+00	6.227e-02	2.378e-01
ENSG00000138074	420	420	5.034e-02	-3.008e+00	9.722e-01	-1.967e-01	4.342e-01	3.514e-01	5.888e-01
ENSG00000137700	207	207	2.507e-02	3.322e+00	9.321e-01	-7.387e-01	4.431e-01	3.465e-01	5.888e-01
ENSG00000137571	156	156	1.436e-02	-1.057e+00	1.914e+00	-2.798e-01	-2.350e-01	1.000e+00	1.000e+00
ENSG00000137509	5290	5290	1.941e-01	-3.539e+00	3.205e-01	-1.742e-01	-6.879e-02	1.000e+00	1.000e+00
ENSG00000137504	2863	2863	1.370e-01	3.315e+00	7.049e-01	-1.131e-01	1.743e-01	5.550e-01	8.633e-01
ENSG00000137502	838	838	3.257e-01	4.297e+00	2.160e+00	-5.772e-01	-8.691e-02	1.000e+00	1.000e+00
ENSG00000137500	3148	3148	2.066e-01	3.500e+00	4.811e-01	-1.275e-01	5.049e-01	3.149e-01	5.888e-01
ENSG00000137497	1572	1572	1.618e-01	-3.620e+00	5.889e-01	-2.456e-01	-6.250e-02	1.000e+00	1.000e+00
ENSG00000137478	4868	4868	3.351e-01	3.365e+00	7.887e-01	-4.873e-01	1.151e+01	1.596e-06	4.640e-05
ENSG00000137312	4588	4588	2.328e-01	3.490e+00	2.943e-01	-2.483e-03	-4.119e-01	1.000e+00	1.000e+00
ENSG00000137101	9026	9026	3.777e-01	-4.393e+00	2.234e-01	2.758e-01	1.037e+00	1.498e-01	5.231e-01
ENSG00000137075	302	302	5.919e-02	-1.226e+00	1.789e+00	-2.666e-01	-5.352e-01	1.000e+00	1.000e+00
ENSG00000137074	1379	1379	1.271e-01	-2.642e-01	1.945e+00	2.174e-01	2.276e+00	3.289e-02	1.535e-01
ENSG00000136932	763	763	1.082e-01	3.674e+00	7.904e-01	-3.970e-01	1.493e-01	5.847e-01	8.771e-01
ENSG00000136813	433	433	5.445e-02	2.762e+00	8.232e-01	-1.963e-01	-6.221e-01	1.000e+00	1.000e+00
ENSG00000136758	4179	4179	3.137e-01	-3.084e-01	1.435e+00	1.329e-01	6.931e-01	2.390e-01	5.888e-01
ENSG00000136717	161	161	4.153e-01	-1.839e+00	1.745e+00	4.810e-01	4.303e-01	3.536e-01	5.888e-01
ENSG00000136527	4285	4285	4.757e-01	3.565e+00	2.684e-01	-3.295e-02	-1.140e-01	1.000e+00	1.000e+00
ENSG00000136490	1174	1174	8.542e-01	3.221e+00	5.522e-01	-6.055e-01	3.134e+00	1.229e-02	7.374e-02
ENSG00000136450	4319	4319	2.648e-01	4.081e+00	2.612e-01	-4.124e-01	2.476e+00	2.606e-02	1.368e-01
ENSG00000136205	65	65	4.182e-02	3.228e+00	1.463e+00	-4.517e-01	-1.985e-01	1.000e+00	1.000e+00
ENSG00000136143	1422	1422	9.944e-02	-1.189e+00	1.937e+00	1.001e-01	-1.559e+00	1.000e+00	1.000e+00
ENSG00000136111	58	58	9.796e-03	2.063e+00	1.494e+00	-4.428e-02	-2.750e-03	1.000e+00	1.000e+00
ENSG00000135951	388	388	4.202e-02	1.771e+00	1.926e+00	-1.294e+00	6.320e+00	3.775e-04	5.285e-03
ENSG00000135905	2575	2575	1.956e-01	3.306e+00	2.881e-01	3.419e-01	-9.832e-01	1.000e+00	1.000e+00
ENSG00000135899	376	376	6.242e-01	3.259e+00	9.417e-01	-1.079e+00	4.106e+00	4.162e-03	3.496e-02
ENSG00000135821	1479	1479	6.050e-02	-2.736e+00	4.575e-01	4.528e-02	5.054e-01	3.147e-01	5.888e-01
ENSG00000135426	1814	1814	8.763e-02	3.834e+00	3.526e-01	3.735e-02	4.111e-01	3.645e-01	5.888e-01
ENSG00000135404	186	186	2.302e-01	2.395e+00	1.608e+00	-5.696e-01	6.901e-01	2.401e-01	5.888e-01
ENSG00000135365	446	446	8.112e-02	-3.713e-01	1.628e+00	-1.150e+00	5.661e+00	7.659e-04	8.042e-03
ENSG00000135241	664	664	2.058e-01	2.702e+00	1.221e+00	-3.432e-01	9.225e-01	1.744e-01	5.231e-01
ENSG00000135185	5365	5365	5.924e-01	3.344e+00	2.587e-01	1.956e-01	7.670e-01	2.155e-01	5.888e-01
ENSG00000135090	2953	2953	3.031e-01	-1.740e+00	1.334e+00	-1.520e-01	6.034e-01	2.720e-01	5.888e-01
ENSG00000135077	370	370	1.865e-02	-3.455e+00	5.095e-01	-1.261e-01	-4.978e-03	1.000e+00	1.000e+00
ENSG00000134905	789	789	7.433e-02	-6.846e-01	1.735e+00	-5.212e-01	3.720e+00	6.379e-03	4.465e-02
ENSG00000134864	138	138	3.577e-02	1.586e+00	1.478e+00	-8.679e-01	4.905e-01	3.220e-01	5.888e-01
ENSG00000134532	413	413	3.700e-02	1.480e+00	1.050e+00	-3.295e-02	4.930e-01	3.207e-01	5.888e-01
ENSG00000134470	1665	1665	7.244e-02	-1.337e+00	9.655e-01	-6.769e-01	1.120e+01	2.209e-06	4.640e-05
ENSG00000134352	2071	2071	1.250e-01	3.927e+00	3.041e-01	-3.970e-01	9.286e-01	1.729e-01	5.231e-01
ENSG00000134326	1022	1022	1.260e-01	8.390e-01	1.228e+00	4.943e-01	2.006e+00	4.519e-02	1.898e-01
ENSG00000134285	8099	8099	1.604e-01	3.529e+00	3.833e-01	-5.673e-02	-1.930e+00	1.000e+00	1.000e+00
ENSG00000133872	4263	4263	8.526e-01	3.420e+00	1.730e-01	5.336e-01	4.001e+00	4.675e-03	1.964e-02
ENSG00000133606	3495	3495	2.479e-01	3.642e+00	1.929e-01	-3.732e-01	1.899e+00	5.130e-02	1.288e-01
ENSG00000133316	1890	1890	2.798e-01	-9.517e-01	2.081e+00	1.662e+00	4.485e+01	2.770e-21	1.163e-19
ENSG00000133106	5126	5126	3.683e-01	3.836e+00	1.615e-01	-3.351e-02	1.032e+00	1.508e-01	2.402e-01
ENSG00000132912	4229	4229	1.716e-01	3.638e+00	1.983e-01	-5.237e-01	3.793e+00	5.881e-03	2.245e-02
ENSG00000132842	3668	3668	1.864e-01	2.089e+00	1.180e+00	-4.221e-01	4.600e+00	2.421e-03	1.271e-02
ENSG00000132716	2768	2768	1.683e-01	3.496e+00	2.002e-01	-4.766e-02	5.561e-01	2.916e-01	3.602e-01
ENSG00000132604	320	320	5.482e-02	4.541e+00	1.814e+00	-4.460e-01	1.141e+00	1.309e-01	2.290e-01
ENSG00000132466	56	56	1.239e-01	4.316e-01	1.911e+00	1.271e+00	9.865e-01	1.601e-01	2.402e-01
ENSG00000132463	3776	3776	2.524e-01	3.728e+00	2.022e-01	-8.145e-02	9.970e-01	1.579e-01	2.402e-01
ENSG00000131788	543	543	5.161e-02	3.338e-01	1.609e+00	2.844e-01	2.362e-01	4.919e-01	5.561e-01
ENSG00000131473	1206	1206	1.138e-01	-3.438e+00	3.345e-01	1.020e+00	7.757e+00	8.187e-05	1.093e-03
ENSG00000131446	1265	1265	2.371e-01	-3.545e+00	3.289e-01	9.849e-01	5.282e+00	1.153e-03	6.916e-03
ENSG00000131378	5465	5465	2.986e-01	3.843e+00	3.363e-01	-1.483e-01	1.886e+00	5.214e-02	1.288e-01
ENSG00000131374	5570	5570	3.350e-01	3.975e+00	5.388e-01	-4.313e-01	6.419e+00	3.398e-04	2.379e-03
ENSG00000131370	6932	6932	3.908e-01	4.111e+00	1.323e-01	-7.803e-02	1.757e+00	6.085e-02	1.345e-01
ENSG00000131018	2740	2740	2.000e-01	1.544e-01	1.593e+00	-8.221e-03	-1.990e+00	1.000e+00	1.000e+00
ENSG00000130811	91	91	6.356e-01	7.293e-01	1.704e+00	-1.144e+00	1.599e+00	7.369e-02	1.474e-01
ENSG00000130755	255	255	5.624e-01	-2.286e+00	1.516e+00	6.906e-02	-2.513e-01	1.000e+00	1.000e+00
ENSG00000130520	328	328	2.581e-01	1.410e+00	2.000e+00	9.743e-01	1.810e+00	5.711e-02	1.333e-01
ENSG00000130332	1180	1180	6.563e-01	3.028e+00	1.572e+00	1.460e-01	4.025e-01	3.696e-01	4.435e-01
ENSG00000129993	967	967	1.139e-01	1.233e+00	1.127e+00	6.091e-01	3.144e+00	1.216e-02	3.928e-02
ENSG00000129990	564	564	2.140e-02	-3.982e+00	1.254e+00	6.670e-01	1.640e+00	7.012e-02	1.472e-01
ENSG00000129667	742	742	2.552e-01	-3.545e+00	1.289e+00	-1.982e-01	-3.452e-01	1.000e+00	1.000e+00
ENSG00000129084	954	954	3.669e-01	-4.025e+00	2.804e-01	5.850e-02	1.459e+00	8.763e-02	1.673e-01
ENSG00000129071	6399	6399	4.046e-01	3.487e+00	1.596e-01	-1.203e-01	-1.093e+00	1.000e+00	1.000e+00
ENSG00000128973	2385	2385	9.709e-02	4.626e+00	4.288e-01	-7.150e-01	6.746e+00	2.396e-04	2.013e-03
ENSG00000127870	1833	1833	1.394e-01	2.957e+00	3.953e-01	-8.846e-01	1.005e+01	7.336e-06	1.541e-04
ENSG00000127824	83	83	4.278e-01	2.273e+00	1.810e+00	-5.231e-01	2.241e-01	5.032e-01	5.561e-01
ENSG00000126882	727	727	8.018e-02	-3.045e+00	1.460e+00	-3.186e-01	7.827e-01	2.109e-01	2.768e-01
ENSG00000126790	169	169	7.857e-02	9.616e-01	1.576e+00	-1.582e+00	8.830e-01	1.839e-01	2.663e-01
ENSG00000126746	1390	1390	1.061e-01	3.080e+00	4.229e-01	-5.464e-01	3.299e+00	1.021e-02	3.575e-02
ENSG00000126005	380	380	1.115e-01	1.934e+00	1.150e+00	-1.348e-01	5.856e-01	2.792e-01	3.553e-01
ENSG00000125967	531	531	2.721e-02	2.437e+00	1.036e+00	-5.604e-01	2.394e+00	2.865e-02	8.022e-02
ENSG00000125726	80	80	8.837e-02	-4.298e-01	1.602e+00	-8.653e-01	1.302e+00	1.066e-01	1.947e-01
ENSG00000125691	405	405	8.196e-01	1.875e+00	1.097e+00	-1.097e+00	7.530e+00	1.041e-04	1.093e-03
ENSG00000125434	439	439	2.017e-02	2.160e+00	9.933e-01	-2.470e-01	7.980e-01	2.065e-01	2.768e-01
ENSG00000124596	1321	1321	1.741e-01	2.865e+00	1.304e+00	-4.296e-01	4.328e+00	3.261e-03	1.522e-02
ENSG00000124225	442	442	8.034e-02	1.827e+00	1.176e+00	2.130e-02	8.549e-01	1.910e-01	2.674e-01
ENSG00000123636	1096	1096	9.129e-02	-2.236e+00	7.136e-01	4.274e-01	1.046e+00	1.481e-01	2.402e-01
ENSG00000123600	247	247	1.197e-01	9.396e-01	1.026e+00	-8.686e-01	2.645e+00	2.144e-02	6.433e-02
ENSG00000123416	62	62	6.492e-01	3.602e-01	1.863e+00	-1.819e-02	2.253e-01	5.021e-01	5.561e-01
ENSG00000123329	238	238	4.609e-01	-2.882e+00	1.912e+00	1.664e+00	6.997e+00	1.835e-04	1.364e-03
ENSG00000122877	3733	3733	1.063e-01	-3.394e+00	3.497e-01	7.545e-02	-3.958e-01	1.000e+00	1.000e+00
ENSG00000122783	858	858	7.734e-02	3.276e+00	3.740e-01	-1.186e-01	1.842e-01	5.439e-01	6.609e-01
ENSG00000122482	658	658	1.895e-01	2.789e+00	1.122e+00	-2.334e-01	6.458e-02	7.193e-01	8.392e-01
ENSG00000122299	124	124	1.561e-01	1.877e+00	1.315e+00	-1.080e-01	4.010e-01	3.705e-01	5.366e-01
ENSG00000122223	50	50	3.745e-03	5.115e-01	9.582e-01	2.287e+00	2.439e+00	2.721e-02	8.865e-02
ENSG00000121892	622	622	1.224e-01	3.460e+00	3.795e-01	-2.835e-01	2.620e-01	4.691e-01	6.356e-01
ENSG00000121594	513	513	3.441e-02	3.156e+00	7.021e-01	6.964e-02	6.193e-01	2.657e-01	4.448e-01
ENSG00000120690	624	624	5.381e-01	6.211e-01	1.856e+00	-4.675e-01	2.235e+00	3.449e-02	9.658e-02
ENSG00000120616	1221	1221	5.125e-01	2.906e+00	3.399e-01	2.245e-01	5.822e-01	2.805e-01	4.448e-01
ENSG00000119772	220	220	5.137e-02	-6.806e-01	1.986e+00	-1.562e-01	2.594e-02	8.198e-01	9.061e-01
ENSG00000118564	3730	3730	1.528e-01	-7.558e+00	1.203e+00	8.262e-01	1.024e+01	6.055e-06	8.477e-05
ENSG00000118495	784	784	5.643e-02	3.964e+00	4.726e-01	-2.323e-01	-2.996e-01	1.000e+00	1.000e+00
ENSG00000118263	217	217	3.453e-02	2.582e+00	1.142e+00	-5.934e-01	7.006e-01	2.365e-01	4.158e-01
ENSG00000117862	4711	4711	2.551e-01	-3.559e+00	1.941e-01	-1.051e-01	1.785e-01	5.502e-01	6.609e-01
ENSG00000117616	164	164	5.126e-01	1.991e+00	9.144e-01	-4.029e-02	5.693e-01	2.860e-01	4.448e-01
ENSG00000117586	172	172	1.013e-02	-3.542e+00	1.907e+00	3.373e-01	7.187e-01	2.305e-01	4.158e-01
ENSG00000117419	555	555	1.228e-01	4.313e+00	3.732e-01	-6.533e-01	2.368e+00	2.955e-02	8.865e-02
ENSG00000117308	51	51	2.712e-02	4.312e-02	2.169e+00	1.328e-01	4.494e-02	7.643e-01	8.676e-01
ENSG00000117118	624	624	2.409e-01	4.001e+00	3.120e-01	-3.543e-01	1.849e+00	5.448e-02	1.430e-01
ENSG00000117020	116	116	3.128e-02	3.303e+00	8.027e-01	-5.730e-01	7.437e-01	2.226e-01	4.158e-01
ENSG00000116922	1490	1490	6.783e-02	-2.819e+00	9.880e-01	-1.249e-03	-2.922e-01	1.000e+00	1.000e+00
ENSG00000116670	1291	1291	1.654e-01	-3.897e+00	2.213e-01	3.337e-02	3.502e-01	4.027e-01	5.638e-01
ENSG00000116044	3034	3034	2.321e-01	9.960e-01	1.617e+00	-1.573e+00	8.508e+01	6.819e-39	2.864e-37
ENSG00000115977	386	386	3.112e-02	2.562e+00	4.563e-01	8.630e-01	9.720e-01	1.632e-01	3.428e-01
ENSG00000115935	2993	2993	4.838e-01	-2.541e+00	2.611e-01	-2.987e-01	1.783e+00	5.894e-02	1.456e-01
ENSG00000115904	135	135	5.931e-02	-2.843e+00	2.027e+00	9.337e-01	1.215e+00	1.190e-01	2.776e-01
ENSG00000115687	461	461	7.791e-02	-2.021e+00	8.662e-01	1.328e-01	2.038e-01	5.231e-01	6.609e-01
ENSG00000115649	6021	6021	4.093e-01	-3.322e+00	1.809e-01	5.791e-01	7.275e+00	1.365e-04	1.364e-03
ENSG00000115525	902	902	8.125e-02	2.222e+00	1.652e+00	-8.777e-01	6.940e+00	1.949e-04	1.364e-03
ENSG00000115355	889	889	1.017e-01	3.652e+00	1.142e+00	-6.294e-01	2.416e+00	2.794e-02	8.865e-02
ENSG00000115310	1996	1996	3.089e-01	4.230e+00	6.104e-01	-6.152e-01	5.355e+00	1.065e-03	6.392e-03
ENSG00000115207	243	243	1.056e-01	1.830e+00	1.639e+00	-3.085e-01	4.074e-01	3.667e-01	5.366e-01
ENSG00000114861	2787	2787	4.173e-01	-1.920e+00	1.315e+00	-4.296e-02	-5.593e-01	1.000e+00	1.000e+00
ENSG00000114473	487	487	3.173e-02	5.322e+00	2.074e+00	-1.127e+00	4.146e+00	3.984e-03	1.859e-02
ENSG00000114331	5340	5340	4.117e-01	2.946e+00	5.710e-01	-9.997e-02	1.055e+00	1.464e-01	3.237e-01
ENSG00000113580	1620	1620	4.052e-01	-1.524e+00	1.366e+00	3.806e-01	4.687e+00	2.202e-03	1.156e-02
ENSG00000113448	3770	3770	1.495e-01	-9.988e-01	1.076e+00	1.086e-01	3.246e+00	1.084e-02	4.552e-02
ENSG00000113369	178	178	6.466e-02	1.950e+00	1.902e+00	-1.111e+00	2.914e+00	1.577e-02	6.021e-02
ENSG00000112576	3771	3771	3.536e-01	7.651e+00	1.253e+00	-9.171e-01	1.994e+01	2.693e-10	5.655e-09
ENSG00000112561	934	934	2.904e-01	2.976e+00	4.708e-01	-7.568e-02	1.780e-01	5.508e-01	6.609e-01
ENSG00000112339	2577	2577	1.132e-01	3.728e+00	1.977e-01	-1.179e-01	6.973e-01	2.376e-01	4.158e-01
ENSG00000112182	5676	5676	2.106e-01	3.584e+00	3.778e-01	-1.347e-01	-5.986e-01	1.000e+00	1.000e+00
ENSG00000112096	3370	3370	1.990e-01	-1.369e+00	1.271e+00	2.789e-01	2.807e+00	1.781e-02	1.068e-01
ENSG00000112029	167	167	4.186e-02	7.284e-01	1.168e+00	3.741e-01	-1.967e-01	1.000e+00	1.000e+00
ENSG00000111913	4893	4893	5.026e-01	3.808e+00	2.473e-01	-3.989e-02	-1.083e+00	1.000e+00	1.000e+00
ENSG00000111880	1624	1624	1.449e-01	2.112e+00	1.461e+00	1.448e-01	2.906e-01	4.458e-01	7.802e-01
ENSG00000111642	932	932	2.042e-01	6.284e-01	1.837e+00	2.419e-01	1.040e+00	1.491e-01	4.445e-01
ENSG00000111639	4913	4913	3.494e-01	-3.007e+00	6.034e-01	-1.561e-01	-1.142e+00	1.000e+00	1.000e+00
ENSG00000111348	827	827	8.941e-01	-1.257e+00	1.662e+00	-3.547e-01	1.727e-01	5.568e-01	9.354e-01
ENSG00000110934	1234	1234	2.053e-01	3.296e+00	5.981e-01	-9.174e-01	4.337e+00	3.227e-03	3.389e-02
ENSG00000110619	72	72	1.086e-01	2.582e+00	2.202e+00	-1.925e+00	2.301e+00	3.192e-02	1.489e-01
ENSG00000110057	3601	3601	1.918e-01	1.331e+00	1.306e+00	3.152e-01	3.264e+00	1.062e-02	7.435e-02
ENSG00000110031	2518	2518	4.660e-01	-8.564e-01	1.722e+00	-3.189e-01	2.469e+00	2.627e-02	1.379e-01
ENSG00000109736	118	118	2.465e-01	-1.798e+00	2.018e+00	1.752e-01	-2.763e-01	1.000e+00	1.000e+00
ENSG00000109452	201	201	9.878e-03	1.610e+00	1.087e+00	-3.215e-01	-1.806e-01	1.000e+00	1.000e+00
ENSG00000109390	260	260	2.831e-01	1.069e+00	1.690e+00	4.722e-01	4.298e-01	3.539e-01	6.932e-01
ENSG00000109381	2744	2744	1.974e-01	-3.445e+00	3.625e-01	-3.915e-01	7.100e-01	2.334e-01	5.138e-01
ENSG00000109339	69	69	7.038e-03	-3.092e+00	9.430e-01	-1.499e-01	-1.068e-01	1.000e+00	1.000e+00
ENSG00000109332	2781	2781	6.724e-01	-2.484e+00	5.288e-01	-1.371e-01	-5.854e-01	1.000e+00	1.000e+00
ENSG00000109118	353	353	7.602e-02	9.905e-01	1.689e+00	-5.361e-01	9.916e-01	1.591e-01	4.445e-01
ENSG00000109113	380	380	5.721e-02	-2.625e+00	1.307e+00	-1.958e-02	-2.537e-01	1.000e+00	1.000e+00
ENSG00000109103	5551	5551	2.544e-01	3.432e+00	3.064e-01	-3.713e-01	1.771e+00	5.984e-02	2.285e-01
ENSG00000108773	1426	1426	1.148e-01	1.435e-01	1.532e+00	-5.792e-01	6.640e+00	2.684e-04	5.630e-03
ENSG00000108641	358	358	3.227e-02	-9.522e-01	1.486e+00	-6.607e-01	6.821e-01	2.428e-01	5.138e-01
ENSG00000108509	104	104	4.762e-02	3.272e+00	1.238e+00	-2.252e-01	-8.256e-01	1.000e+00	1.000e+00
ENSG00000108312	1347	1347	2.310e-01	3.504e+00	4.509e-01	1.972e-01	3.229e-01	4.216e-01	7.700e-01
ENSG00000107537	491	491	4.400e-02	1.446e+00	1.707e+00	-3.566e-01	-3.575e-01	1.000e+00	1.000e+00
ENSG00000106948	1974	1974	2.779e-01	3.781e+00	3.245e-01	-4.442e-01	1.431e+00	9.064e-02	2.955e-01
ENSG00000106868	98	98	8.602e-03	2.695e+00	1.554e+00	-2.525e+00	6.261e+00	4.022e-04	5.630e-03
ENSG00000106617	375	375	7.993e-02	-2.420e+00	1.063e+00	1.320e-01	-9.272e-02	1.000e+00	1.000e+00
ENSG00000106603	575	575	2.198e-01	-4.938e-01	1.938e+00	-2.169e-01	6.767e-01	2.447e-01	5.138e-01
ENSG00000106399	5312	5312	3.050e-01	-2.581e+00	4.657e-01	-4.076e-01	3.767e+00	6.053e-03	5.085e-02
ENSG00000106355	309	309	3.254e-01	-2.486e+00	1.420e+00	5.953e-01	4.136e-01	3.631e-01	6.932e-01
ENSG00000106348	2416	2416	9.779e-02	1.201e+00	1.583e+00	-5.297e-02	4.272e-03	9.263e-01	1.000e+00
ENSG00000105983	2420	2420	1.043e-01	3.501e+00	3.807e-01	-7.374e-02	-1.970e-01	1.000e+00	1.000e+00
ENSG00000105835	2559	2559	1.592e-01	3.567e+00	5.767e-01	-4.455e-01	2.083e+00	4.122e-02	1.731e-01
ENSG00000105701	129	129	3.847e-01	-5.781e-01	1.475e+00	-2.875e-01	-7.723e-01	1.000e+00	1.000e+00
ENSG00000105486	516	516	9.397e-02	3.688e+00	1.125e+00	-2.159e-01	1.517e-01	5.817e-01	9.397e-01
ENSG00000105483	91	91	2.018e-01	4.811e-01	2.409e+00	-3.602e-01	-2.629e-02	1.000e+00	1.000e+00
ENSG00000105281	131	131	1.434e-01	1.646e+00	1.821e+00	-2.287e+00	7.088e+00	1.666e-04	5.630e-03
ENSG00000105135	711	711	8.693e-02	-4.922e-01	1.999e+00	-3.822e-01	1.424e+00	9.146e-02	2.955e-01
ENSG00000105063	148	148	1.692e-01	-1.138e+00	1.850e+00	-7.251e-01	7.701e-01	2.146e-01	5.138e-01
ENSG00000104964	2466	2466	2.964e-01	1.938e-01	1.204e+00	-5.498e-02	9.445e-01	1.693e-01	4.445e-01
ENSG00000104907	233	233	2.105e-01	-1.454e+00	1.677e+00	-4.764e-01	1.100e+00	1.380e-01	2.520e-01
ENSG00000104903	4805	4805	1.813e-01	3.548e+00	2.138e-01	-4.751e-01	2.804e+00	1.789e-02	5.366e-02
ENSG00000104872	67	67	2.232e-01	1.518e+00	1.416e+00	-3.710e-01	4.304e-01	3.535e-01	4.464e-01
ENSG00000104824	2959	2959	2.176e-01	4.042e+00	2.242e-01	-1.919e-01	8.284e-01	1.980e-01	3.199e-01
ENSG00000104763	5262	5262	2.913e-01	-3.731e+00	2.201e-01	3.045e-01	1.677e+00	6.706e-02	1.482e-01
ENSG00000104529	1460	1460	9.482e-01	4.207e+00	3.821e-01	-1.001e+00	9.831e+00	9.240e-06	1.294e-04
ENSG00000104320	2552	2552	1.800e-01	3.830e+00	2.185e-01	2.663e-02	6.035e-01	2.719e-01	3.807e-01
ENSG00000104231	233	233	1.757e-01	-3.984e+00	1.452e+00	1.217e+00	3.938e+00	5.011e-03	3.007e-02
ENSG00000104043	147	147	1.082e-02	-3.515e-01	1.292e+00	-3.767e-01	1.870e-01	5.408e-01	5.875e-01
ENSG00000103490	4215	4215	3.247e-01	2.530e+00	4.856e-01	4.745e-02	9.269e-01	1.733e-01	2.912e-01
ENSG00000103245	321	321	1.433e-01	-3.134e-01	1.967e+00	-5.434e-01	7.490e-01	2.210e-01	3.315e-01
ENSG00000103227	1303	1303	6.096e-02	2.962e+00	2.610e+00	-1.036e+00	6.173e+00	4.421e-04	4.643e-03
ENSG00000102984	2510	2510	1.683e-01	-4.086e+00	2.565e-01	6.470e-01	3.027e+00	1.387e-02	4.482e-02
ENSG00000102901	2550	2550	1.106e-01	-3.081e+00	2.591e-01	-9.751e-02	4.166e-01	3.614e-01	4.464e-01
ENSG00000101307	124	124	6.503e-03	3.476e+00	2.123e+00	-9.267e-01	4.536e-01	3.408e-01	4.464e-01
ENSG00000101191	123	123	1.324e-01	1.931e+00	1.830e+00	4.750e-02	8.662e-02	6.773e-01	6.773e-01
ENSG00000101160	1149	1149	2.309e-01	1.973e+00	5.955e-01	-5.115e-01	1.842e+00	5.492e-02	1.281e-01
ENSG00000100911	1831	1831	6.296e-01	7.047e-01	1.855e+00	1.440e-01	3.441e+00	8.709e-03	3.556e-02
ENSG00000100906	3029	3029	4.725e-01	3.703e+00	2.090e-01	-6.592e-02	4.609e-01	3.370e-01	4.464e-01
ENSG00000100628	786	786	4.239e-02	-4.006e+00	8.127e-01	-6.481e-01	3.303e+00	1.016e-02	3.556e-02
ENSG00000100605	1222	1222	6.664e-02	-3.247e+00	5.627e-01	-2.237e-01	2.244e+00	3.414e-02	8.962e-02
ENSG00000100600	5536	5536	1.746e-01	3.572e+00	4.133e-01	-4.002e-01	3.442e+00	8.702e-03	3.556e-02
ENSG00000100523	1210	1210	1.147e-01	2.331e+00	1.309e+00	-3.280e-01	1.607e+00	7.297e-02	1.532e-01
ENSG00000100503	1030	1030	2.192e-01	3.720e+00	5.892e-01	-8.000e-01	4.621e+00	2.366e-03	1.656e-02
ENSG00000100453	250	250	1.515e-02	2.059e+00	1.059e+00	1.550e+00	1.386e+00	9.594e-02	1.832e-01
ENSG00000100429	2379	2379	1.175e-01	3.089e+00	4.115e-01	1.153e-01	1.144e-01	6.324e-01	6.478e-01
ENSG00000100288	1601	1601	8.257e-02	-2.958e+00	5.439e-01	-6.836e-02	2.144e-01	5.125e-01	5.818e-01
ENSG00000100242	2504	2504	2.291e-01	2.730e+00	4.660e-01	-2.934e-01	2.109e+00	4.001e-02	9.884e-02
ENSG00000100138	874	874	5.842e-01	-3.141e+00	1.393e+00	5.940e-01	3.314e+00	1.004e-02	3.556e-02
ENSG00000100124	1145	1145	5.750e-02	-1.524e+00	1.359e+00	4.033e-01	1.827e-01	5.455e-01	5.875e-01
ENSG00000100105	86	86	2.898e-02	1.514e-01	1.755e+00	1.866e+00	2.728e+00	1.950e-02	5.461e-02
ENSG00000100030	908	908	8.619e-02	4.149e+00	2.946e-01	-1.864e-01	7.659e-01	2.159e-01	3.315e-01
ENSG00000099875	739	739	1.618e-01	2.473e+00	1.467e+00	-1.256e+00	1.640e+01	1.019e-08	4.281e-07
ENSG00000099326	656	656	6.376e-02	2.932e+00	5.955e-01	-2.326e-01	1.557e-01	5.768e-01	6.056e-01
ENSG00000096996	2792	2792	1.316e-01	4.629e-02	1.757e+00	-4.613e-01	5.880e+00	6.054e-04	5.085e-03
ENSG00000095397	95	95	1.074e-02	3.129e+00	1.338e+00	-1.287e-01	9.322e-01	1.721e-01	2.912e-01
ENSG00000095066	1570	1570	1.140e-01	-2.303e+00	1.670e+00	7.762e-01	1.092e+01	2.975e-06	6.247e-05
ENSG00000092929	1875	1875	1.348e-01	2.112e+00	1.246e+00	5.001e-01	3.808e+00	5.786e-03	3.038e-02
ENSG00000090686	4458	4458	2.155e-01	-3.537e+00	2.789e-01	-2.386e-01	1.408e+00	9.339e-02	1.832e-01
ENSG00000090372	452	452	4.260e-02	-2.357e+00	1.621e+00	2.535e-02	3.031e-01	4.362e-01	5.089e-01
ENSG00000089820	4350	4350	3.506e-01	-3.452e+00	2.425e-01	-5.849e-02	7.237e-01	2.290e-01	3.316e-01
ENSG00000089775	95	95	1.060e-01	1.806e+00	1.746e+00	-6.067e-01	3.979e-01	3.724e-01	4.468e-01
ENSG00000089094	439	439	1.068e-01	-6.797e-01	2.266e+00	7.519e-01	2.498e+00	2.541e-02	7.624e-02
ENSG00000088727	1975	1975	9.014e-02	3.473e+00	4.807e-01	2.932e-01	-4.628e-01	1.000e+00	1.000e+00
ENSG00000087206	504	504	1.298e-01	-2.494e+00	1.234e+00	-2.725e-01	-1.864e-01	1.000e+00	1.000e+00
ENSG00000086232	4149	4149	2.012e-01	3.871e+00	2.902e-01	-3.128e-01	5.163e-01	3.096e-01	5.553e-01
ENSG00000084090	4695	4695	3.006e-01	9.297e-01	1.378e+00	-5.508e-01	2.143e+01	5.908e-11	6.396e-10
ENSG00000082438	3025	3025	2.555e-01	1.003e+00	1.777e+00	-1.022e+00	2.781e+01	8.767e-14	1.841e-12
ENSG00000081320	4528	4528	6.952e-01	-3.422e+00	2.990e-01	1.572e-01	-2.213e-02	1.000e+00	1.000e+00
ENSG00000081189	7485	7485	7.596e-01	3.760e+00	2.088e-01	-6.061e-02	-3.597e-01	1.000e+00	1.000e+00
ENSG00000080824	478	478	8.564e-01	-2.152e+00	1.042e+00	-8.524e-02	5.000e-01	3.173e-01	5.553e-01
ENSG00000078808	1637	1637	2.942e-01	3.620e+00	3.706e-01	-1.098e-01	-2.525e-01	1.000e+00	1.000e+00
ENSG00000076108	1010	1010	2.474e-01	9.842e-01	1.227e+00	3.003e-01	2.060e+00	4.236e-02	1.112e-01
ENSG00000075711	329	329	5.836e-02	-1.936e+00	1.994e+00	1.919e-01	-1.631e-01	1.000e+00	1.000e+00
ENSG00000075624	228	228	9.862e-01	-1.239e+00	1.008e+00	3.041e-01	-2.074e-01	1.000e+00	1.000e+00
ENSG00000074416	374	374	3.194e-02	2.813e+00	9.963e-01	-1.135e+00	3.692e+00	6.583e-03	3.072e-02
ENSG00000072163	481	481	5.157e-02	7.512e-01	1.633e+00	5.788e-01	2.945e+00	1.522e-02	5.811e-02
ENSG00000070882	1608	1608	1.077e-01	3.666e+00	9.677e-01	-4.076e-01	3.124e+00	1.243e-02	5.220e-02
ENSG00000070423	4021	4021	1.917e-01	3.246e+00	4.045e-01	6.903e-02	1.022e-01	6.512e-01	9.432e-01
ENSG00000069974	347	347	1.094e-01	3.180e+00	5.627e-01	-3.339e-01	2.055e-01	5.214e-01	7.821e-01
ENSG00000069667	711	711	4.013e-02	3.371e+00	4.836e-01	3.066e-01	1.233e-02	8.752e-01	1.000e+00
ENSG00000068831	3723	3723	3.776e-01	-2.330e+00	1.587e+00	4.759e-01	1.157e+01	1.499e-06	1.259e-05
ENSG00000068654	838	838	4.890e-02	3.811e+00	4.691e-01	-7.905e-01	2.225e+00	3.488e-02	9.767e-02
ENSG00000068028	1286	1286	2.672e-01	3.730e+00	5.803e-01	-1.064e+00	8.104e+00	5.676e-05	2.980e-04
ENSG00000067836	540	540	3.840e-02	9.054e-01	1.307e+00	5.288e-01	2.673e+00	2.076e-02	7.267e-02
ENSG00000067082	117	117	6.824e-01	-5.059e-01	1.664e+00	5.424e-01	3.430e-01	4.076e-01	6.847e-01
ENSG00000065809	1079	1079	2.543e-01	2.688e+00	4.556e-01	1.453e+00	8.593e+00	3.389e-05	2.034e-04
ENSG00000065427	259	259	1.517e-01	2.278e+00	1.849e+00	-1.022e+00	2.571e+00	2.334e-02	7.541e-02
ENSG00000065057	1112	1112	5.486e-02	3.648e+00	3.646e-01	2.074e-02	3.367e-02	7.953e-01	1.000e+00
ENSG00000061273	486	486	1.804e-01	2.491e+00	1.148e+00	-4.618e-01	1.408e+00	9.333e-02	2.063e-01
ENSG00000050165	60	60	2.387e-03	-9.786e-01	1.118e+00	-2.796e-02	2.871e-01	4.486e-01	7.247e-01
ENSG00000047579	4041	4041	1.688e-01	4.272e+00	2.482e-01	-4.207e-01	1.857e+00	5.398e-02	1.259e-01
ENSG00000047410	3131	3131	3.775e-01	3.791e+00	2.663e-01	2.786e-02	-2.093e-01	1.000e+00	1.000e+00
ENSG00000047346	653	653	1.688e-01	-8.227e-02	2.115e+00	1.018e-01	7.255e-01	2.284e-01	4.568e-01
ENSG00000042753	233	233	3.073e-01	1.329e+00	2.078e+00	-6.179e-01	-6.125e-02	1.000e+00	1.000e+00
ENSG00000040633	1151	1151	8.071e-02	1.594e-01	1.883e+00	4.802e-01	1.896e+00	5.151e-02	1.259e-01
ENSG00000035115	88	88	1.195e-01	-1.659e+00	1.823e+00	9.736e-01	7.625e-01	2.169e-01	4.554e-01
ENSG00000034677	3606	3606	2.746e-01	-4.252e+00	2.612e-01	-4.081e-04	-1.962e+00	1.000e+00	1.000e+00
ENSG00000030419	57	57	1.395e-02	-1.016e+00	1.887e+00	6.738e-01	2.150e-01	5.120e-01	7.821e-01
ENSG00000029534	658	658	3.700e-02	-3.460e+00	3.780e-01	-2.820e-01	-4.159e-01	1.000e+00	1.000e+00
ENSG00000025708	3469	3469	3.548e-01	-5.181e-01	1.197e+00	9.005e-01	4.603e+01	8.440e-22	3.545e-20
ENSG00000020633	1476	1476	1.982e-01	-7.931e-01	1.355e+00	1.128e+00	2.140e+01	6.092e-11	6.396e-10
ENSG00000015475	320	320	1.716e-01	8.306e-03	2.252e+00	1.933e+00	8.821e+00	2.665e-05	1.866e-04
ENSG00000015133	967	967	1.217e-01	2.749e+00	1.125e+00	-6.434e-02	5.803e-01	2.813e-01	5.371e-01
ENSG00000013563	1078	1078	5.791e-02	-5.672e-01	2.063e+00	-8.948e-01	9.555e+00	1.234e-05	6.789e-05
ENSG00000012061	3688	3688	2.777e-01	3.511e+00	3.575e-01	-5.253e-01	3.402e+00	9.099e-03	2.002e-02
ENSG00000010810	171	171	4.836e-02	2.873e+00	6.872e-01	-3.473e-01	8.866e-02	6.737e-01	8.234e-01
ENSG00000010404	159	159	4.807e-01	-1.906e+00	1.511e+00	9.294e-01	1.541e+00	7.916e-02	1.089e-01
ENSG00000009413	1416	1416	9.903e-02	3.304e+00	4.196e-01	-2.406e-02	-1.030e-01	1.000e+00	1.000e+00
ENSG00000008513	3942	3942	2.640e-01	-3.721e+00	6.948e-01	-4.745e-03	-3.510e-01	1.000e+00	1.000e+00
ENSG00000008130	1175	1175	1.217e-01	-3.203e+00	1.107e+00	1.308e+00	2.156e+01	5.169e-11	5.686e-10
ENSG00000007341	853	853	4.495e-02	-9.491e-01	1.532e+00	-7.958e-01	7.492e+00	1.084e-04	3.975e-04
ENSG00000001631	2249	2249	1.403e-01	3.467e+00	4.900e-01	-3.672e-01	1.747e+00	6.155e-02	9.673e-02
ENSG00000001460	51	51	1.910e-02	1.166e+00	1.846e+00	-1.705e+00	1.796e+00	5.805e-02	9.673e-02
ENSG00000000938	648	648	7.018e-02	-1.602e+00	1.597e+00	-7.535e-01	3.599e+00	7.300e-03	2.002e-02
