# Supplementary material for: CamoTSS: analysis of alternative transcription start sites for cellular phenotypes and regulatory patterns from 5' scRNA-seq data
Source: Nat Commun. 2023 Nov 9;14:7240. doi: 10.1038/s41467-023-42636-1 (PMC10636040; doi:10.1038/s41467-023-42636-1)
Supplement: Supplementary file 12 — Source Data [file 41467_2023_42636_MOESM12_ESM.zip › Supp_Fig20_plotB_cell_GO.CSV]

GO	Category	Description	Count	%	Log10(P)	Log10(q)
GO:0050867	GO Biological Processes	positive regulation of cell activation	17	6.18	-6.81	-2.69
GO:0043068	GO Biological Processes	positive regulation of programmed cell death	20	7.27	-6.67	-2.69
GO:0030097	GO Biological Processes	hemopoiesis	21	7.64	-6.08	-2.64
R-HSA-1280215	Reactome Gene Sets	Cytokine Signaling in Immune system	22	8	-5.95	-2.6
WP231	WikiPathways	TNF-alpha signaling pathway	8	2.91	-5.69	-2.5
hsa05200	KEGG Pathway	Pathways in cancer	18	6.55	-5.66	-2.5
hsa05164	KEGG Pathway	Influenza A	10	3.64	-5.38	-2.31
GO:0010564	GO Biological Processes	regulation of cell cycle process	20	7.27	-4.71	-1.79
R-HSA-1640170	Reactome Gene Sets	Cell Cycle	19	6.91	-4.64	-1.74
GO:0032465	GO Biological Processes	regulation of cytokinesis	7	2.55	-4.63	-1.74
GO:0007052	GO Biological Processes	mitotic spindle organization	7	2.55	-4.6	-1.74
GO:0031295	GO Biological Processes	T cell costimulation	5	1.82	-4.46	-1.66
hsa04064	KEGG Pathway	NF-kappa B signaling pathway	7	2.55	-4.32	-1.58
GO:0010256	GO Biological Processes	endomembrane system organization	16	5.82	-4.3	-1.58
hsa04115	KEGG Pathway	p53 signaling pathway	6	2.18	-4.26	-1.55
GO:0006868	GO Biological Processes	glutamine transport	3	1.09	-4.22	-1.54
GO:0051345	GO Biological Processes	positive regulation of hydrolase activity	16	5.82	-4.12	-1.48
R-HSA-1280218	Reactome Gene Sets	Adaptive Immune System	19	6.91	-4.03	-1.43
GO:0043254	GO Biological Processes	regulation of protein-containing complex assembly	13	4.73	-3.96	-1.39
GO:0034163	GO Biological Processes	regulation of toll-like receptor 9 signaling pathway	3	1.09	-3.93	-1.38
