# Supplementary material for: CamoTSS: analysis of alternative transcription start sites for cellular phenotypes and regulatory patterns from 5' scRNA-seq data
Source: Nat Commun. 2023 Nov 9;14:7240. doi: 10.1038/s41467-023-42636-1 (PMC10636040; doi:10.1038/s41467-023-42636-1)
Supplement: Supplementary file 12 — Source Data [file 41467_2023_42636_MOESM12_ESM.zip › Supp_Fig28_w11_m30_Myeloid.tsv]

GeneID	n_counts	n_counts_uniq	cdr	intercept	sigma	development_30m_ceoff	development_30m_ELBO_gain	development_30m_pval	development_30m_FDR
ENSG00000002933	280	280	2.763e-01	4.532e+00	1.051e+00	-9.667e-01	1.201e+00	1.212e-01	6.595e-01
ENSG00000003402	100	100	6.537e-01	-1.400e+00	2.577e-01	-9.968e-01	1.312e+00	1.053e-01	6.595e-01
ENSG00000005302	54	54	3.930e-01	1.118e-01	3.182e-01	1.449e+00	1.233e+00	1.164e-01	6.595e-01
ENSG00000006015	167	167	7.160e-01	3.695e+00	1.895e-01	4.846e-01	1.100e-01	6.390e-01	8.716e-01
ENSG00000007168	62	62	4.747e-01	3.041e+00	3.216e-01	6.085e-01	1.403e-01	5.963e-01	8.635e-01
ENSG00000011007	52	52	2.374e-01	-2.833e+00	2.232e-01	-1.834e+00	4.498e-01	3.429e-01	8.013e-01
ENSG00000014216	60	60	3.268e-01	-7.469e-01	7.886e-01	6.085e-01	1.006e-01	6.538e-01	8.779e-01
ENSG00000025293	53	53	3.541e-01	2.976e-01	2.293e-01	-1.652e+00	6.915e-01	2.396e-01	7.338e-01
ENSG00000025434	64	64	1.634e-01	-4.247e+00	1.586e+00	9.186e+00	2.490e+00	2.564e-02	3.621e-01
ENSG00000037241	103	103	3.969e-01	-3.235e+00	2.619e-01	1.226e+00	7.669e-01	2.155e-01	7.215e-01
ENSG00000038274	60	60	4.942e-01	-2.095e+00	2.634e-01	-1.762e+00	1.225e+00	1.175e-01	6.595e-01
ENSG00000039523	54	54	2.451e-01	-2.769e+00	2.362e-01	1.747e+00	1.363e+00	9.871e-02	6.460e-01
ENSG00000041357	98	98	7.004e-01	6.721e-01	3.197e-01	-5.525e-01	1.119e-01	6.361e-01	8.716e-01
ENSG00000053501	63	63	2.607e-01	2.888e+00	1.196e+00	2.464e+00	2.576e+00	2.323e-02	3.621e-01
ENSG00000054282	51	51	4.086e-01	1.185e+00	2.886e-01	-2.697e-01	1.942e-02	8.438e-01	9.815e-01
ENSG00000055070	68	68	3.463e-01	-3.592e+00	2.953e-01	-9.098e-01	2.267e-01	5.007e-01	8.556e-01
ENSG00000062194	52	52	5.409e-01	3.688e+00	2.896e-01	-8.822e-01	1.590e-01	5.728e-01	8.567e-01
ENSG00000062716	74	74	4.786e-01	6.501e-01	4.058e-01	-1.883e+00	4.139e+00	4.014e-03	1.430e-01
ENSG00000062822	55	55	1.595e-01	-8.546e+00	1.563e+00	1.296e+00	3.464e-01	4.052e-01	8.188e-01
ENSG00000064012	50	50	1.984e-01	-1.596e+00	6.279e-01	9.226e-01	8.206e-01	2.002e-01	7.124e-01
ENSG00000064490	57	57	3.346e-01	-2.547e+00	1.582e+00	2.798e-01	2.519e-02	8.224e-01	9.765e-01
ENSG00000064601	107	107	3.969e-01	2.187e+00	1.815e-01	5.418e-01	3.066e-02	8.044e-01	9.614e-01
ENSG00000064933	53	53	2.023e-01	-9.871e-01	1.033e+00	-1.531e+00	1.251e+00	1.137e-01	6.595e-01
ENSG00000065911	168	168	5.953e-01	2.423e+00	1.792e-01	1.527e+00	6.387e-01	2.584e-01	7.502e-01
ENSG00000067048	88	88	4.475e-01	3.833e+00	2.133e-01	8.036e-01	1.377e-01	5.997e-01	8.635e-01
ENSG00000068305	121	121	5.136e-01	3.187e+00	3.137e-01	1.812e+00	2.676e+00	2.069e-02	3.621e-01
ENSG00000069424	69	69	3.541e-01	-3.819e-01	4.032e-01	1.017e+00	7.180e-01	2.308e-01	7.338e-01
ENSG00000071246	63	63	3.191e-01	-9.324e-01	1.175e+00	-1.080e+00	1.109e+00	1.364e-01	6.768e-01
ENSG00000072756	66	66	2.607e-01	1.239e+00	2.173e-01	1.424e+00	3.648e-01	3.930e-01	8.188e-01
ENSG00000072864	85	85	3.152e-01	-3.763e+00	1.457e+00	-1.131e+00	5.695e-01	2.858e-01	7.781e-01
ENSG00000074266	60	60	2.218e-01	-2.222e+00	9.940e-01	1.489e+00	2.044e+00	4.321e-02	4.343e-01
ENSG00000076944	108	108	5.992e-01	-1.760e+00	7.789e-01	9.777e-01	1.596e+00	7.402e-02	6.092e-01
ENSG00000077150	88	88	4.086e-01	8.430e-01	3.402e-01	-1.022e+00	2.483e+00	2.586e-02	3.621e-01
ENSG00000077312	74	74	5.603e-01	-1.723e+00	4.569e-01	6.568e-01	1.970e-01	5.302e-01	8.567e-01
ENSG00000077585	63	63	2.218e-01	3.488e+00	7.486e-01	-4.528e-01	1.649e-01	5.658e-01	8.567e-01
ENSG00000079459	78	78	5.525e-01	3.141e+00	2.245e-01	-2.309e+00	8.011e-01	2.056e-01	7.124e-01
ENSG00000080845	77	77	3.463e-01	-2.778e-02	4.352e-01	-7.837e-01	9.913e-01	1.591e-01	7.076e-01
ENSG00000082153	63	63	6.498e-01	-4.953e-02	4.954e-01	-5.250e-01	1.469e-01	5.878e-01	8.582e-01
ENSG00000082996	102	102	4.591e-01	-7.612e-01	3.953e-01	7.423e-01	5.150e-01	3.102e-01	7.862e-01
ENSG00000086666	92	92	4.125e-01	4.969e+00	7.416e-01	1.333e+00	7.821e-01	2.111e-01	7.194e-01
ENSG00000089289	54	54	4.591e-01	-2.871e+00	2.718e-01	2.109e+00	5.347e-01	3.011e-01	7.862e-01
ENSG00000089327	205	205	6.187e-01	3.660e+00	5.607e-01	2.519e-01	2.694e-01	4.629e-01	8.363e-01
ENSG00000092531	191	191	5.837e-01	-1.794e+00	1.819e+00	-9.754e-01	6.779e-01	2.443e-01	7.366e-01
ENSG00000092931	52	52	2.257e-01	-4.575e+00	1.912e+00	5.612e-03	-7.647e-03	1.000e+00	1.000e+00
ENSG00000096968	71	71	3.424e-01	3.855e-01	2.255e-01	1.143e+00	3.665e-01	3.919e-01	8.188e-01
ENSG00000099797	106	106	6.537e-01	-2.849e+00	2.180e-01	-1.379e+00	2.834e-01	4.515e-01	8.320e-01
ENSG00000099860	382	382	7.665e-01	3.684e-01	2.329e-01	-4.269e-01	3.005e-01	4.382e-01	8.320e-01
ENSG00000100097	881	881	8.521e-01	3.433e+00	1.997e-01	-4.190e-01	1.744e-01	5.548e-01	8.567e-01
ENSG00000100209	63	63	2.646e-01	7.216e-01	7.233e-01	1.044e+00	1.013e+00	1.546e-01	7.076e-01
ENSG00000100225	61	61	4.436e-01	9.074e-01	2.275e-01	9.008e-01	8.531e-01	1.915e-01	7.124e-01
ENSG00000100599	55	55	3.696e-01	1.956e+00	2.813e-01	4.388e-01	2.241e-02	8.323e-01	9.769e-01
ENSG00000100650	57	57	6.615e-01	2.247e+00	2.576e-01	-8.750e-02	1.838e-02	8.479e-01	9.834e-01
ENSG00000100823	69	69	6.070e-01	2.241e+00	9.127e-01	3.096e+00	2.050e+00	4.286e-02	4.343e-01
ENSG00000100883	62	62	3.891e-01	-2.880e+00	2.156e-01	2.437e+00	8.682e-01	1.876e-01	7.077e-01
ENSG00000100982	66	66	2.257e-01	3.126e+00	2.688e-01	5.909e-01	8.776e-02	6.752e-01	8.942e-01
ENSG00000101294	151	151	6.537e-01	3.266e+00	2.880e-01	1.563e-01	3.836e-02	7.818e-01	9.488e-01
ENSG00000101310	86	86	3.463e-01	-5.894e-01	7.595e-01	3.349e-01	2.096e-01	5.173e-01	8.567e-01
ENSG00000101608	129	129	9.183e-01	-4.296e+00	1.703e-01	-1.358e+00	3.846e-01	3.805e-01	8.188e-01
ENSG00000101901	59	59	2.374e-01	4.177e+00	2.331e-01	-3.091e-01	-2.586e-02	1.000e+00	1.000e+00
ENSG00000102317	81	81	8.833e-01	4.821e+00	1.904e-01	-1.802e+00	4.286e-01	3.545e-01	8.148e-01
ENSG00000102409	71	71	3.735e-01	6.154e+00	1.736e+00	-2.299e+00	6.975e-01	2.376e-01	7.338e-01
ENSG00000102524	199	199	5.447e-01	-3.560e+00	3.067e-01	5.419e-01	3.864e-01	3.794e-01	8.188e-01
ENSG00000102879	95	95	7.276e-01	3.498e+00	2.028e-01	1.410e+00	3.083e-01	4.323e-01	8.320e-01
ENSG00000103202	166	166	5.058e-01	-4.526e+00	1.608e-01	6.902e-01	3.710e-02	7.853e-01	9.496e-01
ENSG00000103496	78	78	2.840e-01	2.211e+00	1.263e+00	5.368e-01	2.594e-01	4.714e-01	8.448e-01
ENSG00000103653	99	99	5.603e-01	3.412e-01	1.070e+00	-1.380e+00	2.549e+00	2.395e-02	3.621e-01
ENSG00000104164	105	105	3.852e-01	4.423e+00	2.410e-01	-1.307e+00	2.484e-01	4.809e-01	8.520e-01
ENSG00000104549	58	58	2.140e-01	7.703e-01	2.825e-01	-1.314e+00	6.991e-01	2.370e-01	7.338e-01
ENSG00000104613	54	54	2.996e-01	4.662e+00	2.501e-01	-1.559e+00	3.981e-01	3.723e-01	8.188e-01
ENSG00000104765	56	56	6.148e-01	3.935e+00	2.176e-01	1.325e+00	1.882e-01	5.395e-01	8.567e-01
ENSG00000104853	96	96	3.463e-01	-2.357e+00	2.974e-01	-2.119e-01	4.558e-02	7.627e-01	9.476e-01
ENSG00000104859	80	80	3.541e-01	1.497e-01	5.185e-01	8.121e-01	5.937e-01	2.758e-01	7.615e-01
ENSG00000104870	621	621	8.405e-01	5.729e-02	6.462e-01	5.341e-01	2.261e+00	3.347e-02	4.232e-01
ENSG00000104957	69	69	2.490e-01	-6.751e+00	1.721e-01	1.645e+00	6.262e-01	2.631e-01	7.537e-01
ENSG00000105223	195	195	5.253e-01	-4.827e+00	9.831e-01	2.290e+00	9.068e+00	2.057e-05	3.853e-03
ENSG00000105676	55	55	2.490e-01	9.619e-01	3.102e-01	-4.406e-02	1.842e-03	9.516e-01	1.000e+00
ENSG00000105993	72	72	6.148e-01	1.197e+00	2.550e-01	-6.260e-01	4.070e-02	7.754e-01	9.488e-01
ENSG00000106245	97	97	5.214e-01	-5.024e+00	1.845e-01	-1.551e+00	1.205e+00	1.206e-01	6.595e-01
ENSG00000106268	75	75	4.591e-01	6.250e-01	3.735e-01	1.774e+00	2.051e+00	4.284e-02	4.343e-01
ENSG00000106546	80	80	3.307e-01	4.805e+00	3.750e-01	6.768e-01	2.025e-01	5.245e-01	8.567e-01
ENSG00000106605	219	219	5.136e-01	2.259e+00	2.459e-01	6.005e-01	4.594e-01	3.378e-01	7.992e-01
ENSG00000107968	449	449	4.942e-01	1.692e+00	1.352e+00	-1.597e-01	-1.293e-01	1.000e+00	1.000e+00
ENSG00000108798	225	225	4.942e-01	1.275e+00	6.742e-01	2.054e+00	4.835e+00	1.872e-03	9.175e-02
ENSG00000108946	84	84	6.381e-01	-5.479e+00	1.665e-01	8.982e-01	-2.516e-02	1.000e+00	1.000e+00
ENSG00000108963	52	52	1.984e-01	-1.788e+00	4.363e-01	1.396e+00	2.378e+00	2.919e-02	3.946e-01
ENSG00000108984	60	60	2.607e-01	-1.052e+00	2.054e+00	3.930e-01	6.738e-02	7.135e-01	9.189e-01
ENSG00000110435	51	51	1.790e-01	-9.700e-01	3.511e-01	-1.956e+00	4.158e-01	3.618e-01	8.188e-01
ENSG00000110719	89	89	3.930e-01	2.343e+00	2.729e-01	5.383e-01	7.313e-02	7.021e-01	9.144e-01
ENSG00000111817	107	107	3.813e-01	-6.335e+00	2.026e-01	-1.668e+00	1.631e+00	7.088e-02	6.092e-01
ENSG00000112137	116	116	2.918e-01	-3.977e+00	2.605e-01	2.367e+00	1.159e+00	1.279e-01	6.599e-01
ENSG00000112996	59	59	2.062e-01	2.879e+00	2.618e-01	-2.199e+00	6.231e-01	2.643e-01	7.537e-01
ENSG00000113387	156	156	9.377e-01	-2.792e+00	6.149e-01	2.137e-02	-2.301e-02	1.000e+00	1.000e+00
ENSG00000114013	179	179	5.447e-01	6.239e-01	1.794e+00	-1.038e+00	1.471e+00	8.626e-02	6.460e-01
ENSG00000114395	78	78	2.412e-01	5.358e+00	1.780e-01	2.088e+00	9.362e-01	1.712e-01	7.077e-01
ENSG00000114738	106	106	3.658e-01	-2.777e+00	1.991e-01	1.715e+00	5.248e-01	3.056e-01	7.862e-01
ENSG00000114867	50	50	4.163e-01	1.176e+00	3.387e-01	2.457e-01	2.470e-02	8.241e-01	9.765e-01
ENSG00000115271	290	290	5.992e-01	-3.865e+00	2.287e-01	7.980e-01	8.261e-01	1.987e-01	7.124e-01
ENSG00000115350	125	125	3.580e-01	3.942e+00	2.206e-01	-9.913e-01	3.519e-01	4.015e-01	8.188e-01
ENSG00000115539	62	62	3.696e-01	5.315e+00	2.066e-01	-1.351e-01	-8.109e-02	1.000e+00	1.000e+00
ENSG00000115541	107	107	8.482e-01	1.334e+00	2.352e-01	2.196e-01	1.687e-03	9.537e-01	1.000e+00
ENSG00000115685	90	90	4.981e-01	-5.294e+00	2.124e-01	3.446e-01	2.277e-02	8.310e-01	9.769e-01
ENSG00000116161	73	73	7.198e-01	-8.489e-01	3.212e-01	-2.185e+00	7.467e-01	2.217e-01	7.303e-01
ENSG00000117054	53	53	3.658e-01	-1.487e+00	2.914e-01	-1.900e+00	4.691e-01	3.328e-01	7.992e-01
ENSG00000117859	69	69	3.696e-01	-2.389e-01	1.852e-01	-8.060e-01	8.675e-01	1.878e-01	7.077e-01
ENSG00000118292	992	992	4.591e-01	-2.970e+00	1.347e+00	-1.105e+00	5.561e-01	2.916e-01	7.829e-01
ENSG00000118503	99	99	5.058e-01	8.499e-01	3.157e-01	1.028e+00	2.196e-01	5.075e-01	8.556e-01
ENSG00000118640	487	487	8.911e-01	4.060e+00	1.552e-01	1.095e+00	9.104e-01	1.772e-01	7.077e-01
ENSG00000119318	59	59	4.163e-01	1.547e+00	4.494e-01	2.411e-02	1.290e-01	6.115e-01	8.635e-01
ENSG00000119408	81	81	3.113e-01	1.370e+00	2.231e-01	4.008e-01	8.920e-02	6.727e-01	8.940e-01
ENSG00000119979	52	52	2.412e-01	5.276e+00	2.056e-01	1.739e+00	3.806e-01	3.830e-01	8.188e-01
ENSG00000120709	52	52	2.607e-01	-1.152e+00	2.656e-01	-2.570e+00	8.765e-01	1.855e-01	7.077e-01
ENSG00000120913	72	72	3.152e-01	3.835e+00	2.122e-01	2.767e+00	1.617e+00	7.213e-02	6.092e-01
ENSG00000122873	69	69	3.346e-01	4.592e-01	3.484e-01	-9.748e-02	1.193e-02	8.773e-01	1.000e+00
ENSG00000123338	106	106	6.965e-01	2.380e+00	1.760e-01	-1.862e+00	7.372e-01	2.247e-01	7.303e-01
ENSG00000123395	69	69	2.840e-01	1.493e+00	2.183e-01	1.218e+00	1.967e-01	5.306e-01	8.567e-01
ENSG00000124357	304	304	6.654e-01	-2.147e+00	8.511e-01	3.995e-02	-4.617e-01	1.000e+00	1.000e+00
ENSG00000124588	72	72	2.529e-01	1.044e+00	1.925e-01	-6.933e-01	2.214e-01	5.058e-01	8.556e-01
ENSG00000125445	99	99	5.136e-01	4.100e+00	1.697e-01	1.119e+00	2.185e-01	5.086e-01	8.556e-01
ENSG00000125753	216	216	6.498e-01	-3.210e+00	1.844e-01	-1.598e+00	6.395e-01	2.581e-01	7.502e-01
ENSG00000125779	74	74	3.035e-01	4.179e+00	2.357e-01	7.372e-02	-2.927e-02	1.000e+00	1.000e+00
ENSG00000125877	132	132	4.397e-01	-4.648e+00	5.091e-01	1.252e+00	2.046e+00	4.311e-02	4.343e-01
ENSG00000125898	62	62	3.346e-01	-2.438e-01	6.772e-01	-7.262e-01	2.939e-01	4.433e-01	8.320e-01
ENSG00000125970	59	59	6.693e-01	-2.096e+00	2.804e-01	-2.637e+00	1.239e+00	1.155e-01	6.595e-01
ENSG00000126247	77	77	5.214e-01	4.829e+00	2.013e-01	-8.366e-01	5.890e-02	7.314e-01	9.309e-01
ENSG00000126803	68	68	1.751e-01	2.509e+00	3.825e-01	1.487e+00	1.560e-01	5.765e-01	8.567e-01
ENSG00000127125	143	143	4.747e-01	3.445e+00	1.951e-01	-9.164e-02	-1.253e-02	1.000e+00	1.000e+00
ENSG00000128245	166	166	5.175e-01	5.843e+00	1.715e-01	-3.770e+00	5.154e+00	1.325e-03	7.421e-02
ENSG00000129226	858	858	7.198e-01	2.047e+00	1.124e-01	-1.014e-01	6.033e-02	7.283e-01	9.300e-01
ENSG00000129657	68	68	3.113e-01	1.059e+00	2.240e-01	6.926e-01	7.748e-02	6.938e-01	9.090e-01
ENSG00000130312	78	78	5.058e-01	6.694e-01	2.327e-01	-4.455e-01	5.708e-02	7.355e-01	9.330e-01
ENSG00000130313	230	230	7.626e-01	4.881e+00	1.264e-01	1.263e+00	3.680e-01	3.910e-01	8.188e-01
ENSG00000130429	394	394	8.988e-01	-3.227e+00	1.628e-01	-2.291e-01	2.441e-02	8.251e-01	9.765e-01
ENSG00000130844	53	53	1.984e-01	2.461e+00	3.211e+00	3.883e+00	-5.624e-02	1.000e+00	1.000e+00
ENSG00000131408	117	117	3.735e-01	-3.691e+00	1.668e-01	9.918e-01	1.622e-01	5.690e-01	8.567e-01
ENSG00000132153	51	51	2.763e-01	2.633e+00	1.731e-01	4.234e-01	1.556e-01	5.769e-01	8.567e-01
ENSG00000132334	355	355	5.019e-01	-9.287e-01	4.493e-01	-1.450e+00	3.910e+00	5.167e-03	1.446e-01
ENSG00000132386	320	320	6.381e-01	-4.225e+00	1.665e-01	3.411e-01	-4.753e-03	1.000e+00	1.000e+00
ENSG00000132507	89	89	7.315e-01	2.962e+00	4.005e-01	3.061e-01	-3.853e-03	1.000e+00	1.000e+00
ENSG00000133313	100	100	6.342e-01	1.631e+00	2.421e-01	-2.156e-01	5.319e-02	7.443e-01	9.398e-01
ENSG00000133789	53	53	2.918e-01	3.242e+00	4.017e-01	-6.061e-01	1.746e-01	5.546e-01	8.567e-01
ENSG00000134107	327	327	4.669e-01	5.322e-01	2.455e-01	8.045e-03	8.709e-03	8.950e-01	1.000e+00
ENSG00000134255	53	53	3.113e-01	8.570e-01	1.572e+00	-1.047e+00	7.210e-01	2.298e-01	7.338e-01
ENSG00000134330	137	137	5.214e-01	-1.801e+00	1.850e-01	8.673e-02	-7.336e-03	1.000e+00	1.000e+00
ENSG00000135218	128	128	4.553e-01	4.986e+00	1.897e-01	-1.495e+00	4.270e-01	3.554e-01	8.148e-01
ENSG00000135441	164	164	7.782e-01	2.738e+00	2.523e-01	-1.113e-01	1.291e-02	8.723e-01	1.000e+00
ENSG00000135549	74	74	3.268e-01	6.616e-01	9.690e-01	-2.007e+00	1.791e+00	5.841e-02	5.325e-01
ENSG00000135930	136	136	5.409e-01	4.688e+00	1.811e-01	-1.321e+00	4.063e-01	3.674e-01	8.188e-01
ENSG00000136560	132	132	4.630e-01	3.772e-01	4.078e-01	1.923e-01	1.772e-01	5.517e-01	8.567e-01
ENSG00000136718	125	125	4.047e-01	-2.018e+00	2.371e-01	-1.421e+00	1.231e+00	1.167e-01	6.595e-01
ENSG00000136877	52	52	2.646e-01	5.794e-01	4.394e-01	-7.890e-01	3.925e-01	3.756e-01	8.188e-01
ENSG00000137720	51	51	1.946e-01	-1.516e+00	4.491e-01	2.384e-01	7.862e-03	9.002e-01	1.000e+00
ENSG00000138085	129	129	6.109e-01	-3.487e+00	8.903e-01	-1.548e-01	-5.365e-01	1.000e+00	1.000e+00
ENSG00000138190	65	65	2.451e-01	-3.124e+00	2.438e-01	1.793e+00	3.698e-01	3.898e-01	8.188e-01
ENSG00000138678	88	88	2.568e-01	1.505e-01	1.270e+00	-6.447e-01	4.994e-01	3.176e-01	7.885e-01
ENSG00000138964	246	246	5.681e-01	-1.025e+00	3.520e-01	3.187e-01	2.993e-01	4.391e-01	8.320e-01
ENSG00000139083	106	106	4.630e-01	3.392e+00	1.276e-01	-6.307e+00	1.217e+01	8.048e-07	3.155e-04
ENSG00000139278	471	471	7.198e-01	2.161e+00	2.460e-01	-1.124e-01	-1.022e-02	1.000e+00	1.000e+00
ENSG00000139579	56	56	1.984e-01	-1.249e+00	2.869e-01	-1.658e+00	3.329e-01	4.145e-01	8.206e-01
ENSG00000139687	80	80	4.708e-01	-1.939e+00	2.012e+00	-3.861e-01	2.065e-01	5.204e-01	8.567e-01
ENSG00000140968	1386	1386	7.043e-01	4.413e+00	1.316e-01	-1.444e+00	1.191e+00	1.228e-01	6.595e-01
ENSG00000141127	52	52	2.335e-01	6.979e-02	3.963e-01	1.380e+00	5.940e-01	2.757e-01	7.615e-01
ENSG00000141526	164	164	4.397e-01	-2.678e+00	1.314e+00	2.240e+00	8.725e+00	2.949e-05	3.853e-03
ENSG00000141562	60	60	4.397e-01	-1.260e+00	1.707e+00	1.349e+00	4.867e-01	3.238e-01	7.885e-01
ENSG00000141971	59	59	2.140e-01	-2.897e+00	2.084e-01	2.139e+00	7.348e-01	2.254e-01	7.303e-01
ENSG00000142166	62	62	3.658e-01	-2.954e+00	4.480e-01	1.039e+00	5.365e-01	3.003e-01	7.862e-01
ENSG00000142186	64	64	2.724e-01	5.451e+00	1.442e+00	4.311e+00	4.396e+00	3.025e-03	1.186e-01
ENSG00000142227	77	77	6.770e-01	3.301e+00	1.980e-01	-2.105e+00	8.310e-01	1.973e-01	7.124e-01
ENSG00000143110	880	880	6.576e-01	3.425e+00	1.795e-01	2.468e-02	4.297e-02	7.694e-01	9.485e-01
ENSG00000143294	59	59	2.724e-01	-3.246e+00	2.436e-01	-1.849e+00	5.135e-01	3.109e-01	7.862e-01
ENSG00000143337	55	55	2.918e-01	-1.011e+00	2.838e-01	-5.152e-01	1.252e-01	6.168e-01	8.635e-01
ENSG00000143569	53	53	2.996e-01	4.263e+00	2.606e-01	-1.342e+00	2.080e-01	5.189e-01	8.567e-01
ENSG00000145354	104	104	4.747e-01	1.918e+00	2.234e-01	-7.506e-01	1.934e-01	5.339e-01	8.567e-01
ENSG00000145781	101	101	3.891e-01	1.745e+00	2.229e-01	1.741e+00	6.604e-01	2.504e-01	7.494e-01
ENSG00000145982	64	64	2.140e-01	-2.559e+00	2.757e-01	3.362e+00	2.013e+00	4.480e-02	4.391e-01
ENSG00000146223	54	54	3.813e-01	-1.933e+00	2.779e-01	2.800e+00	1.289e+00	1.084e-01	6.595e-01
ENSG00000146278	144	144	7.393e-01	4.590e+00	1.644e-01	-7.457e-01	1.091e-01	6.404e-01	8.716e-01
ENSG00000146386	110	110	7.899e-01	4.071e+00	1.872e-01	-1.764e-01	-1.204e-02	1.000e+00	1.000e+00
ENSG00000147649	104	104	7.276e-01	-1.850e+00	2.235e-01	5.384e-01	1.352e-01	6.031e-01	8.635e-01
ENSG00000148180	955	955	7.938e-01	4.133e+00	2.020e-01	1.071e+00	9.414e-01	1.700e-01	7.077e-01
ENSG00000148362	98	98	5.914e-01	3.072e+00	1.749e+00	-4.372e+00	3.684e+00	6.640e-03	1.446e-01
ENSG00000149131	85	85	2.218e-01	-1.802e-01	1.214e+00	-2.268e+00	2.096e+00	4.063e-02	4.343e-01
ENSG00000149761	110	110	3.658e-01	2.117e+00	9.355e-01	-8.192e-01	1.110e+00	1.363e-01	6.768e-01
ENSG00000149925	132	132	8.521e-01	-2.420e+00	2.438e-01	-1.235e+00	8.945e-01	1.810e-01	7.077e-01
ENSG00000149932	259	259	6.848e-01	2.983e+00	5.809e-01	-9.542e-01	1.019e+00	1.535e-01	7.076e-01
ENSG00000150527	52	52	2.724e-01	-1.515e+00	3.137e-01	1.512e+00	1.399e+00	9.439e-02	6.460e-01
ENSG00000151413	58	58	2.062e-01	5.414e-01	1.767e+00	-3.033e-01	-1.368e-02	1.000e+00	1.000e+00
ENSG00000152061	93	93	4.669e-01	2.144e+00	2.049e-01	1.549e+00	3.652e-01	3.927e-01	8.188e-01
ENSG00000152082	67	67	5.019e-01	-5.517e+00	1.645e+00	8.811e-01	1.825e-01	5.458e-01	8.567e-01
ENSG00000152492	101	101	3.696e-01	2.254e+00	8.892e-01	1.309e+00	1.001e+00	1.571e-01	7.076e-01
ENSG00000153113	110	110	5.331e-01	3.695e+00	2.373e-01	-9.954e-01	3.872e-01	3.788e-01	8.188e-01
ENSG00000153201	54	54	4.436e-01	2.434e+00	3.824e-01	1.221e+00	3.714e-01	3.888e-01	8.188e-01
ENSG00000154305	51	51	2.879e-01	1.809e+00	3.347e-01	5.377e-01	3.044e-01	4.352e-01	8.320e-01
ENSG00000156110	71	71	3.735e-01	-3.581e+00	3.932e-01	-5.609e-02	-2.207e-03	1.000e+00	1.000e+00
ENSG00000156273	70	70	3.774e-01	9.227e-01	7.518e-01	-6.701e-01	1.764e-01	5.526e-01	8.567e-01
ENSG00000157601	173	173	4.397e-01	-4.102e+00	2.398e-01	-3.872e+00	3.804e+00	5.813e-03	1.446e-01
ENSG00000157873	88	88	4.903e-01	-4.750e+00	1.350e-01	-1.716e+00	1.197e+00	1.217e-01	6.595e-01
ENSG00000158985	89	89	4.086e-01	-2.876e+00	1.516e-01	2.232e+00	1.381e+00	9.655e-02	6.460e-01
ENSG00000160050	63	63	1.907e-01	9.759e-01	2.499e-01	-4.622e-01	2.540e-01	4.760e-01	8.481e-01
ENSG00000160194	171	171	4.397e-01	-6.130e+00	1.464e+00	-8.780e-02	6.668e-02	7.150e-01	9.189e-01
ENSG00000160753	74	74	2.140e-01	-3.771e+00	2.425e-01	2.057e+00	7.615e-01	2.172e-01	7.215e-01
ENSG00000161011	231	231	7.471e-01	-4.515e+00	1.582e-01	1.345e-02	3.109e-02	8.031e-01	9.614e-01
ENSG00000161920	52	52	2.412e-01	2.433e+00	3.719e-01	3.840e-01	4.702e-02	7.591e-01	9.476e-01
ENSG00000161955	68	68	2.996e-01	-2.092e+00	2.150e-01	9.540e-01	6.785e-01	2.441e-01	7.366e-01
ENSG00000162222	57	57	2.685e-01	-1.460e+00	3.570e-01	-1.732e-01	7.705e-02	6.946e-01	9.090e-01
ENSG00000162302	137	137	4.241e-01	-9.121e-01	1.037e+00	9.539e-03	-1.156e-01	1.000e+00	1.000e+00
ENSG00000162616	82	82	3.813e-01	-5.204e+00	1.906e-01	1.178e+00	1.274e-01	6.138e-01	8.635e-01
ENSG00000163156	205	205	6.148e-01	4.845e-01	2.380e-01	-6.020e-01	1.177e+00	1.250e-01	6.599e-01
ENSG00000163399	129	129	4.825e-01	4.527e+00	1.660e-01	-2.946e-01	-3.618e-03	1.000e+00	1.000e+00
ENSG00000164022	62	62	4.358e-01	-4.019e+00	2.043e-01	-2.800e+00	1.749e+00	6.145e-02	5.475e-01
ENSG00000164308	62	62	3.735e-01	-2.904e+00	3.072e-01	2.376e+00	4.897e-01	3.224e-01	7.885e-01
ENSG00000164713	85	85	3.930e-01	-3.604e+00	3.172e-01	1.907e+00	2.166e-02	8.351e-01	9.772e-01
ENSG00000164898	54	54	2.840e-01	-5.163e+00	1.944e-01	1.487e+00	3.218e-01	4.224e-01	8.263e-01
ENSG00000164934	73	73	3.074e-01	-2.542e+00	2.320e-01	2.064e-01	1.239e-02	8.749e-01	1.000e+00
ENSG00000165416	67	67	4.630e-01	4.470e+00	2.501e-01	-4.902e-01	8.015e-02	6.889e-01	9.090e-01
ENSG00000165732	107	107	5.292e-01	2.615e+00	2.290e-01	-8.535e-02	6.420e-02	7.201e-01	9.225e-01
ENSG00000166333	182	182	5.370e-01	2.733e+00	1.849e-01	1.702e+00	7.955e-01	2.072e-01	7.124e-01
ENSG00000166946	94	94	4.202e-01	1.453e-01	2.341e-01	1.437e+00	3.367e-01	4.119e-01	8.196e-01
ENSG00000167460	146	146	6.381e-01	3.948e+00	1.586e-01	-8.444e-01	1.265e-01	6.150e-01	8.635e-01
ENSG00000167543	62	62	2.724e-01	-8.910e-01	9.938e-01	1.679e+00	1.391e+00	9.534e-02	6.460e-01
ENSG00000167642	109	109	6.654e-01	-5.490e-01	8.566e-01	5.629e-01	6.127e-01	2.683e-01	7.566e-01
ENSG00000167851	102	102	3.619e-01	9.751e-01	1.715e-01	2.070e+00	8.025e-01	2.052e-01	7.124e-01
ENSG00000167965	59	59	2.646e-01	-4.213e+00	2.094e-01	-2.135e+00	8.147e-01	2.018e-01	7.124e-01
ENSG00000168003	64	64	4.942e-01	-3.957e+00	2.339e-01	-1.291e+00	8.406e-01	1.948e-01	7.124e-01
ENSG00000168214	58	58	5.525e-01	-5.009e+00	1.855e-01	2.263e+00	8.686e-01	1.875e-01	7.077e-01
ENSG00000168256	60	60	2.529e-01	-2.228e+00	2.595e-01	-3.285e-01	1.149e-02	8.795e-01	1.000e+00
ENSG00000168385	73	73	6.693e-01	-5.453e+00	2.578e-01	2.475e+00	1.468e+00	8.659e-02	6.460e-01
ENSG00000169241	82	82	3.074e-01	3.985e-01	3.110e-01	-6.493e-02	4.495e-02	7.643e-01	9.476e-01
ENSG00000169727	94	94	4.397e-01	-5.306e+00	1.885e-01	1.183e+00	2.844e-01	4.507e-01	8.320e-01
ENSG00000169756	57	57	4.475e-01	-1.447e-02	1.868e-01	-4.158e-01	1.693e-01	5.606e-01	8.567e-01
ENSG00000170634	68	68	2.802e-01	-4.651e+00	2.308e+00	1.550e+00	1.045e+00	1.483e-01	7.076e-01
ENSG00000170638	121	121	4.669e-01	8.192e-01	1.572e-01	-1.140e+00	3.762e+00	6.088e-03	1.446e-01
ENSG00000170892	84	84	3.268e-01	-1.547e+00	3.350e-01	8.998e-01	1.409e+00	9.324e-02	6.460e-01
ENSG00000171425	85	85	2.646e-01	-2.762e+00	2.432e-01	3.341e-01	1.667e-02	8.551e-01	9.888e-01
ENSG00000172183	160	160	2.802e-01	3.735e+00	1.979e-01	-3.895e-01	4.197e-02	7.720e-01	9.487e-01
ENSG00000172349	67	67	4.125e-01	-3.161e+00	2.350e-01	1.518e+00	2.901e-01	4.462e-01	8.320e-01
ENSG00000172354	147	147	7.043e-01	4.347e+00	1.765e-01	2.580e-01	-3.079e-02	1.000e+00	1.000e+00
ENSG00000172939	97	97	3.268e-01	1.761e+00	1.743e-01	3.991e-01	-1.054e-03	1.000e+00	1.000e+00
ENSG00000173171	93	93	3.113e-01	-3.799e+00	2.144e-01	2.213e+00	9.304e-01	1.725e-01	7.077e-01
ENSG00000173193	55	55	4.903e-01	4.205e+00	4.028e-01	1.977e-01	-1.907e-02	1.000e+00	1.000e+00
ENSG00000173486	255	255	5.798e-01	1.343e+00	8.106e-01	-9.318e-01	1.362e+00	9.887e-02	6.460e-01
ENSG00000173559	156	156	4.903e-01	3.591e+00	2.453e-01	-8.642e-01	6.204e-01	2.653e-01	7.537e-01
ENSG00000173848	172	172	3.385e-01	-5.492e+00	1.818e-01	9.475e-02	-1.265e-01	1.000e+00	1.000e+00
ENSG00000173933	51	51	5.175e-01	2.853e+00	2.374e-01	1.902e+00	4.582e-01	3.384e-01	7.992e-01
ENSG00000175110	75	75	2.490e-01	2.052e+00	2.025e-01	7.932e-01	4.555e-02	7.628e-01	9.476e-01
ENSG00000175334	72	72	7.860e-01	2.505e+00	2.617e-01	-7.515e-01	1.952e-01	5.321e-01	8.567e-01
ENSG00000176209	83	83	3.152e-01	-4.082e+00	2.069e-01	-4.544e-02	-6.035e-03	1.000e+00	1.000e+00
ENSG00000177879	87	87	4.747e-01	-2.357e+00	2.699e-01	5.332e-01	1.039e-01	6.485e-01	8.765e-01
ENSG00000178057	89	89	6.109e-01	-1.362e+00	5.696e-01	8.398e-01	1.020e+00	1.532e-01	7.076e-01
ENSG00000178980	92	92	6.615e-01	2.971e+00	2.144e-01	8.408e-01	1.169e-01	6.287e-01	8.709e-01
ENSG00000179010	78	78	5.564e-01	4.166e+00	2.247e-01	1.846e+00	5.828e-01	2.803e-01	7.684e-01
ENSG00000179820	123	123	5.175e-01	2.093e+00	1.188e+00	2.073e+00	3.507e+00	8.089e-03	1.669e-01
ENSG00000182196	97	97	7.704e-01	-5.416e+00	1.659e-01	9.604e-01	1.850e-01	5.430e-01	8.567e-01
ENSG00000183486	91	91	2.840e-01	4.671e+00	1.829e-01	-1.035e-01	-1.057e-01	1.000e+00	1.000e+00
ENSG00000184164	100	100	3.035e-01	4.214e+00	1.905e-01	-1.477e+00	3.447e-01	4.064e-01	8.188e-01
ENSG00000184182	148	148	5.914e-01	3.840e+00	1.568e-01	1.024e+00	2.231e-01	5.042e-01	8.556e-01
ENSG00000185122	69	69	3.385e-01	-9.270e-01	1.836e-01	2.394e+00	1.304e+00	1.063e-01	6.595e-01
ENSG00000186184	63	63	6.342e-01	-4.211e+00	2.500e-01	-6.061e-01	1.264e-01	6.151e-01	8.635e-01
ENSG00000186283	160	160	4.514e-01	1.361e-01	1.241e+00	2.021e+00	2.861e+00	1.676e-02	3.129e-01
ENSG00000196743	122	122	3.969e-01	-3.336e+00	1.873e-01	1.120e+00	1.767e-01	5.522e-01	8.567e-01
ENSG00000197142	99	99	2.490e-01	-6.280e-01	1.262e+00	-7.149e-01	6.901e-02	7.103e-01	9.189e-01
ENSG00000197324	79	79	3.152e-01	-4.159e-01	4.140e-01	-1.152e-01	-1.526e-02	1.000e+00	1.000e+00
ENSG00000197536	70	70	1.790e-01	2.070e+00	3.184e-01	-6.830e-01	1.868e-01	5.410e-01	8.567e-01
ENSG00000197620	57	57	1.634e-01	9.444e-02	6.743e-01	-2.204e+00	1.589e+00	7.459e-02	6.092e-01
ENSG00000197912	52	52	3.385e-01	-4.500e+00	2.978e-01	-6.539e-01	1.604e-01	5.711e-01	8.567e-01
ENSG00000198825	53	53	1.868e-01	2.253e+00	2.336e-01	-2.460e+00	8.379e-01	1.955e-01	7.124e-01
ENSG00000203705	57	57	2.218e-01	1.052e+00	6.831e-01	-2.040e+00	2.312e+00	3.153e-02	4.119e-01
ENSG00000204070	91	91	2.996e-01	7.218e-01	6.756e-01	-8.954e-01	7.034e-01	2.356e-01	7.338e-01
ENSG00000204261	92	92	2.957e-01	-3.163e-02	6.238e-01	4.792e-01	1.712e-01	5.584e-01	8.567e-01
ENSG00000204435	68	68	8.132e-01	-3.900e+00	2.346e-01	-1.636e+00	3.891e-01	3.777e-01	8.188e-01
ENSG00000204472	355	355	9.183e-01	4.300e+00	3.312e-01	-9.452e-02	5.263e-02	7.456e-01	9.398e-01
ENSG00000204482	100	100	7.743e-01	-3.435e+00	2.154e+00	-8.168e-02	-2.836e-01	1.000e+00	1.000e+00
ENSG00000204498	52	52	2.023e-01	-2.448e+00	2.823e-01	-1.903e+00	5.288e-01	3.038e-01	7.862e-01
ENSG00000204642	205	205	5.019e-01	-3.682e+00	1.615e-01	-5.684e-01	9.388e-02	6.648e-01	8.884e-01
ENSG00000213015	70	70	2.763e-01	-5.277e+00	2.172e-01	1.357e+00	2.587e-01	4.720e-01	8.448e-01
ENSG00000213145	388	388	7.354e-01	3.389e+00	1.038e+00	2.278e-01	3.403e-01	4.094e-01	8.188e-01
ENSG00000213619	70	70	5.486e-01	-3.379e+00	1.756e-01	1.430e+00	2.438e-01	4.850e-01	8.525e-01
ENSG00000213889	51	51	1.595e-01	-4.547e+00	3.233e-01	-1.640e+00	1.508e-01	5.828e-01	8.582e-01
ENSG00000213928	151	151	4.514e-01	2.546e+00	2.404e-01	-6.551e-01	1.754e-01	5.537e-01	8.567e-01
ENSG00000214063	123	123	3.230e-01	-3.729e+00	9.616e-01	1.239e+00	1.347e+00	1.007e-01	6.471e-01
ENSG00000222041	161	161	3.541e-01	1.766e+00	6.404e-01	-1.067e+00	1.839e+00	5.513e-02	5.145e-01
ENSG00000223865	3432	3432	9.027e-01	7.305e+00	1.818e+00	2.752e+00	6.032e+00	5.141e-04	4.031e-02
ENSG00000228300	114	114	3.385e-01	7.004e-01	4.074e-01	-1.654e+00	3.275e+00	1.049e-02	2.056e-01
ENSG00000232119	77	77	5.720e-01	3.080e+00	2.564e-01	-1.204e-01	-8.423e-03	1.000e+00	1.000e+00
ENSG00000235453	52	52	1.829e-01	-1.458e+00	3.508e-01	6.189e-01	1.460e-01	5.889e-01	8.582e-01
ENSG00000241553	183	183	8.054e-01	-3.466e+00	1.964e-01	1.960e-01	7.058e-03	9.054e-01	1.000e+00
ENSG00000242114	51	51	1.712e-01	3.319e+00	2.280e-01	1.520e+00	2.827e-01	4.521e-01	8.320e-01
ENSG00000243678	213	213	9.105e-01	1.536e+00	5.966e-01	6.914e-01	7.627e-01	2.168e-01	7.215e-01
ENSG00000244274	193	193	4.864e-01	-3.118e+00	2.067e-01	-2.079e-01	3.915e-02	7.796e-01	9.488e-01
ENSG00000258315	138	138	7.432e-01	3.660e+00	1.692e-01	1.924e+00	1.068e+00	1.438e-01	7.046e-01
ENSG00000266028	54	54	2.996e-01	6.124e-01	4.723e-01	-1.026e+00	5.240e-01	3.060e-01	7.862e-01
ENSG00000269335	62	62	2.724e-01	-2.956e+00	2.848e-01	-1.046e+00	2.889e-01	4.472e-01	8.320e-01
ENSG00000275302	222	222	7.782e-02	4.978e+00	2.535e-01	8.002e-01	-1.005e-01	1.000e+00	1.000e+00
ENSG00000285646	62	62	2.101e-01	7.836e-02	2.367e-01	2.622e+00	5.200e-01	3.078e-01	7.862e-01
ENSG00000262246	168	168	4.591e-01	3.290e+00	1.713e-01	-6.765e-01	9.299e-02	6.663e-01	8.884e-01
ENSG00000234745	166	166	9.922e-01	-3.825e+00	1.398e+00	4.514e+00	6.241e+00	4.109e-04	4.027e-02
ENSG00000234608	50	50	1.984e-01	-2.727e+00	2.308e-01	-1.466e+00	2.700e-01	4.624e-01	8.363e-01
ENSG00000232956	84	84	3.541e-01	3.005e+00	2.303e-01	6.624e-01	1.722e-01	5.573e-01	8.567e-01
ENSG00000217128	50	50	2.412e-01	-1.704e-01	3.248e-01	2.054e+00	5.317e-01	3.024e-01	7.862e-01
ENSG00000214253	90	90	6.304e-01	-4.595e+00	3.245e-01	1.393e+00	2.154e+00	3.794e-02	4.343e-01
ENSG00000213741	63	63	9.767e-01	2.547e-01	5.466e-01	-1.003e+00	4.194e-01	3.598e-01	8.188e-01
ENSG00000213614	135	135	4.747e-01	3.109e+00	1.941e-01	1.283e+00	3.428e-01	4.076e-01	8.188e-01
ENSG00000204257	1110	1110	8.560e-01	-6.102e+00	1.652e-01	2.088e+00	3.700e+00	6.521e-03	1.446e-01
ENSG00000196628	57	57	3.463e-01	3.425e-01	1.313e+00	-5.220e-01	1.179e-02	8.780e-01	1.000e+00
ENSG00000188938	67	67	2.918e-01	3.894e+00	2.169e-01	-1.752e+00	4.488e-01	3.434e-01	8.013e-01
ENSG00000184584	51	51	2.763e-01	1.290e+00	8.054e-01	3.259e+00	9.302e-01	1.726e-01	7.077e-01
ENSG00000183011	109	109	4.981e-01	4.105e-01	2.414e-01	-1.499e+00	3.714e+00	6.424e-03	1.446e-01
ENSG00000180228	76	76	3.074e-01	-3.188e-02	5.652e-01	1.274e+00	1.431e+00	9.072e-02	6.460e-01
ENSG00000179958	150	150	4.125e-01	1.649e+00	3.501e-01	-1.082e+00	9.119e-01	1.768e-01	7.077e-01
ENSG00000179526	91	91	3.619e-01	-3.895e+00	8.659e-01	6.621e-01	4.887e-01	3.228e-01	7.885e-01
ENSG00000176623	99	99	3.580e-01	-4.347e+00	2.173e-01	1.953e+00	9.209e-01	1.747e-01	7.077e-01
ENSG00000175193	114	114	3.696e-01	3.073e+00	1.796e-01	8.975e-01	1.341e-01	6.046e-01	8.635e-01
ENSG00000173272	75	75	4.163e-01	5.570e-01	4.900e-01	5.201e-01	2.145e-01	5.125e-01	8.567e-01
ENSG00000171766	221	221	3.813e-01	-5.805e+00	1.587e-01	2.654e+00	3.094e-01	4.315e-01	8.320e-01
ENSG00000171700	223	223	6.031e-01	4.650e+00	1.762e-01	3.410e-01	6.956e-02	7.092e-01	9.189e-01
ENSG00000171148	102	102	4.125e-01	-1.197e+00	1.970e-01	5.751e-02	7.652e-02	6.956e-01	9.090e-01
ENSG00000170296	279	279	9.844e-01	3.484e+00	1.544e-01	-3.375e-01	2.466e-01	4.825e-01	8.520e-01
ENSG00000169554	86	86	4.591e-01	1.405e+00	3.427e-01	5.725e-01	1.376e-01	5.999e-01	8.635e-01
ENSG00000169093	57	57	2.607e-01	-4.609e+00	2.880e-01	2.205e+00	9.376e-01	1.709e-01	7.077e-01
ENSG00000168288	62	62	6.381e-01	2.043e+00	6.366e-01	2.029e+00	2.516e+00	2.489e-02	3.621e-01
ENSG00000168216	76	76	3.735e-01	3.556e+00	2.145e-01	1.029e+00	1.769e-01	5.519e-01	8.567e-01
ENSG00000168066	54	54	6.926e-01	1.693e+00	3.088e-01	1.969e+00	4.887e-01	3.228e-01	7.885e-01
ENSG00000167797	159	159	6.187e-01	-3.713e+00	7.861e-01	6.208e-01	2.310e-01	4.967e-01	8.556e-01
ENSG00000166676	62	62	2.101e-01	1.229e+00	9.261e-01	-2.683e+00	5.403e+00	1.011e-03	6.607e-02
ENSG00000165644	54	54	2.451e-01	2.342e+00	2.165e-01	2.919e+00	1.444e+00	8.919e-02	6.460e-01
ENSG00000162144	71	71	3.113e-01	-8.800e-01	1.597e+00	-2.621e+00	2.640e+00	2.158e-02	3.621e-01
ENSG00000160908	69	69	2.451e-01	1.816e+00	3.589e-01	-9.063e-01	3.449e-01	4.063e-01	8.188e-01
ENSG00000160799	136	136	5.136e-01	-3.688e+00	1.741e-01	1.086e+00	2.298e-01	4.978e-01	8.556e-01
ENSG00000160255	96	96	7.743e-01	6.374e-01	2.855e-01	1.336e-02	-2.637e-03	1.000e+00	1.000e+00
ENSG00000155465	51	51	2.802e-01	-4.539e+00	2.640e-01	4.646e-01	1.040e-01	6.484e-01	8.765e-01
ENSG00000153310	122	122	7.626e-01	2.493e+00	7.553e-01	-1.363e+00	2.066e+00	4.206e-02	4.343e-01
ENSG00000153071	67	67	4.397e-01	-4.252e+00	2.396e-01	2.610e+00	9.493e-01	1.682e-01	7.077e-01
ENSG00000152795	58	58	8.093e-01	-1.066e+00	2.571e-01	6.287e-01	1.107e-01	6.380e-01	8.716e-01
ENSG00000151923	56	56	4.319e-01	2.288e-01	3.553e-01	2.889e-02	-1.051e-01	1.000e+00	1.000e+00
ENSG00000149269	261	261	6.148e-01	-2.469e+00	8.037e-01	1.175e+00	4.423e+00	2.937e-03	1.186e-01
ENSG00000147586	118	118	3.580e-01	3.053e+00	8.342e-01	2.193e+00	9.840e-01	1.607e-01	7.076e-01
ENSG00000147010	53	53	4.397e-01	4.288e+00	2.868e-01	-5.002e-01	1.309e-01	6.089e-01	8.635e-01
ENSG00000145349	139	139	3.619e-01	-3.631e-01	1.800e-01	-1.613e+00	3.899e+00	5.229e-03	1.446e-01
ENSG00000144401	50	50	3.113e-01	-7.966e-01	6.794e-01	4.081e-01	1.584e-01	5.735e-01	8.567e-01
ENSG00000143384	227	227	6.381e-01	3.369e+00	1.680e-01	-6.345e-01	1.005e-01	6.540e-01	8.779e-01
ENSG00000142089	356	356	4.008e-01	3.931e+00	1.736e-01	5.333e-02	2.481e-03	9.438e-01	1.000e+00
ENSG00000139218	50	50	6.537e-01	-5.461e+00	2.477e-01	4.435e-01	-1.463e-01	1.000e+00	1.000e+00
ENSG00000138744	355	355	5.914e-01	2.397e+00	8.365e-01	1.285e-01	-2.136e-02	1.000e+00	1.000e+00
ENSG00000137500	76	76	3.268e-01	-3.013e+00	1.967e-01	7.058e-01	6.049e-01	2.714e-01	7.598e-01
ENSG00000137312	209	209	5.331e-01	3.573e+00	1.439e-01	-8.473e-01	2.274e-01	5.001e-01	8.556e-01
ENSG00000136758	55	55	5.486e-01	1.778e+00	6.880e-01	1.194e+00	1.415e+00	9.248e-02	6.460e-01
ENSG00000136371	96	96	3.230e-01	-2.129e+00	3.591e-01	-1.211e-01	-2.911e-03	1.000e+00	1.000e+00
ENSG00000135905	62	62	4.864e-01	4.749e-01	1.209e+00	1.163e-01	3.499e-01	4.029e-01	8.188e-01
ENSG00000135185	52	52	4.008e-01	2.864e+00	2.836e-01	2.991e+00	1.568e+00	7.662e-02	6.129e-01
ENSG00000133773	62	62	3.580e-01	-2.264e+00	2.829e-01	-1.107e+00	4.637e-01	3.355e-01	7.992e-01
ENSG00000131495	107	107	7.899e-01	4.008e+00	2.615e-01	7.180e-01	2.397e-01	4.887e-01	8.552e-01
ENSG00000131378	64	64	3.852e-01	2.235e+00	2.457e-01	-1.936e+00	5.058e-01	3.145e-01	7.885e-01
ENSG00000129083	61	61	4.397e-01	2.163e+00	2.585e-01	-3.405e-01	3.076e-02	8.041e-01	9.614e-01
ENSG00000128973	79	79	2.802e-01	4.716e+00	2.037e-01	-9.605e-01	3.641e-02	7.873e-01	9.496e-01
ENSG00000127837	78	78	4.202e-01	5.093e+00	2.203e-01	-1.210e+00	-1.995e-02	1.000e+00	1.000e+00
ENSG00000125952	79	79	4.747e-01	-2.446e+00	2.273e-01	-1.438e+00	3.220e-01	4.223e-01	8.263e-01
ENSG00000125844	95	95	4.475e-01	2.580e+00	1.948e-01	1.194e+00	2.313e-01	4.964e-01	8.556e-01
ENSG00000124570	66	66	5.564e-01	4.890e-01	9.718e-01	8.282e-01	3.426e-01	4.078e-01	8.188e-01
ENSG00000120992	60	60	4.747e-01	3.147e+00	2.301e-01	1.553e+00	3.200e-01	4.237e-01	8.263e-01
ENSG00000119185	72	72	3.658e-01	-3.443e-01	8.245e-01	-7.174e-01	1.499e-01	5.840e-01	8.582e-01
ENSG00000118181	55	55	9.961e-01	1.662e+00	1.515e+00	2.086e-03	-2.566e-01	1.000e+00	1.000e+00
ENSG00000117862	119	119	4.747e-01	4.378e+00	1.762e-01	-1.834e+00	8.791e-01	1.849e-01	7.077e-01
ENSG00000116044	138	138	4.786e-01	5.744e-01	2.355e-01	3.532e-01	2.046e-02	8.397e-01	9.796e-01
ENSG00000115935	50	50	4.708e-01	9.792e-01	1.205e+00	-5.823e-01	1.184e-01	6.265e-01	8.709e-01
ENSG00000115866	58	58	5.564e-01	-2.172e+00	2.446e-01	-1.563e+00	2.892e-01	4.469e-01	8.320e-01
ENSG00000115310	83	83	7.198e-01	3.233e+00	1.834e-01	-2.254e+00	1.052e+00	1.470e-01	7.076e-01
ENSG00000114331	153	153	5.875e-01	1.063e+00	1.775e-01	6.471e-01	-2.939e-01	1.000e+00	1.000e+00
ENSG00000112514	52	52	7.043e-01	-1.770e+00	3.357e-01	-1.576e+00	1.168e+00	1.265e-01	6.599e-01
ENSG00000112096	89	89	5.292e-01	-1.106e+00	3.952e-01	5.920e-01	6.943e-01	2.386e-01	7.338e-01
ENSG00000111639	83	83	6.109e-01	-3.992e+00	2.492e-01	2.445e-01	3.902e-02	7.800e-01	9.488e-01
ENSG00000110852	138	138	2.957e-01	-4.253e+00	1.901e-01	-6.170e-01	4.416e-02	7.663e-01	9.476e-01
ENSG00000110077	256	256	6.498e-01	1.896e+00	3.359e-01	-1.929e-01	1.237e-01	6.190e-01	8.635e-01
ENSG00000109103	234	234	5.019e-01	4.366e+00	1.434e-01	-6.995e-01	1.154e-01	6.310e-01	8.710e-01
ENSG00000106348	66	66	2.879e-01	3.258e+00	1.072e+00	1.133e+00	5.573e-01	2.911e-01	7.829e-01
ENSG00000105939	50	50	3.346e-01	-1.180e+00	1.640e+00	-5.776e-01	5.021e-02	7.513e-01	9.440e-01
ENSG00000105835	105	105	5.058e-01	3.374e+00	1.830e-01	-1.786e+00	4.801e-01	3.271e-01	7.916e-01
ENSG00000104915	78	78	3.152e-01	2.927e+00	1.983e-01	1.896e+00	6.478e-01	2.550e-01	7.502e-01
ENSG00000104886	116	116	4.125e-01	-3.605e+00	1.782e-01	1.484e+00	4.358e-01	3.505e-01	8.130e-01
ENSG00000104763	232	232	6.031e-01	-6.181e+00	1.512e-01	1.561e+00	1.138e+00	1.314e-01	6.688e-01
ENSG00000104408	100	100	8.444e-01	1.773e+00	2.029e-01	4.454e-01	6.662e-03	9.081e-01	1.000e+00
ENSG00000103811	617	617	7.198e-01	3.652e+00	5.663e-01	1.484e-01	-4.893e-02	1.000e+00	1.000e+00
ENSG00000103043	149	149	4.125e-01	2.664e+00	2.072e-01	1.032e+00	2.761e-01	4.574e-01	8.340e-01
ENSG00000102977	52	52	1.751e-01	-2.732e+00	2.927e-01	1.704e-02	2.387e-02	8.271e-01	9.765e-01
ENSG00000102054	52	52	3.891e-01	2.469e+00	2.801e-01	-2.268e+00	6.393e-01	2.582e-01	7.502e-01
ENSG00000100911	56	56	8.366e-01	-1.909e+00	3.071e-01	9.316e-01	1.005e+00	1.563e-01	7.076e-01
ENSG00000092330	71	71	2.879e-01	2.464e+00	8.717e-01	2.123e+00	2.183e+00	3.667e-02	4.343e-01
ENSG00000089693	87	87	5.253e-01	-8.928e-01	1.984e-01	-1.078e+00	-1.074e-01	1.000e+00	1.000e+00
ENSG00000088833	103	103	3.969e-01	-4.363e+00	1.787e-01	1.102e+00	1.490e-01	5.852e-01	8.582e-01
ENSG00000067836	54	54	2.607e-01	6.015e+00	2.822e-01	-1.672e+00	4.095e-01	3.655e-01	8.188e-01
ENSG00000062485	83	83	4.125e-01	2.826e+00	2.259e-01	1.329e+00	2.765e-01	4.571e-01	8.340e-01
ENSG00000025708	259	259	7.510e-01	-9.787e-01	4.812e-01	8.246e-01	1.914e+00	5.038e-02	4.817e-01
ENSG00000012061	116	116	5.642e-01	4.740e+00	2.259e-01	-4.108e-01	-2.024e-03	1.000e+00	1.000e+00
ENSG00000010404	131	131	4.241e-01	4.119e+00	1.841e-01	-7.240e-01	1.599e-01	5.717e-01	8.567e-01
