# Supplementary material for: CamoTSS: analysis of alternative transcription start sites for cellular phenotypes and regulatory patterns from 5' scRNA-seq data
Source: Nat Commun. 2023 Nov 9;14:7240. doi: 10.1038/s41467-023-42636-1 (PMC10636040; doi:10.1038/s41467-023-42636-1)
Supplement: Supplementary file 12 — Source Data [file 41467_2023_42636_MOESM12_ESM.zip › Supp_Fig28_w11_vs_w12_mesenchymal_cell.tsv]

GeneID	n_counts	n_counts_uniq	cdr	intercept	sigma	development_12w_ceoff	development_12w_ELBO_gain	development_12w_pval	development_12w_FDR
ENSG00000000460	55	55	5.597e-02	-3.898e+00	4.806e-01	-2.879e-02	-3.654e-03	1.000e+00	1.000e+00
ENSG00000005302	72	72	1.399e-01	1.349e+00	4.305e-01	-2.431e-02	-1.044e-01	1.000e+00	1.000e+00
ENSG00000005448	70	70	1.109e-01	1.037e+00	1.283e+00	1.425e+00	6.980e-01	2.374e-01	9.000e-01
ENSG00000006015	374	374	5.490e-01	3.152e+00	1.960e-01	1.141e+00	7.794e-01	2.118e-01	9.000e-01
ENSG00000007168	91	91	3.175e-01	3.224e+00	4.112e-01	-1.403e+00	1.211e+00	1.197e-01	8.457e-01
ENSG00000010270	300	300	3.520e-01	3.936e+00	1.915e-01	-2.810e-01	4.894e-02	7.544e-01	9.946e-01
ENSG00000014216	250	250	3.165e-01	-3.580e-01	4.671e-01	1.058e-01	7.605e-02	6.965e-01	9.565e-01
ENSG00000015171	97	97	2.142e-01	-2.902e+00	5.274e-01	2.034e+00	3.198e+00	1.143e-02	4.475e-01
ENSG00000017260	90	90	3.219e-01	-1.583e+00	5.273e-01	7.789e-01	9.089e-01	1.776e-01	9.000e-01
ENSG00000018189	139	139	3.455e-01	2.978e+00	3.031e-01	-1.214e+00	6.284e-01	2.623e-01	9.000e-01
ENSG00000019144	62	62	1.884e-01	3.585e+00	5.410e-01	-1.406e-01	4.893e-02	7.544e-01	9.946e-01
ENSG00000025293	92	92	2.271e-01	3.721e+00	2.911e-01	-5.889e-01	9.701e-02	6.596e-01	9.464e-01
ENSG00000025434	77	77	1.895e-01	-2.509e+00	6.974e-01	-9.592e-01	1.117e+00	1.350e-01	8.485e-01
ENSG00000026103	123	123	1.862e-01	-4.296e+00	1.501e+00	6.857e-01	7.000e-01	2.367e-01	9.000e-01
ENSG00000028203	145	145	2.809e-01	1.884e+00	5.543e-01	-4.265e-01	3.610e-01	3.955e-01	9.000e-01
ENSG00000032219	74	74	2.282e-01	2.633e+00	7.224e-01	-9.176e-01	1.150e+00	1.294e-01	8.457e-01
ENSG00000037241	188	188	2.949e-01	-3.649e+00	2.601e-01	1.074e+00	6.226e-01	2.645e-01	9.000e-01
ENSG00000038274	164	164	4.252e-01	-3.357e-01	5.024e-01	-3.688e-01	4.036e-01	3.690e-01	9.000e-01
ENSG00000039523	58	58	1.292e-01	2.903e+00	8.404e-01	-2.974e-01	1.597e-01	5.720e-01	9.183e-01
ENSG00000041357	105	105	5.533e-01	2.100e+00	3.550e-01	9.904e-01	3.935e-01	3.750e-01	9.000e-01
ENSG00000047056	64	64	1.001e-01	-4.060e+00	4.379e-01	-7.494e-01	2.502e-01	4.793e-01	9.000e-01
ENSG00000047315	96	96	2.831e-01	-4.388e+00	8.860e-01	-2.463e-01	-8.093e-02	1.000e+00	1.000e+00
ENSG00000052126	168	168	6.050e-01	4.027e+00	2.545e-01	-5.484e-01	1.725e-01	5.570e-01	9.073e-01
ENSG00000053501	177	177	2.024e-01	2.962e+00	3.728e-01	1.074e+00	1.007e+00	1.559e-01	8.833e-01
ENSG00000054148	980	980	7.438e-01	3.565e+00	2.296e-01	-2.782e-01	3.522e-01	4.013e-01	9.000e-01
ENSG00000054282	245	245	4.209e-01	2.900e+00	2.400e-01	3.194e-01	8.585e-02	6.786e-01	9.464e-01
ENSG00000054654	64	64	4.004e-01	3.084e+00	3.251e-01	1.084e+00	2.823e-01	4.524e-01	9.000e-01
ENSG00000055070	165	165	2.573e-01	-3.453e+00	2.448e-01	-2.361e-01	-3.526e-01	1.000e+00	1.000e+00
ENSG00000055130	135	135	1.851e-01	-3.568e+00	2.692e-01	6.619e-01	1.558e-01	5.767e-01	9.183e-01
ENSG00000057935	55	55	2.034e-01	-1.874e+00	3.538e-01	-1.111e+00	4.465e-01	3.447e-01	9.000e-01
ENSG00000062194	221	221	5.135e-01	3.601e+00	2.214e-01	-3.862e-01	9.090e-02	6.698e-01	9.464e-01
ENSG00000062716	170	170	2.949e-01	7.805e-01	3.936e-01	-3.053e-01	1.053e-01	6.462e-01	9.464e-01
ENSG00000063244	115	115	3.186e-01	-4.664e+00	2.356e-01	-7.679e-01	-4.838e-01	1.000e+00	1.000e+00
ENSG00000064490	145	145	2.088e-01	-2.161e+00	3.689e-01	-4.013e-01	2.150e-01	5.120e-01	9.000e-01
ENSG00000064601	311	311	3.046e-01	3.766e+00	2.079e-01	-7.183e-02	1.012e-02	8.869e-01	1.000e+00
ENSG00000064933	178	178	2.088e-01	-2.727e+00	4.656e-01	3.403e-01	4.208e-01	3.589e-01	9.000e-01
ENSG00000066135	61	61	1.453e-01	4.206e+00	3.820e-01	-4.811e-01	1.327e-01	6.065e-01	9.392e-01
ENSG00000066136	212	212	3.897e-01	3.983e+00	3.868e-01	1.674e-01	-1.231e-01	1.000e+00	1.000e+00
ENSG00000066379	129	129	3.983e-01	1.920e+00	4.115e-01	9.779e-01	8.071e-01	2.039e-01	9.000e-01
ENSG00000067048	60	60	9.042e-02	3.313e+00	3.902e-01	-2.916e+00	-1.770e-02	1.000e+00	1.000e+00
ENSG00000067798	163	163	3.897e-01	1.237e-01	5.926e-01	-1.279e-01	3.518e-01	4.016e-01	9.000e-01
ENSG00000068305	158	158	2.400e-01	4.744e+00	5.401e-01	1.022e-01	2.338e-03	9.455e-01	1.000e+00
ENSG00000071246	73	73	1.593e-01	3.428e+00	4.138e-01	-2.021e+00	1.274e+00	1.104e-01	8.457e-01
ENSG00000072756	88	88	1.206e-01	2.561e+00	2.993e-01	9.196e-01	3.062e-01	4.339e-01	9.000e-01
ENSG00000072864	140	140	1.658e-01	-3.413e+00	3.275e-01	1.360e+00	7.407e-01	2.236e-01	9.000e-01
ENSG00000073803	207	207	2.131e-01	3.409e+00	2.418e-01	6.733e-01	2.380e-01	4.902e-01	9.000e-01
ENSG00000074266	89	89	1.324e-01	-9.728e-01	1.138e+00	-1.344e+00	2.137e+00	3.872e-02	7.107e-01
ENSG00000075234	92	92	1.130e-01	4.180e+00	2.687e-01	-5.318e-01	8.834e-02	6.742e-01	9.464e-01
ENSG00000075292	93	93	3.660e-01	2.844e+00	3.054e-01	-7.203e-01	1.805e-01	5.480e-01	9.049e-01
ENSG00000075407	98	98	1.819e-01	4.177e+00	3.082e-01	3.991e-01	-2.309e-01	1.000e+00	1.000e+00
ENSG00000075420	268	268	4.349e-01	3.567e-02	4.299e-01	-1.361e-01	3.946e-01	3.743e-01	9.000e-01
ENSG00000076248	86	86	1.130e-01	-4.213e+00	6.318e-01	-2.007e+00	2.570e+00	2.339e-02	6.639e-01
ENSG00000077092	320	320	3.423e-01	1.142e+00	9.370e-01	-1.292e-01	3.514e-01	4.018e-01	9.000e-01
ENSG00000077150	124	124	1.841e-01	-2.597e+00	7.194e-01	8.081e-01	1.021e+00	1.529e-01	8.778e-01
ENSG00000077312	153	153	5.102e-01	-2.904e+00	7.919e-01	-8.506e-01	1.418e+00	9.219e-02	8.457e-01
ENSG00000077585	65	65	7.858e-02	3.746e+00	5.931e-01	-1.247e+00	7.944e-01	2.075e-01	9.000e-01
ENSG00000077721	155	155	4.327e-01	1.887e+00	4.132e-01	-4.675e-01	4.864e-01	3.240e-01	9.000e-01
ENSG00000078403	133	133	2.282e-01	3.010e+00	3.264e-01	-7.311e-01	2.819e-01	4.528e-01	9.000e-01
ENSG00000079459	90	90	3.724e-01	1.802e+00	4.242e-01	-1.523e+00	4.477e+00	2.767e-03	1.702e-01
ENSG00000079785	122	122	2.196e-01	4.091e+00	2.692e-01	1.406e+00	4.962e-01	3.191e-01	9.000e-01
ENSG00000080815	95	95	1.335e-01	3.251e+00	3.780e-01	-1.253e-01	1.161e-01	6.299e-01	9.464e-01
ENSG00000080845	218	218	2.939e-01	1.002e+00	4.654e-01	-5.117e-01	1.395e+00	9.483e-02	8.457e-01
ENSG00000080986	83	83	6.889e-02	2.520e+00	4.136e-01	-8.468e-01	1.667e-01	5.637e-01	9.157e-01
ENSG00000081307	92	92	1.647e-01	-2.801e+00	5.822e-01	1.142e+00	1.292e+00	1.080e-01	8.457e-01
ENSG00000082153	123	123	4.962e-01	-3.580e+00	3.009e-01	1.213e+00	6.107e-01	2.691e-01	9.000e-01
ENSG00000082996	225	225	2.691e-01	-3.688e+00	2.315e-01	-7.484e-01	-7.416e-03	1.000e+00	1.000e+00
ENSG00000083312	133	133	3.240e-01	1.275e+00	6.026e-01	1.064e+00	3.608e+00	7.225e-03	3.274e-01
ENSG00000083544	70	70	1.195e-01	-2.719e+00	3.408e-01	5.167e-01	2.464e-01	4.826e-01	9.000e-01
ENSG00000084093	68	68	3.143e-01	9.456e-01	1.240e+00	6.943e-01	4.096e-01	3.654e-01	9.000e-01
ENSG00000084652	55	55	1.324e-01	9.922e-01	6.881e-01	3.326e-01	1.824e-01	5.459e-01	9.049e-01
ENSG00000085274	154	154	1.970e-01	-2.624e+00	2.646e-01	-1.032e+00	4.032e-01	3.692e-01	9.000e-01
ENSG00000085511	54	54	8.719e-02	2.865e+00	3.670e-01	1.401e+00	3.998e-01	3.712e-01	9.000e-01
ENSG00000086200	114	114	1.130e-01	2.755e+00	1.828e+00	-2.158e+00	4.276e+00	3.453e-03	1.858e-01
ENSG00000086666	325	325	3.681e-01	-8.836e-01	1.091e+00	-7.537e-01	1.776e+00	5.951e-02	7.426e-01
ENSG00000087460	103	103	6.803e-01	-7.758e-01	1.466e+00	3.719e-01	4.833e-01	3.255e-01	9.000e-01
ENSG00000088986	291	291	9.128e-01	-3.871e+00	1.916e-01	3.916e-01	1.132e-01	6.343e-01	9.464e-01
ENSG00000089289	147	147	4.284e-01	-3.284e+00	3.258e-01	2.596e-01	-1.898e-02	1.000e+00	1.000e+00
ENSG00000089327	112	112	2.885e-01	3.012e+00	3.595e-01	-1.879e-01	-4.848e-02	1.000e+00	1.000e+00
ENSG00000089351	100	100	1.668e-01	4.072e+00	3.263e-01	-1.801e+00	1.405e+00	9.367e-02	8.457e-01
ENSG00000090006	223	223	6.200e-01	-3.292e+00	6.389e-01	4.835e-01	6.515e-01	2.537e-01	9.000e-01
ENSG00000090316	123	123	1.959e-01	3.213e+00	2.839e-01	-1.218e+00	5.126e-01	3.113e-01	9.000e-01
ENSG00000091409	89	89	8.611e-02	4.014e+00	3.585e-01	1.145e+00	-1.125e-01	1.000e+00	1.000e+00
ENSG00000092108	286	286	3.423e-01	3.297e+00	2.221e-01	1.781e-01	-1.235e-02	1.000e+00	1.000e+00
ENSG00000092531	201	201	2.282e-01	-1.950e+00	2.708e-01	-1.436e+00	1.172e+00	1.258e-01	8.457e-01
ENSG00000092931	132	132	1.959e-01	-8.591e-01	6.680e-01	-6.095e-01	8.135e-01	2.021e-01	9.000e-01
ENSG00000096093	256	256	2.756e-01	-3.255e+00	2.632e-01	-7.015e-01	2.881e-01	4.478e-01	9.000e-01
ENSG00000096384	177	177	9.774e-01	3.870e+00	2.449e-01	7.369e-01	2.296e-02	8.303e-01	1.000e+00
ENSG00000099139	104	104	1.679e-01	4.248e+00	4.925e-01	-1.151e-01	2.184e-02	8.345e-01	1.000e+00
ENSG00000099330	67	67	9.150e-02	-4.537e-01	6.562e-01	8.419e-01	9.357e-01	1.713e-01	9.000e-01
ENSG00000099797	160	160	4.543e-01	-3.435e+00	2.444e-01	4.807e-01	1.490e-01	5.852e-01	9.194e-01
ENSG00000099860	117	117	2.637e-01	3.790e+00	2.935e-01	-1.212e+00	5.075e-01	3.137e-01	9.000e-01
ENSG00000099866	171	171	9.688e-02	-4.187e+00	1.291e+00	1.253e+00	6.035e-01	2.719e-01	9.000e-01
ENSG00000099917	131	131	1.841e-01	-3.894e+00	2.625e-01	4.968e-01	9.865e-02	6.569e-01	9.464e-01
ENSG00000100083	63	63	1.216e-01	3.231e+00	4.262e-01	-2.322e-01	9.176e-02	6.684e-01	9.464e-01
ENSG00000100097	5279	5279	9.774e-01	4.661e+00	1.380e-01	-1.640e-01	-3.310e-01	1.000e+00	1.000e+00
ENSG00000100209	140	140	1.679e-01	2.077e+00	1.237e+00	-2.110e-01	-1.765e-01	1.000e+00	1.000e+00
ENSG00000100225	91	91	2.680e-01	1.771e+00	7.924e-01	4.468e-01	1.787e-01	5.499e-01	9.053e-01
ENSG00000100281	232	232	2.949e-01	1.961e+00	3.493e-01	6.241e-01	4.258e-01	3.561e-01	9.000e-01
ENSG00000100354	50	50	3.455e-01	-2.966e+00	5.276e-01	5.872e-01	2.114e-01	5.155e-01	9.000e-01
ENSG00000100650	72	72	4.704e-01	3.308e+00	3.279e-01	1.736e-01	-4.775e-02	1.000e+00	1.000e+00
ENSG00000100664	108	108	4.833e-01	3.550e+00	2.812e-01	-1.019e+00	4.903e-01	3.221e-01	9.000e-01
ENSG00000100722	92	92	1.410e-01	3.668e+00	2.723e-01	-8.194e-01	2.520e-01	4.777e-01	9.000e-01
ENSG00000100823	255	255	7.169e-01	2.449e+00	4.725e-01	3.426e-01	3.097e-01	4.313e-01	9.000e-01
ENSG00000100883	195	195	3.584e-01	-3.074e+00	2.859e-01	-9.426e-01	5.307e-01	3.029e-01	9.000e-01
ENSG00000100938	100	100	1.830e-01	-5.790e-01	8.484e-01	1.018e-02	2.102e-01	5.168e-01	9.000e-01
ENSG00000100982	134	134	1.841e-01	3.363e+00	2.679e-01	1.152e+00	3.200e-01	4.237e-01	9.000e-01
ENSG00000101199	72	72	1.399e-01	4.043e+00	3.994e-01	-1.812e+00	1.807e+00	5.730e-02	7.426e-01
ENSG00000101294	298	298	5.856e-01	3.750e+00	2.795e-01	-6.021e-01	5.597e-01	2.901e-01	9.000e-01
ENSG00000101310	59	59	9.042e-02	-1.495e+00	7.477e-01	-6.417e-01	3.312e-01	4.157e-01	9.000e-01
ENSG00000101361	71	71	2.357e-01	1.381e+00	4.161e-01	2.472e+00	1.885e+00	5.215e-02	7.426e-01
ENSG00000101608	190	190	8.213e-01	-2.573e+00	2.870e-01	-2.979e-01	1.726e-02	8.526e-01	1.000e+00
ENSG00000101901	120	120	1.518e-01	1.297e+00	8.928e-01	-4.026e-01	3.538e-01	4.003e-01	9.000e-01
ENSG00000101940	271	271	3.122e-01	2.194e+00	6.541e-01	-7.085e-01	7.651e-01	2.161e-01	9.000e-01
ENSG00000102119	116	116	4.919e-01	2.316e+00	3.529e-01	1.358e-01	-6.357e-03	1.000e+00	1.000e+00
ENSG00000102125	80	80	1.163e-01	1.964e+00	3.259e-01	1.436e+00	6.175e-01	2.664e-01	9.000e-01
ENSG00000102225	266	266	3.003e-01	-2.119e+00	3.053e-01	-1.179e+00	1.193e+00	1.224e-01	8.457e-01
ENSG00000102226	176	176	4.209e-01	3.494e+00	2.462e-01	-3.482e-01	2.533e-02	8.219e-01	1.000e+00
ENSG00000102241	186	186	3.692e-01	8.668e-01	6.917e-01	2.749e-02	8.618e-02	6.780e-01	9.464e-01
ENSG00000102316	1445	1445	9.483e-01	4.008e+00	2.069e-01	-8.896e-02	8.485e-02	6.804e-01	9.464e-01
ENSG00000102317	274	274	8.881e-01	2.945e+00	2.278e-01	1.598e+00	1.641e+00	7.002e-02	7.749e-01
ENSG00000102401	377	377	5.565e-01	4.254e+00	3.671e-01	1.034e+00	6.105e-01	2.691e-01	9.000e-01
ENSG00000102409	259	259	4.155e-01	5.153e+00	2.430e-01	-1.323e+00	1.145e+00	1.303e-01	8.457e-01
ENSG00000102531	174	174	3.628e-01	-2.563e+00	8.121e-01	-7.351e-01	9.398e-01	1.704e-01	9.000e-01
ENSG00000102543	121	121	1.485e-01	3.582e+00	3.185e-01	-1.259e+00	7.467e-01	2.217e-01	9.000e-01
ENSG00000102897	92	92	1.109e-01	-2.161e+00	4.142e-01	4.565e-01	3.439e-01	4.069e-01	9.000e-01
ENSG00000103197	65	65	1.712e-01	2.621e+00	4.549e-01	-1.811e-01	2.991e-03	9.384e-01	1.000e+00
ENSG00000103202	818	818	7.460e-01	-3.811e+00	1.845e-01	1.844e-02	2.737e-02	8.150e-01	1.000e+00
ENSG00000103254	191	191	1.959e-01	-1.507e+00	3.009e-01	-1.408e+00	2.255e+00	3.370e-02	7.107e-01
ENSG00000103260	107	107	1.389e-01	-1.437e+00	7.484e-01	-2.528e-01	1.504e-01	5.834e-01	9.183e-01
ENSG00000103495	66	66	3.208e-01	-2.515e+00	1.101e+00	1.750e-01	5.889e-02	7.315e-01	9.825e-01
ENSG00000103496	142	142	1.765e-01	2.331e+00	2.783e-01	-5.934e-01	4.285e-01	3.546e-01	9.000e-01
ENSG00000103549	159	159	2.185e-01	1.805e+00	3.319e-01	3.332e-01	2.807e-01	4.537e-01	9.000e-01
ENSG00000104164	163	163	2.670e-01	4.474e+00	2.734e-01	-1.578e-01	4.220e-02	7.714e-01	1.000e+00
ENSG00000104472	67	67	1.798e-01	2.282e+00	3.757e-01	2.013e+00	1.165e+00	1.268e-01	8.457e-01
ENSG00000104518	74	74	1.001e-01	-9.535e-01	5.409e-01	-7.372e-01	3.069e-01	4.333e-01	9.000e-01
ENSG00000104549	175	175	1.970e-01	3.114e+00	2.475e-01	1.034e+00	5.872e-01	2.785e-01	9.000e-01
ENSG00000104613	216	216	3.132e-01	3.062e+00	2.417e-01	1.290e+00	8.089e-01	2.034e-01	9.000e-01
ENSG00000104765	232	232	6.631e-01	3.161e+00	2.431e-01	7.774e-01	2.041e-01	5.228e-01	9.000e-01
ENSG00000104853	226	226	2.670e-01	-3.532e+00	2.660e-01	7.531e-02	4.236e-03	9.267e-01	1.000e+00
ENSG00000104859	143	143	1.851e-01	2.679e+00	2.719e-01	1.001e+00	3.744e-01	3.868e-01	9.000e-01
ENSG00000104870	1561	1561	8.881e-01	1.623e+00	2.996e-01	-5.711e-02	1.570e-01	5.752e-01	9.183e-01
ENSG00000104904	206	206	9.010e-01	3.299e+00	2.243e-01	-1.521e-01	-1.016e-01	1.000e+00	1.000e+00
ENSG00000104946	136	136	1.722e-01	-3.924e-01	4.882e-01	6.271e-01	1.247e+00	1.143e-01	8.457e-01
ENSG00000104957	157	157	1.819e-01	-1.464e+00	3.895e-01	1.013e+00	2.229e+00	3.475e-02	7.107e-01
ENSG00000104976	173	173	2.067e-01	1.103e+00	1.228e+00	-1.666e-01	1.946e-01	5.327e-01	9.000e-01
ENSG00000104979	206	206	7.115e-01	1.398e+00	3.580e-01	-3.535e-01	3.710e-01	3.890e-01	9.000e-01
ENSG00000105223	1627	1627	7.966e-01	-1.036e+00	8.172e-01	1.887e-01	-2.295e-01	1.000e+00	1.000e+00
ENSG00000105254	329	329	5.640e-01	-3.204e+00	1.954e-01	-1.476e-01	1.700e-02	8.537e-01	1.000e+00
ENSG00000105323	91	91	4.478e-01	-1.943e+00	5.340e-01	4.118e-01	2.157e-01	5.113e-01	9.000e-01
ENSG00000105472	1048	1048	7.277e-01	1.905e+00	4.713e-01	1.252e-01	-6.595e-02	1.000e+00	1.000e+00
ENSG00000105618	170	170	2.723e-01	-2.934e+00	2.574e-01	-4.483e-01	7.947e-02	6.901e-01	9.549e-01
ENSG00000105676	76	76	1.066e-01	1.945e+00	1.134e+00	4.609e-01	1.582e-01	5.738e-01	9.183e-01
ENSG00000105974	2134	2134	2.013e-01	2.047e+00	2.337e+00	-1.036e+00	1.812e+00	5.696e-02	7.426e-01
ENSG00000106245	194	194	3.854e-01	-3.564e+00	2.657e-01	1.338e-02	-5.594e-02	1.000e+00	1.000e+00
ENSG00000106330	329	329	3.143e-01	-2.862e+00	2.848e-01	3.443e-01	2.207e-01	5.065e-01	9.000e-01
ENSG00000106333	2733	2733	8.245e-01	4.595e+00	1.528e-01	2.253e-02	-3.751e-02	1.000e+00	1.000e+00
ENSG00000106484	5589	5589	8.859e-01	-4.777e+00	1.873e-01	2.072e-01	2.085e-01	5.184e-01	9.000e-01
ENSG00000106829	53	53	9.903e-02	1.130e+00	6.506e-01	-2.899e-01	1.381e-01	5.992e-01	9.330e-01
ENSG00000107242	70	70	1.033e-01	-4.002e+00	3.496e-01	8.990e-01	2.377e-01	4.905e-01	9.000e-01
ENSG00000107771	95	95	1.862e-01	2.325e+00	5.881e-01	-4.437e-01	2.914e-01	4.452e-01	9.000e-01
ENSG00000107819	82	82	1.206e-01	-1.229e+00	5.387e-01	-1.938e-02	-3.270e-02	1.000e+00	1.000e+00
ENSG00000107968	79	79	1.098e-01	2.373e+00	4.709e-01	-1.242e+00	1.192e+00	1.226e-01	8.457e-01
ENSG00000108219	412	412	4.909e-01	-2.955e+00	3.306e-01	7.138e-02	4.549e-02	7.629e-01	9.975e-01
ENSG00000108349	94	94	2.078e-01	2.063e+00	3.266e-01	1.523e+00	8.977e-01	1.803e-01	9.000e-01
ENSG00000108424	66	66	5.318e-01	2.747e+00	3.267e-01	9.710e-01	3.059e-01	4.341e-01	9.000e-01
ENSG00000108946	346	346	7.341e-01	-1.330e+00	1.107e+00	-1.550e-01	-2.337e-01	1.000e+00	1.000e+00
ENSG00000108961	145	145	1.830e-01	5.408e+00	7.919e-01	-9.476e-01	8.747e-01	1.859e-01	9.000e-01
ENSG00000108963	121	121	1.421e-01	2.885e+00	4.445e-01	-5.217e-01	6.303e-01	2.616e-01	9.000e-01
ENSG00000108984	119	119	1.938e-01	2.446e+00	4.966e-01	-3.409e-01	-2.642e-02	1.000e+00	1.000e+00
ENSG00000109133	54	54	1.227e-01	3.724e+00	3.886e-01	3.261e-01	-3.683e-01	1.000e+00	1.000e+00
ENSG00000109572	126	126	2.099e-01	2.462e+00	1.634e+00	6.282e-01	7.772e-01	2.125e-01	9.000e-01
ENSG00000110080	331	331	2.906e-01	2.906e+00	2.966e-01	5.424e-01	4.348e-01	3.511e-01	9.000e-01
ENSG00000110422	68	68	1.701e-01	3.817e+00	3.711e-01	-1.210e+00	3.682e-01	3.908e-01	9.000e-01
ENSG00000110492	7831	7831	9.839e-01	-3.500e+00	4.749e-01	6.116e-03	5.232e-01	3.063e-01	9.000e-01
ENSG00000110719	158	158	2.207e-01	8.534e-02	1.144e+00	-2.426e-01	5.632e-01	2.885e-01	9.000e-01
ENSG00000111276	119	119	4.144e-01	2.511e+00	2.917e-01	6.914e-01	-1.327e-01	1.000e+00	1.000e+00
ENSG00000111530	57	57	4.144e-01	3.486e+00	3.389e-01	1.718e+00	6.476e-01	2.551e-01	9.000e-01
ENSG00000111596	158	158	4.187e-01	-3.196e+00	3.645e-01	7.678e-01	4.614e-01	3.368e-01	9.000e-01
ENSG00000111817	176	176	2.756e-01	-2.485e+00	4.696e-01	-9.804e-01	1.580e+00	7.544e-02	7.922e-01
ENSG00000112312	61	61	1.227e-01	3.480e+00	4.286e-01	-7.303e-03	5.875e-03	9.137e-01	1.000e+00
ENSG00000112511	121	121	1.841e-01	9.796e-01	4.706e-01	3.410e-01	1.137e-01	6.335e-01	9.464e-01
ENSG00000112655	83	83	2.766e-01	3.135e+00	3.394e-01	-1.704e+00	7.984e-01	2.063e-01	9.000e-01
ENSG00000112763	136	136	1.841e-01	3.114e+00	3.545e-01	1.981e-01	7.618e-02	6.963e-01	9.565e-01
ENSG00000112992	76	76	1.873e-01	-3.014e+00	8.224e-01	5.569e-02	-2.414e-01	1.000e+00	1.000e+00
ENSG00000112996	131	131	1.927e-01	3.242e+00	2.561e-01	-2.877e-01	-1.769e-01	1.000e+00	1.000e+00
ENSG00000113318	52	52	1.066e-01	3.085e+00	3.590e-01	1.872e+00	9.341e-01	1.717e-01	9.000e-01
ENSG00000114353	104	104	3.929e-01	-1.879e+00	4.833e-01	-1.196e+00	8.134e-01	2.021e-01	9.000e-01
ENSG00000114395	108	108	1.119e-01	1.752e+00	3.974e-01	2.063e-01	7.833e-02	6.922e-01	9.549e-01
ENSG00000114439	84	84	3.563e-01	3.360e+00	3.370e-01	-1.303e+00	5.087e-01	3.131e-01	9.000e-01
ENSG00000114738	65	65	9.903e-02	-3.717e+00	3.349e-01	9.151e-01	2.395e-01	4.888e-01	9.000e-01
ENSG00000114857	70	70	5.102e-01	2.790e+00	8.822e-01	-3.189e-01	3.241e-01	4.208e-01	9.000e-01
ENSG00000114867	122	122	3.262e-01	3.341e+00	7.546e-01	1.888e-01	2.435e-01	4.852e-01	9.000e-01
ENSG00000115271	51	51	6.459e-02	-4.287e+00	4.580e-01	1.325e+00	4.034e-01	3.691e-01	9.000e-01
ENSG00000115282	74	74	1.087e-01	3.642e+00	3.313e-01	-1.042e+00	3.104e-01	4.308e-01	9.000e-01
ENSG00000115306	262	262	8.224e-01	3.266e+00	2.291e-01	7.042e-01	8.124e-02	6.869e-01	9.534e-01
ENSG00000115317	91	91	2.217e-01	-4.044e+00	3.809e-01	5.196e-01	1.403e-01	5.963e-01	9.317e-01
ENSG00000115350	381	381	3.628e-01	3.180e+00	2.290e-01	-6.968e-01	1.096e-01	6.397e-01	9.464e-01
ENSG00000115541	97	97	6.846e-01	3.102e+00	3.127e-01	7.715e-01	3.093e-01	4.316e-01	9.000e-01
ENSG00000115685	108	108	2.573e-01	-1.662e+00	4.466e-01	-8.343e-01	5.015e-01	3.166e-01	9.000e-01
ENSG00000116016	129	129	1.367e-01	1.749e+00	1.709e+00	-2.588e-01	-1.101e-01	1.000e+00	1.000e+00
ENSG00000116132	730	730	7.406e-01	6.567e-01	8.012e-01	1.217e-01	-2.340e-01	1.000e+00	1.000e+00
ENSG00000116171	131	131	4.166e-01	-3.213e-01	9.016e-01	-1.001e+00	2.049e+00	4.292e-02	7.107e-01
ENSG00000116337	58	58	1.023e-01	2.054e+00	1.227e+00	-1.742e-01	-2.070e-01	1.000e+00	1.000e+00
ENSG00000116731	58	58	1.485e-01	1.067e-01	6.942e-01	6.146e-03	-5.846e-02	1.000e+00	1.000e+00
ENSG00000116754	109	109	7.557e-01	1.102e-01	5.365e-01	-4.107e-01	4.866e-01	3.239e-01	9.000e-01
ENSG00000116977	63	63	1.206e-01	3.003e+00	3.803e-01	-1.124e+00	3.655e-01	3.925e-01	9.000e-01
ENSG00000117054	152	152	3.455e-01	-6.600e-01	4.135e-01	3.946e-01	3.281e-02	7.978e-01	1.000e+00
ENSG00000117262	85	85	1.055e-01	3.118e+00	3.043e-01	8.945e-01	1.976e-01	5.296e-01	9.000e-01
ENSG00000117625	65	65	1.712e-01	2.638e+00	4.986e-01	-1.056e+00	1.370e+00	9.783e-02	8.457e-01
ENSG00000117859	152	152	2.659e-01	5.824e+00	3.218e-01	-3.070e-01	2.077e-01	5.193e-01	9.000e-01
ENSG00000118292	538	538	3.907e-01	-4.334e+00	1.611e-01	4.938e-01	2.251e-01	5.023e-01	9.000e-01
ENSG00000118707	91	91	1.152e-01	1.180e+00	8.389e-01	2.182e-01	7.744e-03	9.010e-01	1.000e+00
ENSG00000119318	167	167	3.832e-01	1.218e+00	5.544e-01	5.780e-01	1.168e+00	1.265e-01	8.457e-01
ENSG00000119335	56	56	5.780e-01	-2.136e+00	8.575e-01	1.541e+00	2.205e+00	3.574e-02	7.107e-01
ENSG00000119383	80	80	1.895e-01	3.752e+00	7.464e-01	-3.688e-01	2.645e-01	4.670e-01	9.000e-01
ENSG00000119673	286	286	2.820e-01	3.093e+00	5.617e-01	-2.106e-01	-8.882e-02	1.000e+00	1.000e+00
ENSG00000119723	100	100	1.141e-01	-4.522e+00	3.598e-01	1.715e+00	1.226e+00	1.173e-01	8.457e-01
ENSG00000119917	92	92	1.356e-01	-2.204e+00	5.934e-01	7.561e-01	2.760e-01	4.575e-01	9.000e-01
ENSG00000120437	57	57	1.249e-01	1.373e+00	3.314e-01	1.096e+00	1.193e+00	1.224e-01	8.457e-01
ENSG00000120709	83	83	1.776e-01	-3.795e+00	3.676e-01	-2.631e-01	1.653e-02	8.557e-01	1.000e+00
ENSG00000120833	216	216	3.294e-01	-1.549e+00	3.361e-01	-4.815e-01	1.084e+00	1.409e-01	8.601e-01
ENSG00000120896	507	507	5.802e-01	-2.145e+00	1.029e+00	9.102e-01	2.725e+00	1.957e-02	6.280e-01
ENSG00000121211	57	57	8.396e-02	2.131e+00	3.341e-01	1.214e+00	4.021e-01	3.698e-01	9.000e-01
ENSG00000122257	86	86	2.616e-01	2.719e+00	3.651e-01	7.255e-02	7.637e-03	9.016e-01	1.000e+00
ENSG00000122378	507	507	4.316e-01	2.387e+00	3.773e-01	-4.404e-01	4.366e-01	3.501e-01	9.000e-01
ENSG00000122390	100	100	1.335e-01	-1.257e+00	6.832e-01	7.391e-01	8.946e-01	1.810e-01	9.000e-01
ENSG00000122565	72	72	6.598e-01	3.593e+00	3.552e-01	-1.009e+00	2.553e-01	4.748e-01	9.000e-01
ENSG00000122644	342	342	1.550e-01	-9.667e-01	1.013e+00	-1.299e+00	3.468e+00	8.443e-03	3.635e-01
ENSG00000122729	168	168	2.304e-01	3.239e+00	2.727e-01	-5.346e-02	-3.164e-03	1.000e+00	1.000e+00
ENSG00000122786	3129	3129	9.397e-01	8.851e-01	8.042e-01	-1.658e-01	2.566e+00	2.349e-02	6.639e-01
ENSG00000123154	69	69	8.827e-02	-2.178e+00	6.173e-01	-4.514e-01	9.481e-02	6.632e-01	9.464e-01
ENSG00000123427	55	55	1.066e-01	-4.330e+00	4.160e-01	6.779e-01	3.410e-01	4.089e-01	9.000e-01
ENSG00000124104	103	103	1.270e-01	-7.663e-01	3.573e-01	-1.084e+00	2.240e+00	3.428e-02	7.107e-01
ENSG00000124193	59	59	1.851e-01	2.174e+00	5.209e-01	-9.663e-01	4.349e-01	3.510e-01	9.000e-01
ENSG00000124357	190	190	2.142e-01	-1.944e+00	2.771e-01	-5.750e-01	5.214e-01	3.072e-01	9.000e-01
ENSG00000124440	192	192	3.918e-01	-1.801e+00	8.980e-01	-3.970e-01	4.198e-01	3.595e-01	9.000e-01
ENSG00000124688	75	75	9.903e-02	-3.248e+00	3.025e-01	6.280e-01	1.527e-01	5.806e-01	9.183e-01
ENSG00000124831	62	62	2.831e-01	2.888e-01	1.368e+00	-1.237e+00	1.235e+00	1.160e-01	8.457e-01
ENSG00000125534	605	605	9.785e-01	3.742e+00	1.771e-01	-7.159e-01	4.511e-01	3.422e-01	9.000e-01
ENSG00000125652	307	307	6.114e-01	2.084e+00	5.196e-01	7.804e-02	4.527e-02	7.635e-01	9.975e-01
ENSG00000125779	122	122	1.410e-01	1.965e+00	1.102e+00	-7.758e-01	1.016e+00	1.540e-01	8.778e-01
ENSG00000125826	106	106	2.896e-01	4.186e+00	3.668e-01	-9.212e-01	2.260e-01	5.014e-01	9.000e-01
ENSG00000125877	323	323	3.219e-01	-3.461e+00	2.146e-01	-1.220e+00	7.249e-01	2.286e-01	9.000e-01
ENSG00000125962	67	67	9.257e-02	-3.395e-01	7.395e-01	3.142e-01	2.347e-01	4.933e-01	9.000e-01
ENSG00000125968	227	227	3.606e-01	3.458e+00	2.705e-01	-4.425e-01	8.767e-02	6.754e-01	9.464e-01
ENSG00000125970	141	141	6.695e-01	-9.320e-01	4.255e-01	-4.680e-01	2.040e-01	5.230e-01	9.000e-01
ENSG00000126088	465	465	5.016e-01	3.996e+00	7.071e-01	7.057e-01	4.039e-01	3.688e-01	9.000e-01
ENSG00000126091	164	164	1.830e-01	3.100e+00	2.498e-01	9.630e-01	3.678e-01	3.911e-01	9.000e-01
ENSG00000126247	157	157	2.842e-01	3.779e+00	3.069e-01	3.431e-01	3.428e-02	7.934e-01	1.000e+00
ENSG00000126803	128	128	1.055e-01	1.795e+00	4.214e-01	1.670e-01	5.662e-02	7.365e-01	9.862e-01
ENSG00000127125	265	265	3.046e-01	4.648e+00	2.086e-01	-3.596e-01	1.106e-01	6.382e-01	9.464e-01
ENSG00000128245	348	348	3.595e-01	3.604e+00	2.306e-01	1.507e-02	-7.324e-03	1.000e+00	1.000e+00
ENSG00000128563	127	127	1.582e-01	-1.827e+00	5.376e-01	-1.270e+00	2.208e+00	3.561e-02	7.107e-01
ENSG00000128923	127	127	2.885e-01	4.098e+00	2.769e-01	-9.899e-01	3.969e-01	3.730e-01	9.000e-01
ENSG00000128951	123	123	6.523e-01	3.151e+00	7.957e-01	-8.880e-02	-4.197e-01	1.000e+00	1.000e+00
ENSG00000129009	3915	3915	8.224e-01	-2.626e-01	6.718e-01	3.786e-01	8.826e+00	2.652e-05	4.567e-03
ENSG00000129038	162	162	1.970e-01	4.721e-01	1.086e+00	-4.027e-01	4.635e-01	3.356e-01	9.000e-01
ENSG00000129116	111	111	3.089e-01	2.323e+00	4.780e-01	-1.046e+00	7.958e-01	2.071e-01	9.000e-01
ENSG00000129353	279	279	3.746e-01	2.083e+00	1.232e+00	-7.341e-01	1.618e+00	7.200e-02	7.749e-01
ENSG00000129657	106	106	1.442e-01	2.912e+00	2.873e-01	-2.937e-01	1.232e-01	6.197e-01	9.426e-01
ENSG00000129691	62	62	1.087e-01	2.970e+00	5.996e-01	-5.211e-01	8.081e-02	6.877e-01	9.534e-01
ENSG00000130299	60	60	8.934e-02	-2.457e+00	4.131e-01	7.029e-02	-1.557e-01	1.000e+00	1.000e+00
ENSG00000130304	53	53	1.109e-01	2.364e+00	3.894e-01	1.315e+00	4.669e-01	3.339e-01	9.000e-01
ENSG00000130312	101	101	2.863e-01	3.311e+00	3.367e-01	-6.348e-01	4.793e-02	7.569e-01	9.946e-01
ENSG00000130340	245	245	3.079e-01	3.222e+00	2.075e-01	-2.156e-01	9.255e-02	6.670e-01	9.464e-01
ENSG00000130429	114	114	3.854e-01	-2.642e+00	3.048e-01	1.341e+00	1.078e+00	1.420e-01	8.601e-01
ENSG00000130511	156	156	2.088e-01	9.869e-01	5.444e-01	-1.981e-01	7.229e-02	7.038e-01	9.647e-01
ENSG00000130529	66	66	1.130e-01	3.119e-01	5.708e-01	-1.255e+00	2.105e+00	4.016e-02	7.107e-01
ENSG00000130985	78	78	3.251e-01	-1.925e+00	4.656e-01	-1.219e-01	-7.585e-02	1.000e+00	1.000e+00
ENSG00000131016	1736	1736	8.924e-01	2.843e+00	1.096e+00	-1.355e+00	3.071e+01	4.610e-15	3.969e-12
ENSG00000131477	2422	2422	5.856e-01	-2.531e+00	1.329e+00	-4.001e-01	1.041e-01	6.482e-01	9.464e-01
ENSG00000131759	162	162	3.089e-01	-1.071e+00	3.899e-01	-1.040e+00	1.689e+00	6.607e-02	7.688e-01
ENSG00000131771	102	102	9.365e-02	2.856e+00	1.036e+00	-1.032e+00	1.843e+00	5.486e-02	7.426e-01
ENSG00000131828	135	135	2.110e-01	3.239e+00	2.395e-01	7.236e-01	3.094e-01	4.315e-01	9.000e-01
ENSG00000132153	102	102	2.078e-01	2.270e+00	8.260e-01	-1.280e-01	4.854e-01	3.245e-01	9.000e-01
ENSG00000132341	67	67	7.686e-01	2.267e+00	3.881e-01	1.383e+00	4.261e-01	3.559e-01	9.000e-01
ENSG00000132507	138	138	7.686e-01	2.344e+00	2.753e-01	1.294e+00	7.818e-01	2.111e-01	9.000e-01
ENSG00000132640	66	66	1.163e-01	-2.060e+00	9.203e-01	6.072e-01	4.336e-01	3.517e-01	9.000e-01
ENSG00000133678	179	179	1.905e-01	3.076e+00	2.940e-01	1.425e-01	2.790e-02	8.133e-01	1.000e+00
ENSG00000133943	95	95	1.206e-01	-1.802e+00	4.991e-01	-5.397e-01	2.334e-01	4.945e-01	9.000e-01
ENSG00000134201	349	349	3.240e-01	-2.879e+00	4.715e-01	5.545e-02	-7.771e-02	1.000e+00	1.000e+00
ENSG00000134265	117	117	1.636e-01	1.885e+00	4.130e-01	7.407e-02	1.527e-02	8.613e-01	1.000e+00
ENSG00000134330	320	320	4.370e-01	-2.850e+00	3.475e-01	-3.750e-01	2.073e-01	5.196e-01	9.000e-01
ENSG00000134369	63	63	2.164e-01	2.934e+00	5.016e-01	-5.630e-01	1.202e-01	6.239e-01	9.464e-01
ENSG00000134574	66	66	8.396e-02	-3.816e+00	2.498e-01	-1.895e+00	1.365e-01	6.013e-01	9.339e-01
ENSG00000134758	95	95	1.841e-01	-1.073e+00	5.452e-01	-5.187e-01	5.426e-01	2.975e-01	9.000e-01
ENSG00000134824	322	322	3.348e-01	-1.775e-01	5.794e-01	5.008e-01	1.488e+00	8.449e-02	8.457e-01
ENSG00000134897	50	50	1.184e-01	8.665e-02	1.059e+00	6.745e-01	2.860e-01	4.494e-01	9.000e-01
ENSG00000134982	127	127	2.164e-01	8.572e-01	8.832e-01	-3.493e-01	2.045e-01	5.225e-01	9.000e-01
ENSG00000135040	51	51	9.795e-02	4.229e+00	4.881e-01	-3.571e+00	4.995e+00	1.575e-03	1.285e-01
ENSG00000135164	85	85	2.078e-01	1.594e+00	5.268e-01	3.902e-01	6.853e-02	7.112e-01	9.659e-01
ENSG00000135218	233	233	9.903e-02	2.301e+00	3.844e-01	1.231e+00	7.351e-01	2.253e-01	9.000e-01
ENSG00000135318	185	185	1.851e-01	-2.133e+00	4.327e-01	-1.358e-02	-9.758e-03	1.000e+00	1.000e+00
ENSG00000135387	68	68	4.101e-01	-1.403e+00	5.027e-01	-8.581e-01	2.713e-01	4.613e-01	9.000e-01
ENSG00000135441	219	219	5.705e-01	3.984e+00	2.429e-01	-9.408e-01	4.905e-01	3.220e-01	9.000e-01
ENSG00000135679	52	52	1.432e-01	3.650e+00	3.564e-01	-8.506e-01	1.895e-01	5.381e-01	9.001e-01
ENSG00000135829	54	54	2.788e-01	2.757e+00	3.867e-01	1.124e+00	3.295e-01	4.169e-01	9.000e-01
ENSG00000135930	316	316	4.607e-01	2.779e+00	3.188e-01	-1.310e-01	-1.150e-01	1.000e+00	1.000e+00
ENSG00000136108	59	59	1.249e-01	2.266e+00	4.092e-01	1.647e+00	6.508e-01	2.539e-01	9.000e-01
ENSG00000136280	77	77	1.335e-01	3.721e+00	3.462e-01	-1.789e+00	1.150e+00	1.293e-01	8.457e-01
ENSG00000136560	78	78	1.572e-01	-2.692e+00	3.426e-01	-1.530e+00	4.023e-02	7.767e-01	1.000e+00
ENSG00000136603	94	94	1.055e-01	1.839e+00	4.832e-01	-2.981e-01	2.413e-02	8.261e-01	1.000e+00
ENSG00000136631	146	146	1.916e-01	-3.378e+00	2.478e-01	-7.553e-01	2.403e-01	4.881e-01	9.000e-01
ENSG00000136718	184	184	2.034e-01	-2.657e+00	2.533e-01	-1.240e+00	7.787e-01	2.121e-01	9.000e-01
ENSG00000136854	105	105	1.378e-01	3.989e+00	3.937e-01	-1.921e+00	1.563e+00	7.706e-02	7.994e-01
ENSG00000136877	146	146	1.851e-01	3.481e+00	3.497e-01	1.644e-01	-2.262e-02	1.000e+00	1.000e+00
ENSG00000137070	560	560	5.468e-01	-5.577e-01	1.122e+00	-4.705e-01	2.093e+00	4.078e-02	7.107e-01
ENSG00000137216	55	55	8.504e-02	-2.269e+00	5.057e-01	-7.303e-01	2.147e-01	5.123e-01	9.000e-01
ENSG00000137573	142	142	2.067e-01	9.723e-01	1.396e+00	-9.717e-01	8.012e-01	2.056e-01	9.000e-01
ENSG00000137720	111	111	1.163e-01	-1.387e+00	7.638e-01	3.556e-01	1.721e-02	8.528e-01	1.000e+00
ENSG00000137880	76	76	1.130e-01	3.617e+00	3.472e-01	-6.175e-01	1.721e-01	5.574e-01	9.073e-01
ENSG00000138085	571	571	7.309e-01	-1.059e+00	4.055e-01	-7.528e-01	3.990e+00	4.727e-03	2.394e-01
ENSG00000138190	56	56	6.997e-02	-1.550e+00	1.531e+00	-7.074e-01	3.420e-01	4.082e-01	9.000e-01
ENSG00000138398	122	122	6.329e-01	1.331e+00	7.832e-01	-5.512e-01	5.183e-01	3.086e-01	9.000e-01
ENSG00000138639	110	110	3.897e-01	-1.484e-01	4.999e-01	-3.046e-01	1.054e-01	6.462e-01	9.464e-01
ENSG00000138722	68	68	4.521e-02	2.183e+00	4.659e-01	9.722e-01	4.365e-01	3.501e-01	9.000e-01
ENSG00000138764	132	132	2.626e-01	8.162e-02	8.259e-01	-1.128e+00	2.623e+00	2.200e-02	6.639e-01
ENSG00000138835	240	240	2.271e-01	-3.692e+00	2.471e-01	7.121e-01	2.316e-01	4.962e-01	9.000e-01
ENSG00000139546	141	141	1.604e-01	2.011e+00	4.832e-01	-1.401e-02	1.540e-01	5.789e-01	9.183e-01
ENSG00000139579	221	221	2.217e-01	-3.358e+00	2.555e-01	-1.303e+00	1.151e+00	1.293e-01	8.457e-01
ENSG00000139644	184	184	8.590e-01	3.725e+00	2.415e-01	-2.909e-01	1.198e-02	8.770e-01	1.000e+00
ENSG00000139842	168	168	2.304e-01	-2.342e+00	2.997e-01	8.548e-02	-1.367e-01	1.000e+00	1.000e+00
ENSG00000139977	63	63	1.076e-01	3.159e+00	3.906e-01	-1.312e+00	4.030e-01	3.693e-01	9.000e-01
ENSG00000140285	1535	1535	7.051e-01	3.202e+00	4.095e-01	1.276e-01	-2.668e-01	1.000e+00	1.000e+00
ENSG00000140416	870	870	4.220e-01	1.258e+00	2.911e+00	-8.602e-01	1.697e+00	6.542e-02	7.688e-01
ENSG00000140931	805	805	6.179e-01	-4.009e+00	2.119e-01	1.660e-01	-1.129e-01	1.000e+00	1.000e+00
ENSG00000141127	120	120	1.690e-01	-1.510e+00	6.954e-01	7.033e-01	6.555e-01	2.522e-01	9.000e-01
ENSG00000141526	61	61	7.104e-02	-1.259e+00	3.706e-01	-2.458e+00	1.222e+00	1.180e-01	8.457e-01
ENSG00000141562	67	67	2.314e-01	-1.189e-01	4.993e-01	-3.157e+00	3.240e+00	1.091e-02	4.473e-01
ENSG00000141736	61	61	1.712e-01	-4.459e+00	3.634e-01	1.542e+00	6.949e-01	2.384e-01	9.000e-01
ENSG00000141905	253	253	4.876e-01	2.392e+00	2.709e-01	4.004e-01	1.566e-01	5.758e-01	9.183e-01
ENSG00000141933	292	292	3.692e-01	-6.099e-01	5.277e-01	-6.772e-01	3.023e+00	1.394e-02	4.911e-01
ENSG00000142227	767	767	7.955e-01	4.915e+00	1.509e-01	-4.088e-01	2.333e-01	4.946e-01	9.000e-01
ENSG00000142230	156	156	3.294e-01	3.709e+00	2.690e-01	1.307e-01	-9.996e-02	1.000e+00	1.000e+00
ENSG00000142552	255	255	4.069e-01	3.357e+00	2.541e-01	1.976e-01	3.111e-02	8.030e-01	1.000e+00
ENSG00000143013	180	180	3.391e-01	4.723e+00	2.534e-01	9.530e-01	-1.799e-01	1.000e+00	1.000e+00
ENSG00000143153	599	599	4.209e-01	-3.734e+00	6.564e-01	-5.591e-02	2.226e-01	5.047e-01	9.000e-01
ENSG00000143164	121	121	1.690e-01	3.911e+00	2.748e-01	-4.782e-01	8.492e-02	6.803e-01	9.464e-01
ENSG00000143337	197	197	3.186e-01	3.260e+00	1.430e+00	-6.266e-01	1.304e+00	1.063e-01	8.457e-01
ENSG00000143344	153	153	3.122e-01	-2.684e+00	3.439e-01	-3.186e-03	6.456e-02	7.194e-01	9.708e-01
ENSG00000143569	109	109	2.476e-01	3.269e-01	3.845e-01	1.398e+00	1.131e+00	1.326e-01	8.457e-01
ENSG00000143740	115	115	1.367e-01	-3.147e+00	3.952e-01	1.100e-01	3.865e-02	7.810e-01	1.000e+00
ENSG00000144152	127	127	1.636e-01	9.412e-01	1.189e+00	-7.522e-01	1.037e+00	1.498e-01	8.681e-01
ENSG00000144306	85	85	1.098e-01	3.829e+00	3.297e-01	-1.131e+00	4.955e-01	3.195e-01	9.000e-01
ENSG00000144524	136	136	1.658e-01	-7.607e-01	7.452e-01	6.618e-01	1.141e+00	1.309e-01	8.457e-01
ENSG00000144535	75	75	9.688e-02	2.227e+00	3.045e-01	1.345e+00	4.390e-01	3.487e-01	9.000e-01
ENSG00000144659	65	65	1.496e-01	3.488e+00	3.235e-01	1.389e+00	4.774e-01	3.285e-01	9.000e-01
ENSG00000145050	328	328	4.607e-01	3.975e+00	1.944e-01	7.896e-01	-3.484e-01	1.000e+00	1.000e+00
ENSG00000145354	89	89	2.174e-01	4.133e+00	3.197e-01	-9.134e-01	2.920e-01	4.448e-01	9.000e-01
ENSG00000145730	76	76	2.099e-01	-2.230e-01	7.831e-01	-7.605e-02	-2.086e-01	1.000e+00	1.000e+00
ENSG00000145781	232	232	2.788e-01	4.193e+00	2.128e-01	-4.746e-01	1.931e-01	5.343e-01	9.000e-01
ENSG00000145907	102	102	3.778e-01	3.223e+00	2.644e-01	-6.201e-01	2.315e-01	4.962e-01	9.000e-01
ENSG00000145982	108	108	1.270e-01	-2.064e+00	3.310e-01	-6.659e-01	3.985e-02	7.777e-01	1.000e+00
ENSG00000146223	226	226	4.112e-01	-3.412e+00	2.429e-01	-1.246e+00	1.049e+00	1.475e-01	8.681e-01
ENSG00000146278	215	215	7.513e-01	3.751e+00	2.338e-01	3.118e-01	-1.650e-01	1.000e+00	1.000e+00
ENSG00000146457	123	123	3.122e-01	-1.468e+00	6.231e-01	4.674e-01	4.496e-01	3.430e-01	9.000e-01
ENSG00000146592	485	485	4.586e-01	3.103e-01	7.518e-01	2.182e-01	4.978e-01	3.184e-01	9.000e-01
ENSG00000147050	68	68	1.442e-01	1.949e-01	7.665e-01	5.344e-01	2.494e-01	4.800e-01	9.000e-01
ENSG00000147454	109	109	1.916e-01	4.113e+00	3.226e-01	-7.547e-01	3.185e-01	4.248e-01	9.000e-01
ENSG00000147475	69	69	1.399e-01	4.964e+00	3.256e-01	-3.875e-01	-1.551e-02	1.000e+00	1.000e+00
ENSG00000147649	133	133	6.459e-01	2.609e+00	3.521e-01	-7.128e-01	2.952e-01	4.422e-01	9.000e-01
ENSG00000147654	84	84	1.690e-01	-1.377e-02	9.138e-01	4.772e-01	1.529e-01	5.802e-01	9.183e-01
ENSG00000147852	128	128	2.207e-01	1.779e+00	5.701e-01	-5.892e-01	1.134e+00	1.320e-01	8.457e-01
ENSG00000148053	974	974	7.610e-01	-1.042e+00	5.501e-01	2.369e-02	4.227e-01	3.579e-01	9.000e-01
ENSG00000148180	1879	1879	7.890e-01	-6.254e-02	1.004e+00	8.311e-02	6.176e-01	2.664e-01	9.000e-01
ENSG00000148308	66	66	1.895e-01	1.838e+00	3.710e-01	1.674e+00	7.043e-01	2.353e-01	9.000e-01
ENSG00000148737	357	357	4.952e-01	3.449e+00	2.426e-01	3.538e-01	7.671e-03	9.014e-01	1.000e+00
ENSG00000148926	127	127	1.475e-01	1.991e+00	5.395e-01	-1.397e+00	1.875e+00	5.283e-02	7.426e-01
ENSG00000148985	98	98	1.206e-01	5.822e-01	8.734e-01	1.517e-01	2.218e-01	5.054e-01	9.000e-01
ENSG00000149131	958	958	6.006e-01	3.107e-01	7.397e-01	-2.011e-01	7.049e-01	2.351e-01	9.000e-01
ENSG00000149554	69	69	8.827e-02	1.573e+00	8.830e-01	-1.073e+00	9.100e-01	1.773e-01	9.000e-01
ENSG00000149761	133	133	1.442e-01	4.286e+00	3.956e-01	-6.941e-01	3.064e-01	4.338e-01	9.000e-01
ENSG00000149925	157	157	7.750e-01	-4.202e+00	2.760e-01	9.365e-01	5.180e-01	3.088e-01	9.000e-01
ENSG00000149932	367	367	4.403e-01	3.825e+00	3.678e-01	-4.335e-01	3.799e-01	3.834e-01	9.000e-01
ENSG00000150347	347	347	5.285e-01	1.096e+00	8.078e-01	-2.118e-01	-1.970e-01	1.000e+00	1.000e+00
ENSG00000150636	151	151	1.152e-01	-5.594e-02	7.898e-01	-7.438e-01	8.834e-01	1.838e-01	9.000e-01
ENSG00000150768	67	67	1.098e-01	4.174e+00	7.436e-01	2.105e+00	7.772e-01	2.125e-01	9.000e-01
ENSG00000151135	233	233	4.284e-01	4.323e+00	2.315e-01	4.459e-01	-1.862e-01	1.000e+00	1.000e+00
ENSG00000151292	87	87	1.636e-01	2.071e+00	4.016e-01	1.660e-01	9.449e-03	8.907e-01	1.000e+00
ENSG00000151689	119	119	2.013e-01	3.562e+00	2.848e-01	-6.400e-01	2.106e-01	5.163e-01	9.000e-01
ENSG00000152082	242	242	5.694e-01	-3.487e+00	2.355e-01	9.334e-01	4.926e-01	3.209e-01	9.000e-01
ENSG00000152217	57	57	2.142e-01	6.790e-01	4.965e-01	-3.706e-01	1.232e-01	6.196e-01	9.426e-01
ENSG00000152492	146	146	2.228e-01	2.360e+00	1.029e+00	6.057e-01	4.010e-01	3.705e-01	9.000e-01
ENSG00000152556	149	149	1.787e-01	-3.451e+00	2.548e-01	3.872e-01	5.399e-02	7.425e-01	9.880e-01
ENSG00000152689	50	50	6.136e-02	1.513e+00	4.675e-01	1.746e+00	5.765e-01	2.829e-01	9.000e-01
ENSG00000153113	239	239	3.402e-01	-4.003e-02	1.318e+00	7.698e-01	1.965e+00	4.742e-02	7.423e-01
ENSG00000153201	52	52	2.034e-01	2.854e+00	3.209e-01	1.435e+00	-7.993e-02	1.000e+00	1.000e+00
ENSG00000154134	132	132	1.561e-01	-2.601e+00	3.655e-01	-3.660e-01	2.030e-01	5.240e-01	9.000e-01
ENSG00000154305	139	139	2.530e-01	1.093e+00	1.074e+00	-1.152e-01	2.991e-03	9.384e-01	1.000e+00
ENSG00000154727	81	81	1.905e-01	-3.078e-01	7.785e-01	2.480e-04	1.392e-01	5.977e-01	9.323e-01
ENSG00000155363	76	76	1.518e-01	-1.296e+00	4.529e-01	-2.076e-01	2.000e-01	5.271e-01	9.000e-01
ENSG00000155542	66	66	7.427e-02	1.291e+00	6.578e-01	-4.886e-02	-3.718e-02	1.000e+00	1.000e+00
ENSG00000156110	89	89	1.981e-01	8.091e-01	9.898e-01	-5.530e-03	-3.981e-02	1.000e+00	1.000e+00
ENSG00000156170	61	61	7.104e-02	-3.050e+00	3.352e-01	-6.893e-01	1.277e-01	6.133e-01	9.410e-01
ENSG00000156273	66	66	1.496e-01	2.829e+00	3.907e-01	1.079e-01	4.982e-02	7.523e-01	9.946e-01
ENSG00000156515	132	132	2.379e-01	3.062e+00	3.314e-01	-5.225e-01	1.507e-01	5.830e-01	9.183e-01
ENSG00000156650	123	123	4.047e-01	9.165e-01	7.623e-01	3.887e-02	-2.557e-01	1.000e+00	1.000e+00
ENSG00000156735	84	84	1.335e-01	-2.546e+00	3.319e-01	-5.703e-01	1.281e-01	6.127e-01	9.410e-01
ENSG00000156958	109	109	1.529e-01	2.196e+00	3.962e-01	-1.570e+00	4.565e+00	2.513e-03	1.665e-01
ENSG00000156976	302	302	8.773e-01	3.626e+00	1.906e-01	-8.613e-02	6.909e-02	7.101e-01	9.659e-01
ENSG00000157110	504	504	5.274e-01	3.888e+00	1.433e+00	-3.970e-02	-3.517e-01	1.000e+00	1.000e+00
ENSG00000157450	61	61	1.130e-01	3.781e+00	4.355e-01	-9.318e-01	4.042e-01	3.686e-01	9.000e-01
ENSG00000158092	119	119	2.454e-01	3.052e+00	6.854e-01	-7.793e-01	1.197e+00	1.218e-01	8.457e-01
ENSG00000158234	89	89	1.518e-01	-3.012e+00	6.852e-01	1.150e+00	1.984e+00	4.635e-02	7.390e-01
ENSG00000158552	131	131	1.453e-01	2.142e+00	3.400e-01	-4.598e-01	1.997e-01	5.274e-01	9.000e-01
ENSG00000160050	287	287	2.896e-01	1.050e+00	6.855e-01	-2.248e-01	3.026e-01	4.366e-01	9.000e-01
ENSG00000160194	296	296	2.906e-01	-4.156e+00	4.874e-01	7.844e-02	-1.677e-01	1.000e+00	1.000e+00
ENSG00000160753	197	197	2.659e-01	2.268e-01	8.380e-01	-3.285e-01	7.304e-01	2.268e-01	9.000e-01
ENSG00000160972	75	75	8.719e-02	-3.348e+00	3.595e-01	-7.784e-01	1.273e-01	6.138e-01	9.410e-01
ENSG00000161011	383	383	5.393e-01	-2.022e+00	3.584e-01	-1.091e+00	1.822e+00	5.626e-02	7.426e-01
ENSG00000161920	94	94	1.270e-01	4.483e+00	3.166e-01	-1.318e+00	7.780e-01	2.122e-01	9.000e-01
ENSG00000162222	168	168	1.862e-01	-1.947e+00	3.663e-01	-7.211e-01	6.439e-01	2.565e-01	9.000e-01
ENSG00000162300	133	133	1.582e-01	2.073e+00	4.361e-01	1.226e-03	-4.258e-02	1.000e+00	1.000e+00
ENSG00000162599	274	274	7.944e-01	-3.401e+00	3.414e-01	1.376e-01	7.069e-02	7.069e-01	9.647e-01
ENSG00000162607	54	54	2.616e-01	-3.617e+00	4.138e-01	9.787e-01	2.780e-01	4.559e-01	9.000e-01
ENSG00000162616	263	263	3.703e-01	-2.480e+00	4.837e-01	1.307e+00	3.114e+00	1.257e-02	4.706e-01
ENSG00000162869	125	125	1.604e-01	2.907e+00	2.853e-01	1.338e+00	5.762e-01	2.831e-01	9.000e-01
ENSG00000162928	128	128	1.647e-01	-2.201e+00	3.103e-01	3.738e-01	-9.236e-02	1.000e+00	1.000e+00
ENSG00000162972	75	75	9.473e-02	3.255e+00	4.100e-01	-2.168e-01	-8.197e-02	1.000e+00	1.000e+00
ENSG00000163104	53	53	1.744e-01	3.240e+00	3.764e-01	9.780e-01	2.694e-01	4.630e-01	9.000e-01
ENSG00000163389	75	75	1.119e-01	4.238e+00	3.545e-01	-1.930e-01	1.104e-01	6.384e-01	9.464e-01
ENSG00000163399	91	91	2.196e-01	3.487e+00	3.493e-01	-1.217e+00	5.815e-01	2.808e-01	9.000e-01
ENSG00000163513	188	188	3.132e-01	4.387e+00	2.664e-01	-5.986e-01	3.324e-01	4.149e-01	9.000e-01
ENSG00000163681	73	73	1.701e-01	3.323e+00	3.411e-01	6.400e-01	-1.081e-01	1.000e+00	1.000e+00
ENSG00000163702	117	117	1.346e-01	2.706e+00	3.311e-01	3.993e-01	2.330e-03	9.456e-01	1.000e+00
ENSG00000163882	119	119	2.648e-01	-4.990e-01	1.258e+00	-6.548e-01	4.695e-01	3.325e-01	9.000e-01
ENSG00000164022	203	203	4.510e-01	-3.400e+00	2.107e-01	1.923e-01	8.701e-02	6.766e-01	9.464e-01
ENSG00000164056	1264	1264	6.652e-01	4.219e+00	1.612e-01	-2.780e-01	1.808e-01	5.477e-01	9.049e-01
ENSG00000164088	55	55	1.421e-01	1.366e+00	4.923e-01	3.426e-01	-8.344e-02	1.000e+00	1.000e+00
ENSG00000164318	86	86	1.001e-01	4.261e+00	3.010e+00	-9.209e-01	3.464e-01	4.052e-01	9.000e-01
ENSG00000164713	238	238	2.756e-01	-3.624e+00	2.031e-01	-7.719e-01	2.385e-01	4.898e-01	9.000e-01
ENSG00000164830	204	204	2.820e-01	-1.957e+00	4.593e-01	2.412e-01	-1.395e-01	1.000e+00	1.000e+00
ENSG00000164849	63	63	6.351e-02	6.163e-01	1.265e+00	-1.453e+00	1.142e+00	1.307e-01	8.457e-01
ENSG00000164867	80	80	1.432e-01	4.784e+00	3.044e-01	-1.213e+00	3.516e-01	4.017e-01	9.000e-01
ENSG00000164898	135	135	1.991e-01	-2.744e+00	3.429e-01	-3.413e-03	6.951e-02	7.093e-01	9.659e-01
ENSG00000164934	195	195	2.271e-01	-2.583e+00	2.582e-01	-3.708e-01	9.415e-02	6.643e-01	9.464e-01
ENSG00000165416	177	177	3.789e-01	2.206e+00	3.512e-01	7.474e-01	7.347e-01	2.254e-01	9.000e-01
ENSG00000165494	81	81	1.335e-01	3.975e+00	3.147e-01	-1.078e+00	3.439e-01	4.069e-01	9.000e-01
ENSG00000165671	61	61	1.895e-01	-2.528e+00	3.847e-01	-1.452e+00	4.744e-01	3.300e-01	9.000e-01
ENSG00000165698	64	64	7.212e-02	-9.472e-01	6.582e-01	4.387e-01	2.090e-01	5.179e-01	9.000e-01
ENSG00000165732	56	56	2.756e-01	1.943e+00	4.160e-01	9.947e-01	1.108e-01	6.379e-01	9.464e-01
ENSG00000165792	85	85	1.701e-01	-2.794e+00	3.731e-01	5.569e-01	1.271e-01	6.142e-01	9.410e-01
ENSG00000165806	126	126	1.399e-01	2.966e-01	8.027e-01	-3.523e-01	-2.197e-01	1.000e+00	1.000e+00
ENSG00000166140	72	72	9.688e-02	2.581e+00	8.956e-01	-6.664e-01	4.732e-01	3.306e-01	9.000e-01
ENSG00000166226	132	132	6.405e-01	3.616e+00	3.438e-01	-7.738e-01	4.454e-01	3.452e-01	9.000e-01
ENSG00000166266	111	111	2.508e-01	1.895e+00	3.968e-01	3.982e-01	3.804e-01	3.831e-01	9.000e-01
ENSG00000166272	65	65	1.776e-01	1.754e+00	1.565e+00	-1.282e+00	1.045e+00	1.482e-01	8.681e-01
ENSG00000166333	596	596	5.748e-01	4.050e+00	1.531e-01	-1.810e-01	7.784e-02	6.932e-01	9.549e-01
ENSG00000166451	80	80	9.473e-02	-7.071e-01	3.811e-01	-2.229e+00	1.935e+00	4.915e-02	7.426e-01
ENSG00000166478	77	77	9.580e-02	2.683e+00	2.770e-01	1.136e+00	4.755e-02	7.578e-01	9.946e-01
ENSG00000166532	75	75	1.496e-01	3.575e+00	3.301e-01	1.338e+00	1.950e-01	5.323e-01	9.000e-01
ENSG00000166770	227	227	2.347e-01	-3.247e+00	3.490e-01	-2.826e-01	4.911e-02	7.540e-01	9.946e-01
ENSG00000166848	139	139	5.834e-01	3.385e+00	2.655e-01	-3.126e-01	1.474e-02	8.637e-01	1.000e+00
ENSG00000166946	81	81	1.485e-01	1.669e+00	5.885e-01	-2.179e-02	2.526e-02	8.221e-01	1.000e+00
ENSG00000166963	122	122	3.681e-01	-8.826e-01	5.793e-01	-5.304e-01	5.721e-01	2.848e-01	9.000e-01
ENSG00000166974	88	88	3.681e-01	-2.684e+00	3.634e-01	-3.747e-01	1.216e-02	8.761e-01	1.000e+00
ENSG00000166997	400	400	4.144e-01	3.317e+00	1.781e-01	6.137e-01	1.927e-01	5.347e-01	9.000e-01
ENSG00000167081	131	131	1.970e-01	1.398e+00	4.745e-01	6.487e-01	4.317e-01	3.528e-01	9.000e-01
ENSG00000167186	56	56	1.227e-01	3.089e+00	1.791e+00	7.427e-01	5.078e-01	3.136e-01	9.000e-01
ENSG00000167258	65	65	1.991e-01	4.071e+00	3.169e-01	-9.049e-01	7.251e-03	9.041e-01	1.000e+00
ENSG00000167371	490	490	4.209e-01	4.098e+00	1.988e-01	-5.153e-01	2.583e-01	4.723e-01	9.000e-01
ENSG00000167460	515	515	7.051e-01	3.842e+00	1.877e-01	5.080e-02	-1.117e-02	1.000e+00	1.000e+00
ENSG00000167543	509	509	3.886e-01	-3.751e+00	1.921e-01	3.696e-01	-5.876e-02	1.000e+00	1.000e+00
ENSG00000167635	192	192	2.992e-01	-1.168e+00	6.002e-01	-1.034e+00	2.051e+00	4.282e-02	7.107e-01
ENSG00000167685	52	52	7.535e-02	2.219e+00	4.619e-01	-3.078e-01	9.340e-02	6.656e-01	9.464e-01
ENSG00000167740	67	67	8.396e-02	-2.253e+00	6.031e-01	-2.061e-02	9.826e-02	6.575e-01	9.464e-01
ENSG00000167779	1187	1187	4.037e-01	-1.785e+00	1.312e+00	-7.293e-01	2.206e+00	3.567e-02	7.107e-01
ENSG00000167965	149	149	2.282e-01	-4.559e+00	2.782e-01	1.059e+00	5.714e-01	2.851e-01	9.000e-01
ENSG00000168003	251	251	5.210e-01	-3.052e+00	2.440e-01	-1.305e-01	-6.289e-02	1.000e+00	1.000e+00
ENSG00000168036	296	296	5.005e-01	4.228e+00	2.261e-01	1.514e+00	1.439e+00	8.976e-02	8.457e-01
ENSG00000168209	64	64	7.513e-01	3.618e+00	4.024e-01	-2.057e+00	1.695e+00	6.560e-02	7.688e-01
ENSG00000168214	270	270	6.189e-01	-3.057e+00	2.178e-01	-1.526e+00	1.360e+00	9.907e-02	8.457e-01
ENSG00000168256	236	236	2.734e-01	-3.476e+00	2.090e-01	-7.028e-01	2.466e-01	4.825e-01	9.000e-01
ENSG00000168385	427	427	8.687e-01	-3.914e+00	2.668e-01	-6.255e-01	2.918e-01	4.449e-01	9.000e-01
ENSG00000168395	74	74	1.292e-01	-2.275e-01	7.364e-01	-7.019e-01	3.938e-01	3.748e-01	9.000e-01
ENSG00000168488	57	57	1.851e-01	-1.296e+00	6.856e-01	1.062e-01	-9.923e-02	1.000e+00	1.000e+00
ENSG00000168495	138	138	2.454e-01	2.267e+00	3.008e-01	1.083e+00	7.241e-01	2.288e-01	9.000e-01
ENSG00000168517	61	61	6.781e-02	-3.379e+00	3.484e-01	4.908e-01	-1.715e-02	1.000e+00	1.000e+00
ENSG00000168724	54	54	1.076e-01	2.482e-01	6.203e-01	-9.026e-01	1.396e+00	9.472e-02	8.457e-01
ENSG00000168734	240	240	3.767e-01	5.629e+00	9.613e-01	1.405e+00	7.219e-01	2.295e-01	9.000e-01
ENSG00000168807	70	70	2.820e-01	2.874e+00	5.530e-01	3.130e-01	9.712e-03	8.892e-01	1.000e+00
ENSG00000168883	62	62	1.561e-01	-1.977e+00	4.355e-01	-6.313e-01	9.230e-02	6.674e-01	9.464e-01
ENSG00000169062	138	138	3.681e-01	-1.471e+00	7.824e-01	-2.405e-02	3.824e-01	3.818e-01	9.000e-01
ENSG00000169241	239	239	2.465e-01	1.584e+00	5.490e-01	-1.898e-01	2.045e-01	5.224e-01	9.000e-01
ENSG00000169519	91	91	1.076e-01	-1.388e-01	1.310e+00	-5.354e-01	2.014e-01	5.257e-01	9.000e-01
ENSG00000169727	231	231	3.714e-01	-1.871e+00	3.707e-01	9.310e-02	7.893e-02	6.911e-01	9.549e-01
ENSG00000169756	309	309	5.059e-01	5.045e+00	1.966e-01	-1.410e-02	-2.522e-01	1.000e+00	1.000e+00
ENSG00000169764	72	72	3.821e-01	2.741e-01	1.479e+00	8.058e-02	1.918e-01	5.357e-01	9.000e-01
ENSG00000169964	67	67	1.216e-01	3.722e+00	4.207e-01	-1.894e+00	1.077e+00	1.423e-01	8.601e-01
ENSG00000170035	146	146	6.706e-01	-2.683e+00	2.695e-01	-1.315e+00	7.218e-01	2.296e-01	9.000e-01
ENSG00000170291	85	85	3.800e-01	-3.220e+00	4.644e-01	4.225e-01	-5.536e-02	1.000e+00	1.000e+00
ENSG00000170365	159	159	3.197e-01	3.295e+00	8.949e-01	-5.496e-01	4.905e-01	3.220e-01	9.000e-01
ENSG00000170634	73	73	9.257e-02	1.008e+00	7.661e-01	2.621e-02	-1.010e-02	1.000e+00	1.000e+00
ENSG00000170892	374	374	3.552e-01	-6.902e-01	5.596e-01	-7.925e-01	4.938e+00	1.675e-03	1.285e-01
ENSG00000171604	50	50	7.643e-02	3.910e-01	1.345e+00	1.358e-02	6.748e-02	7.133e-01	9.672e-01
ENSG00000171681	64	64	1.938e-01	1.434e+00	3.903e-01	2.834e-01	-1.822e-01	1.000e+00	1.000e+00
ENSG00000171723	80	80	1.066e-01	1.339e+00	4.082e-01	-1.138e-01	-1.962e-02	1.000e+00	1.000e+00
ENSG00000171763	57	57	8.073e-02	2.862e+00	3.580e-01	-6.915e-01	1.920e-01	5.355e-01	9.000e-01
ENSG00000171862	76	76	2.756e-01	1.397e+00	4.776e-01	7.410e-01	3.265e-01	4.190e-01	9.000e-01
ENSG00000172262	86	86	1.841e-01	-1.798e+00	5.604e-01	-1.653e+00	2.432e+00	2.741e-02	7.107e-01
ENSG00000172354	512	512	7.610e-01	3.997e+00	2.180e-01	-1.556e-03	5.280e-02	7.452e-01	9.902e-01
ENSG00000172465	88	88	1.712e-01	-2.995e+00	3.535e-01	-6.127e-01	5.290e-01	3.037e-01	9.000e-01
ENSG00000172530	98	98	1.227e-01	3.166e+00	3.235e-01	4.072e-01	2.695e-02	8.164e-01	1.000e+00
ENSG00000172613	69	69	8.827e-02	-3.831e+00	3.717e-01	2.496e-01	1.236e-01	6.191e-01	9.426e-01
ENSG00000172889	281	281	3.036e-01	-5.177e+00	2.457e-01	-6.001e-01	1.588e-01	5.730e-01	9.183e-01
ENSG00000172977	86	86	1.346e-01	2.063e+00	5.575e-01	5.673e-01	2.349e-01	4.931e-01	9.000e-01
ENSG00000173171	197	197	2.131e-01	-1.901e+00	3.883e-01	-1.412e+00	3.003e+00	1.426e-02	4.911e-01
ENSG00000173264	89	89	1.249e-01	1.165e-01	9.392e-01	1.150e+00	1.884e+00	5.223e-02	7.426e-01
ENSG00000173486	498	498	4.198e-01	2.403e+00	5.548e-01	2.333e-01	4.554e-01	3.399e-01	9.000e-01
ENSG00000173575	93	93	3.907e-01	2.768e+00	3.362e-01	3.612e-01	3.047e-02	8.050e-01	1.000e+00
ENSG00000173598	191	191	3.305e-01	1.095e+00	4.205e-01	-2.875e-01	2.725e-01	4.603e-01	9.000e-01
ENSG00000173848	300	300	3.057e-01	-4.255e+00	1.468e+00	-3.789e-01	5.983e-01	2.740e-01	9.000e-01
ENSG00000173960	157	157	2.368e-01	-7.934e-01	4.346e-01	4.269e-01	6.589e-01	2.510e-01	9.000e-01
ENSG00000174197	55	55	2.002e-01	1.997e+00	4.532e-01	2.375e+00	1.419e+00	9.206e-02	8.457e-01
ENSG00000174720	113	113	2.777e-01	1.629e+00	1.175e+00	-9.894e-01	1.711e+00	6.431e-02	7.688e-01
ENSG00000175063	98	98	1.324e-01	3.569e+00	4.187e-01	-1.238e+00	3.176e-01	4.254e-01	9.000e-01
ENSG00000175110	202	202	2.110e-01	4.068e+00	2.315e-01	2.397e-01	-1.729e-01	1.000e+00	1.000e+00
ENSG00000175334	212	212	8.084e-01	7.030e-01	3.362e-01	8.191e-03	1.433e-02	8.656e-01	1.000e+00
ENSG00000176209	196	196	2.637e-01	-1.183e+00	3.976e-01	-7.067e-01	9.770e-01	1.622e-01	9.000e-01
ENSG00000176783	56	56	1.152e-01	5.392e-01	6.931e-01	-1.422e+00	1.991e+00	4.598e-02	7.390e-01
ENSG00000177200	129	129	7.363e-01	4.123e-01	6.787e-01	-1.375e+00	5.683e+00	7.480e-04	8.050e-02
ENSG00000177311	207	207	3.638e-01	-3.386e+00	1.037e+00	-3.499e-01	-4.002e-02	1.000e+00	1.000e+00
ENSG00000177426	215	215	2.745e-01	2.475e+00	7.678e-01	4.537e-01	5.741e-01	2.839e-01	9.000e-01
ENSG00000177879	553	553	6.803e-01	-3.426e+00	1.780e-01	-2.544e-01	6.491e-02	7.186e-01	9.708e-01
ENSG00000177963	205	205	2.379e-01	-2.704e+00	3.231e-01	3.321e-01	1.042e-01	6.480e-01	9.464e-01
ENSG00000178057	178	178	5.167e-01	-3.578e+00	2.860e-01	-3.755e-01	-6.355e-02	1.000e+00	1.000e+00
ENSG00000178096	126	126	1.292e-01	3.498e+00	3.278e-01	-2.008e-01	-1.831e-02	1.000e+00	1.000e+00
ENSG00000178104	87	87	2.809e-01	1.395e-01	1.623e+00	-1.221e+00	1.289e+00	1.083e-01	8.457e-01
ENSG00000178188	76	76	1.238e-01	-3.025e+00	5.829e-01	5.140e-01	3.008e-01	4.380e-01	9.000e-01
ENSG00000178467	80	80	1.195e-01	-1.376e+00	5.304e-01	-9.054e-02	-1.971e-01	1.000e+00	1.000e+00
ENSG00000178980	687	687	8.870e-01	4.022e+00	1.543e-01	1.134e+00	1.095e+00	1.390e-01	8.601e-01
ENSG00000179010	419	419	6.642e-01	3.190e+00	1.870e-01	-1.196e-01	-1.656e-02	1.000e+00	1.000e+00
ENSG00000179222	446	446	6.846e-01	3.214e+00	1.725e-01	8.626e-01	2.096e-01	5.173e-01	9.000e-01
ENSG00000179820	178	178	5.748e-01	1.673e+00	3.322e-01	9.889e-01	9.820e-01	1.611e-01	9.000e-01
ENSG00000179965	190	190	2.045e-01	3.310e+00	2.258e-01	7.551e-01	1.824e-01	5.458e-01	9.049e-01
ENSG00000180098	121	121	2.605e-01	1.813e+00	3.430e-01	1.117e+00	5.527e-01	2.931e-01	9.000e-01
ENSG00000180185	98	98	1.389e-01	2.140e+00	2.944e-01	1.184e+00	4.075e-01	3.666e-01	9.000e-01
ENSG00000180198	82	82	1.378e-01	7.355e-01	9.797e-01	8.972e-01	9.974e-01	1.578e-01	8.883e-01
ENSG00000180376	56	56	8.073e-02	3.087e+00	3.873e-01	-1.281e+00	4.085e-01	3.661e-01	9.000e-01
ENSG00000181666	85	85	1.033e-01	-7.078e-02	5.441e-01	-1.193e-01	-4.302e-01	1.000e+00	1.000e+00
ENSG00000181704	169	169	2.164e-01	-2.683e+00	2.631e-01	-1.429e+00	1.055e+00	1.463e-01	8.681e-01
ENSG00000181904	224	224	2.906e-01	2.525e+00	2.489e-01	1.708e-01	4.674e-02	7.598e-01	9.957e-01
ENSG00000182093	331	331	3.864e-01	2.187e+00	4.709e-01	7.879e-01	2.482e+00	2.587e-02	6.961e-01
ENSG00000182150	50	50	1.259e-01	2.537e+00	1.127e+00	-2.579e+00	5.043e+00	1.494e-03	1.285e-01
ENSG00000182173	78	78	8.827e-02	3.668e+00	3.408e-01	1.555e+00	6.096e-01	2.695e-01	9.000e-01
ENSG00000182185	102	102	1.367e-01	-1.796e+00	9.909e-01	-4.118e-02	1.577e-01	5.744e-01	9.183e-01
ENSG00000182196	180	180	6.254e-01	-4.379e+00	3.569e-01	9.619e-01	1.104e+00	1.373e-01	8.566e-01
ENSG00000182621	72	72	1.938e-01	3.524e+00	3.333e-01	-4.330e-01	1.150e-01	6.315e-01	9.464e-01
ENSG00000182923	51	51	1.249e-01	2.114e+00	1.268e+00	-1.056e+00	6.591e-01	2.509e-01	9.000e-01
ENSG00000183137	145	145	1.819e-01	-3.926e+00	2.602e-01	8.350e-01	3.520e-01	4.015e-01	9.000e-01
ENSG00000183624	55	55	9.257e-02	1.744e+00	4.443e-01	3.158e-01	-2.613e-02	1.000e+00	1.000e+00
ENSG00000184182	130	130	2.185e-01	3.646e+00	2.727e-01	-5.823e-01	1.102e-01	6.387e-01	9.464e-01
ENSG00000184702	119	119	1.841e-01	7.219e-01	1.133e+00	5.842e-01	4.333e-01	3.519e-01	9.000e-01
ENSG00000184939	102	102	1.410e-01	-4.382e+00	4.454e-01	1.555e+00	2.551e+00	2.390e-02	6.639e-01
ENSG00000185122	173	173	2.756e-01	3.311e+00	2.678e-01	-9.497e-01	4.575e-01	3.388e-01	9.000e-01
ENSG00000185222	619	619	6.416e-01	3.648e+00	5.335e-01	-2.484e-01	1.968e-01	5.304e-01	9.000e-01
ENSG00000185359	146	146	1.938e-01	2.905e+00	2.645e-01	2.358e-01	8.015e-03	8.993e-01	1.000e+00
ENSG00000185532	177	177	3.832e-01	-2.408e-01	1.080e+00	-4.633e-01	1.826e-01	5.457e-01	9.049e-01
ENSG00000186001	78	78	1.582e-01	3.229e+00	3.483e-01	-9.219e-01	2.716e-01	4.611e-01	9.000e-01
ENSG00000186184	203	203	6.071e-01	-3.239e+00	2.833e-01	4.485e-01	2.429e-01	4.858e-01	9.000e-01
ENSG00000186187	58	58	1.292e-01	-2.247e-01	5.698e-01	-1.772e+00	2.188e+00	3.646e-02	7.107e-01
ENSG00000186352	106	106	1.776e-01	1.701e+00	1.915e+00	-3.269e+00	4.876e+00	1.791e-03	1.285e-01
ENSG00000186470	68	68	9.042e-02	3.106e+00	3.681e-01	-2.049e-01	5.927e-02	7.306e-01	9.825e-01
ENSG00000189223	103	103	1.163e-01	3.325e+00	4.734e-01	-1.336e-01	-8.553e-02	1.000e+00	1.000e+00
ENSG00000189266	145	145	5.210e-01	-3.982e+00	2.762e-01	6.458e-01	1.893e-01	5.384e-01	9.001e-01
ENSG00000189409	355	355	3.606e-01	1.393e+00	1.191e+00	8.951e-01	2.320e+00	3.122e-02	7.107e-01
ENSG00000196227	59	59	9.365e-02	-3.190e+00	3.679e-01	-7.506e-01	2.018e-01	5.253e-01	9.000e-01
ENSG00000196363	111	111	1.356e-01	-1.896e+00	3.530e-01	-2.998e-01	3.845e-02	7.815e-01	1.000e+00
ENSG00000196387	78	78	1.076e-01	5.767e-01	8.098e-01	-1.029e+00	1.152e+00	1.290e-01	8.457e-01
ENSG00000196465	378	378	6.243e-01	3.114e+00	3.061e-01	-9.504e-02	-6.956e-02	1.000e+00	1.000e+00
ENSG00000197324	208	208	2.745e-01	1.696e+00	3.555e-01	1.041e-01	-1.109e-01	1.000e+00	1.000e+00
ENSG00000197530	51	51	7.858e-02	9.552e-01	4.798e-01	5.018e-01	2.038e-01	5.232e-01	9.000e-01
ENSG00000197536	86	86	1.119e-01	4.339e+00	2.910e-01	6.413e-01	2.268e-01	5.007e-01	9.000e-01
ENSG00000197912	125	125	2.713e-01	-2.931e+00	2.920e-01	-8.581e-01	2.327e-01	4.952e-01	9.000e-01
ENSG00000198160	65	65	1.539e-01	-1.872e+00	4.113e-01	-6.539e-01	9.234e-01	1.742e-01	9.000e-01
ENSG00000198231	67	67	1.819e-01	-3.850e+00	3.959e-01	1.382e+00	6.039e-01	2.718e-01	9.000e-01
ENSG00000198431	67	67	1.302e-01	1.704e+00	1.231e+00	-1.313e+00	5.964e-01	2.748e-01	9.000e-01
ENSG00000198453	57	57	1.378e-01	2.462e+00	3.859e-01	2.065e+00	1.216e+00	1.189e-01	8.457e-01
ENSG00000198551	87	87	1.184e-01	-4.986e+00	3.579e-01	1.363e+00	7.302e-01	2.269e-01	9.000e-01
ENSG00000198718	72	72	1.647e-01	2.778e+00	3.427e-01	-6.173e-01	2.333e-01	4.946e-01	9.000e-01
ENSG00000203485	70	70	1.701e-01	2.232e+00	4.461e-01	-4.572e-01	1.504e-01	5.834e-01	9.183e-01
ENSG00000203666	83	83	1.313e-01	-1.795e+00	5.360e-01	-5.225e-01	1.411e-01	5.953e-01	9.317e-01
ENSG00000203930	139	139	3.681e-01	1.069e+00	1.289e+00	-4.035e-01	3.054e-01	4.345e-01	9.000e-01
ENSG00000204070	220	220	2.304e-01	3.097e+00	3.791e-01	-3.830e-02	-2.449e-03	1.000e+00	1.000e+00
ENSG00000204344	132	132	1.938e-01	-2.194e+00	3.344e-01	1.329e-02	3.695e-03	9.315e-01	1.000e+00
ENSG00000204406	54	54	1.227e-01	-4.818e-01	1.011e+00	-8.295e-02	-4.891e-02	1.000e+00	1.000e+00
ENSG00000204498	163	163	2.368e-01	-2.624e+00	3.711e-01	-8.754e-02	-1.697e-02	1.000e+00	1.000e+00
ENSG00000204856	132	132	1.356e-01	-2.709e+00	3.336e-01	-3.897e-01	1.174e-01	6.279e-01	9.464e-01
ENSG00000204977	125	125	1.841e-01	3.424e+00	2.515e-01	8.347e-01	1.738e-01	5.555e-01	9.073e-01
ENSG00000205078	76	76	2.164e-01	4.006e+00	3.711e-01	-5.304e-01	-1.332e-01	1.000e+00	1.000e+00
ENSG00000205659	87	87	1.023e-01	4.292e+00	3.342e-01	-1.427e+00	8.544e-01	1.912e-01	9.000e-01
ENSG00000213015	313	313	3.832e-01	-4.021e+00	1.971e-01	2.743e-01	5.229e-02	7.464e-01	9.902e-01
ENSG00000213619	150	150	4.435e-01	-3.232e+00	2.591e-01	4.383e-01	1.550e-01	5.776e-01	9.183e-01
ENSG00000213639	57	57	3.068e-01	-3.256e+00	4.903e-01	4.424e-01	1.041e-01	6.482e-01	9.464e-01
ENSG00000213694	180	180	3.380e-01	3.091e+00	2.434e-01	1.300e+00	5.011e-01	3.168e-01	9.000e-01
ENSG00000213928	217	217	2.734e-01	3.495e+00	2.497e-01	-5.837e-02	-1.381e-02	1.000e+00	1.000e+00
ENSG00000213930	175	175	2.357e-01	3.645e+00	3.776e-01	-3.947e-02	1.211e-02	8.763e-01	1.000e+00
ENSG00000214063	693	693	5.167e-01	5.462e+00	8.687e-01	-7.880e-01	1.434e+00	9.031e-02	8.457e-01
ENSG00000215301	58	58	3.907e-01	-6.203e-01	5.521e-01	-1.480e+00	1.431e+00	9.073e-02	8.457e-01
ENSG00000215386	230	230	4.919e-01	-2.428e+00	1.100e+00	6.197e-02	-1.059e-01	1.000e+00	1.000e+00
ENSG00000221838	86	86	1.216e-01	3.880e+00	3.068e-01	-5.719e-01	1.288e-01	6.118e-01	9.410e-01
ENSG00000221988	135	135	1.636e-01	-3.488e+00	3.738e-01	6.156e-01	5.931e-01	2.761e-01	9.000e-01
ENSG00000222041	368	368	2.799e-01	2.112e+00	3.504e-01	2.523e+00	1.478e+01	5.423e-08	1.556e-05
ENSG00000224914	72	72	9.688e-02	-2.671e+00	3.174e-01	4.543e-01	-3.558e-02	1.000e+00	1.000e+00
ENSG00000228300	190	190	1.927e-01	6.651e-01	5.614e-01	-6.625e-01	1.672e+00	6.744e-02	7.742e-01
ENSG00000232119	156	156	4.478e-01	3.134e+00	4.706e-01	-1.283e+00	1.638e+00	7.033e-02	7.749e-01
ENSG00000234444	52	52	8.288e-02	1.692e-01	6.409e-01	-1.168e+00	9.030e-01	1.790e-01	9.000e-01
ENSG00000236859	80	80	1.023e-01	3.302e-02	6.258e-01	-5.815e-03	-7.628e-02	1.000e+00	1.000e+00
ENSG00000241370	244	244	2.885e-01	2.622e+00	2.395e-01	1.313e+00	1.252e+00	1.135e-01	8.457e-01
ENSG00000241553	152	152	5.318e-01	-1.461e+00	3.602e-01	-9.703e-01	8.690e-01	1.874e-01	9.000e-01
ENSG00000243678	325	325	9.580e-01	1.997e+00	2.808e-01	3.591e-01	2.345e-01	4.935e-01	9.000e-01
ENSG00000244879	99	99	2.659e-01	-5.697e-01	9.102e-01	7.587e-01	1.393e+00	9.507e-02	8.457e-01
ENSG00000245060	58	58	7.320e-02	-2.615e+00	9.387e-01	3.289e-01	1.738e-01	5.554e-01	9.073e-01
ENSG00000245532	74	74	4.553e-01	2.349e+00	4.366e-01	1.019e+00	3.432e-01	4.074e-01	9.000e-01
ENSG00000248487	322	322	2.809e-01	-1.996e+00	2.486e-01	-6.314e-01	5.854e-01	2.792e-01	9.000e-01
ENSG00000256269	83	83	9.580e-02	3.345e+00	4.216e-01	-4.377e-01	4.759e-02	7.577e-01	9.946e-01
ENSG00000258315	199	199	5.296e-01	4.353e+00	3.348e-01	-4.068e-01	2.513e-01	4.783e-01	9.000e-01
ENSG00000266028	64	64	1.432e-01	2.115e+00	6.002e-01	-1.421e+00	1.587e+00	7.477e-02	7.922e-01
ENSG00000266964	600	600	6.555e-01	4.315e+00	1.817e-01	-4.140e-01	1.820e-01	5.463e-01	9.049e-01
ENSG00000269335	81	81	1.033e-01	-3.224e+00	3.081e-01	-1.871e+00	2.220e+00	3.512e-02	7.107e-01
ENSG00000272888	127	127	2.196e-01	-2.353e+00	5.732e-01	-7.220e-01	7.360e-01	2.250e-01	9.000e-01
ENSG00000278311	97	97	3.466e-01	4.762e-01	6.885e-01	-8.853e-01	1.810e+00	5.709e-02	7.426e-01
ENSG00000285756	71	71	1.335e-01	9.912e-01	7.679e-01	1.257e-01	2.975e-01	4.405e-01	9.000e-01
ENSG00000283103	110	110	1.938e-01	3.097e-01	1.094e+00	-2.778e-01	6.221e-01	2.647e-01	9.000e-01
ENSG00000262246	57	57	8.073e-02	3.742e+00	3.584e-01	-9.817e-01	2.821e-01	4.525e-01	9.000e-01
ENSG00000261824	102	102	1.722e-01	5.125e-01	9.163e-01	8.774e-01	1.159e+00	1.278e-01	8.457e-01
ENSG00000255717	60	60	4.403e-01	2.182e+00	3.831e-01	1.653e+00	6.466e-01	2.555e-01	9.000e-01
ENSG00000255248	310	310	5.770e-01	1.670e-01	7.918e-01	-3.733e-01	5.502e-01	2.942e-01	9.000e-01
ENSG00000251136	89	89	1.184e-01	1.151e+00	9.822e-01	-8.046e-01	7.946e-01	2.074e-01	9.000e-01
ENSG00000245937	93	93	1.550e-01	4.240e+00	4.552e-01	-2.700e-01	1.637e-01	5.672e-01	9.183e-01
ENSG00000237187	225	225	3.649e-01	-1.821e+00	5.790e-01	3.038e-02	1.766e-01	5.523e-01	9.069e-01
ENSG00000237036	51	51	7.104e-02	-1.085e+00	5.934e-01	-2.403e-01	9.113e-02	6.694e-01	9.464e-01
ENSG00000231074	53	53	1.615e-01	3.163e+00	7.586e-01	-6.575e-01	7.062e-01	2.347e-01	9.000e-01
ENSG00000217128	244	244	3.186e-01	2.984e+00	2.624e-01	2.051e-01	-2.667e-02	1.000e+00	1.000e+00
ENSG00000214253	337	337	6.986e-01	-3.515e+00	2.396e-01	-2.884e-01	5.518e-02	7.397e-01	9.875e-01
ENSG00000213741	66	66	9.483e-01	-3.522e+00	4.349e-01	-8.117e-01	-1.987e-02	1.000e+00	1.000e+00
ENSG00000213614	344	344	3.455e-01	3.559e+00	1.911e-01	-2.314e-01	1.144e-01	6.325e-01	9.464e-01
ENSG00000213347	85	85	6.674e-02	2.097e+00	3.712e-01	1.141e+00	4.998e-01	3.174e-01	9.000e-01
ENSG00000204954	56	56	1.001e-01	7.171e-01	5.958e-01	3.421e-01	3.436e-02	7.932e-01	1.000e+00
ENSG00000204310	157	157	2.411e-01	-3.553e+00	2.916e-01	-7.461e-01	2.385e-02	8.271e-01	1.000e+00
ENSG00000204237	79	79	1.195e-01	3.607e+00	3.245e-01	1.534e+00	2.084e-01	5.185e-01	9.000e-01
ENSG00000198586	51	51	1.281e-01	-1.527e-01	7.328e-01	-1.685e+00	1.625e+00	7.143e-02	7.749e-01
ENSG00000198521	65	65	1.066e-01	-1.684e+00	7.902e-01	-8.749e-02	1.913e-01	5.363e-01	9.000e-01
ENSG00000198420	63	63	3.305e-01	5.643e-01	5.619e-01	-1.073e+00	1.654e+00	6.890e-02	7.749e-01
ENSG00000198276	109	109	1.442e-01	4.078e+00	2.564e-01	9.692e-01	-1.307e-01	1.000e+00	1.000e+00
ENSG00000196628	414	414	8.913e-01	1.179e+00	1.095e+00	-3.962e-01	2.134e+00	3.883e-02	7.107e-01
ENSG00000196591	211	211	6.997e-01	2.157e+00	2.892e-01	-1.775e-01	-8.544e-02	1.000e+00	1.000e+00
ENSG00000196504	57	57	4.381e-01	-1.771e+00	9.111e-01	4.399e-01	-1.075e-01	1.000e+00	1.000e+00
ENSG00000189403	78	78	9.494e-01	4.163e+00	6.046e-01	-1.409e+00	8.755e-01	1.858e-01	9.000e-01
ENSG00000188938	80	80	1.313e-01	4.297e+00	3.381e-01	1.114e+00	2.506e-01	4.790e-01	9.000e-01
ENSG00000188690	144	144	2.099e-01	6.820e+00	1.521e+00	1.174e+00	2.545e-01	4.756e-01	9.000e-01
ENSG00000187231	99	99	2.487e-01	3.624e+00	4.654e-01	-1.722e+00	2.225e+00	3.492e-02	7.107e-01
ENSG00000186591	50	50	2.508e-01	1.374e+00	5.507e-01	7.753e-01	2.827e-01	4.521e-01	9.000e-01
ENSG00000186104	61	61	9.150e-02	4.453e+00	1.391e+00	-1.777e+00	3.660e-01	3.922e-01	9.000e-01
ENSG00000185187	124	124	2.508e-01	-3.401e+00	2.830e-01	-1.609e-01	-3.728e-02	1.000e+00	1.000e+00
ENSG00000184584	202	202	2.390e-01	3.992e+00	2.977e-01	-1.234e-01	-8.767e-02	1.000e+00	1.000e+00
ENSG00000184508	136	136	1.518e-01	-2.796e+00	2.786e-01	2.417e-01	1.760e-01	5.530e-01	9.069e-01
ENSG00000184500	151	151	2.626e-01	-3.548e+00	2.760e-01	1.070e+00	4.456e-01	3.452e-01	9.000e-01
ENSG00000183011	237	237	5.339e-01	-9.859e-01	3.728e-01	3.952e-01	6.421e-01	2.571e-01	9.000e-01
ENSG00000180228	190	190	2.282e-01	2.794e+00	2.565e-01	5.444e-01	2.243e-01	5.030e-01	9.000e-01
ENSG00000179958	186	186	2.745e-01	2.979e+00	4.538e-01	1.119e+00	1.229e+00	1.169e-01	8.457e-01
ENSG00000179818	106	106	1.733e-01	-2.229e+00	4.294e-01	-1.721e+00	1.783e+00	5.898e-02	7.426e-01
ENSG00000179526	290	290	2.917e-01	-1.495e+00	3.976e-01	2.596e-02	2.634e-01	4.680e-01	9.000e-01
ENSG00000177885	50	50	2.519e-01	-6.091e-02	7.822e-01	-1.241e+00	8.440e-01	1.939e-01	9.000e-01
ENSG00000177868	180	180	4.822e-01	3.740e+00	6.729e-01	1.471e+00	5.648e-01	2.879e-01	9.000e-01
ENSG00000176623	146	146	1.787e-01	-4.035e+00	7.380e-01	4.954e-01	2.067e-01	5.203e-01	9.000e-01
ENSG00000175309	86	86	2.314e-01	2.791e+00	3.824e-01	1.432e-01	3.193e-02	8.005e-01	1.000e+00
ENSG00000175274	169	169	2.863e-01	3.725e+00	2.613e-01	-7.572e-01	2.107e-01	5.163e-01	9.000e-01
ENSG00000174917	111	111	4.715e-01	1.496e+00	1.056e+00	1.387e-01	-4.075e-01	1.000e+00	1.000e+00
ENSG00000174373	127	127	2.271e-01	2.059e+00	4.259e-01	1.238e-01	8.909e-03	8.938e-01	1.000e+00
ENSG00000173272	243	243	5.339e-01	1.224e+00	4.072e-01	6.604e-01	8.722e-01	1.866e-01	9.000e-01
ENSG00000172845	95	95	4.435e-01	-3.439e+00	4.385e-01	7.788e-01	2.549e-01	4.752e-01	9.000e-01
ENSG00000172819	121	121	2.637e-01	8.730e-01	1.149e+00	-1.245e+00	1.890e+00	5.187e-02	7.426e-01
ENSG00000172757	153	153	9.602e-01	2.428e+00	3.442e-01	4.000e-02	7.066e-02	7.070e-01	9.647e-01
ENSG00000172123	71	71	8.504e-02	-9.720e-02	1.180e+00	-5.045e-01	1.990e-01	5.281e-01	9.000e-01
ENSG00000171988	61	61	4.650e-01	-1.732e+00	3.786e-01	-1.835e+00	9.580e-01	1.663e-01	9.000e-01
ENSG00000171148	138	138	2.045e-01	-1.663e+00	5.908e-01	2.939e-01	3.238e-01	4.210e-01	9.000e-01
ENSG00000170619	82	82	1.378e-01	-2.394e+00	7.560e-01	5.000e-01	4.781e-01	3.281e-01	9.000e-01
ENSG00000170545	56	56	1.055e-01	2.075e-01	7.604e-01	1.536e+00	1.835e+00	5.537e-02	7.426e-01
ENSG00000170296	514	514	9.892e-01	4.036e+00	1.635e-01	-2.935e-01	9.896e-02	6.564e-01	9.464e-01
ENSG00000170271	64	64	1.055e-01	4.759e+00	1.015e+00	1.947e+00	4.620e-01	3.364e-01	9.000e-01
ENSG00000170153	86	86	3.057e-01	-1.751e+00	4.870e-01	-6.938e-01	6.246e-01	2.637e-01	9.000e-01
ENSG00000169554	551	551	6.222e-01	4.257e+00	3.393e-01	2.552e-01	3.457e-02	7.926e-01	1.000e+00
ENSG00000169359	55	55	8.611e-02	4.194e+00	3.915e-01	-9.728e-01	2.876e-01	4.482e-01	9.000e-01
ENSG00000169093	123	123	1.561e-01	-1.468e+00	3.249e-01	-7.516e-01	4.010e-01	3.705e-01	9.000e-01
ENSG00000169020	133	133	5.942e-01	2.354e+00	3.147e-01	1.462e-01	-7.333e-02	1.000e+00	1.000e+00
ENSG00000168288	166	166	5.404e-01	2.439e+00	4.218e-01	7.002e-01	1.037e+00	1.497e-01	8.681e-01
ENSG00000168016	64	64	1.066e-01	2.725e+00	4.533e-01	-1.242e-02	-1.521e-02	1.000e+00	1.000e+00
ENSG00000168000	133	133	3.165e-01	-1.992e-01	4.045e-01	-6.664e-01	1.337e+00	1.019e-01	8.457e-01
ENSG00000167552	70	70	8.235e-01	4.897e+00	3.809e-01	1.744e+00	5.155e-01	3.099e-01	9.000e-01
ENSG00000167315	148	148	3.477e-01	2.486e+00	5.037e-01	-9.489e-02	5.450e-02	7.413e-01	9.880e-01
ENSG00000166165	51	51	2.013e-01	-3.532e+00	1.041e+00	4.177e-01	-2.583e-02	1.000e+00	1.000e+00
ENSG00000165119	109	109	9.193e-01	3.168e+00	2.867e-01	9.649e-01	2.751e-01	4.582e-01	9.000e-01
ENSG00000164985	116	116	5.350e-01	2.089e+00	4.420e-01	1.134e-02	-6.742e-02	1.000e+00	1.000e+00
ENSG00000164924	92	92	8.105e-01	8.808e-01	7.592e-01	-8.536e-01	1.214e+00	1.191e-01	8.457e-01
ENSG00000164741	366	366	6.728e-01	1.401e+00	9.982e-01	3.273e-01	3.993e-01	3.715e-01	9.000e-01
ENSG00000164330	89	89	4.080e-01	-9.232e-01	1.327e+00	-3.601e-01	5.915e-02	7.309e-01	9.825e-01
ENSG00000164104	68	68	6.233e-01	3.004e+00	4.616e-01	7.191e-01	2.109e-01	5.160e-01	9.000e-01
ENSG00000164054	410	410	5.619e-01	-1.536e+00	1.226e+00	1.286e-01	-1.078e-01	1.000e+00	1.000e+00
ENSG00000163870	159	159	2.228e-01	-1.804e+00	3.349e-01	1.313e-02	-3.765e-02	1.000e+00	1.000e+00
ENSG00000163539	116	116	1.981e-01	-2.137e-01	1.349e+00	-2.324e+00	6.322e+00	3.769e-04	4.636e-02
ENSG00000163374	68	68	2.056e-01	2.524e+00	1.324e+00	-1.018e+00	1.383e+00	9.625e-02	8.457e-01
ENSG00000163166	76	76	1.410e-01	2.747e+00	4.499e-01	-1.492e-01	-5.350e-02	1.000e+00	1.000e+00
ENSG00000162694	373	373	4.392e-01	-3.642e+00	2.130e-01	1.099e-01	-1.194e-01	1.000e+00	1.000e+00
ENSG00000160908	59	59	6.889e-02	4.048e+00	3.609e-01	-1.842e+00	1.254e+00	1.132e-01	8.457e-01
ENSG00000160799	112	112	2.562e-01	-3.480e+00	2.844e-01	1.025e+00	4.220e-01	3.582e-01	9.000e-01
ENSG00000160710	75	75	3.262e-01	-1.476e+00	4.895e-01	2.790e+00	2.055e+00	4.261e-02	7.107e-01
ENSG00000158195	226	226	6.372e-01	3.550e+00	2.335e-01	3.869e-01	8.846e-02	6.740e-01	9.464e-01
ENSG00000157514	56	56	4.973e-01	-3.205e-01	1.074e+00	5.526e-01	2.726e-01	4.603e-01	9.000e-01
ENSG00000154813	109	109	1.593e-01	1.766e+00	3.318e-01	1.768e+00	1.278e+00	1.098e-01	8.457e-01
ENSG00000154723	195	195	7.966e-01	-1.466e-01	8.836e-01	-7.131e-02	3.110e-01	4.303e-01	9.000e-01
ENSG00000153250	187	187	5.468e-01	4.246e+00	2.614e-01	-9.265e-02	-1.568e-01	1.000e+00	1.000e+00
ENSG00000153187	50	50	6.502e-01	1.529e+00	3.835e-01	1.150e+00	2.354e-01	4.926e-01	9.000e-01
ENSG00000153071	69	69	3.649e-01	-3.343e+00	3.624e-01	8.674e-01	2.298e-01	4.978e-01	9.000e-01
ENSG00000152952	154	154	3.757e-01	-9.206e-01	7.161e-01	-6.917e-02	-1.861e-01	1.000e+00	1.000e+00
ENSG00000152795	195	195	9.290e-01	-2.964e+00	2.246e-01	-8.312e-01	3.958e-01	3.736e-01	9.000e-01
ENSG00000151923	142	142	4.026e-01	-5.865e-01	4.795e-01	-9.628e-01	2.193e+00	3.622e-02	7.107e-01
ENSG00000151914	94	94	3.972e-01	3.682e+00	4.987e-01	-1.044e+00	1.121e+00	1.344e-01	8.485e-01
ENSG00000151789	659	659	5.447e-01	-4.430e+00	2.428e-01	2.518e-01	-9.081e-02	1.000e+00	1.000e+00
ENSG00000151353	332	332	4.047e-01	4.648e+00	2.071e-01	1.795e-01	1.846e-03	9.515e-01	1.000e+00
ENSG00000149557	70	70	1.001e-01	-3.287e+00	3.766e-01	1.591e-01	-3.039e-02	1.000e+00	1.000e+00
ENSG00000149269	172	172	2.239e-01	-7.566e-01	4.123e-01	-5.706e-01	4.210e-01	3.588e-01	9.000e-01
ENSG00000148468	153	153	3.380e-01	3.563e+00	3.297e-01	-2.854e-01	4.138e-02	7.736e-01	1.000e+00
ENSG00000148334	146	146	1.776e-01	-3.591e+00	2.752e-01	-1.257e-01	9.932e-02	6.558e-01	9.464e-01
ENSG00000147862	459	459	8.439e-01	-3.655e-01	8.863e-01	-3.559e-01	1.220e+00	1.182e-01	8.457e-01
ENSG00000147586	119	119	1.518e-01	4.675e+00	3.023e-01	-1.638e+00	1.386e+00	9.593e-02	8.457e-01
ENSG00000147548	144	144	4.596e-01	3.387e+00	2.614e-01	-3.252e-01	9.172e-03	8.923e-01	1.000e+00
ENSG00000146674	2967	2967	6.588e-01	2.374e+00	1.041e+00	-7.866e-01	7.372e+00	1.231e-04	1.767e-02
ENSG00000145349	239	239	4.672e-01	2.402e+00	4.646e-01	-5.248e-01	1.257e+00	1.128e-01	8.457e-01
ENSG00000145332	60	60	1.259e-01	3.557e+00	5.077e-01	-2.266e-01	3.263e-02	7.984e-01	1.000e+00
ENSG00000144560	60	60	3.875e-01	-6.916e-02	1.117e+00	7.873e-01	5.650e-01	2.878e-01	9.000e-01
ENSG00000143384	80	80	2.928e-01	2.545e+00	3.827e-01	-2.438e-01	3.407e-02	7.941e-01	1.000e+00
ENSG00000142599	110	110	2.616e-01	2.743e+00	8.686e-01	-6.776e-01	5.755e-01	2.834e-01	9.000e-01
ENSG00000142089	7436	7436	9.914e-01	5.667e+00	1.472e-01	-5.572e-01	9.197e-01	1.750e-01	9.000e-01
ENSG00000141510	52	52	1.206e-01	8.051e-01	4.365e-01	2.172e+00	1.136e+00	1.317e-01	8.457e-01
ENSG00000140280	174	174	1.970e-01	-3.936e+00	2.646e-01	3.965e-01	5.539e-02	7.393e-01	9.875e-01
ENSG00000139971	119	119	1.948e-01	-2.150e+00	3.679e-01	-3.592e-01	5.719e-02	7.352e-01	9.860e-01
ENSG00000139218	79	79	3.811e-01	-3.706e+00	3.458e-01	1.771e+00	9.514e-01	1.678e-01	9.000e-01
ENSG00000139174	351	351	3.832e-01	4.125e+00	2.122e-01	3.960e-01	1.137e-01	6.335e-01	9.464e-01
ENSG00000138867	75	75	1.195e-01	-2.832e+00	4.288e-01	-1.709e-01	-2.338e-02	1.000e+00	1.000e+00
ENSG00000138814	92	92	2.164e-01	4.134e+00	3.897e-01	-2.104e+00	1.778e+00	5.931e-02	7.426e-01
ENSG00000138785	65	65	1.529e-01	2.945e+00	3.658e-01	8.707e-01	1.273e-01	6.139e-01	9.410e-01
ENSG00000138744	155	155	1.981e-01	4.192e+00	3.624e-01	-3.720e-01	2.124e-01	5.146e-01	9.000e-01
ENSG00000138640	151	151	3.972e-01	2.258e+00	4.724e-01	-2.752e-01	-9.796e-02	1.000e+00	1.000e+00
ENSG00000137500	282	282	4.090e-01	1.202e-02	5.432e-01	-4.728e-01	6.213e-01	2.650e-01	9.000e-01
ENSG00000137497	68	68	3.358e-01	-4.050e+00	3.636e-01	9.236e-01	2.119e-01	5.150e-01	9.000e-01
ENSG00000137074	68	68	1.668e-01	1.359e+00	5.570e-01	1.382e+00	2.171e+00	3.720e-02	7.107e-01
ENSG00000136960	103	103	2.551e-01	4.068e+00	3.372e-01	-3.809e-01	-4.784e-01	1.000e+00	1.000e+00
ENSG00000136758	140	140	4.553e-01	-2.611e+00	8.728e-01	-1.204e+00	2.719e+00	1.969e-02	6.280e-01
ENSG00000136371	129	129	1.442e-01	-3.889e+00	3.363e-01	-9.569e-02	-1.869e-02	1.000e+00	1.000e+00
ENSG00000136143	172	172	3.111e-01	-1.039e+00	4.914e-01	-1.703e-02	-6.688e-02	1.000e+00	1.000e+00
ENSG00000135457	60	60	1.130e-01	-3.621e-01	1.418e+00	6.174e-01	5.043e-01	3.153e-01	9.000e-01
ENSG00000135316	106	106	4.661e-01	-3.973e+00	3.510e-01	3.923e-01	1.078e-01	6.425e-01	9.464e-01
ENSG00000135185	88	88	2.487e-01	2.643e+00	3.311e-01	1.306e+00	4.409e-01	3.477e-01	9.000e-01
ENSG00000135048	90	90	1.367e-01	-1.964e+00	3.494e-01	9.450e-02	1.008e-01	6.534e-01	9.464e-01
ENSG00000134986	226	226	9.064e-01	3.391e+00	2.687e-01	5.727e-01	6.504e-02	7.184e-01	9.708e-01
ENSG00000134440	77	77	3.003e-01	-3.401e+00	3.418e-01	2.453e-01	5.652e-03	9.153e-01	1.000e+00
ENSG00000134285	369	369	3.079e-01	2.033e+00	3.056e-01	-2.438e-01	1.890e-02	8.459e-01	1.000e+00
ENSG00000133773	145	145	2.939e-01	-9.568e-01	3.919e-01	-3.491e-01	4.113e-02	7.743e-01	1.000e+00
ENSG00000133104	270	270	3.897e-01	-4.041e-01	3.962e-01	5.576e-02	-2.644e-02	1.000e+00	1.000e+00
ENSG00000132912	160	160	2.422e-01	3.565e+00	2.513e-01	-9.751e-01	4.526e-01	3.414e-01	9.000e-01
ENSG00000132199	54	54	1.496e-01	3.196e+00	4.128e-01	-1.499e+00	3.188e-01	4.246e-01	9.000e-01
ENSG00000131089	86	86	1.668e-01	2.753e+00	3.976e-01	-8.701e-01	3.492e-01	4.033e-01	9.000e-01
ENSG00000131018	79	79	2.960e-01	4.531e+00	3.606e-01	-1.019e+00	3.226e-01	4.218e-01	9.000e-01
ENSG00000130733	113	113	2.788e-01	2.368e+00	3.965e-01	8.077e-02	-2.726e-02	1.000e+00	1.000e+00
ENSG00000129625	472	472	4.424e-01	3.530e+00	2.118e-01	-3.404e-01	1.360e-01	6.020e-01	9.339e-01
ENSG00000129534	92	92	2.347e-01	-2.289e+00	3.078e-01	-1.276e+00	4.802e-01	3.271e-01	9.000e-01
ENSG00000129083	300	300	5.630e-01	4.031e+00	1.882e-01	-3.935e-01	1.105e-01	6.383e-01	9.464e-01
ENSG00000128973	91	91	1.109e-01	3.744e+00	3.428e-01	-1.184e+00	3.814e-01	3.825e-01	9.000e-01
ENSG00000127837	292	292	4.349e-01	-8.449e-02	3.293e-01	6.125e-01	9.001e-01	1.797e-01	9.000e-01
ENSG00000125844	593	593	5.490e-01	3.954e+00	1.771e-01	-6.303e-02	-9.651e-03	1.000e+00	1.000e+00
ENSG00000124570	186	186	3.907e-01	1.260e+00	3.467e-01	5.428e-01	4.911e-01	3.217e-01	9.000e-01
ENSG00000123636	85	85	3.143e-01	7.294e-01	3.954e-01	1.487e+00	3.850e+00	5.524e-03	2.642e-01
ENSG00000122557	69	69	1.346e-01	3.319e+00	4.000e-01	-2.144e-01	1.555e-01	5.771e-01	9.183e-01
ENSG00000122417	75	75	2.078e-01	2.744e+00	3.809e-01	-5.589e-01	9.909e-02	6.562e-01	9.464e-01
ENSG00000121892	50	50	1.948e-01	3.218e+00	4.325e-01	-1.641e+00	6.629e-01	2.496e-01	9.000e-01
ENSG00000120992	144	144	3.046e-01	3.403e+00	2.612e-01	2.413e-01	-4.880e-02	1.000e+00	1.000e+00
ENSG00000120725	58	58	2.605e-01	-4.076e+00	3.518e-01	8.253e-01	-1.397e-02	1.000e+00	1.000e+00
ENSG00000120616	166	166	5.780e-01	2.200e-01	5.335e-01	7.136e-01	1.730e+00	6.290e-02	7.688e-01
ENSG00000119314	60	60	2.250e-01	3.530e+00	3.497e-01	-8.393e-01	2.487e-01	4.807e-01	9.000e-01
ENSG00000119185	200	200	3.606e-01	-7.620e-01	9.521e-01	2.774e-01	2.387e-01	4.896e-01	9.000e-01
ENSG00000118564	151	151	3.509e-01	-6.550e+00	9.716e-01	6.178e-01	7.439e-01	2.226e-01	9.000e-01
ENSG00000118495	299	299	7.201e-01	-4.115e+00	2.038e-01	-5.482e-01	2.227e-01	5.045e-01	9.000e-01
ENSG00000118263	170	170	2.831e-01	2.932e+00	2.977e-01	3.453e-01	2.015e-02	8.409e-01	1.000e+00
ENSG00000117862	323	323	4.564e-01	3.868e+00	1.955e-01	4.896e-01	-1.603e-01	1.000e+00	1.000e+00
ENSG00000116922	89	89	1.087e-01	-9.023e-01	5.079e-01	-5.536e-01	3.705e-01	3.893e-01	9.000e-01
ENSG00000116750	60	60	1.916e-01	-8.483e-01	5.967e-01	-3.624e-01	8.682e-02	6.769e-01	9.464e-01
ENSG00000116670	107	107	2.196e-01	-3.682e+00	6.951e-01	4.600e-01	2.217e-01	5.055e-01	9.000e-01
ENSG00000116539	55	55	3.735e-01	-2.370e+00	1.554e+00	-8.670e-02	1.244e-01	6.179e-01	9.426e-01
ENSG00000116521	267	267	2.809e-01	2.688e+00	2.185e-01	6.048e-01	2.734e-01	4.597e-01	9.000e-01
ENSG00000116044	125	125	4.413e-01	4.070e+00	4.794e-01	-2.737e+00	1.275e+01	4.445e-07	9.567e-05
ENSG00000115947	96	96	2.002e-01	-3.920e+00	3.620e-01	-4.243e-01	-1.491e-02	1.000e+00	1.000e+00
ENSG00000115677	107	107	6.405e-01	-1.147e+00	4.392e-01	-5.675e-01	2.270e-01	5.005e-01	9.000e-01
ENSG00000115649	142	142	1.991e-01	-2.598e+00	3.249e-01	-8.032e-01	4.396e-01	3.484e-01	9.000e-01
ENSG00000115461	497	497	1.755e-01	3.034e+00	2.211e-01	7.968e-01	5.262e-01	3.049e-01	9.000e-01
ENSG00000115355	93	93	4.080e-01	3.849e+00	3.023e-01	9.725e-01	4.952e-03	9.207e-01	1.000e+00
ENSG00000115310	250	250	6.695e-01	4.158e+00	2.223e-01	-4.113e-01	1.083e-01	6.416e-01	9.464e-01
ENSG00000115129	231	231	4.155e-01	9.811e-01	3.896e-01	-2.697e-01	2.594e-01	4.714e-01	9.000e-01
ENSG00000114331	325	325	5.016e-01	4.552e+00	2.669e-01	-7.145e-01	1.073e+00	1.429e-01	8.601e-01
ENSG00000113163	147	147	2.250e-01	1.766e+00	3.273e-01	1.015e+00	8.741e-01	1.861e-01	9.000e-01
ENSG00000112514	166	166	8.084e-01	-2.585e+00	6.518e-01	3.677e-01	-8.518e-02	1.000e+00	1.000e+00
ENSG00000112096	128	128	1.927e-01	-4.848e-01	1.535e+00	-1.072e-01	2.071e-01	5.198e-01	9.000e-01
ENSG00000112029	70	70	9.257e-02	2.732e+00	1.047e+00	-2.270e+00	4.351e+00	3.177e-03	1.824e-01
ENSG00000111737	62	62	9.042e-02	-1.296e+00	4.644e-01	-5.227e-01	8.673e-02	6.771e-01	9.464e-01
ENSG00000111639	272	272	7.061e-01	-2.881e+00	3.300e-01	5.523e-01	4.444e-01	3.458e-01	9.000e-01
ENSG00000110066	88	88	2.056e-01	-1.941e+00	4.270e-01	-1.505e-01	-1.895e-01	1.000e+00	1.000e+00
ENSG00000109452	50	50	8.719e-02	-3.583e+00	4.190e-01	1.686e+00	6.635e-01	2.493e-01	9.000e-01
ENSG00000109390	55	55	6.233e-01	3.694e+00	1.670e+00	-1.151e+00	4.325e-01	3.523e-01	9.000e-01
ENSG00000109381	108	108	2.853e-01	-4.432e-01	5.364e-01	1.948e-01	-7.362e-02	1.000e+00	1.000e+00
ENSG00000109113	462	462	5.447e-01	1.775e+00	4.154e-01	2.595e-01	4.862e-01	3.241e-01	9.000e-01
ENSG00000109103	228	228	2.325e-01	4.440e+00	2.242e-01	-7.431e-01	3.778e-01	3.847e-01	9.000e-01
ENSG00000109099	614	614	5.070e-01	-1.170e+00	1.503e+00	1.705e+00	1.840e+01	1.306e-09	5.622e-07
ENSG00000108821	3407	3407	8.816e-01	3.562e+00	2.371e-01	1.962e-01	1.095e-01	6.398e-01	9.464e-01
ENSG00000108468	220	220	4.726e-01	2.777e+00	2.787e-01	8.594e-02	-4.589e-02	1.000e+00	1.000e+00
ENSG00000107669	74	74	1.389e-01	-6.249e-01	1.466e+00	-2.558e-01	-1.316e-01	1.000e+00	1.000e+00
ENSG00000107372	89	89	3.671e-01	8.123e-01	4.806e-01	7.231e-01	4.361e-01	3.503e-01	9.000e-01
ENSG00000106809	1670	1670	8.052e-01	-9.643e-01	2.729e-01	-1.906e-01	9.489e-01	1.683e-01	9.000e-01
ENSG00000106348	59	59	7.320e-02	3.901e-02	5.261e-01	1.346e-01	-1.972e-01	1.000e+00	1.000e+00
ENSG00000105835	81	81	1.475e-01	3.191e+00	3.192e-01	-3.615e-01	2.210e-02	8.335e-01	1.000e+00
ENSG00000105221	171	171	3.337e-01	3.262e+00	2.994e-01	-1.715e-01	-1.918e-02	1.000e+00	1.000e+00
ENSG00000105135	50	50	2.228e-01	2.490e+00	3.718e-01	8.638e-01	6.231e-01	2.643e-01	9.000e-01
ENSG00000104964	81	81	3.681e-01	2.825e+00	8.887e-01	-1.003e+00	8.358e-01	1.960e-01	9.000e-01
ENSG00000104915	226	226	3.541e-01	2.753e+00	2.553e-01	4.219e-01	1.457e-01	5.893e-01	9.243e-01
ENSG00000104886	520	520	5.533e-01	-3.691e+00	1.662e-01	-3.243e-01	9.453e-02	6.637e-01	9.464e-01
ENSG00000104763	213	213	3.014e-01	-2.094e+00	5.412e-01	5.030e-01	4.385e-01	3.490e-01	9.000e-01
ENSG00000104529	56	56	9.656e-01	1.017e+00	1.214e+00	-1.202e+00	1.448e+00	8.883e-02	8.457e-01
ENSG00000104067	157	157	2.831e-01	-3.763e-01	8.020e-01	-8.999e-02	1.573e-01	5.748e-01	9.183e-01
ENSG00000103811	353	353	3.283e-01	4.034e+00	2.563e-01	5.164e-02	-1.094e-01	1.000e+00	1.000e+00
ENSG00000102984	60	60	9.150e-02	-3.532e+00	3.505e-01	9.623e-01	2.351e-01	4.929e-01	9.000e-01
ENSG00000102977	131	131	1.432e-01	-3.585e+00	3.023e-01	9.533e-01	3.654e-01	3.926e-01	9.000e-01
ENSG00000102054	171	171	4.629e-01	2.954e+00	2.561e-01	-5.830e-01	1.952e-01	5.321e-01	9.000e-01
ENSG00000100911	146	146	4.575e-01	-7.923e-01	3.561e-01	-1.922e-01	1.799e-01	5.486e-01	9.049e-01
ENSG00000100124	85	85	1.119e-01	-1.542e+00	4.643e-01	-1.621e-01	-9.725e-02	1.000e+00	1.000e+00
ENSG00000095059	99	99	2.928e-01	2.756e+00	3.130e-01	5.652e-01	7.174e-02	7.048e-01	9.647e-01
ENSG00000093183	146	146	1.991e-01	-2.992e+00	2.674e-01	-1.099e+00	3.951e-01	3.740e-01	9.000e-01
ENSG00000092330	137	137	1.625e-01	-7.423e-01	5.575e-01	-1.966e-01	2.961e-02	8.077e-01	1.000e+00
ENSG00000089693	401	401	7.223e-01	-3.256e+00	1.824e-01	-8.665e-01	4.884e-01	3.230e-01	9.000e-01
ENSG00000086589	103	103	2.465e-01	4.157e+00	2.987e-01	-1.197e+00	1.035e+00	1.502e-01	8.681e-01
ENSG00000084090	52	52	1.496e-01	-3.749e-01	4.816e-01	-1.634e+00	1.155e+00	1.286e-01	8.457e-01
ENSG00000081019	122	122	2.454e-01	2.963e+00	3.259e-01	8.733e-01	3.079e-01	4.326e-01	9.000e-01
ENSG00000079462	127	127	4.360e-01	-9.014e-01	4.386e-01	-4.945e-01	3.433e-01	4.073e-01	9.000e-01
ENSG00000079102	237	237	5.490e-01	1.621e-01	5.831e-01	-5.618e-03	1.081e-01	6.419e-01	9.464e-01
ENSG00000074416	120	120	2.573e-01	-2.899e+00	3.873e-01	-3.178e-01	4.226e-02	7.713e-01	1.000e+00
ENSG00000069998	186	186	2.745e-01	2.753e+00	2.648e-01	2.676e-01	-7.696e-02	1.000e+00	1.000e+00
ENSG00000064419	74	74	1.701e-01	5.446e-01	1.158e+00	7.418e-01	6.462e-01	2.556e-01	9.000e-01
ENSG00000062582	66	66	5.877e-01	1.993e+00	4.393e-01	-1.742e-01	9.461e-02	6.636e-01	9.464e-01
ENSG00000062485	107	107	2.465e-01	3.735e+00	2.674e-01	-5.573e-01	1.022e-01	6.513e-01	9.464e-01
ENSG00000060762	148	148	2.820e-01	2.828e+00	3.109e-01	1.242e-01	-9.455e-02	1.000e+00	1.000e+00
ENSG00000050165	386	386	5.210e-01	-1.608e+00	6.368e-01	2.668e-01	4.717e-01	3.314e-01	9.000e-01
ENSG00000047849	87	87	4.801e-01	-4.573e+00	2.742e-01	-1.455e+00	6.963e-01	2.380e-01	9.000e-01
ENSG00000039650	99	99	1.798e-01	-1.511e+00	6.659e-01	9.565e-02	1.010e-01	6.532e-01	9.464e-01
ENSG00000023191	151	151	5.845e-01	5.417e+00	2.387e-01	8.886e-01	-3.910e-01	1.000e+00	1.000e+00
ENSG00000016864	313	313	5.145e-01	-4.020e+00	2.546e-01	1.605e-01	-9.851e-02	1.000e+00	1.000e+00
ENSG00000013441	99	99	3.789e-01	3.534e+00	2.754e-01	-9.828e-01	3.652e-01	3.928e-01	9.000e-01
ENSG00000011465	5336	5336	8.644e-01	4.024e+00	2.015e-01	-9.196e-02	2.007e-01	5.263e-01	9.000e-01
ENSG00000010404	146	146	2.174e-01	2.994e+00	2.676e-01	1.168e+00	5.468e-01	2.957e-01	9.000e-01
ENSG00000010256	56	56	5.005e-01	3.230e+00	4.194e-01	-1.326e+00	3.577e-01	3.976e-01	9.000e-01
ENSG00000008513	71	71	1.712e-01	3.097e+00	3.224e-01	-8.761e-01	2.104e-01	5.165e-01	9.000e-01
ENSG00000008294	117	117	2.788e-01	-6.847e-01	6.587e-01	3.338e-01	2.589e-01	4.718e-01	9.000e-01
ENSG00000004897	164	164	2.519e-01	2.887e+00	2.868e-01	2.389e-02	4.026e-02	7.766e-01	1.000e+00
ENSG00000001631	131	131	2.626e-01	3.531e+00	2.717e-01	-3.700e-01	9.911e-02	6.562e-01	9.464e-01
