# Supplementary material for: CamoTSS: analysis of alternative transcription start sites for cellular phenotypes and regulatory patterns from 5' scRNA-seq data
Source: Nat Commun. 2023 Nov 9;14:7240. doi: 10.1038/s41467-023-42636-1 (PMC10636040; doi:10.1038/s41467-023-42636-1)
Supplement: Supplementary file 12 — Source Data [file 41467_2023_42636_MOESM12_ESM.zip › Supp_Fig28_w12_m30_B_cell.tsv]

GeneID	n_counts	n_counts_uniq	cdr	intercept	sigma	development_30m_ceoff	development_30m_ELBO_gain	development_30m_pval	development_30m_FDR
ENSG00000002919	88	88	2.531e-01	1.115e+00	1.027e+00	9.056e-01	6.549e-01	2.524e-01	7.880e-01
ENSG00000003402	129	129	3.875e-01	1.965e-01	7.342e-01	6.942e-01	4.292e-01	3.542e-01	7.948e-01
ENSG00000005448	57	57	2.281e-01	3.301e+00	2.420e-01	1.305e+00	2.620e-01	4.692e-01	8.017e-01
ENSG00000006015	93	93	4.719e-01	2.456e+00	1.840e-01	2.033e+00	8.952e-01	1.809e-01	7.752e-01
ENSG00000007168	63	63	4.281e-01	3.957e+00	9.193e-01	-1.675e-01	3.805e-02	7.827e-01	9.002e-01
ENSG00000010270	62	62	2.219e-01	3.164e+00	1.950e-01	-9.445e-01	1.785e-01	5.502e-01	8.302e-01
ENSG00000014216	59	59	2.844e-01	-2.450e+00	2.064e-01	9.991e-01	5.312e-01	3.027e-01	7.880e-01
ENSG00000026103	70	70	1.500e-01	1.940e-01	4.505e-01	5.110e-01	8.006e-02	6.890e-01	8.463e-01
ENSG00000028528	68	68	3.937e-01	-3.120e+00	2.024e-01	5.623e-01	9.332e-02	6.657e-01	8.463e-01
ENSG00000032219	53	53	3.469e-01	2.987e+00	2.446e-01	1.704e+00	5.031e-01	3.158e-01	7.880e-01
ENSG00000037241	55	55	1.844e-01	-5.956e-01	1.884e-01	-3.695e-01	7.187e-02	7.046e-01	8.511e-01
ENSG00000038274	89	89	5.125e-01	-3.716e+00	6.200e-01	-2.914e-01	-8.018e-02	1.000e+00	1.000e+00
ENSG00000042088	67	67	1.812e-01	5.303e+00	2.187e-01	-2.610e+00	1.763e+00	6.041e-02	4.972e-01
ENSG00000042980	205	205	5.187e-01	1.306e+00	1.326e+00	-3.411e+00	3.065e+00	1.329e-02	1.861e-01
ENSG00000046651	154	154	4.844e-01	2.651e+00	1.946e-01	8.579e-02	-3.888e-02	1.000e+00	1.000e+00
ENSG00000048052	55	55	2.531e-01	1.090e+00	1.809e+00	-2.826e+00	2.616e+00	2.218e-02	2.575e-01
ENSG00000053501	70	70	2.250e-01	1.962e+00	1.919e-01	1.014e+00	8.410e-01	1.947e-01	7.880e-01
ENSG00000054148	97	97	3.500e-01	4.358e+00	2.223e-01	-1.215e+00	3.126e-01	4.291e-01	7.948e-01
ENSG00000054282	51	51	3.281e-01	3.777e+00	3.130e-01	-1.847e+00	4.256e-01	3.562e-01	7.948e-01
ENSG00000054611	112	112	3.219e-01	2.638e+00	2.342e-01	3.982e-01	1.310e-01	6.087e-01	8.302e-01
ENSG00000055070	87	87	3.406e-01	-1.494e+00	3.822e-01	-9.061e-01	5.899e-01	2.774e-01	7.880e-01
ENSG00000057657	64	64	1.219e-01	3.004e-01	6.248e-01	2.237e+00	1.607e+00	7.301e-02	5.450e-01
ENSG00000062194	60	60	5.000e-01	5.643e-01	4.327e-01	9.099e-01	1.729e-01	5.565e-01	8.302e-01
ENSG00000062716	50	50	3.125e-01	2.418e+00	7.902e-01	-7.582e-01	2.305e-01	4.972e-01	8.059e-01
ENSG00000064012	70	70	2.375e-01	4.062e-01	2.488e-01	-1.513e-01	1.365e-01	6.014e-01	8.302e-01
ENSG00000064490	52	52	2.344e-01	-1.984e+00	3.082e-01	-6.993e-01	1.988e-01	5.283e-01	8.196e-01
ENSG00000064601	93	93	2.406e-01	1.438e+00	2.272e-01	1.333e+00	4.232e-01	3.576e-01	7.948e-01
ENSG00000064933	59	59	2.000e-01	-8.851e-01	1.040e+00	1.785e-01	6.459e-02	7.193e-01	8.541e-01
ENSG00000065911	95	95	2.937e-01	3.606e+00	3.024e-01	2.036e+00	9.197e-01	1.750e-01	7.684e-01
ENSG00000066136	61	61	3.094e-01	-6.360e-01	2.000e-01	1.925e-01	1.740e-02	8.520e-01	9.380e-01
ENSG00000066379	56	56	4.031e-01	2.437e+00	2.276e-01	2.103e+00	6.766e-01	2.447e-01	7.880e-01
ENSG00000066923	111	111	2.625e-01	-6.905e+00	1.927e-01	1.324e+00	4.428e-01	3.467e-01	7.948e-01
ENSG00000068305	147	147	4.437e-01	3.059e+00	1.609e-01	1.403e+00	1.758e+00	6.077e-02	4.972e-01
ENSG00000069424	68	68	2.094e-01	-1.538e+00	1.178e+00	1.177e+00	9.429e-01	1.697e-01	7.563e-01
ENSG00000072858	65	65	2.062e-01	-4.495e+00	4.957e-01	1.919e+00	2.295e-01	4.981e-01	8.059e-01
ENSG00000072864	124	124	4.312e-01	-2.657e+00	3.077e-01	1.822e+00	5.421e-01	2.977e-01	7.880e-01
ENSG00000074266	74	74	2.125e-01	-3.456e+00	1.808e+00	1.141e+00	6.232e-01	2.642e-01	7.880e-01
ENSG00000076928	70	70	5.781e-01	1.855e+00	2.671e-01	-1.062e+00	-1.699e-01	1.000e+00	1.000e+00
ENSG00000077150	161	161	3.594e-01	-1.662e-01	8.006e-01	1.319e-01	-9.734e-02	1.000e+00	1.000e+00
ENSG00000077312	50	50	4.500e-01	-4.887e+00	2.639e-01	3.018e+00	2.032e+00	4.382e-02	4.152e-01
ENSG00000077721	83	83	3.937e-01	2.596e+00	2.013e-01	1.855e+00	6.595e-01	2.508e-01	7.880e-01
ENSG00000081307	52	52	1.656e-01	-5.183e+00	2.187e-01	9.173e-01	9.509e-02	6.628e-01	8.463e-01
ENSG00000082996	86	86	3.250e-01	-2.964e+00	2.771e-01	2.403e+00	9.036e-01	1.788e-01	7.752e-01
ENSG00000084070	87	87	3.344e-01	2.135e+00	2.199e-01	1.338e+00	4.507e-01	3.424e-01	7.948e-01
ENSG00000086666	72	72	3.375e-01	1.567e+00	3.056e-01	2.849e+00	5.860e+00	6.185e-04	2.227e-02
ENSG00000089327	217	217	7.906e-01	5.775e+00	4.376e-01	-1.390e+00	3.672e-01	3.914e-01	7.948e-01
ENSG00000090520	52	52	2.344e-01	-5.687e+00	2.386e-01	3.204e-01	-7.796e-03	1.000e+00	1.000e+00
ENSG00000095794	54	54	2.344e-01	-5.496e-01	1.287e+00	-7.971e-01	1.293e-01	6.111e-01	8.302e-01
ENSG00000099860	118	118	5.469e-01	6.125e+00	1.903e-01	2.491e-01	7.923e-02	6.906e-01	8.463e-01
ENSG00000099917	67	67	2.187e-01	-3.365e+00	2.987e-01	9.716e-01	1.387e-01	5.984e-01	8.302e-01
ENSG00000100097	153	153	3.125e-01	-7.807e-02	1.594e+00	-3.868e+00	6.991e+00	1.846e-04	9.744e-03
ENSG00000100209	55	55	1.812e-01	2.746e+00	4.917e-01	-5.886e-01	3.045e-01	4.352e-01	7.948e-01
ENSG00000100650	66	66	7.594e-01	3.264e+00	2.114e-01	-9.572e-02	2.966e-02	8.076e-01	9.171e-01
ENSG00000100664	60	60	6.719e-01	3.790e+00	1.860e-01	3.459e-01	2.811e-02	8.126e-01	9.199e-01
ENSG00000100823	64	64	5.406e-01	2.839e+00	2.392e-01	4.591e-02	-6.498e-03	1.000e+00	1.000e+00
ENSG00000100883	55	55	3.094e-01	-3.681e+00	2.402e-01	1.044e+00	1.654e-01	5.652e-01	8.302e-01
ENSG00000100889	60	60	1.687e-01	5.135e+00	2.294e-01	-3.868e-01	7.104e-02	7.062e-01	8.511e-01
ENSG00000100897	50	50	2.187e-01	-3.648e+00	1.786e-01	3.273e+00	2.177e+00	3.694e-02	3.694e-01
ENSG00000100982	85	85	2.844e-01	2.764e+00	1.917e-01	-9.674e-01	1.451e-01	5.901e-01	8.302e-01
ENSG00000101310	68	68	2.094e-01	-2.731e+00	3.138e-01	2.515e+00	1.094e+00	1.391e-01	7.052e-01
ENSG00000101608	80	80	8.844e-01	-3.640e+00	2.038e-01	-1.526e+00	4.137e-01	3.630e-01	7.948e-01
ENSG00000101745	63	63	6.156e-01	2.803e+00	2.462e-01	1.161e+00	2.513e-01	4.784e-01	8.017e-01
ENSG00000102125	55	55	2.062e-01	1.062e+00	2.388e-01	2.511e+00	1.011e+00	1.550e-01	7.563e-01
ENSG00000102401	53	53	2.687e-01	4.510e+00	2.182e-01	-7.070e-01	1.795e-02	8.497e-01	9.380e-01
ENSG00000102409	53	53	3.062e-01	4.976e+00	2.251e-01	-8.627e-01	1.160e-01	6.301e-01	8.359e-01
ENSG00000102879	88	88	8.781e-01	3.074e+00	1.777e-01	1.250e+00	3.143e-01	4.279e-01	7.948e-01
ENSG00000102897	54	54	1.781e-01	1.047e+00	1.227e+00	-1.011e+00	8.115e-01	2.027e-01	7.880e-01
ENSG00000103496	61	61	2.125e-01	3.574e+00	1.702e-01	2.974e+00	1.721e+00	6.354e-02	5.083e-01
ENSG00000103653	115	115	4.719e-01	-3.619e+00	1.928e-01	-1.445e+00	2.244e+00	3.413e-02	3.612e-01
ENSG00000103769	64	64	4.781e-01	-3.446e+00	1.989e-01	1.507e+00	2.551e-01	4.751e-01	8.017e-01
ENSG00000104164	61	61	2.312e-01	2.483e+00	5.307e-01	-3.928e-01	1.708e-01	5.589e-01	8.302e-01
ENSG00000104518	71	71	2.625e-01	-3.478e+00	2.100e-01	6.200e-01	6.566e-02	7.171e-01	8.541e-01
ENSG00000104549	52	52	1.719e-01	1.744e+00	2.757e-01	2.892e+00	1.820e+00	5.644e-02	4.837e-01
ENSG00000104853	59	59	1.812e-01	-1.632e+00	2.649e-01	-1.701e+00	7.180e-01	2.308e-01	7.880e-01
ENSG00000104859	83	83	2.625e-01	3.214e+00	2.229e-01	1.096e+00	1.423e-01	5.936e-01	8.302e-01
ENSG00000104904	120	120	9.781e-01	3.559e+00	1.640e-01	-5.890e-01	1.145e-01	6.322e-01	8.359e-01
ENSG00000104957	67	67	2.250e-01	-3.008e+00	1.838e-01	5.201e-01	1.495e-01	5.846e-01	8.302e-01
ENSG00000105223	50	50	1.719e-01	5.799e+00	1.868e-01	3.711e-01	7.699e-03	9.012e-01	9.818e-01
ENSG00000105254	83	83	4.281e-01	-3.699e+00	2.086e-01	1.336e+00	3.522e-01	4.013e-01	7.948e-01
ENSG00000105618	76	76	2.750e-01	-2.381e+00	2.014e-01	-1.470e+00	5.195e-01	3.081e-01	7.880e-01
ENSG00000106245	108	108	4.250e-01	-3.072e+00	5.720e-01	3.106e-01	-1.940e-02	1.000e+00	1.000e+00
ENSG00000106392	75	75	2.437e-01	-2.514e+00	2.952e-01	-4.442e-01	1.109e-01	6.377e-01	8.359e-01
ENSG00000107077	86	86	3.406e-01	-3.152e+00	3.155e-01	7.623e-01	2.685e-01	4.636e-01	8.017e-01
ENSG00000107968	187	187	3.875e-01	3.647e+00	1.159e+00	-1.678e-01	5.007e-01	3.170e-01	7.880e-01
ENSG00000108465	77	77	3.906e-01	3.446e+00	1.960e-01	-6.399e-01	8.399e-02	6.819e-01	8.463e-01
ENSG00000108523	50	50	4.281e-01	-4.938e+00	4.121e-01	2.317e+00	5.943e-01	2.756e-01	7.880e-01
ENSG00000108946	68	68	5.156e-01	-1.282e+00	2.692e-01	-1.014e+00	7.074e-01	2.343e-01	7.880e-01
ENSG00000108961	52	52	1.812e-01	2.577e+00	2.329e-01	2.511e+00	1.170e+00	1.262e-01	6.882e-01
ENSG00000108963	50	50	1.656e-01	-1.180e+00	4.978e-01	6.129e-01	3.342e-01	4.136e-01	7.948e-01
ENSG00000110719	138	138	4.219e-01	4.027e+00	2.174e-01	-1.232e+00	3.066e-01	4.336e-01	7.948e-01
ENSG00000111276	60	60	4.937e-01	4.379e+00	2.615e-01	-8.462e-01	6.813e-02	7.120e-01	8.541e-01
ENSG00000111596	64	64	3.687e-01	-3.643e+00	1.756e-01	-2.177e+00	7.410e-01	2.235e-01	7.880e-01
ENSG00000111669	92	92	6.875e-01	3.124e+00	1.769e-01	2.056e-02	2.008e-02	8.412e-01	9.318e-01
ENSG00000111679	192	192	6.500e-01	3.186e+00	1.055e+00	6.118e-01	3.093e-01	4.315e-01	7.948e-01
ENSG00000112137	329	329	4.844e-01	-2.636e+00	1.447e-01	-1.215e+00	4.397e-01	3.483e-01	7.948e-01
ENSG00000112511	85	85	2.656e-01	4.057e+00	1.735e-01	7.228e-01	-9.206e-02	1.000e+00	1.000e+00
ENSG00000112679	64	64	2.531e-01	4.257e-01	5.979e-01	-1.823e+00	2.131e+00	3.895e-02	3.790e-01
ENSG00000112996	67	67	2.500e-01	2.938e+00	2.649e-01	1.425e+00	5.186e-01	3.085e-01	7.880e-01
ENSG00000113387	125	125	8.313e-01	-4.648e+00	1.986e-01	1.678e+00	5.654e-01	2.876e-01	7.880e-01
ENSG00000114013	79	79	2.031e-01	-2.010e+00	1.808e+00	-7.595e-01	9.169e-02	6.685e-01	8.463e-01
ENSG00000115020	66	66	3.156e-01	2.207e+00	2.815e+00	-4.125e+00	3.880e+00	5.342e-03	9.158e-02
ENSG00000115271	91	91	2.750e-01	-6.216e+00	1.310e+00	3.346e+00	2.541e+00	2.418e-02	2.721e-01
ENSG00000115317	59	59	2.875e-01	2.116e+00	1.905e-01	-2.894e-01	1.648e-01	5.659e-01	8.302e-01
ENSG00000115350	99	99	2.656e-01	3.108e+00	2.623e-01	7.902e-02	2.983e-03	9.384e-01	1.000e+00
ENSG00000115685	87	87	3.812e-01	-1.983e+00	1.501e+00	-6.212e-01	3.149e-02	8.019e-01	9.135e-01
ENSG00000116161	51	51	5.781e-01	-2.379e+00	3.529e-01	1.773e+00	2.609e-01	4.701e-01	8.017e-01
ENSG00000116731	66	66	3.844e-01	1.658e+00	2.616e-01	-1.904e+00	5.227e+00	1.224e-03	3.148e-02
ENSG00000117676	66	66	2.187e-01	-1.368e+00	2.843e-01	-1.664e+00	1.119e+00	1.346e-01	7.024e-01
ENSG00000118503	80	80	5.250e-01	5.135e+00	1.770e-01	8.844e-01	1.599e-01	5.718e-01	8.302e-01
ENSG00000119408	63	63	1.937e-01	3.043e+00	9.309e-01	-1.391e+00	9.682e-01	1.641e-01	7.563e-01
ENSG00000119917	60	60	2.906e-01	-1.510e+00	1.217e+00	-1.666e-01	-1.178e-01	1.000e+00	1.000e+00
ENSG00000120278	70	70	2.187e-01	1.063e+00	8.520e-01	1.135e-01	-1.262e-01	1.000e+00	1.000e+00
ENSG00000120899	68	68	3.219e-01	7.779e-01	3.342e-01	-4.192e-02	-6.956e-02	1.000e+00	1.000e+00
ENSG00000120910	223	223	5.344e-01	3.986e+00	1.231e-01	6.537e-02	-1.436e-02	1.000e+00	1.000e+00
ENSG00000120913	60	60	1.844e-01	2.647e+00	3.399e-01	-2.431e+00	7.219e-01	2.295e-01	7.880e-01
ENSG00000122068	90	90	2.719e-01	-3.381e+00	2.232e-01	1.171e+00	2.147e-01	5.123e-01	8.099e-01
ENSG00000122390	51	51	1.687e-01	-5.662e-03	6.684e-01	-7.680e-01	1.007e-01	6.536e-01	8.434e-01
ENSG00000122483	53	53	1.937e-01	-3.300e+00	2.493e-01	1.628e+00	4.143e-01	3.627e-01	7.948e-01
ENSG00000122644	80	80	2.187e-01	7.026e-01	2.043e-01	3.277e+00	2.871e+00	1.656e-02	2.208e-01
ENSG00000123395	66	66	2.406e-01	3.682e+00	2.194e-01	7.137e-02	7.471e-03	9.027e-01	9.818e-01
ENSG00000124357	109	109	3.219e-01	-2.796e+00	5.748e-01	-4.278e-01	1.646e-01	5.661e-01	8.302e-01
ENSG00000125652	51	51	3.687e-01	3.818e+00	2.248e-01	-8.882e-01	1.238e-01	6.187e-01	8.359e-01
ENSG00000125753	174	174	4.562e-01	-3.506e+00	1.571e-01	2.596e-01	3.901e-02	7.800e-01	9.000e-01
ENSG00000125826	91	91	4.281e-01	3.889e+00	1.918e-01	-1.243e+00	2.346e-01	4.934e-01	8.059e-01
ENSG00000125877	81	81	2.500e-01	-3.076e+00	5.470e-01	1.031e+00	5.928e-01	2.762e-01	7.880e-01
ENSG00000125970	56	56	5.687e-01	-2.828e+00	1.674e-01	-1.956e+00	7.651e-01	2.161e-01	7.880e-01
ENSG00000126803	51	51	1.031e-01	4.229e+00	3.230e-01	1.036e+00	8.344e-02	6.829e-01	8.463e-01
ENSG00000126804	51	51	2.219e-01	-2.654e+00	2.423e-01	9.320e-01	-6.470e-02	1.000e+00	1.000e+00
ENSG00000127084	75	75	2.656e-01	-3.568e+00	1.959e+00	-9.111e-01	1.073e-01	6.432e-01	8.359e-01
ENSG00000128245	55	55	1.844e-01	7.495e+00	1.025e+00	-4.654e+00	3.881e+00	5.338e-03	9.158e-02
ENSG00000128563	54	54	1.719e-01	-2.547e+00	3.796e-01	2.337e-01	7.913e-02	6.908e-01	8.463e-01
ENSG00000130312	60	60	3.125e-01	9.872e-01	1.998e-01	1.865e+00	6.466e-01	2.555e-01	7.880e-01
ENSG00000130313	67	67	3.906e-01	3.064e+00	2.146e-01	-1.892e+00	6.762e-01	2.449e-01	7.880e-01
ENSG00000130348	129	129	3.750e-01	-9.339e-01	1.613e-01	-6.588e-02	8.553e-03	8.959e-01	9.804e-01
ENSG00000130429	167	167	7.563e-01	-3.004e+00	1.671e-01	-1.164e+00	3.595e-01	3.964e-01	7.948e-01
ENSG00000130844	92	92	2.781e-01	-1.150e+00	2.196e+00	-5.569e-01	8.472e-02	6.806e-01	8.463e-01
ENSG00000131196	60	60	2.187e-01	-2.315e+00	2.876e-01	-2.173e+00	4.297e+00	3.373e-03	7.143e-02
ENSG00000131408	116	116	3.312e-01	-4.050e+00	1.696e-01	5.334e-02	-4.914e-02	1.000e+00	1.000e+00
ENSG00000133313	80	80	3.594e-01	4.700e+00	2.999e-01	-3.098e+00	2.220e+00	3.511e-02	3.612e-01
ENSG00000133789	273	273	6.500e-01	1.561e+00	2.818e-01	1.525e+00	2.767e+00	1.864e-02	2.298e-01
ENSG00000134255	85	85	2.719e-01	7.401e-02	7.659e-01	-6.387e-01	2.625e-01	4.687e-01	8.017e-01
ENSG00000134330	62	62	2.375e-01	-3.572e+00	2.276e-01	1.156e+00	2.127e-01	5.142e-01	8.099e-01
ENSG00000134574	51	51	1.750e-01	-2.341e+00	2.567e-01	8.227e-01	1.470e-01	5.877e-01	8.302e-01
ENSG00000134758	59	59	2.781e-01	-4.275e+00	2.128e+00	2.304e+00	1.310e+00	1.056e-01	6.145e-01
ENSG00000135441	98	98	5.562e-01	3.380e+00	1.461e-01	8.004e-01	6.131e-01	2.681e-01	7.880e-01
ENSG00000136280	58	58	2.562e-01	-1.097e+00	1.485e+00	-5.036e-01	2.999e-01	4.386e-01	7.948e-01
ENSG00000136560	158	158	4.312e-01	2.874e+00	3.525e-01	-2.316e+00	5.427e+00	9.853e-04	2.729e-02
ENSG00000136573	94	94	3.312e-01	3.299e+00	1.781e-01	1.682e+00	5.196e-01	3.080e-01	7.880e-01
ENSG00000136603	168	168	4.375e-01	1.819e+00	2.066e-01	1.024e+00	3.654e-01	3.926e-01	7.948e-01
ENSG00000136718	105	105	2.844e-01	-2.562e+00	2.584e-01	-2.188e-01	1.211e-01	6.227e-01	8.359e-01
ENSG00000136877	72	72	2.344e-01	1.699e+00	3.792e-01	4.677e-01	1.299e-01	6.102e-01	8.302e-01
ENSG00000138085	61	61	3.469e-01	-2.647e+00	7.548e-01	-6.522e-01	4.010e-01	3.705e-01	7.948e-01
ENSG00000138190	50	50	1.656e-01	-1.768e+00	4.243e-01	-4.919e-01	1.512e-01	5.824e-01	8.302e-01
ENSG00000138639	191	191	4.375e-01	3.956e+00	1.381e-01	-1.458e-01	-1.374e-03	1.000e+00	1.000e+00
ENSG00000138964	109	109	3.969e-01	7.459e-01	1.097e+00	1.827e-01	-8.970e-02	1.000e+00	1.000e+00
ENSG00000139278	84	84	2.781e-01	1.633e+00	3.162e-01	1.163e+00	1.308e+00	1.058e-01	6.145e-01
ENSG00000139579	84	84	1.906e-01	6.024e-01	3.368e-01	-2.209e-01	2.480e-02	8.238e-01	9.232e-01
ENSG00000140398	81	81	1.812e-01	-6.861e+00	1.462e+00	1.300e-01	1.076e-01	6.427e-01	8.359e-01
ENSG00000140941	90	90	5.719e-01	-3.552e+00	1.616e-01	-1.441e+00	3.130e-01	4.289e-01	7.948e-01
ENSG00000140968	339	339	6.063e-01	4.558e+00	1.385e-01	-1.372e-01	2.652e-02	8.179e-01	9.201e-01
ENSG00000141127	52	52	2.187e-01	-5.109e+00	2.045e-01	9.779e-01	2.351e-01	4.929e-01	8.059e-01
ENSG00000141526	94	94	2.125e-01	-2.922e+00	1.836e-01	3.588e+00	2.149e+01	5.507e-11	1.983e-08
ENSG00000142166	93	93	3.281e-01	-3.224e+00	2.001e-01	-2.275e+00	3.055e+00	1.344e-02	1.861e-01
ENSG00000142186	50	50	1.937e-01	1.799e+00	2.145e-01	2.065e+00	7.690e-01	2.149e-01	7.880e-01
ENSG00000142227	50	50	5.750e-01	2.969e+00	2.351e-01	-1.369e+00	3.457e-01	4.057e-01	7.948e-01
ENSG00000142765	152	152	4.375e-01	3.502e+00	1.469e-01	-2.333e-01	7.069e-02	7.069e-01	8.511e-01
ENSG00000143119	258	258	7.813e-01	-1.142e+00	7.627e-01	2.495e+00	1.312e+01	3.030e-07	3.635e-05
ENSG00000143294	69	69	2.375e-01	-4.070e+00	2.231e-01	-1.186e+00	3.159e-01	4.267e-01	7.948e-01
ENSG00000143337	60	60	2.437e-01	-3.783e+00	4.270e-01	-7.760e-01	2.347e-01	4.933e-01	8.059e-01
ENSG00000143569	55	55	2.281e-01	1.901e+00	2.120e-01	1.850e+00	7.758e-01	2.129e-01	7.880e-01
ENSG00000144524	54	54	1.750e-01	5.104e-01	8.973e-01	-4.925e-01	2.542e-01	4.758e-01	8.017e-01
ENSG00000145354	73	73	2.969e-01	1.093e+00	3.973e-01	-2.628e-01	2.679e-02	8.170e-01	9.201e-01
ENSG00000145779	75	75	7.094e-01	4.024e+00	1.063e+00	-1.770e+00	2.382e+00	2.908e-02	3.172e-01
ENSG00000146278	81	81	7.938e-01	5.304e+00	1.669e-01	8.776e-02	-1.772e-01	1.000e+00	1.000e+00
ENSG00000148362	50	50	3.312e-01	2.697e+00	2.659e-01	-7.110e-01	9.351e-02	6.654e-01	8.463e-01
ENSG00000149761	94	94	2.656e-01	1.814e+00	1.598e+00	-3.817e-01	1.175e-01	6.279e-01	8.359e-01
ENSG00000149925	65	65	6.656e-01	-3.160e+00	2.115e-01	1.407e+00	2.263e-01	5.011e-01	8.059e-01
ENSG00000150347	124	124	5.000e-01	1.184e+00	6.182e-01	6.108e-01	3.911e-01	3.765e-01	7.948e-01
ENSG00000152492	156	156	4.156e-01	2.493e+00	2.447e-01	6.774e-01	4.545e-01	3.404e-01	7.948e-01
ENSG00000153064	427	427	7.281e-01	2.266e+00	1.648e-01	-2.825e-01	2.961e-01	4.416e-01	7.948e-01
ENSG00000153094	57	57	1.500e-01	2.434e+00	3.154e-01	-1.341e+00	1.578e-01	5.743e-01	8.302e-01
ENSG00000153113	100	100	3.469e-01	1.480e+00	7.939e-01	-5.759e-01	3.036e-01	4.358e-01	7.948e-01
ENSG00000153201	53	53	3.687e-01	2.803e+00	3.189e-01	-2.196e+00	6.165e-01	2.668e-01	7.880e-01
ENSG00000154305	61	61	2.437e-01	-1.338e+00	1.575e+00	6.401e-01	3.526e-01	4.010e-01	7.948e-01
ENSG00000156110	109	109	4.375e-01	-4.022e-01	5.233e-01	-4.965e-01	2.587e-01	4.720e-01	8.017e-01
ENSG00000156170	50	50	1.875e-01	-4.344e+00	1.778e+00	-2.591e+00	1.581e+00	7.537e-02	5.450e-01
ENSG00000156273	75	75	2.125e-01	3.910e+00	1.882e-01	-7.436e-01	1.031e-01	6.498e-01	8.414e-01
ENSG00000156976	89	89	8.219e-01	1.716e+00	1.806e-01	2.335e+00	1.074e+00	1.428e-01	7.142e-01
ENSG00000157303	54	54	1.469e-01	2.410e+00	2.906e-01	-9.322e-01	1.188e-01	6.260e-01	8.359e-01
ENSG00000157601	366	366	6.531e-01	-8.142e-01	1.829e-01	-6.535e-01	2.508e-01	4.788e-01	8.017e-01
ENSG00000157873	146	146	5.000e-01	-3.328e+00	1.838e-01	1.096e-01	6.251e-02	7.237e-01	8.541e-01
ENSG00000158985	76	76	3.750e-01	-2.569e+00	2.001e-01	-2.237e+00	9.774e-01	1.621e-01	7.563e-01
ENSG00000160050	113	113	1.687e-01	1.335e+00	4.487e-01	-2.118e-01	5.183e-02	7.475e-01	8.737e-01
ENSG00000160194	61	61	1.687e-01	-4.251e-01	2.004e-01	-1.797e+00	1.578e+00	7.569e-02	5.450e-01
ENSG00000160789	93	93	1.437e-01	-5.510e-02	2.023e-01	3.512e+00	1.213e+00	1.194e-01	6.714e-01
ENSG00000161011	206	206	7.031e-01	-1.879e+00	6.110e-01	-1.178e+00	1.325e+00	1.036e-01	6.145e-01
ENSG00000162616	70	70	3.719e-01	-4.444e+00	3.959e-01	2.650e+00	1.374e+00	9.736e-02	6.145e-01
ENSG00000163156	62	62	2.781e-01	-3.889e+00	1.747e-01	-1.926e+00	7.181e-01	2.307e-01	7.880e-01
ENSG00000163219	79	79	3.812e-01	-2.982e+00	1.340e+00	-1.373e+00	8.610e-01	1.894e-01	7.869e-01
ENSG00000163399	52	52	2.344e-01	2.286e+00	2.634e-01	-9.916e-01	1.466e-01	5.881e-01	8.302e-01
ENSG00000163513	72	72	2.875e-01	4.001e+00	2.043e-01	-6.069e-01	7.520e-02	6.982e-01	8.511e-01
ENSG00000163882	53	53	2.687e-01	-2.676e+00	2.306e-01	2.593e+00	1.313e+00	1.051e-01	6.145e-01
ENSG00000164081	70	70	2.312e-01	2.064e+00	4.336e-01	1.138e+00	7.182e-01	2.307e-01	7.880e-01
ENSG00000164308	67	67	4.219e-01	-5.687e+00	1.906e-01	9.040e-01	2.118e-01	5.152e-01	8.099e-01
ENSG00000164830	55	55	2.312e-01	1.801e+00	2.312e-01	4.180e+00	5.758e+00	6.901e-04	2.258e-02
ENSG00000164898	54	54	2.406e-01	-2.997e+00	2.937e-01	1.865e+00	4.739e-01	3.303e-01	7.948e-01
ENSG00000164934	55	55	1.562e-01	-5.313e+00	1.858e-01	1.450e+00	5.432e-01	2.973e-01	7.880e-01
ENSG00000165025	158	158	4.906e-01	1.417e+00	9.006e-01	-9.139e-01	1.531e+00	8.016e-02	5.550e-01
ENSG00000166333	88	88	2.812e-01	3.532e+00	1.772e-01	-4.605e-01	6.058e-02	7.278e-01	8.562e-01
ENSG00000166946	74	74	3.094e-01	4.376e+00	2.447e-01	-1.601e+00	4.192e-01	3.599e-01	7.948e-01
ENSG00000166986	68	68	1.937e-01	-2.312e+00	3.629e-01	1.490e+00	2.411e-01	4.874e-01	8.059e-01
ENSG00000167186	66	66	1.906e-01	-8.059e-01	7.332e-01	-1.457e+00	1.267e+00	1.113e-01	6.363e-01
ENSG00000167543	51	51	1.937e-01	-4.041e+00	4.623e-01	5.058e-01	8.437e-02	6.812e-01	8.463e-01
ENSG00000167635	58	58	2.375e-01	-3.439e+00	1.799e-01	-9.480e-01	2.780e-01	4.559e-01	8.017e-01
ENSG00000167642	68	68	4.094e-01	2.002e+00	6.366e-01	1.746e+00	3.166e+00	1.186e-02	1.801e-01
ENSG00000167965	51	51	1.719e-01	-5.207e+00	1.812e-01	8.430e-01	1.126e-01	6.352e-01	8.359e-01
ENSG00000168003	57	57	3.469e-01	-3.875e+00	6.809e-01	-2.472e+00	1.144e+00	1.304e-01	7.008e-01
ENSG00000168256	59	59	2.156e-01	-2.675e+00	2.640e-01	-1.311e+00	4.239e-01	3.572e-01	7.948e-01
ENSG00000168421	90	90	6.813e-01	-3.149e+00	2.180e-01	4.026e-01	4.153e-02	7.732e-01	9.000e-01
ENSG00000168734	220	220	5.094e-01	2.659e+00	1.472e-01	6.818e-01	1.478e-01	5.866e-01	8.302e-01
ENSG00000169241	141	141	3.500e-01	3.093e+00	3.394e-01	4.141e-01	1.645e-01	5.663e-01	8.302e-01
ENSG00000169499	68	68	2.469e-01	-1.066e+00	9.863e-01	1.157e+00	7.212e-01	2.298e-01	7.880e-01
ENSG00000169727	53	53	2.281e-01	-3.404e+00	2.602e-01	-2.171e+00	4.901e-01	3.222e-01	7.890e-01
ENSG00000170634	73	73	2.125e-01	-3.934e-02	7.684e-01	2.550e+00	5.909e+00	5.867e-04	2.227e-02
ENSG00000170638	98	98	3.812e-01	2.713e+00	1.259e+00	-2.813e+00	4.789e+00	1.968e-03	4.429e-02
ENSG00000170892	56	56	1.719e-01	-1.574e+00	2.010e+00	-2.954e-01	-8.953e-02	1.000e+00	1.000e+00
ENSG00000171522	70	70	2.219e-01	2.809e+00	2.021e-01	-7.435e-01	1.080e-01	6.421e-01	8.359e-01
ENSG00000171604	85	85	3.312e-01	-1.564e+00	1.459e-01	1.961e-01	8.274e-02	6.842e-01	8.463e-01
ENSG00000171606	60	60	2.000e-01	-2.892e+00	4.765e-01	5.278e-02	3.947e-02	7.787e-01	9.000e-01
ENSG00000171681	74	74	4.406e-01	2.951e+00	2.557e-01	1.571e+00	9.862e-01	1.602e-01	7.563e-01
ENSG00000172183	640	640	7.094e-01	3.238e+00	5.593e-01	8.299e-01	5.807e-01	2.812e-01	7.880e-01
ENSG00000172354	50	50	2.906e-01	4.218e-01	3.461e-01	-2.379e-01	1.192e-02	8.773e-01	9.629e-01
ENSG00000172613	57	57	1.844e-01	-2.241e+00	3.473e-01	-8.546e-01	2.984e-01	4.398e-01	7.948e-01
ENSG00000173171	62	62	1.687e-01	-2.990e+00	2.654e-01	2.311e+00	1.004e+00	1.564e-01	7.563e-01
ENSG00000173193	132	132	4.906e-01	6.597e+00	3.994e-01	-2.163e+00	8.581e-01	1.902e-01	7.869e-01
ENSG00000173486	114	114	2.375e-01	3.188e+00	3.630e-01	-1.972e+00	5.775e-01	2.825e-01	7.880e-01
ENSG00000173598	58	58	2.687e-01	5.595e+00	2.003e-01	-1.674e+00	6.733e-01	2.459e-01	7.880e-01
ENSG00000173821	88	88	5.531e-01	-4.741e-01	1.778e-01	-2.197e+00	1.924e+00	4.979e-02	4.372e-01
ENSG00000176209	61	61	1.969e-01	-3.801e+00	1.672e-01	-1.541e+00	5.658e-01	2.874e-01	7.880e-01
ENSG00000177426	81	81	2.250e-01	-1.005e+00	1.206e+00	4.870e+00	5.632e+00	7.901e-04	2.370e-02
ENSG00000177879	56	56	3.062e-01	-3.066e+00	2.272e-01	1.403e+00	2.705e-01	4.620e-01	8.017e-01
ENSG00000177963	55	55	1.844e-01	-4.830e+00	1.911e+00	4.162e+00	1.377e+00	9.705e-02	6.145e-01
ENSG00000179715	105	105	3.656e-01	-4.165e+00	1.817e-01	-1.110e+00	3.053e-01	4.346e-01	7.948e-01
ENSG00000179820	77	77	4.969e-01	-2.040e+00	1.097e+00	6.875e+00	4.965e+00	1.626e-03	3.903e-02
ENSG00000184164	60	60	2.094e-01	3.282e+00	3.624e-01	-2.027e+00	6.186e-01	2.660e-01	7.880e-01
ENSG00000186184	59	59	5.156e-01	-3.229e+00	3.429e-01	5.344e-01	1.433e-01	5.925e-01	8.302e-01
ENSG00000186352	90	90	3.344e-01	-3.634e-01	1.862e+00	5.509e+00	1.793e+01	2.122e-09	3.820e-07
ENSG00000189266	63	63	5.938e-01	-5.099e+00	2.000e-01	1.187e+00	3.679e-01	3.910e-01	7.948e-01
ENSG00000196843	161	161	3.344e-01	2.963e+00	2.100e-01	-1.065e+00	1.615e-01	5.698e-01	8.302e-01
ENSG00000197142	57	57	1.750e-01	-4.145e+00	2.172e-01	2.764e+00	1.533e+00	7.990e-02	5.550e-01
ENSG00000197324	90	90	3.625e-01	3.354e+00	1.740e-01	6.665e-01	1.409e-01	5.956e-01	8.302e-01
ENSG00000197536	123	123	3.219e-01	3.639e+00	1.569e-01	2.072e+00	8.829e-01	1.839e-01	7.789e-01
ENSG00000197912	55	55	2.719e-01	-2.920e+00	2.549e-01	1.984e+00	4.465e-01	3.447e-01	7.948e-01
ENSG00000204070	144	144	3.344e-01	2.403e+00	2.213e-01	5.693e-01	5.633e-01	2.885e-01	7.880e-01
ENSG00000204261	118	118	3.312e-01	-3.768e+00	9.468e-01	2.732e+00	6.966e+00	1.895e-04	9.744e-03
ENSG00000204387	57	57	2.750e-01	1.368e+00	2.271e-01	1.776e+00	5.291e-01	3.036e-01	7.880e-01
ENSG00000204642	292	292	5.781e-01	-2.706e+00	1.699e-01	-2.973e-01	3.470e-02	7.922e-01	9.054e-01
ENSG00000204852	111	111	1.875e-01	-3.979e-01	2.727e+00	6.712e+00	1.227e+01	7.311e-07	6.580e-05
ENSG00000204977	68	68	2.187e-01	5.065e+00	1.988e-01	-8.535e-01	1.518e-01	5.817e-01	8.302e-01
ENSG00000205542	114	114	1.000e+00	4.418e+00	1.615e-01	-1.109e+00	2.785e-01	4.555e-01	8.017e-01
ENSG00000213015	65	65	2.719e-01	-3.947e+00	2.353e-01	1.518e+00	3.810e-01	3.827e-01	7.948e-01
ENSG00000213145	240	240	7.156e-01	2.471e+00	2.424e-01	-8.514e-01	4.369e-01	3.499e-01	7.948e-01
ENSG00000213626	57	57	6.563e-01	4.951e+00	4.815e-01	-1.670e+00	2.216e-01	5.056e-01	8.090e-01
ENSG00000213928	236	236	6.063e-01	2.131e+00	1.578e-01	1.007e+00	3.965e-01	3.732e-01	7.948e-01
ENSG00000222041	77	77	1.812e-01	1.110e+00	2.459e+00	1.562e-01	3.414e-01	4.086e-01	7.948e-01
ENSG00000223865	820	820	9.563e-01	2.017e+00	1.450e-01	2.781e+00	8.436e+00	3.997e-05	2.878e-03
ENSG00000226979	111	111	1.844e-01	1.964e+00	2.238e-01	2.254e-01	5.389e-02	7.427e-01	8.709e-01
ENSG00000241553	106	106	6.781e-01	-2.651e+00	2.816e-01	6.131e-01	2.007e-01	5.264e-01	8.196e-01
ENSG00000242114	91	91	1.906e-01	4.346e+00	2.079e-01	-1.963e+00	1.126e+00	1.334e-01	7.024e-01
ENSG00000243678	74	74	7.594e-01	3.082e+00	2.509e-01	-5.137e-01	3.151e-01	4.273e-01	7.948e-01
ENSG00000244274	53	53	1.625e-01	-1.844e+00	1.110e+00	-1.551e-01	-7.669e-02	1.000e+00	1.000e+00
ENSG00000245532	92	92	5.000e-01	3.511e+00	2.272e-01	-2.718e-01	3.565e-02	7.895e-01	9.051e-01
ENSG00000247982	63	63	4.062e-01	3.979e+00	2.900e-01	-1.970e+00	5.940e-01	2.757e-01	7.880e-01
ENSG00000249859	57	57	1.812e-01	-2.497e+00	2.253e+00	-9.485e-01	-4.081e-01	1.000e+00	1.000e+00
ENSG00000258315	99	99	4.375e-01	3.872e+00	1.698e-01	9.790e-01	4.444e-01	3.458e-01	7.948e-01
ENSG00000275302	169	169	5.625e-02	-1.404e+00	1.559e-01	2.358e+00	2.260e-01	5.014e-01	8.059e-01
ENSG00000285646	75	75	2.000e-01	4.129e+00	1.823e-01	4.493e-01	-4.797e-02	1.000e+00	1.000e+00
ENSG00000234745	239	239	9.906e-01	-7.759e-01	1.517e-01	6.410e+00	4.172e+00	3.868e-03	7.736e-02
ENSG00000221968	79	79	2.687e-01	-9.707e-01	1.553e+00	5.456e-01	5.786e-01	2.820e-01	7.880e-01
ENSG00000217128	86	86	2.875e-01	4.196e+00	1.609e-01	1.496e+00	4.127e-01	3.636e-01	7.948e-01
ENSG00000214253	53	53	4.000e-01	-5.068e+00	3.652e-01	2.851e+00	1.329e+00	1.031e-01	6.145e-01
ENSG00000213614	97	97	3.125e-01	4.345e+00	1.774e-01	-5.354e-01	6.457e-02	7.193e-01	8.541e-01
ENSG00000204257	617	617	8.469e-01	-5.903e+00	1.457e-01	1.420e+00	1.105e+00	1.371e-01	7.052e-01
ENSG00000196628	239	239	7.000e-01	-1.030e+00	1.465e+00	-3.791e-02	2.272e-01	5.003e-01	8.059e-01
ENSG00000183011	71	71	3.750e-01	-5.645e-01	9.760e-01	-7.189e-01	4.993e-01	3.176e-01	7.880e-01
ENSG00000180228	61	61	2.031e-01	3.612e+00	6.042e-01	-2.908e+00	1.632e+00	7.078e-02	5.450e-01
ENSG00000179958	83	83	2.375e-01	3.677e+00	1.798e-01	1.982e+00	7.395e-01	2.239e-01	7.880e-01
ENSG00000179526	75	75	2.437e-01	-1.145e+00	2.700e-01	1.651e-01	-2.053e-02	1.000e+00	1.000e+00
ENSG00000174373	60	60	2.187e-01	3.557e+00	1.847e-01	2.571e+00	7.529e-01	2.198e-01	7.880e-01
ENSG00000173272	60	60	3.469e-01	5.299e+00	3.007e-01	-3.213e+00	3.190e+00	1.154e-02	1.801e-01
ENSG00000171700	164	164	5.187e-01	4.720e+00	2.194e-01	-1.381e+00	4.009e-01	3.706e-01	7.948e-01
ENSG00000171148	70	70	2.906e-01	-3.780e-01	1.738e-01	1.051e+00	1.470e+00	8.642e-02	5.870e-01
ENSG00000169554	93	93	3.469e-01	5.201e+00	2.738e-01	-1.556e+00	5.294e-01	3.035e-01	7.880e-01
ENSG00000169093	66	66	2.000e-01	-2.643e+00	2.145e-01	1.217e+00	1.995e-01	5.276e-01	8.196e-01
ENSG00000168216	90	90	4.969e-01	3.171e+00	1.764e-01	1.479e+00	3.477e-01	4.043e-01	7.948e-01
ENSG00000168066	61	61	7.656e-01	4.527e+00	2.238e-01	-9.120e-01	1.308e-01	6.090e-01	8.302e-01
ENSG00000167797	94	94	4.719e-01	-2.403e+00	3.144e-01	1.101e+00	7.691e-01	2.149e-01	7.880e-01
ENSG00000166676	53	53	1.031e-01	1.517e+00	2.630e+00	-4.207e+00	2.744e+00	1.915e-02	2.298e-01
ENSG00000165782	57	57	1.969e-01	2.958e+00	2.453e-01	-5.266e-01	3.967e-02	7.782e-01	9.000e-01
ENSG00000164054	66	66	5.344e-01	-1.286e+00	1.007e+00	7.943e-01	7.478e-01	2.213e-01	7.880e-01
ENSG00000163644	54	54	5.938e-01	3.567e+00	2.103e+00	-1.300e+00	9.411e-01	1.701e-01	7.563e-01
ENSG00000163166	51	51	2.406e-01	7.498e-02	2.202e-01	2.829e+00	1.191e+00	1.227e-01	6.795e-01
ENSG00000162144	220	220	5.406e-01	-1.298e+00	7.350e-01	5.458e-01	7.008e-01	2.364e-01	7.880e-01
ENSG00000160908	60	60	2.250e-01	6.877e-01	4.014e-01	-5.342e-02	7.412e-02	7.002e-01	8.511e-01
ENSG00000160710	110	110	6.000e-01	-1.639e+00	7.223e-01	4.519e-01	1.769e-01	5.520e-01	8.302e-01
ENSG00000152795	67	67	8.906e-01	-3.070e+00	2.449e-01	1.568e+00	2.843e-01	4.508e-01	8.017e-01
ENSG00000151923	57	57	3.781e-01	-1.269e+00	3.536e-01	6.624e-01	5.026e-01	3.160e-01	7.880e-01
ENSG00000151092	95	95	3.812e-01	-3.495e+00	1.880e-01	7.508e-01	1.491e-01	5.850e-01	8.302e-01
ENSG00000147548	76	76	5.062e-01	4.987e+00	1.802e-01	-1.502e-01	-1.015e-02	1.000e+00	1.000e+00
ENSG00000146083	52	52	2.156e-01	-3.784e+00	6.210e-01	2.947e+00	6.074e-01	2.704e-01	7.880e-01
ENSG00000145349	53	53	2.625e-01	1.638e+00	4.061e-01	-1.673e+00	3.155e+00	1.201e-02	1.801e-01
ENSG00000143384	150	150	5.687e-01	3.376e+00	1.495e-01	2.666e-01	-3.537e-02	1.000e+00	1.000e+00
ENSG00000139146	50	50	3.875e-01	1.439e+00	4.531e-01	-2.670e+00	5.851e-01	2.793e-01	7.880e-01
ENSG00000138867	70	70	2.219e-01	-2.997e+00	3.127e-01	8.889e-02	2.217e-02	8.332e-01	9.258e-01
ENSG00000138744	62	62	2.062e-01	9.007e-01	4.193e-01	1.361e+00	1.932e+00	4.935e-02	4.372e-01
ENSG00000137502	101	101	2.750e-01	9.000e+00	2.538e+00	-3.408e+00	5.761e-01	2.831e-01	7.880e-01
ENSG00000137500	101	101	3.469e-01	-2.253e+00	5.403e-01	6.334e-01	7.848e-01	2.103e-01	7.880e-01
ENSG00000137078	53	53	4.500e-01	-1.405e+00	7.448e-01	1.732e+00	2.837e+00	1.723e-02	2.215e-01
ENSG00000136758	73	73	5.031e-01	8.410e-01	5.561e-01	1.072e-01	-1.068e-04	1.000e+00	1.000e+00
ENSG00000136490	83	83	9.188e-01	-3.545e+00	1.491e-01	6.962e-01	2.650e-01	4.666e-01	8.017e-01
ENSG00000136371	65	65	2.187e-01	-5.117e+00	3.337e-01	2.548e+00	1.393e+00	9.510e-02	6.145e-01
ENSG00000135905	64	64	3.687e-01	-5.977e+00	1.829e+00	-1.800e+00	4.496e-01	3.430e-01	7.948e-01
ENSG00000135185	142	142	6.219e-01	3.505e+00	1.872e-01	-9.519e-01	1.968e-01	5.304e-01	8.196e-01
ENSG00000134285	87	87	1.344e-01	5.782e-01	3.197e-01	4.183e+00	1.985e+00	4.629e-02	4.273e-01
ENSG00000133773	70	70	3.687e-01	-5.005e-01	3.432e-01	-5.388e-01	9.082e-02	6.700e-01	8.463e-01
ENSG00000131378	103	103	4.469e-01	2.987e+00	2.357e-01	-1.331e+00	3.585e-01	3.971e-01	7.948e-01
ENSG00000128973	57	57	1.687e-01	2.609e+00	1.866e+00	6.844e-01	2.849e-01	4.503e-01	8.017e-01
ENSG00000120616	53	53	5.969e-01	-4.045e-02	5.553e-01	-2.327e+00	3.956e+00	4.911e-03	9.158e-02
ENSG00000119185	53	53	2.094e-01	3.897e+00	6.861e-01	-4.463e+00	6.303e+00	3.846e-04	1.731e-02
ENSG00000118181	51	51	1.000e+00	-6.765e-02	3.889e-01	1.702e-01	1.811e-01	5.472e-01	8.302e-01
ENSG00000117862	76	76	3.187e-01	4.981e+00	3.189e-01	-5.355e-01	9.358e-02	6.653e-01	8.463e-01
ENSG00000116584	64	64	2.312e-01	3.906e+00	2.555e-01	-4.306e-01	2.328e-02	8.292e-01	9.241e-01
ENSG00000116044	65	65	3.062e-01	1.949e+00	4.396e-01	-2.799e+00	3.657e-01	3.924e-01	7.948e-01
ENSG00000115935	159	159	5.437e-01	-3.882e+00	1.077e+00	-5.545e-01	5.779e-01	2.823e-01	7.880e-01
ENSG00000115649	140	140	3.781e-01	-2.851e+00	2.058e-01	6.149e-01	6.258e-02	7.235e-01	8.541e-01
ENSG00000114331	85	85	4.906e-01	2.519e+00	2.232e-01	1.385e-03	-7.975e-03	1.000e+00	1.000e+00
ENSG00000112514	50	50	6.094e-01	-6.306e+00	2.097e-01	8.789e-01	1.639e-01	5.670e-01	8.302e-01
ENSG00000111913	112	112	5.844e-01	-1.019e+00	2.833e-01	-1.894e+00	1.628e+00	7.120e-02	5.450e-01
ENSG00000111639	60	60	4.094e-01	-1.432e+00	4.600e-01	-6.683e-02	-5.373e-03	1.000e+00	1.000e+00
ENSG00000109103	167	167	3.750e-01	2.278e+00	2.422e-01	-9.779e-01	5.237e-01	3.061e-01	7.880e-01
ENSG00000105939	61	61	3.937e-01	-6.159e-01	1.912e-01	1.545e+00	1.380e+00	9.660e-02	6.145e-01
ENSG00000105835	91	91	2.781e-01	2.277e+00	2.729e-01	6.542e-01	3.255e-01	4.197e-01	7.948e-01
ENSG00000104915	52	52	1.969e-01	9.000e+00	1.192e+00	-1.729e+00	5.060e-01	3.144e-01	7.880e-01
ENSG00000104903	59	59	1.875e-01	2.206e+00	2.237e-01	1.316e+00	3.309e-01	4.159e-01	7.948e-01
ENSG00000104763	93	93	3.062e-01	-5.420e+00	2.413e-01	-1.363e+00	5.492e-01	2.946e-01	7.880e-01
ENSG00000104408	60	60	7.875e-01	4.437e+00	2.212e-01	-1.177e+00	2.140e-01	5.130e-01	8.099e-01
ENSG00000102977	55	55	1.656e-01	-3.914e+00	3.247e-01	1.353e+00	1.307e-01	6.092e-01	8.302e-01
ENSG00000095059	56	56	3.500e-01	5.782e+00	1.660e-01	-4.859e-01	1.642e-01	5.666e-01	8.302e-01
ENSG00000092330	111	111	3.219e-01	3.758e+00	1.792e-01	1.330e+00	3.302e-01	4.164e-01	7.948e-01
ENSG00000089693	56	56	4.219e-01	-2.979e+00	2.940e-01	-2.285e-02	-8.224e-03	1.000e+00	1.000e+00
ENSG00000089053	56	56	3.906e-01	5.256e+00	2.060e-01	-7.745e-01	1.224e-01	6.208e-01	8.359e-01
ENSG00000088833	76	76	2.687e-01	-3.459e+00	2.562e-01	1.535e+00	3.299e-01	4.167e-01	7.948e-01
ENSG00000074071	57	57	4.125e-01	2.534e+00	2.422e-01	1.812e+00	5.365e-01	3.003e-01	7.880e-01
ENSG00000069966	72	72	2.437e-01	3.901e+00	1.842e-01	-4.951e-01	2.423e-02	8.258e-01	9.232e-01
ENSG00000048405	74	74	3.156e-01	3.584e+00	2.236e-01	1.167e+00	3.437e-01	4.070e-01	7.948e-01
ENSG00000047849	73	73	2.812e-01	-4.571e+00	2.194e-01	1.246e+00	3.925e-01	3.756e-01	7.948e-01
ENSG00000047410	53	53	5.375e-01	1.744e+00	2.232e-01	2.337e+00	9.408e-01	1.702e-01	7.563e-01
ENSG00000025708	63	63	2.937e-01	8.081e-01	2.531e-01	-2.045e-01	7.890e-02	6.912e-01	8.463e-01
ENSG00000012061	63	63	3.125e-01	4.882e+00	2.544e-01	-1.678e+00	4.953e-01	3.196e-01	7.880e-01
ENSG00000010404	204	204	4.531e-01	1.957e+00	1.535e-01	1.903e+00	9.894e-01	1.595e-01	7.563e-01
