# Supplementary material for: CamoTSS: analysis of alternative transcription start sites for cellular phenotypes and regulatory patterns from 5' scRNA-seq data
Source: Nat Commun. 2023 Nov 9;14:7240. doi: 10.1038/s41467-023-42636-1 (PMC10636040; doi:10.1038/s41467-023-42636-1)
Supplement: Supplementary file 12 — Source Data [file 41467_2023_42636_MOESM12_ESM.zip › Supp_Fig28_w12_m30_Myeloid.tsv]

GeneID	n_counts	n_counts_uniq	cdr	intercept	sigma	development_30m_ceoff	development_30m_ELBO_gain	development_30m_pval	development_30m_FDR
ENSG00000002919	66	66	1.656e-01	-3.427e+00	1.249e+00	1.234e+00	6.018e-01	2.726e-01	7.078e-01
ENSG00000002933	941	941	4.109e-01	3.449e+00	1.171e+00	1.374e-01	7.313e-01	2.265e-01	7.008e-01
ENSG00000003402	128	128	5.493e-01	-2.774e+00	2.846e-01	1.254e+00	7.961e-01	2.070e-01	6.842e-01
ENSG00000004534	55	55	3.564e-01	1.854e+00	3.076e-01	1.451e+00	1.533e-01	5.797e-01	8.220e-01
ENSG00000005302	55	55	2.411e-01	1.493e+00	7.365e-01	9.210e-01	1.579e-01	5.741e-01	8.220e-01
ENSG00000005448	56	56	1.572e-01	1.428e+00	2.382e-01	1.876e+00	3.119e-01	4.296e-01	7.647e-01
ENSG00000006015	194	194	5.597e-01	4.005e+00	1.597e-01	4.693e-01	8.759e-02	6.755e-01	8.541e-01
ENSG00000007168	66	66	3.732e-01	2.851e+00	2.767e-01	1.110e+00	5.928e-01	2.762e-01	7.086e-01
ENSG00000014216	59	59	1.992e-01	-4.723e-01	6.976e-01	1.405e+00	1.533e+00	7.991e-02	5.995e-01
ENSG00000018510	53	53	2.117e-01	2.889e+00	3.073e-01	-8.800e-01	2.656e-01	4.661e-01	7.772e-01
ENSG00000025293	80	80	3.187e-01	-1.793e+00	1.332e+00	1.792e+00	1.105e+00	1.372e-01	6.529e-01
ENSG00000028203	52	52	2.411e-01	2.910e+00	3.029e-01	2.380e+00	6.171e-01	2.666e-01	7.045e-01
ENSG00000028528	104	104	3.522e-01	-2.446e+00	1.982e-01	-5.903e-01	7.223e-02	7.039e-01	8.733e-01
ENSG00000032219	76	76	4.088e-01	1.346e+00	3.636e-01	-3.910e-02	1.180e-02	8.779e-01	9.672e-01
ENSG00000033800	89	89	4.444e-01	4.038e+00	1.908e-01	1.481e+00	3.655e-01	3.925e-01	7.574e-01
ENSG00000037241	111	111	2.788e-01	-4.312e+00	2.292e-01	3.645e-01	1.107e-01	6.379e-01	8.384e-01
ENSG00000038274	79	79	3.690e-01	-1.961e+00	6.814e-01	-2.530e+00	3.393e+00	9.190e-03	1.952e-01
ENSG00000038532	73	73	1.845e-01	1.907e+00	3.394e-01	-3.957e-01	3.780e-02	7.834e-01	9.077e-01
ENSG00000039523	59	59	1.761e-01	-1.546e+00	3.221e-01	1.505e+00	1.172e+00	1.257e-01	6.420e-01
ENSG00000041357	84	84	5.891e-01	-2.575e-02	4.091e-01	2.015e-01	-1.513e-01	1.000e+00	1.000e+00
ENSG00000042980	151	151	4.067e-01	2.456e+00	1.250e+00	5.672e-01	-1.159e-01	1.000e+00	1.000e+00
ENSG00000046651	145	145	3.375e-01	5.884e+00	1.638e-01	3.205e+00	2.738e+00	1.928e-02	2.803e-01
ENSG00000048052	52	52	2.348e-01	1.244e+00	2.795e-01	2.621e+00	9.157e-01	1.760e-01	6.636e-01
ENSG00000048471	120	120	2.998e-01	4.202e+00	1.683e-01	1.399e+00	3.706e-01	3.893e-01	7.574e-01
ENSG00000048740	62	62	5.660e-01	-2.062e+00	2.871e-01	-5.853e-01	9.073e-02	6.701e-01	8.541e-01
ENSG00000053501	71	71	1.824e-01	2.236e+00	3.809e-01	1.436e+00	8.029e-01	2.051e-01	6.842e-01
ENSG00000054148	235	235	4.885e-01	4.331e+00	1.265e-01	5.616e-01	9.382e-02	6.649e-01	8.511e-01
ENSG00000054282	99	99	3.648e-01	4.474e+00	1.562e+00	1.006e+00	3.786e-01	3.842e-01	7.574e-01
ENSG00000055070	116	116	3.249e-01	-3.118e+00	1.943e-01	6.947e-01	1.124e-01	6.355e-01	8.373e-01
ENSG00000055130	124	124	2.830e-01	-2.431e+00	2.032e-01	-1.451e+00	4.239e-01	3.572e-01	7.574e-01
ENSG00000062194	96	96	5.073e-01	2.466e+00	2.479e-01	-9.029e-01	2.587e-01	4.719e-01	7.772e-01
ENSG00000062716	85	85	4.654e-01	5.713e-01	5.014e-01	-2.014e+00	4.099e+00	4.194e-03	1.310e-01
ENSG00000062822	82	82	1.740e-01	-6.046e+00	1.899e-01	6.297e-01	4.788e-01	3.278e-01	7.484e-01
ENSG00000064012	53	53	1.363e-01	3.300e-01	1.361e+00	1.281e+00	1.204e+00	1.207e-01	6.369e-01
ENSG00000064490	55	55	2.075e-01	-1.209e+00	1.761e+00	2.109e+00	6.688e-01	2.475e-01	7.027e-01
ENSG00000064601	173	173	2.998e-01	2.016e+00	2.041e-01	1.443e-01	-4.505e-02	1.000e+00	1.000e+00
ENSG00000064933	64	64	1.468e-01	-1.650e+00	1.726e+00	-1.899e+00	1.156e+00	1.285e-01	6.452e-01
ENSG00000065911	247	247	5.136e-01	4.877e+00	1.346e-01	7.794e-01	1.457e-01	5.893e-01	8.263e-01
ENSG00000066136	100	100	2.683e-01	1.046e+00	2.221e-01	1.284e+00	2.114e-01	5.155e-01	7.878e-01
ENSG00000066379	60	60	2.830e-01	2.021e+00	3.146e-01	-1.508e+00	9.524e-01	1.676e-01	6.636e-01
ENSG00000067048	61	61	1.426e-01	1.314e+00	2.580e-01	5.779e+00	4.447e-01	3.456e-01	7.523e-01
ENSG00000068305	168	168	3.962e-01	2.467e+00	2.044e-01	-5.191e-02	-4.054e-02	1.000e+00	1.000e+00
ENSG00000069424	93	93	2.851e-01	-1.586e+00	5.608e-01	9.771e-01	9.131e-01	1.766e-01	6.636e-01
ENSG00000071246	108	108	3.208e-01	-4.031e-01	7.976e-01	-8.027e-01	1.045e+00	1.482e-01	6.636e-01
ENSG00000072864	186	186	2.725e-01	-3.885e+00	1.378e+00	-1.944e-01	7.717e-02	6.944e-01	8.676e-01
ENSG00000074266	76	76	1.971e-01	-2.664e+00	2.776e-01	1.781e+00	2.682e+00	2.055e-02	2.826e-01
ENSG00000076944	93	93	4.696e-01	-1.030e-01	1.181e+00	3.443e-01	5.513e-02	7.398e-01	8.908e-01
ENSG00000077150	135	135	4.319e-01	-1.128e+00	7.600e-01	2.285e-01	5.837e-02	7.326e-01	8.908e-01
ENSG00000077312	89	89	4.612e-01	-2.065e+00	4.569e-01	-1.409e+00	1.848e+00	5.457e-02	4.830e-01
ENSG00000077585	220	220	2.809e-01	2.769e+00	2.994e-01	-1.246e+00	1.254e+00	1.132e-01	6.369e-01
ENSG00000077721	121	121	4.696e-01	3.246e+00	2.159e-01	2.204e+00	9.981e-01	1.577e-01	6.636e-01
ENSG00000078403	63	63	2.432e-01	3.083e+00	3.185e-01	2.128e+00	5.890e-01	2.778e-01	7.090e-01
ENSG00000079459	73	73	4.025e-01	2.428e+00	3.082e-01	-3.225e-01	4.122e-02	7.740e-01	9.073e-01
ENSG00000080815	55	55	1.908e-01	1.956e+00	2.615e-01	8.133e-01	1.101e-02	8.820e-01	9.677e-01
ENSG00000080845	90	90	3.103e-01	-3.721e-02	8.511e-01	-3.785e-01	2.300e-01	4.976e-01	7.878e-01
ENSG00000081307	53	53	1.530e-01	-7.547e-01	3.155e-01	-1.630e+00	2.201e-01	5.070e-01	7.878e-01
ENSG00000082153	60	60	5.325e-01	-4.693e+00	2.047e-01	-4.624e-01	1.143e-01	6.326e-01	8.373e-01
ENSG00000082996	143	143	3.417e-01	-2.898e+00	2.739e-01	1.175e+00	1.249e+00	1.140e-01	6.369e-01
ENSG00000083312	50	50	3.208e-01	2.283e+00	5.710e-01	8.841e-01	5.268e-01	3.047e-01	7.303e-01
ENSG00000086666	117	117	3.711e-01	2.795e+00	4.701e-01	1.459e+00	9.132e-01	1.766e-01	6.636e-01
ENSG00000088986	137	137	8.323e-01	-4.190e+00	1.548e-01	-1.301e+00	3.442e-01	4.067e-01	7.631e-01
ENSG00000089289	97	97	3.878e-01	-3.625e+00	1.817e-01	2.186e+00	8.410e-01	1.947e-01	6.770e-01
ENSG00000089327	228	228	4.759e-01	4.471e+00	7.005e-01	-7.403e-01	3.952e-01	3.740e-01	7.574e-01
ENSG00000092531	252	252	4.969e-01	-2.932e+00	1.596e+00	1.379e+00	6.248e-01	2.636e-01	7.045e-01
ENSG00000092931	71	71	1.992e-01	-2.575e+00	1.238e+00	-9.788e-01	5.004e-01	3.171e-01	7.353e-01
ENSG00000095794	99	99	2.662e-01	-6.062e+00	3.301e-01	-4.287e+00	4.755e+00	2.044e-03	7.236e-02
ENSG00000096968	86	86	2.642e-01	-1.363e+00	2.530e-01	1.050e+00	3.610e-01	3.955e-01	7.574e-01
ENSG00000099797	112	112	4.570e-01	-1.518e+00	1.319e+00	-1.304e+00	2.066e-01	5.204e-01	7.878e-01
ENSG00000099860	394	394	6.017e-01	1.787e+00	2.694e-01	1.473e+00	1.789e+00	5.858e-02	5.100e-01
ENSG00000099917	74	74	2.432e-01	-2.764e+00	2.035e-01	-1.197e+00	2.148e-01	5.122e-01	7.878e-01
ENSG00000100083	56	56	2.075e-01	1.725e+00	3.737e-01	2.617e+00	1.006e+00	1.560e-01	6.636e-01
ENSG00000100097	1320	1320	8.889e-01	4.244e+00	1.266e-01	-1.237e+00	1.210e+00	1.198e-01	6.369e-01
ENSG00000100209	69	69	1.698e-01	-4.087e-01	4.864e-01	1.205e+00	1.337e+00	1.020e-01	6.369e-01
ENSG00000100225	80	80	3.816e-01	1.330e+00	3.206e-01	1.672e-01	-1.602e-03	1.000e+00	1.000e+00
ENSG00000100226	50	50	1.363e-01	1.486e+00	3.056e-01	-1.414e+00	4.396e-01	3.484e-01	7.523e-01
ENSG00000100284	56	56	1.572e-01	4.099e+00	2.107e-01	-1.879e+00	4.131e-01	3.633e-01	7.574e-01
ENSG00000100599	64	64	2.746e-01	4.040e+00	2.049e-01	-1.240e+00	2.062e-01	5.207e-01	7.878e-01
ENSG00000100650	59	59	5.241e-01	2.496e+00	2.148e-01	-2.392e-01	4.354e-02	7.679e-01	9.021e-01
ENSG00000100823	78	78	4.382e-01	4.064e+00	2.759e-01	2.998e+00	2.179e+00	3.685e-02	4.073e-01
ENSG00000100883	75	75	3.270e-01	-3.394e+00	2.613e-01	6.302e-01	5.820e-02	7.330e-01	8.908e-01
ENSG00000100938	50	50	1.887e-01	-3.335e+00	2.545e-01	2.164e-01	8.581e-03	8.958e-01	9.751e-01
ENSG00000100982	61	61	1.468e-01	5.455e+00	2.187e-01	-1.252e-01	2.206e-01	5.065e-01	7.878e-01
ENSG00000101146	50	50	1.782e-01	1.565e+00	2.692e-01	1.365e+00	1.245e-01	6.178e-01	8.368e-01
ENSG00000101294	149	149	5.199e-01	4.654e+00	1.996e-01	-1.235e+00	2.594e-01	4.713e-01	7.772e-01
ENSG00000101310	103	103	2.390e-01	-2.490e+00	8.331e-01	8.039e-01	8.415e-01	1.945e-01	6.770e-01
ENSG00000101745	55	55	4.507e-01	2.382e+00	2.937e-01	3.021e+00	1.239e+00	1.154e-01	6.369e-01
ENSG00000101901	69	69	1.698e-01	4.283e+00	2.385e-01	-3.069e-01	8.597e-02	6.784e-01	8.556e-01
ENSG00000102125	66	66	1.908e-01	3.421e+00	2.167e-01	-1.984e+00	5.625e-01	2.889e-01	7.190e-01
ENSG00000102317	87	87	7.275e-01	3.167e+00	2.290e-01	-9.370e-01	1.188e-01	6.260e-01	8.373e-01
ENSG00000102401	65	65	2.704e-01	1.959e+00	2.398e-01	6.585e-01	3.250e-02	7.988e-01	9.192e-01
ENSG00000102409	91	91	2.914e-01	3.393e+00	1.430e+00	-5.846e-01	1.962e-01	5.310e-01	7.962e-01
ENSG00000102524	298	298	4.507e-01	-2.227e+00	3.012e-01	4.387e-01	4.646e-01	3.351e-01	7.488e-01
ENSG00000102897	63	63	1.279e-01	-2.063e+00	5.417e-01	9.779e-01	1.267e+00	1.114e-01	6.369e-01
ENSG00000103202	171	171	3.501e-01	-1.607e+00	2.289e-01	-4.654e-01	1.010e-01	6.531e-01	8.437e-01
ENSG00000103496	110	110	2.662e-01	2.280e+00	2.962e-01	1.389e-01	-2.677e-02	1.000e+00	1.000e+00
ENSG00000103653	109	109	3.983e-01	2.288e-01	2.312e-01	-1.046e+00	1.862e+00	5.362e-02	4.826e-01
ENSG00000104164	136	136	3.040e-01	3.184e+00	3.895e-01	1.335e+00	1.303e+00	1.065e-01	6.369e-01
ENSG00000104549	87	87	1.761e-01	2.140e+00	1.374e+00	-1.179e+00	5.013e-01	3.167e-01	7.353e-01
ENSG00000104613	66	66	2.285e-01	2.753e+00	2.946e-01	3.240e-01	4.630e-02	7.609e-01	8.974e-01
ENSG00000104853	156	156	3.753e-01	-4.985e+00	1.963e-01	7.233e-01	2.626e-01	4.686e-01	7.772e-01
ENSG00000104859	107	107	3.082e-01	2.156e+00	6.771e-01	9.150e-01	4.095e-01	3.655e-01	7.574e-01
ENSG00000104870	606	606	6.038e-01	-1.448e-01	3.620e-01	1.237e-01	5.511e-01	2.938e-01	7.203e-01
ENSG00000104904	223	223	9.497e-01	5.252e+00	1.365e-01	1.444e+00	6.369e-01	2.591e-01	7.045e-01
ENSG00000104957	96	96	2.201e-01	-3.428e+00	1.939e-01	-3.492e-01	4.637e-02	7.607e-01	8.974e-01
ENSG00000105223	215	215	4.193e-01	-5.347e+00	2.438e+00	3.455e+00	7.355e+00	1.254e-04	1.332e-02
ENSG00000105618	77	77	2.516e-01	-2.304e+00	3.031e-01	-2.369e+00	1.248e+00	1.141e-01	6.369e-01
ENSG00000105676	50	50	1.195e-01	1.805e+00	4.606e-01	-7.325e-01	2.066e-01	5.204e-01	7.878e-01
ENSG00000105993	126	126	5.304e-01	3.066e+00	2.131e-01	-5.989e-01	1.033e-01	6.495e-01	8.432e-01
ENSG00000106245	126	126	3.920e-01	-2.383e+00	2.051e-01	2.801e-01	-1.079e-02	1.000e+00	1.000e+00
ENSG00000106268	79	79	3.187e-01	9.141e-02	1.387e+00	2.247e+00	2.270e+00	3.311e-02	3.996e-01
ENSG00000106546	87	87	2.809e-01	2.647e+00	2.731e-01	1.565e+00	9.713e-01	1.634e-01	6.636e-01
ENSG00000106605	366	366	4.801e-01	2.425e+00	9.402e-01	1.050e+00	1.070e+00	1.435e-01	6.636e-01
ENSG00000107968	631	631	5.262e-01	2.625e+00	1.137e+00	-4.300e-01	6.380e-01	2.587e-01	7.045e-01
ENSG00000108798	298	298	3.522e-01	2.714e+00	5.735e-01	7.826e-01	6.938e-01	2.388e-01	7.021e-01
ENSG00000108946	106	106	5.346e-01	-5.627e+00	1.693e-01	1.039e+00	9.827e-02	6.575e-01	8.475e-01
ENSG00000108963	57	57	1.258e-01	-7.734e-01	8.150e-01	2.108e+00	2.893e+00	1.616e-02	2.646e-01
ENSG00000108984	73	73	1.845e-01	-2.089e+00	1.637e+00	-2.113e+00	1.989e+00	4.609e-02	4.450e-01
ENSG00000110719	129	129	3.962e-01	3.492e+00	2.153e-01	-1.864e-01	2.254e-02	8.319e-01	9.337e-01
ENSG00000111596	52	52	2.977e-01	-2.046e+00	2.944e-01	8.015e-01	1.089e-01	6.408e-01	8.384e-01
ENSG00000111817	149	149	3.899e-01	-3.866e+00	2.144e-01	-1.039e-01	-7.357e-03	1.000e+00	1.000e+00
ENSG00000111912	155	155	3.187e-01	-3.990e+00	1.699e-01	-1.206e+00	2.100e-01	5.170e-01	7.878e-01
ENSG00000112110	112	112	4.591e-01	2.770e+00	1.872e-01	4.102e-01	6.315e-03	9.105e-01	9.876e-01
ENSG00000112137	119	119	2.096e-01	-1.786e+00	4.900e-01	3.066e-01	1.046e-01	6.474e-01	8.426e-01
ENSG00000112679	52	52	1.845e-01	-1.586e+00	4.600e-01	1.417e+00	9.251e-01	1.738e-01	6.636e-01
ENSG00000112996	53	53	1.447e-01	2.677e+00	2.341e-01	-2.460e+00	5.764e-01	2.830e-01	7.090e-01
ENSG00000113387	230	230	9.015e-01	-2.872e-01	9.984e-01	1.010e+00	7.630e-01	2.167e-01	6.933e-01
ENSG00000114013	295	295	5.346e-01	-6.878e-02	1.612e+00	1.249e-01	7.549e-02	6.976e-01	8.694e-01
ENSG00000114353	83	83	7.275e-01	-1.578e+00	2.491e-01	-8.292e-01	4.645e-02	7.605e-01	8.974e-01
ENSG00000114439	50	50	3.396e-01	3.765e+00	4.999e-01	1.545e+00	7.024e-01	2.359e-01	7.021e-01
ENSG00000114738	97	97	2.579e-01	-2.486e+00	1.999e-01	1.787e+00	5.043e-01	3.152e-01	7.353e-01
ENSG00000115020	63	63	2.306e-01	-1.334e+00	2.248e-01	-2.691e+00	3.558e+00	7.643e-03	1.711e-01
ENSG00000115271	321	321	4.046e-01	-2.662e+00	2.327e-01	1.062e+00	1.533e+00	7.995e-02	5.995e-01
ENSG00000115350	144	144	2.369e-01	3.374e+00	2.189e-01	-7.125e-01	2.985e-01	4.397e-01	7.655e-01
ENSG00000115539	103	103	2.662e-01	4.870e+00	2.226e-01	-6.845e-01	-1.004e-01	1.000e+00	1.000e+00
ENSG00000115541	123	123	8.008e-01	2.752e+00	1.992e-01	-6.969e-01	1.166e-01	6.292e-01	8.373e-01
ENSG00000115685	117	117	3.920e-01	-4.558e+00	2.014e-01	-2.242e-02	3.088e-02	8.037e-01	9.192e-01
ENSG00000116161	82	82	6.373e-01	-3.705e+00	2.241e-01	-2.233e+00	8.328e-01	1.969e-01	6.788e-01
ENSG00000116171	71	71	4.319e-01	-2.852e+00	2.513e-01	7.100e-01	4.328e-01	3.522e-01	7.554e-01
ENSG00000116731	55	55	2.285e-01	-6.374e-01	1.244e+00	-7.491e-01	2.493e-01	4.801e-01	7.829e-01
ENSG00000116977	59	59	2.453e-01	2.763e+00	2.598e-01	7.528e-01	3.851e-02	7.814e-01	9.077e-01
ENSG00000117640	58	58	1.656e-01	1.795e+00	2.953e-01	-8.411e-01	1.857e-01	5.422e-01	8.070e-01
ENSG00000117676	52	52	2.537e-01	-6.065e-01	2.725e-01	-1.119e+00	3.168e-01	4.260e-01	7.647e-01
ENSG00000117859	99	99	3.082e-01	-2.902e+00	1.836e-01	-7.659e-01	6.481e-01	2.549e-01	7.045e-01
ENSG00000118292	1536	1536	5.660e-01	-3.963e+00	1.467e-01	-6.145e-01	8.835e-02	6.742e-01	8.541e-01
ENSG00000118503	123	123	4.843e-01	2.256e+00	2.644e-01	2.446e+00	2.727e+00	1.953e-02	2.803e-01
ENSG00000118640	542	542	7.149e-01	3.195e+00	1.681e-01	8.041e-01	3.782e-01	3.845e-01	7.574e-01
ENSG00000119318	70	70	3.291e-01	1.092e+00	4.532e-01	-6.788e-01	3.067e-01	4.335e-01	7.647e-01
ENSG00000119408	132	132	2.411e-01	1.221e+00	2.636e-01	1.832e+00	2.654e+00	2.123e-02	2.826e-01
ENSG00000119673	68	68	1.426e-01	2.511e-01	2.610e-01	-6.273e-01	3.219e-01	4.223e-01	7.647e-01
ENSG00000120899	75	75	2.725e-01	-3.707e+00	3.899e-01	8.750e-01	6.625e-01	2.497e-01	7.045e-01
ENSG00000122257	63	63	4.109e-01	2.414e+00	2.231e-01	2.916e-01	1.320e-02	8.709e-01	9.640e-01
ENSG00000122390	58	58	1.740e-01	-1.156e-01	5.645e-01	4.243e-01	2.257e-01	5.016e-01	7.878e-01
ENSG00000122483	51	51	1.614e-01	-4.401e+00	2.380e-01	1.947e+00	2.784e-01	4.555e-01	7.738e-01
ENSG00000122644	51	51	9.015e-02	-1.210e+00	2.333e+00	1.167e+00	6.903e-01	2.400e-01	7.021e-01
ENSG00000122873	86	86	2.600e-01	3.367e+00	1.967e-01	-2.388e+00	9.186e-01	1.753e-01	6.636e-01
ENSG00000123338	123	123	6.247e-01	2.874e+00	1.725e-01	-2.175e+00	1.056e+00	1.462e-01	6.636e-01
ENSG00000124357	270	270	4.423e-01	-2.982e+00	7.375e-01	1.189e-01	-2.644e-01	1.000e+00	1.000e+00
ENSG00000124588	145	145	2.704e-01	1.776e-01	4.451e-01	-1.506e+00	1.251e+00	1.137e-01	6.369e-01
ENSG00000124831	51	51	6.101e-01	-1.622e+00	2.551e-01	-5.526e-01	-7.834e-03	1.000e+00	1.000e+00
ENSG00000125652	149	149	4.843e-01	3.504e+00	1.897e-01	1.461e+00	5.066e-01	3.142e-01	7.353e-01
ENSG00000125753	186	186	4.549e-01	-2.585e+00	1.762e-01	-1.009e+00	2.315e-01	4.962e-01	7.878e-01
ENSG00000125779	112	112	2.453e-01	2.924e+00	1.376e+00	1.235e+00	9.753e-01	1.625e-01	6.636e-01
ENSG00000125826	83	83	4.067e-01	3.885e+00	2.118e-01	3.092e+00	2.186e+00	3.652e-02	4.073e-01
ENSG00000125877	109	109	2.474e-01	-2.710e+00	1.020e+00	1.677e+00	2.188e+00	3.644e-02	4.073e-01
ENSG00000125898	89	89	2.998e-01	-8.831e-03	1.137e+00	2.512e-01	2.072e-01	5.198e-01	7.878e-01
ENSG00000125970	63	63	5.199e-01	-3.071e+00	2.251e-01	-1.904e+00	5.465e-01	2.958e-01	7.205e-01
ENSG00000126088	103	103	2.306e-01	2.974e+00	1.905e-01	1.181e+00	2.207e-01	5.065e-01	7.878e-01
ENSG00000126247	93	93	4.696e-01	4.199e+00	2.306e-01	3.551e-01	9.027e-03	8.931e-01	9.751e-01
ENSG00000127125	209	209	3.816e-01	4.757e+00	1.457e-01	2.893e-03	2.447e-02	8.249e-01	9.320e-01
ENSG00000128245	304	304	4.444e-01	4.881e+00	1.797e-01	-3.611e+00	5.744e+00	7.003e-04	3.719e-02
ENSG00000128563	62	62	1.614e-01	-1.983e+00	3.154e-01	-3.230e-01	1.198e-01	6.245e-01	8.373e-01
ENSG00000128923	55	55	2.055e-01	2.713e+00	2.483e-01	6.264e-01	5.655e-02	7.366e-01	8.908e-01
ENSG00000129128	144	144	4.382e-01	3.440e+00	2.088e-01	1.643e+00	4.554e-01	3.399e-01	7.488e-01
ENSG00000129226	1145	1145	5.681e-01	2.170e+00	3.235e-01	5.584e-01	7.997e-01	2.060e-01	6.842e-01
ENSG00000129657	129	129	3.816e-01	2.732e+00	1.746e-01	-1.590e-01	6.195e-03	9.114e-01	9.876e-01
ENSG00000130312	105	105	3.753e-01	8.059e-01	2.854e-01	-4.378e-01	1.127e-01	6.349e-01	8.373e-01
ENSG00000130313	252	252	5.723e-01	4.046e+00	1.344e-01	9.662e-01	2.560e-01	4.743e-01	7.773e-01
ENSG00000130340	95	95	2.516e-01	2.445e+00	2.311e-01	1.336e+00	2.346e-01	4.934e-01	7.878e-01
ENSG00000130429	399	399	8.134e-01	-3.758e+00	1.488e-01	1.944e-01	1.919e-02	8.447e-01	9.403e-01
ENSG00000130844	62	62	1.551e-01	3.944e+00	3.261e+00	1.403e+00	-1.234e-01	1.000e+00	1.000e+00
ENSG00000130985	52	52	4.088e-01	-6.733e+00	2.615e-01	1.892e+00	7.291e-01	2.272e-01	7.008e-01
ENSG00000131408	125	125	2.558e-01	-3.687e+00	1.750e-01	1.092e+00	1.713e-01	5.583e-01	8.181e-01
ENSG00000131828	79	79	2.222e-01	2.594e+00	3.293e-01	2.410e+00	1.005e+00	1.563e-01	6.636e-01
ENSG00000132153	54	54	2.096e-01	2.990e+00	1.908e-01	-5.729e-01	3.127e-01	4.290e-01	7.647e-01
ENSG00000132334	399	399	4.151e-01	-1.828e+00	3.357e-01	-2.463e-01	7.706e-04	9.687e-01	1.000e+00
ENSG00000132386	514	514	6.205e-01	-4.422e+00	1.284e-01	8.785e-01	2.650e-01	4.666e-01	7.772e-01
ENSG00000132507	81	81	5.681e-01	3.443e+00	2.216e-01	1.345e+00	1.365e+00	9.847e-02	6.369e-01
ENSG00000133313	118	118	5.325e-01	1.124e+00	6.931e-01	1.381e+00	1.201e+00	1.211e-01	6.369e-01
ENSG00000133789	134	134	3.522e-01	2.582e+00	3.125e-01	-8.462e-01	4.183e-01	3.604e-01	7.574e-01
ENSG00000134107	462	462	4.927e-01	1.408e+00	3.794e-01	-2.208e-01	3.074e-01	4.329e-01	7.647e-01
ENSG00000134255	73	73	2.348e-01	-4.259e+00	1.668e+00	1.535e+00	7.979e-01	2.065e-01	6.842e-01
ENSG00000134265	61	61	1.551e-01	5.285e-01	4.045e-01	2.994e+00	1.750e+00	6.135e-02	5.185e-01
ENSG00000134330	169	169	4.088e-01	-3.072e+00	1.376e-01	2.235e+00	1.376e+00	9.710e-02	6.369e-01
ENSG00000134982	59	59	1.782e-01	3.114e+00	5.747e-01	-1.021e+00	3.545e-01	3.998e-01	7.582e-01
ENSG00000135218	86	86	2.159e-01	4.049e+00	1.863e-01	-1.150e+00	1.591e-01	5.727e-01	8.220e-01
ENSG00000135441	196	196	6.897e-01	3.450e+00	1.996e-01	4.830e-01	1.409e-01	5.955e-01	8.300e-01
ENSG00000135549	150	150	2.746e-01	-3.370e+00	1.916e-01	2.657e+00	1.409e+00	9.316e-02	6.342e-01
ENSG00000135930	178	178	4.256e-01	3.416e+00	1.025e+00	4.082e-01	6.351e-02	7.215e-01	8.873e-01
ENSG00000136560	185	185	4.025e-01	1.383e+00	4.301e-01	2.657e-01	1.352e-01	6.030e-01	8.337e-01
ENSG00000136603	126	126	2.809e-01	3.911e+00	2.184e-01	2.876e+00	2.002e+00	4.539e-02	4.450e-01
ENSG00000136718	155	155	2.893e-01	-1.810e+00	2.293e-01	-6.218e-01	1.156e-01	6.307e-01	8.373e-01
ENSG00000136877	65	65	2.013e-01	6.436e-01	4.697e-01	8.169e-02	-4.905e-02	1.000e+00	1.000e+00
ENSG00000137720	53	53	1.090e-01	-3.950e+00	3.383e-01	7.410e-02	3.051e-02	8.049e-01	9.192e-01
ENSG00000138085	140	140	4.423e-01	-2.932e+00	3.587e-01	1.123e-01	-1.880e-01	1.000e+00	1.000e+00
ENSG00000138190	66	66	1.509e-01	-3.577e+00	2.235e-01	1.985e+00	4.532e-01	3.410e-01	7.488e-01
ENSG00000138398	57	57	4.801e-01	2.727e+00	9.832e-01	1.290e-01	1.542e-01	5.787e-01	8.220e-01
ENSG00000138678	91	91	1.698e-01	8.875e-02	3.791e-01	-6.412e-01	6.692e-01	2.473e-01	7.027e-01
ENSG00000138764	65	65	2.893e-01	-8.697e-01	9.306e-01	2.003e+00	1.895e+00	5.155e-02	4.802e-01
ENSG00000138964	231	231	3.669e-01	4.467e-01	5.517e-01	4.993e-01	7.302e-01	2.269e-01	7.008e-01
ENSG00000139083	362	362	5.807e-01	3.009e+00	1.392e-01	-5.296e+00	1.192e+01	1.052e-06	1.862e-04
ENSG00000139278	480	480	4.780e-01	2.142e+00	2.096e-01	-9.097e-01	1.110e+00	1.363e-01	6.529e-01
ENSG00000139579	58	58	1.195e-01	-2.516e-02	3.518e-01	-1.289e+00	1.560e-01	5.765e-01	8.220e-01
ENSG00000139687	98	98	3.878e-01	1.563e+00	1.311e+00	3.528e-01	-1.495e-01	1.000e+00	1.000e+00
ENSG00000140941	132	132	6.394e-01	-3.020e+00	1.702e-01	-5.301e-01	2.594e-04	9.818e-01	1.000e+00
ENSG00000140968	1421	1421	5.954e-01	4.286e+00	1.178e-01	-6.055e-01	2.943e-01	4.430e-01	7.687e-01
ENSG00000141127	59	59	1.782e-01	-1.974e-01	3.820e-01	2.285e+00	1.305e+00	1.062e-01	6.369e-01
ENSG00000141480	156	156	4.990e-01	3.344e+00	1.638e-01	6.618e-01	8.016e-02	6.889e-01	8.648e-01
ENSG00000141526	437	437	5.283e-01	-2.237e+00	1.046e+00	2.860e+00	1.910e+01	6.355e-10	1.687e-07
ENSG00000141562	94	94	4.612e-01	-2.744e+00	2.595e-01	2.490e+00	3.285e+00	1.037e-02	2.084e-01
ENSG00000141971	93	93	1.656e-01	-3.369e+00	1.955e-01	2.655e+00	1.117e+00	1.350e-01	6.529e-01
ENSG00000142166	99	99	3.480e-01	-4.206e+00	3.308e-01	8.937e-01	4.674e-01	3.336e-01	7.488e-01
ENSG00000142186	76	76	2.222e-01	2.108e+00	1.452e+00	4.206e+00	3.840e+00	5.581e-03	1.414e-01
ENSG00000142227	101	101	5.807e-01	2.221e+00	2.184e-01	-1.617e+00	7.109e-01	2.331e-01	7.021e-01
ENSG00000143110	931	931	4.906e-01	2.171e+00	3.788e-01	1.567e+00	3.266e+00	1.060e-02	2.084e-01
ENSG00000143153	95	95	2.285e-01	6.230e-01	1.322e+00	6.683e-01	3.876e-01	3.786e-01	7.574e-01
ENSG00000143164	51	51	1.866e-01	2.010e+00	2.576e-01	8.931e-01	2.532e-02	8.219e-01	9.306e-01
ENSG00000143337	65	65	2.201e-01	-4.728e-01	3.302e-01	-7.440e-01	3.599e-01	3.962e-01	7.574e-01
ENSG00000145354	144	144	3.543e-01	2.373e+00	2.617e-01	1.227e-01	3.353e-02	7.957e-01	9.185e-01
ENSG00000145781	135	135	2.809e-01	3.641e+00	1.726e-01	6.492e-01	6.550e-02	7.174e-01	8.859e-01
ENSG00000145982	72	72	1.426e-01	-8.274e-01	3.146e-01	1.811e+00	1.185e+00	1.237e-01	6.420e-01
ENSG00000146223	55	55	2.621e-01	-2.799e+00	3.665e-01	5.415e-01	1.320e-01	6.074e-01	8.337e-01
ENSG00000146278	229	229	7.757e-01	3.703e+00	1.604e-01	-4.380e-01	7.471e-02	6.991e-01	8.694e-01
ENSG00000146386	100	100	6.667e-01	2.817e+00	2.533e-01	2.403e-01	3.816e-02	7.823e-01	9.077e-01
ENSG00000146457	72	72	3.543e-01	-8.097e-01	1.208e+00	2.016e+00	2.109e+00	4.002e-02	4.087e-01
ENSG00000147050	65	65	2.180e-01	5.532e-01	3.633e-01	2.048e+00	4.156e-01	3.619e-01	7.574e-01
ENSG00000147454	61	61	1.572e-01	2.182e+00	1.613e-01	4.250e-01	1.103e-02	8.819e-01	9.677e-01
ENSG00000147649	102	102	6.080e-01	1.063e+00	6.410e-01	1.963e+00	2.877e+00	1.644e-02	2.646e-01
ENSG00000148180	1509	1509	8.281e-01	3.456e+00	1.247e+00	1.224e+00	1.442e+00	8.946e-02	6.250e-01
ENSG00000148362	131	131	5.136e-01	2.184e+00	1.540e+00	-3.552e+00	3.976e+00	4.805e-03	1.343e-01
ENSG00000148926	57	57	2.096e-01	1.330e+00	1.157e+00	-2.331e+00	-3.424e-01	1.000e+00	1.000e+00
ENSG00000149131	117	117	2.013e-01	1.874e+00	8.554e-01	-2.493e+00	5.556e+00	8.574e-04	3.794e-02
ENSG00000149761	136	136	2.474e-01	8.255e-02	3.602e-01	-1.664e-01	1.309e-02	8.715e-01	9.640e-01
ENSG00000149925	222	222	7.296e-01	-2.582e+00	1.641e-01	-9.300e-01	4.875e-01	3.235e-01	7.435e-01
ENSG00000149932	328	328	5.241e-01	2.064e+00	8.610e-01	3.683e-01	1.665e-01	5.639e-01	8.181e-01
ENSG00000150527	72	72	2.096e-01	1.006e-01	4.620e-01	1.261e+00	1.229e+00	1.170e-01	6.369e-01
ENSG00000151413	85	85	1.782e-01	3.769e+00	9.439e-01	8.598e-01	3.896e-01	3.774e-01	7.574e-01
ENSG00000152061	181	181	4.046e-01	5.640e+00	1.459e-01	1.932e+00	9.710e-01	1.635e-01	6.636e-01
ENSG00000152082	104	104	4.151e-01	-4.695e+00	1.307e+00	1.402e+00	5.845e-01	2.796e-01	7.090e-01
ENSG00000152492	148	148	2.725e-01	2.282e+00	2.432e-01	1.722e+00	2.986e+00	1.454e-02	2.490e-01
ENSG00000153094	57	57	2.243e-01	3.630e+00	2.618e-01	-2.880e+00	9.143e-01	1.763e-01	6.636e-01
ENSG00000153113	169	169	4.969e-01	1.081e+00	1.303e+00	-8.755e-01	5.498e-01	2.943e-01	7.203e-01
ENSG00000153201	79	79	4.340e-01	4.871e+00	2.554e-01	9.337e-01	2.297e-01	4.979e-01	7.878e-01
ENSG00000154305	79	79	2.893e-01	-1.609e+00	4.805e-01	1.516e+00	2.999e+00	1.432e-02	2.490e-01
ENSG00000155542	58	58	1.363e-01	1.231e-01	1.445e+00	2.280e-01	1.212e-02	8.763e-01	9.672e-01
ENSG00000156110	86	86	2.453e-01	-8.818e-01	2.983e-01	7.542e-01	2.896e-01	4.467e-01	7.725e-01
ENSG00000156273	80	80	1.992e-01	1.943e-01	6.867e-01	-3.611e-01	2.874e-02	8.105e-01	9.230e-01
ENSG00000157873	160	160	4.801e-01	-3.156e+00	2.336e-01	-7.092e-01	1.950e-01	5.323e-01	7.962e-01
ENSG00000158092	84	84	3.312e-01	-7.111e-01	2.512e+00	8.570e-01	3.189e-01	4.245e-01	7.647e-01
ENSG00000158985	173	173	4.822e-01	-3.628e+00	1.490e-01	1.778e+00	1.421e+00	9.181e-02	6.331e-01
ENSG00000160050	130	130	1.887e-01	9.151e-01	7.310e-01	-2.154e-01	3.014e-01	4.375e-01	7.655e-01
ENSG00000160194	165	165	2.725e-01	-3.807e+00	1.192e+00	-1.251e+00	8.990e-01	1.800e-01	6.636e-01
ENSG00000160753	73	73	1.593e-01	-4.224e+00	3.103e-01	2.287e+00	7.854e-01	2.101e-01	6.844e-01
ENSG00000161011	375	375	7.317e-01	-5.046e+00	1.218e-01	-4.366e-01	1.454e-01	5.897e-01	8.263e-01
ENSG00000161920	68	68	1.635e-01	1.343e+00	2.952e-01	1.128e+00	5.572e-01	2.911e-01	7.190e-01
ENSG00000161955	110	110	2.243e-01	-4.099e+00	2.343e-01	4.927e-01	2.466e-01	4.825e-01	7.829e-01
ENSG00000162222	87	87	2.495e-01	-2.994e+00	6.278e-01	-3.528e-01	1.378e-01	5.996e-01	8.335e-01
ENSG00000162302	123	123	2.642e-01	-2.691e-01	8.815e-01	-1.523e+00	2.162e+00	3.759e-02	4.073e-01
ENSG00000162616	111	111	3.103e-01	-4.817e+00	2.192e-01	-5.512e-01	1.768e-01	5.521e-01	8.121e-01
ENSG00000163156	269	269	4.885e-01	-1.679e+00	1.181e+00	-1.024e+00	1.306e+00	1.061e-01	6.369e-01
ENSG00000163389	57	57	1.782e-01	-3.096e+00	3.794e-01	4.389e-01	2.843e-01	4.508e-01	7.738e-01
ENSG00000163399	130	130	3.899e-01	1.504e+00	2.705e-01	1.714e+00	9.401e-01	1.703e-01	6.636e-01
ENSG00000163798	57	57	1.929e-01	1.087e+00	3.258e-01	1.872e+00	4.777e-01	3.284e-01	7.484e-01
ENSG00000163882	89	89	3.166e-01	-1.958e+00	2.460e-01	2.438e+00	9.231e-01	1.742e-01	6.636e-01
ENSG00000164308	65	65	3.249e-01	-3.102e+00	3.208e-01	2.657e+00	7.272e-01	2.278e-01	7.008e-01
ENSG00000164713	157	157	3.795e-01	-2.506e+00	4.296e-01	2.314e+00	4.779e-02	7.572e-01	8.974e-01
ENSG00000164898	71	71	1.824e-01	-1.611e+00	3.460e-01	3.231e-01	4.751e-02	7.579e-01	8.974e-01
ENSG00000164934	66	66	1.761e-01	-1.111e+00	3.083e-01	-1.490e-01	4.579e-02	7.622e-01	8.974e-01
ENSG00000165416	92	92	3.543e-01	3.627e+00	2.397e-01	2.113e-01	2.225e-02	8.329e-01	9.337e-01
ENSG00000165671	55	55	3.082e-01	-3.195e+00	3.286e-01	1.220e+00	2.010e-01	5.260e-01	7.913e-01
ENSG00000165732	119	119	4.277e-01	2.915e+00	2.565e-01	4.349e-01	3.946e-02	7.788e-01	9.077e-01
ENSG00000165806	58	58	1.342e-01	-3.578e+00	4.362e-01	4.996e-01	1.482e-01	5.862e-01	8.256e-01
ENSG00000166266	59	59	2.201e-01	6.798e-01	2.035e-01	-1.260e+00	3.854e-01	3.800e-01	7.574e-01
ENSG00000166946	99	99	2.683e-01	4.027e+00	1.826e-01	1.845e+00	7.216e-01	2.296e-01	7.008e-01
ENSG00000167460	208	208	7.107e-01	4.156e+00	1.393e-01	-1.157e+00	2.361e-01	4.920e-01	7.878e-01
ENSG00000167543	78	78	2.034e-01	-9.965e-01	1.317e+00	1.062e+00	6.177e-01	2.664e-01	7.045e-01
ENSG00000167642	141	141	5.514e-01	-2.623e-01	4.946e-01	-1.122e-01	2.616e-01	4.695e-01	7.772e-01
ENSG00000167770	108	108	5.346e-01	-4.225e+00	1.709e-01	-1.643e+00	5.296e-01	3.034e-01	7.303e-01
ENSG00000167851	220	220	2.977e-01	7.231e-01	3.032e-01	1.712e+00	5.762e-01	2.831e-01	7.090e-01
ENSG00000168003	74	74	3.690e-01	-5.162e+00	3.386e-01	-1.279e+00	6.732e-01	2.459e-01	7.027e-01
ENSG00000168036	88	88	3.962e-01	4.196e+00	2.504e-01	3.260e+00	2.609e+00	2.236e-02	2.826e-01
ENSG00000168209	71	71	6.813e-01	1.090e+00	8.385e-01	1.550e+00	1.285e+00	1.090e-01	6.369e-01
ENSG00000168214	98	98	6.017e-01	-5.861e+00	1.765e-01	1.310e+00	9.789e-01	1.617e-01	6.636e-01
ENSG00000168256	75	75	2.306e-01	-3.812e+00	2.903e-01	-1.735e+00	1.102e+00	1.377e-01	6.529e-01
ENSG00000168385	94	94	5.954e-01	-5.281e+00	2.291e-01	2.182e+00	9.900e-01	1.594e-01	6.636e-01
ENSG00000169241	107	107	2.222e-01	1.216e+00	1.115e+00	-2.847e-01	1.150e-01	6.315e-01	8.373e-01
ENSG00000169251	50	50	1.384e-01	2.231e+00	2.667e-01	2.168e+00	6.001e-01	2.733e-01	7.078e-01
ENSG00000169499	57	57	3.229e-01	5.665e-01	1.877e+00	2.445e+00	1.748e+00	6.152e-02	5.185e-01
ENSG00000169727	89	89	3.187e-01	-4.385e+00	2.325e-01	-2.833e-01	-6.180e-03	1.000e+00	1.000e+00
ENSG00000169756	67	67	4.046e-01	8.865e-01	2.380e-01	-1.464e-01	-4.765e-02	1.000e+00	1.000e+00
ENSG00000170345	543	543	5.577e-01	1.273e+00	1.801e-01	3.167e+00	1.138e+00	1.314e-01	6.521e-01
ENSG00000170634	100	100	2.243e-01	-6.415e-01	7.025e-01	6.730e-01	7.943e-01	2.075e-01	6.842e-01
ENSG00000170638	149	149	4.423e-01	8.479e-01	1.574e-01	-3.344e-01	3.576e-01	3.977e-01	7.574e-01
ENSG00000170892	144	144	2.914e-01	-2.107e+00	7.547e-01	2.036e+00	6.719e+00	2.465e-04	1.636e-02
ENSG00000171425	132	132	2.411e-01	-2.949e+00	1.951e-01	1.125e+00	3.081e-01	4.325e-01	7.647e-01
ENSG00000171456	71	71	2.285e-01	-4.259e+00	5.624e-01	1.768e+00	6.451e-01	2.560e-01	7.045e-01
ENSG00000171522	164	164	2.872e-01	4.563e+00	1.883e-01	3.774e+00	2.310e+00	3.160e-02	3.903e-01
ENSG00000171681	57	57	2.348e-01	5.609e+00	1.995e-01	6.681e-01	1.527e-01	5.805e-01	8.220e-01
ENSG00000172183	257	257	2.474e-01	2.126e+00	2.267e-01	-5.464e-01	1.514e-01	5.821e-01	8.221e-01
ENSG00000172349	65	65	3.145e-01	-2.724e+00	2.362e-01	1.315e+00	2.038e-01	5.232e-01	7.892e-01
ENSG00000172354	114	114	5.639e-01	4.688e+00	1.855e-01	9.520e-01	1.223e-01	6.209e-01	8.368e-01
ENSG00000172493	54	54	2.327e-01	9.448e-01	1.214e+00	3.487e+00	3.547e+00	7.734e-03	1.711e-01
ENSG00000172530	54	54	1.384e-01	1.233e+00	1.418e+00	-1.426e+00	9.895e-01	1.595e-01	6.636e-01
ENSG00000172939	127	127	2.725e-01	2.710e+00	2.039e-01	5.005e-01	6.335e-02	7.219e-01	8.873e-01
ENSG00000173171	97	97	1.866e-01	-3.619e+00	2.152e-01	2.312e+00	1.007e+00	1.559e-01	6.636e-01
ENSG00000173193	92	92	3.648e-01	4.564e+00	1.918e-01	-1.992e+00	6.392e-01	2.582e-01	7.045e-01
ENSG00000173486	307	307	4.193e-01	1.991e+00	7.064e-01	-9.286e-01	8.155e-01	2.016e-01	6.842e-01
ENSG00000173559	374	374	5.283e-01	4.277e+00	1.748e-01	-1.408e+00	2.136e+00	3.876e-02	4.087e-01
ENSG00000173848	234	234	3.396e-01	-4.680e+00	2.412e-01	-1.275e+00	6.882e-01	2.407e-01	7.021e-01
ENSG00000173960	70	70	2.055e-01	1.095e+00	4.535e-01	-9.070e-01	5.580e-01	2.908e-01	7.190e-01
ENSG00000174720	62	62	2.893e-01	-1.064e+00	3.770e-01	-1.698e-01	5.575e-02	7.384e-01	8.908e-01
ENSG00000175110	88	88	1.719e-01	4.385e+00	1.978e-01	1.490e+00	3.740e-01	3.871e-01	7.574e-01
ENSG00000175334	76	76	6.478e-01	1.945e+00	3.219e-01	1.650e-01	3.100e-02	8.034e-01	9.192e-01
ENSG00000175550	114	114	5.786e-01	-3.028e+00	1.800e-01	-5.561e-01	1.755e-02	8.514e-01	9.458e-01
ENSG00000176209	89	89	2.285e-01	-3.329e+00	1.888e-01	9.188e-01	2.316e-01	4.961e-01	7.878e-01
ENSG00000177410	210	210	8.155e-01	3.995e+00	1.404e-01	4.372e-01	2.210e-02	8.335e-01	9.337e-01
ENSG00000177426	66	66	1.845e-01	1.333e+00	4.096e-01	1.290e+00	1.067e+00	1.441e-01	6.636e-01
ENSG00000177879	136	136	4.172e-01	-3.499e+00	1.961e-01	3.114e-01	-7.021e-03	1.000e+00	1.000e+00
ENSG00000177963	55	55	1.677e-01	-3.860e+00	4.772e-01	5.632e-01	2.605e-01	4.704e-01	7.772e-01
ENSG00000178057	101	101	4.717e-01	-4.671e-01	8.741e-01	9.299e-01	1.110e+00	1.363e-01	6.529e-01
ENSG00000178104	106	106	3.857e-01	3.886e+00	4.642e-01	-1.448e+00	1.455e+00	8.807e-02	6.239e-01
ENSG00000178980	141	141	6.038e-01	3.345e+00	1.769e-01	1.020e+00	2.221e-01	5.051e-01	7.878e-01
ENSG00000179010	96	96	4.319e-01	2.142e+00	2.230e-01	1.563e+00	4.394e-01	3.485e-01	7.523e-01
ENSG00000179820	138	138	4.298e-01	1.603e+00	1.449e+00	2.028e+00	3.212e+00	1.126e-02	2.136e-01
ENSG00000180628	51	51	3.145e-01	-8.736e-01	4.274e-01	1.450e+00	9.016e-01	1.793e-01	6.636e-01
ENSG00000181704	61	61	1.677e-01	-5.127e+00	2.000e-01	1.134e+00	-7.155e-02	1.000e+00	1.000e+00
ENSG00000181904	70	70	1.803e-01	2.733e+00	2.545e-01	1.895e+00	5.255e-01	3.053e-01	7.303e-01
ENSG00000182196	92	92	5.136e-01	-3.726e+00	1.943e-01	-1.637e-01	2.233e-02	8.326e-01	9.337e-01
ENSG00000183486	109	109	2.201e-01	4.711e+00	1.713e-01	-3.529e-01	8.831e-02	6.743e-01	8.541e-01
ENSG00000183597	61	61	1.468e-01	-2.115e+00	2.486e-01	-7.548e-01	-2.432e-03	1.000e+00	1.000e+00
ENSG00000184164	109	109	2.390e-01	3.807e+00	1.760e-01	-1.426e+00	3.154e-01	4.271e-01	7.647e-01
ENSG00000184182	246	246	5.199e-01	4.525e+00	1.382e-01	1.146e+00	3.766e-01	3.855e-01	7.574e-01
ENSG00000185122	96	96	3.061e-01	1.105e+00	2.458e-01	1.574e+00	3.369e-01	4.117e-01	7.647e-01
ENSG00000185359	65	65	2.327e-01	1.711e+00	1.969e-01	1.551e+00	3.474e-01	4.046e-01	7.620e-01
ENSG00000185608	213	213	3.459e-01	-4.422e+00	1.312e-01	-1.019e+00	3.472e-01	4.047e-01	7.620e-01
ENSG00000186184	95	95	5.367e-01	-4.702e+00	1.703e-01	1.155e+00	3.573e-01	3.979e-01	7.574e-01
ENSG00000186283	173	173	3.501e-01	6.018e-01	6.701e-01	1.922e+00	4.012e+00	4.617e-03	1.343e-01
ENSG00000186352	289	289	3.836e-01	-3.836e+00	2.264e-01	7.634e+00	1.116e+01	2.320e-06	3.079e-04
ENSG00000196743	152	152	3.417e-01	-3.994e+00	1.731e-01	1.466e+00	3.647e-01	3.930e-01	7.574e-01
ENSG00000196843	111	111	2.327e-01	1.927e+00	2.054e-01	1.657e+00	6.229e-01	2.644e-01	7.045e-01
ENSG00000197142	101	101	1.824e-01	-1.696e+00	1.344e+00	-3.673e-01	-1.273e-01	1.000e+00	1.000e+00
ENSG00000197324	102	102	2.725e-01	2.109e+00	2.852e-01	-8.677e-01	3.233e-01	4.213e-01	7.647e-01
ENSG00000197536	221	221	2.159e-01	2.491e+00	2.518e-01	-1.845e+00	1.598e+00	7.378e-02	5.761e-01
ENSG00000197620	60	60	1.132e-01	-3.393e+00	3.829e-01	1.555e+00	2.254e-01	5.020e-01	7.878e-01
ENSG00000197912	58	58	2.369e-01	-1.814e+00	2.771e-01	8.315e-01	1.668e-01	5.636e-01	8.181e-01
ENSG00000198718	67	67	2.285e-01	2.473e+00	9.989e-01	3.396e+00	1.014e+00	1.545e-01	6.636e-01
ENSG00000198825	85	85	1.887e-01	1.991e+00	2.479e-01	-2.571e+00	1.933e+00	4.927e-02	4.672e-01
ENSG00000203705	75	75	1.530e-01	3.899e+00	3.581e-01	-4.213e+00	5.215e+00	1.240e-03	5.066e-02
ENSG00000204070	116	116	2.159e-01	2.549e+00	8.055e-01	-3.286e-02	2.088e-01	5.182e-01	7.878e-01
ENSG00000204261	81	81	1.593e-01	1.227e+00	3.622e-01	1.414e+00	2.628e+00	2.187e-02	2.826e-01
ENSG00000204387	106	106	3.857e-01	3.859e+00	1.969e-01	9.217e-01	1.077e-01	6.426e-01	8.384e-01
ENSG00000204472	389	389	8.197e-01	3.370e+00	7.131e-01	-7.575e-01	1.512e+00	8.207e-02	5.995e-01
ENSG00000204482	117	117	6.373e-01	-1.454e+00	6.640e-01	-3.516e-01	-1.952e-01	1.000e+00	1.000e+00
ENSG00000204498	67	67	1.698e-01	-5.004e+00	1.921e-01	-1.929e+00	5.118e-01	3.117e-01	7.353e-01
ENSG00000204642	311	311	5.010e-01	-4.439e+00	1.313e-01	-6.817e-01	2.633e-01	4.680e-01	7.772e-01
ENSG00000204977	54	54	1.656e-01	1.751e+00	2.964e-01	1.211e+00	8.805e-02	6.747e-01	8.541e-01
ENSG00000205542	373	373	1.000e+00	4.048e+00	5.715e-01	1.470e+00	5.150e-01	3.102e-01	7.353e-01
ENSG00000213015	72	72	1.866e-01	-1.697e+00	3.296e-01	-1.235e-01	-1.706e-02	1.000e+00	1.000e+00
ENSG00000213145	734	734	7.275e-01	4.448e+00	4.520e-01	-2.104e-01	2.781e-01	4.558e-01	7.738e-01
ENSG00000213619	91	91	4.109e-01	-4.341e+00	1.936e-01	1.711e+00	4.317e-01	3.528e-01	7.554e-01
ENSG00000213889	188	188	1.929e-01	-4.603e+00	2.266e-01	-5.585e-01	6.223e-02	7.242e-01	8.882e-01
ENSG00000213928	182	182	3.585e-01	3.257e+00	2.130e-01	-1.004e+00	4.052e-01	3.680e-01	7.574e-01
ENSG00000213930	54	54	1.782e-01	4.904e+00	2.191e-01	2.692e+00	1.153e+00	1.288e-01	6.452e-01
ENSG00000214063	219	219	2.788e-01	-1.500e+00	3.555e-01	1.837e+00	5.912e+00	5.847e-04	3.450e-02
ENSG00000218510	64	64	1.342e-01	2.999e+00	1.915e-01	2.624e+00	1.297e+00	1.073e-01	6.369e-01
ENSG00000222041	342	342	4.193e-01	2.265e+00	3.782e-01	-6.165e-01	1.508e+00	8.241e-02	5.995e-01
ENSG00000223865	5417	5417	9.392e-01	7.053e+00	1.392e-01	2.297e+00	5.620e+00	8.001e-04	3.794e-02
ENSG00000224914	147	147	2.013e-01	-4.938e+00	1.896e-01	1.511e+00	3.779e-01	3.846e-01	7.574e-01
ENSG00000228300	114	114	2.432e-01	2.170e-01	2.631e-01	-5.451e-01	7.143e-01	2.320e-01	7.021e-01
ENSG00000232119	82	82	4.109e-01	2.718e+00	3.043e-01	1.552e-01	3.974e-02	7.780e-01	9.077e-01
ENSG00000235453	61	61	1.279e-01	-2.874e+00	2.198e-01	2.460e+00	8.991e-01	1.799e-01	6.636e-01
ENSG00000241370	86	86	1.887e-01	6.058e-01	2.451e-01	1.216e+00	1.795e-01	5.491e-01	8.115e-01
ENSG00000241553	191	191	6.625e-01	-2.207e+00	2.006e-01	2.441e-01	5.267e-02	7.455e-01	8.936e-01
ENSG00000242114	105	105	2.034e-01	3.354e+00	2.248e-01	1.643e+00	3.308e-01	4.160e-01	7.647e-01
ENSG00000243678	271	271	9.140e-01	2.092e+00	3.015e-01	-2.375e-01	9.365e-02	6.652e-01	8.511e-01
ENSG00000244274	326	326	4.172e-01	-2.436e+00	3.005e-01	-7.418e-01	6.062e-01	2.708e-01	7.078e-01
ENSG00000244879	52	52	2.537e-01	-2.211e+00	3.693e-01	-7.784e-01	2.817e-01	4.529e-01	7.738e-01
ENSG00000245532	234	234	8.281e-01	2.323e+00	2.079e-01	1.549e+00	4.554e-01	3.399e-01	7.488e-01
ENSG00000248487	57	57	1.132e-01	-3.885e+00	2.606e-01	2.348e+00	7.075e-01	2.342e-01	7.021e-01
ENSG00000256269	69	69	1.572e-01	-5.300e-01	4.851e-01	2.783e+00	1.380e+00	9.661e-02	6.369e-01
ENSG00000258315	215	215	6.143e-01	2.558e+00	2.561e-01	1.707e+00	8.394e-01	1.951e-01	6.770e-01
ENSG00000266028	56	56	1.950e-01	1.560e+00	3.848e-01	-2.128e+00	1.632e+00	7.078e-02	5.695e-01
ENSG00000269335	71	71	1.866e-01	-3.751e+00	2.965e-01	-1.579e+00	8.747e-01	1.859e-01	6.770e-01
ENSG00000275302	323	323	6.709e-02	2.552e+00	1.595e+00	1.190e+00	1.159e-01	6.302e-01	8.373e-01
ENSG00000275700	56	56	2.725e-01	2.019e+00	2.471e-01	1.874e+00	3.945e-01	3.744e-01	7.574e-01
ENSG00000285646	69	69	1.279e-01	7.284e-01	2.858e-01	2.883e+00	7.553e-01	2.190e-01	6.965e-01
ENSG00000262246	191	191	3.585e-01	3.933e+00	1.508e-01	-8.011e-01	1.785e-01	5.502e-01	8.115e-01
ENSG00000247400	66	66	1.258e-01	2.178e+00	2.666e-01	-1.902e+00	1.597e-01	5.720e-01	8.220e-01
ENSG00000241163	52	52	1.530e-01	-4.779e-01	4.561e-01	-8.952e-01	5.254e-01	3.053e-01	7.303e-01
ENSG00000234745	192	192	9.706e-01	-6.698e+00	1.277e+00	8.290e+00	3.499e+01	6.004e-17	3.188e-14
ENSG00000232956	98	98	2.516e-01	4.792e+00	1.620e-01	-1.275e+00	7.751e-02	6.938e-01	8.676e-01
ENSG00000217128	102	102	2.306e-01	1.392e+00	5.157e-01	2.528e+00	1.027e+00	1.517e-01	6.636e-01
ENSG00000214253	97	97	4.549e-01	-2.607e+00	4.385e-01	1.667e+00	2.789e+00	1.819e-02	2.766e-01
ENSG00000213614	159	159	4.025e-01	4.099e+00	1.602e-01	1.825e+00	8.639e-01	1.887e-01	6.770e-01
ENSG00000204392	73	73	4.486e-01	1.698e+00	2.313e-01	6.374e-01	1.959e-02	8.431e-01	9.403e-01
ENSG00000204257	1400	1400	7.715e-01	-5.888e+00	1.416e-01	2.018e+00	4.354e+00	3.170e-03	1.052e-01
ENSG00000196628	82	82	2.767e-01	1.992e+00	1.557e+00	-5.159e-01	5.555e-02	7.389e-01	8.908e-01
ENSG00000196591	64	64	4.151e-01	2.147e+00	2.618e-01	2.460e+00	9.497e-01	1.681e-01	6.636e-01
ENSG00000196531	91	91	9.811e-01	3.309e+00	2.292e-01	-7.616e-01	1.357e-01	6.023e-01	8.337e-01
ENSG00000188938	85	85	2.474e-01	2.757e+00	2.676e-01	-1.165e+00	2.777e-01	4.561e-01	7.738e-01
ENSG00000184584	53	53	1.698e-01	-6.005e-01	3.606e-01	2.718e+00	6.474e-01	2.552e-01	7.045e-01
ENSG00000184508	55	55	1.279e-01	-3.392e+00	2.549e-01	-2.094e+00	5.044e-01	3.152e-01	7.353e-01
ENSG00000183011	142	142	4.130e-01	9.488e-01	8.904e-01	-3.585e-01	3.869e-01	3.791e-01	7.574e-01
ENSG00000180228	100	100	2.096e-01	4.022e+00	2.064e-01	-9.851e-01	4.896e-01	3.224e-01	7.435e-01
ENSG00000179958	137	137	2.243e-01	1.066e+00	4.451e-01	1.043e+00	1.364e+00	9.863e-02	6.369e-01
ENSG00000179526	117	117	2.704e-01	-1.623e+00	3.275e-01	7.364e-01	5.825e-01	2.804e-01	7.090e-01
ENSG00000177989	52	52	5.094e-01	1.413e+00	1.323e+00	-6.679e-01	-5.311e-02	1.000e+00	1.000e+00
ENSG00000176623	114	114	2.390e-01	-4.329e+00	2.025e-01	2.034e+00	8.739e-01	1.862e-01	6.770e-01
ENSG00000173327	50	50	2.537e-01	-3.911e+00	3.859e-01	-1.579e+00	6.246e-01	2.637e-01	7.045e-01
ENSG00000173272	135	135	4.193e-01	2.632e+00	7.021e-01	-7.752e-01	1.815e-01	5.468e-01	8.111e-01
ENSG00000172757	65	65	9.706e-01	-6.346e-02	2.912e-01	2.048e+00	7.901e-01	2.087e-01	6.842e-01
ENSG00000171766	471	471	3.857e-01	-5.292e+00	1.646e-01	2.691e+00	1.606e+00	7.309e-02	5.761e-01
ENSG00000171700	240	240	4.256e-01	3.478e+00	1.803e-01	-6.083e-02	-5.375e-02	1.000e+00	1.000e+00
ENSG00000171148	100	100	2.537e-01	-2.407e+00	2.566e-01	-4.765e-01	3.105e-01	4.307e-01	7.647e-01
ENSG00000170296	337	337	9.266e-01	4.186e+00	4.809e-01	-2.053e-01	3.173e-01	4.257e-01	7.647e-01
ENSG00000169554	78	78	2.872e-01	3.438e+00	2.747e-01	-9.341e-02	2.598e-02	8.197e-01	9.300e-01
ENSG00000169093	81	81	2.117e-01	-4.106e+00	2.798e-01	9.840e-01	2.642e-01	4.673e-01	7.772e-01
ENSG00000169020	78	78	7.463e-01	3.319e+00	3.337e-01	2.253e+00	7.344e-01	2.255e-01	7.008e-01
ENSG00000168288	89	89	4.822e-01	3.224e+00	1.516e+00	2.280e+00	2.227e+00	3.482e-02	4.073e-01
ENSG00000168000	67	67	2.767e-01	-1.195e+00	6.508e-01	1.927e+00	3.145e+00	1.215e-02	2.224e-01
ENSG00000167797	170	170	4.549e-01	-2.942e+00	6.481e-01	1.227e-01	-5.812e-02	1.000e+00	1.000e+00
ENSG00000166676	154	154	2.096e-01	2.467e-01	1.844e+00	-2.507e+00	3.839e+00	5.592e-03	1.414e-01
ENSG00000165644	75	75	1.761e-01	9.261e-01	3.920e-01	3.334e+00	2.642e+00	2.152e-02	2.826e-01
ENSG00000163539	63	63	2.306e-01	2.148e+00	3.078e-01	6.033e-01	3.237e-01	4.210e-01	7.647e-01
ENSG00000163166	74	74	2.746e-01	2.401e+00	2.243e-01	5.549e-01	-2.754e-02	1.000e+00	1.000e+00
ENSG00000162144	67	67	2.013e-01	-6.855e-01	1.847e+00	-2.529e+00	1.725e+00	6.327e-02	5.250e-01
ENSG00000160908	88	88	1.971e-01	1.205e+00	3.922e-01	-6.770e-01	1.231e-01	6.197e-01	8.368e-01
ENSG00000160799	177	177	4.046e-01	-2.715e+00	1.888e-01	9.194e-01	2.878e-01	4.481e-01	7.725e-01
ENSG00000160710	71	71	5.115e-01	-1.598e+00	4.206e-01	-7.892e-01	2.997e-01	4.388e-01	7.655e-01
ENSG00000160255	113	113	7.317e-01	7.847e-01	2.992e-01	3.900e-01	1.307e-01	6.091e-01	8.337e-01
ENSG00000159592	63	63	2.914e-01	-4.007e+00	2.412e-01	-1.074e+00	4.073e-01	3.668e-01	7.574e-01
ENSG00000157514	71	71	4.361e-01	2.411e+00	2.539e-01	3.494e+00	1.306e+00	1.061e-01	6.369e-01
ENSG00000155465	65	65	2.159e-01	-1.934e+00	7.110e-01	2.275e-01	8.282e-02	6.840e-01	8.607e-01
ENSG00000154813	115	115	2.893e-01	3.327e+00	1.595e-01	5.096e-01	2.837e-02	8.117e-01	9.230e-01
ENSG00000153310	114	114	7.484e-01	1.831e+00	4.484e-01	4.645e-01	2.578e-01	4.727e-01	7.772e-01
ENSG00000153071	62	62	3.522e-01	-3.840e+00	2.024e-01	2.490e+00	6.828e-01	2.426e-01	7.021e-01
ENSG00000152795	80	80	7.841e-01	-3.005e+00	2.313e-01	2.695e+00	1.174e+00	1.255e-01	6.420e-01
ENSG00000151923	69	69	3.669e-01	-1.110e+00	4.801e-01	9.371e-01	1.208e+00	1.201e-01	6.369e-01
ENSG00000151353	70	70	2.243e-01	3.259e+00	2.431e-01	2.374e+00	8.395e-01	1.951e-01	6.770e-01
ENSG00000149269	259	259	4.927e-01	-1.174e+00	6.971e-01	6.335e-01	1.454e+00	8.812e-02	6.239e-01
ENSG00000148334	268	268	4.444e-01	-3.533e+00	1.384e-01	-1.776e-01	-7.155e-03	1.000e+00	1.000e+00
ENSG00000147586	100	100	2.201e-01	7.613e-01	2.308e-01	1.253e+00	1.428e-01	5.931e-01	8.287e-01
ENSG00000147010	57	57	4.046e-01	4.244e+00	2.178e-01	-2.144e+00	8.590e-01	1.900e-01	6.770e-01
ENSG00000145349	173	173	3.564e-01	-4.920e-01	7.311e-01	-2.347e+00	6.994e+00	1.840e-04	1.629e-02
ENSG00000144401	92	92	2.138e-01	1.969e+00	1.425e+00	-1.423e-01	6.429e-01	2.568e-01	7.045e-01
ENSG00000143702	56	56	3.103e-01	4.082e+00	2.172e-01	-2.668e+00	7.239e-01	2.289e-01	7.008e-01
ENSG00000143384	252	252	6.478e-01	2.761e+00	1.777e-01	-2.429e-02	-1.373e-02	1.000e+00	1.000e+00
ENSG00000142599	55	55	2.055e-01	5.191e+00	1.470e-01	3.476e+00	2.040e+00	4.341e-02	4.349e-01
ENSG00000142089	954	954	3.711e-01	3.672e+00	5.229e-01	3.245e-01	-1.409e-02	1.000e+00	1.000e+00
ENSG00000139218	66	66	5.325e-01	-5.112e+00	1.927e-01	5.945e-01	-3.672e-02	1.000e+00	1.000e+00
ENSG00000139146	80	80	4.256e-01	8.136e-01	1.181e+00	-1.484e+00	9.455e-01	1.691e-01	6.636e-01
ENSG00000138744	394	394	4.465e-01	7.651e-01	7.359e-01	-6.755e-01	7.769e-01	2.126e-01	6.883e-01
ENSG00000137500	108	108	2.830e-01	-2.284e+00	2.952e-01	7.894e-01	6.169e-01	2.667e-01	7.045e-01
ENSG00000137312	305	305	4.969e-01	3.036e+00	1.483e-01	-7.205e-01	2.169e-01	5.101e-01	7.878e-01
ENSG00000137074	68	68	2.117e-01	3.666e+00	1.230e+00	-4.835e-01	-1.382e-01	1.000e+00	1.000e+00
ENSG00000136758	67	67	4.151e-01	1.279e+00	1.544e+00	1.948e-01	4.537e-01	3.408e-01	7.488e-01
ENSG00000136371	135	135	2.600e-01	-3.155e+00	2.263e-01	1.597e+00	1.706e+00	6.472e-02	5.287e-01
ENSG00000135905	85	85	4.591e-01	9.748e-01	1.701e+00	-4.233e-01	-2.966e-02	1.000e+00	1.000e+00
ENSG00000135457	62	62	1.824e-01	5.664e-01	6.400e-01	2.214e+00	2.787e+00	1.823e-02	2.766e-01
ENSG00000135185	63	63	2.977e-01	1.342e+00	3.093e-01	1.335e+00	7.034e-02	7.076e-01	8.758e-01
ENSG00000133773	87	87	3.166e-01	-2.234e+00	2.588e-01	-1.007e+00	4.528e-01	3.413e-01	7.488e-01
ENSG00000133606	84	84	3.249e-01	2.104e+00	1.905e-01	2.272e-01	8.518e-03	8.962e-01	9.751e-01
ENSG00000132912	68	68	2.159e-01	1.800e+00	2.887e-01	-6.684e-01	1.337e-01	6.050e-01	8.337e-01
ENSG00000131495	148	148	6.918e-01	4.408e+00	1.551e-01	-1.394e+00	3.790e-01	3.840e-01	7.574e-01
ENSG00000131378	83	83	4.004e-01	3.222e+00	1.865e-01	-2.072e+00	8.581e-01	1.902e-01	6.770e-01
ENSG00000129625	393	393	5.241e-01	3.930e+00	1.163e-01	7.288e-01	1.230e-01	6.199e-01	8.368e-01
ENSG00000129083	73	73	3.543e-01	3.656e+00	1.926e-01	-2.293e+00	7.696e-01	2.147e-01	6.910e-01
ENSG00000128973	69	69	1.447e-01	4.344e+00	2.188e-01	-7.521e-01	5.670e-02	7.363e-01	8.908e-01
ENSG00000127837	85	85	2.956e-01	3.787e+00	2.731e-01	-1.701e-01	9.463e-03	8.906e-01	9.750e-01
ENSG00000124570	90	90	4.780e-01	7.647e-01	4.610e-01	6.835e-01	6.807e-01	2.433e-01	7.021e-01
ENSG00000120992	61	61	3.543e-01	1.842e+00	3.314e-01	2.468e+00	1.045e+00	1.483e-01	6.636e-01
ENSG00000120616	50	50	4.465e-01	5.021e-01	2.693e-01	-2.692e+00	3.663e+00	6.799e-03	1.641e-01
ENSG00000119314	73	73	4.801e-01	4.815e+00	1.888e-01	-1.369e+00	1.285e-01	6.122e-01	8.337e-01
ENSG00000119185	104	104	3.061e-01	1.741e+00	7.685e-01	4.167e-01	1.299e-01	6.102e-01	8.337e-01
ENSG00000118181	67	67	9.874e-01	1.142e-01	9.831e-01	1.255e+00	1.864e+00	5.351e-02	4.826e-01
ENSG00000117862	117	117	3.124e-01	4.347e+00	1.753e-01	-1.765e+00	6.815e-01	2.430e-01	7.021e-01
ENSG00000116044	136	136	4.235e-01	8.562e-01	1.890e-01	1.454e+00	1.522e+00	8.100e-02	5.995e-01
ENSG00000115935	65	65	4.046e-01	1.691e-01	1.142e+00	-2.375e-03	1.681e-01	5.620e-01	8.181e-01
ENSG00000115866	82	82	4.969e-01	-2.230e+00	2.553e-01	-1.460e+00	3.022e-01	4.369e-01	7.655e-01
ENSG00000115355	62	62	5.744e-01	2.810e+00	5.454e-01	1.240e-01	9.592e-02	6.614e-01	8.504e-01
ENSG00000115310	110	110	5.597e-01	1.742e+00	1.741e-01	-2.136e+00	1.311e+00	1.054e-01	6.369e-01
ENSG00000114331	183	183	4.591e-01	3.877e+00	1.628e-01	1.226e+00	3.641e-01	3.935e-01	7.574e-01
ENSG00000113580	57	57	3.333e-01	-4.063e+00	2.236e+00	5.718e+00	6.724e+00	2.453e-04	1.636e-02
ENSG00000113163	60	60	2.495e-01	3.126e+00	3.198e-01	-7.085e-01	1.079e-01	6.422e-01	8.384e-01
ENSG00000112096	95	95	4.130e-01	-1.846e+00	3.163e-01	8.298e-01	7.952e-01	2.073e-01	6.842e-01
ENSG00000111639	108	108	5.115e-01	-1.620e+00	3.668e-01	4.056e-01	1.558e-01	5.767e-01	8.220e-01
ENSG00000111348	54	54	8.323e-01	-1.024e+00	2.764e-01	3.637e-01	3.736e-02	7.846e-01	9.077e-01
ENSG00000110934	59	59	2.411e-01	3.256e+00	2.430e-01	1.166e+00	1.543e-01	5.786e-01	8.220e-01
ENSG00000110852	191	191	2.621e-01	-5.185e+00	1.752e-01	4.155e-01	-1.511e-02	1.000e+00	1.000e+00
ENSG00000110321	54	54	6.981e-01	3.376e+00	3.057e-01	-3.624e-01	3.081e-02	8.039e-01	9.192e-01
ENSG00000110077	418	418	5.828e-01	5.558e-01	9.958e-01	5.277e-01	3.867e-01	3.792e-01	7.574e-01
ENSG00000110031	50	50	2.432e-01	1.902e+00	6.385e-01	-5.341e-01	2.482e-01	4.811e-01	7.829e-01
ENSG00000109103	354	354	4.319e-01	3.316e+00	1.723e-01	8.106e-01	3.849e-01	3.803e-01	7.574e-01
ENSG00000106348	78	78	2.138e-01	9.901e-01	6.145e-01	6.628e-01	4.552e-01	3.400e-01	7.488e-01
ENSG00000105939	52	52	2.495e-01	-2.328e+00	1.460e+00	3.868e-02	-4.276e-01	1.000e+00	1.000e+00
ENSG00000105835	181	181	5.157e-01	3.377e+00	1.881e-01	8.305e-01	3.978e-01	3.724e-01	7.574e-01
ENSG00000104886	111	111	2.851e-01	-3.628e+00	1.687e-01	1.449e+00	3.419e-01	4.083e-01	7.634e-01
ENSG00000104763	280	280	5.010e-01	-5.340e+00	1.457e-01	7.515e-01	3.069e-01	4.333e-01	7.647e-01
ENSG00000104714	86	86	3.270e-01	-4.599e+00	7.852e-01	-4.836e-01	5.197e-02	7.472e-01	8.936e-01
ENSG00000103811	1161	1161	7.149e-01	4.671e+00	1.289e-01	-1.001e+00	5.948e-01	2.754e-01	7.086e-01
ENSG00000103043	206	206	4.130e-01	4.786e+00	1.675e-01	-5.462e-01	5.540e-02	7.392e-01	8.908e-01
ENSG00000102977	55	55	1.237e-01	-5.065e+00	2.551e-01	1.398e+00	4.999e-02	7.519e-01	8.972e-01
ENSG00000102054	56	56	2.914e-01	-2.230e-01	3.828e-01	-4.827e-03	-4.291e-03	1.000e+00	1.000e+00
ENSG00000100911	95	95	8.302e-01	-1.332e+00	3.802e-01	6.291e-01	4.672e-01	3.337e-01	7.488e-01
ENSG00000099875	69	69	3.459e-01	-5.017e-01	1.425e+00	-5.196e+00	5.004e+00	1.559e-03	5.915e-02
ENSG00000095059	70	70	2.935e-01	1.755e+00	2.819e-01	1.384e+00	1.854e-01	5.426e-01	8.070e-01
ENSG00000092330	68	68	1.803e-01	1.082e+00	2.803e-01	-3.311e-01	5.338e-02	7.439e-01	8.936e-01
ENSG00000089693	95	95	4.654e-01	-3.935e+00	1.692e-01	-1.507e+00	4.126e-01	3.637e-01	7.574e-01
ENSG00000088833	104	104	2.642e-01	-4.627e+00	1.944e-01	1.065e+00	1.688e-01	5.612e-01	8.181e-01
ENSG00000086589	52	52	2.453e-01	2.090e+00	2.684e-01	1.497e+00	2.069e-01	5.201e-01	7.878e-01
ENSG00000084090	71	71	4.465e-01	-5.522e+00	1.879e-01	-2.632e+00	1.085e+00	1.407e-01	6.610e-01
ENSG00000074071	105	105	4.193e-01	3.044e+00	1.932e-01	9.234e-01	1.284e-01	6.123e-01	8.337e-01
ENSG00000069998	54	54	1.614e-01	2.356e+00	2.620e-01	3.571e-01	-8.857e-03	1.000e+00	1.000e+00
ENSG00000067836	56	56	1.950e-01	5.753e+00	3.228e-01	8.869e-01	2.237e-01	5.036e-01	7.878e-01
ENSG00000062485	87	87	3.396e-01	3.836e+00	2.105e-01	1.628e+00	4.423e-01	3.470e-01	7.523e-01
ENSG00000048405	53	53	1.992e-01	7.635e-01	2.808e-01	2.115e+00	6.017e-01	2.726e-01	7.078e-01
ENSG00000025708	492	492	8.176e-01	-8.964e-01	8.104e-01	9.055e-01	2.110e+00	3.996e-02	4.087e-01
ENSG00000023191	65	65	5.870e-01	-9.057e-01	4.831e-01	-5.649e-01	3.134e-01	4.285e-01	7.647e-01
ENSG00000012061	94	94	3.501e-01	3.902e+00	2.058e-01	3.572e-02	-4.176e-02	1.000e+00	1.000e+00
ENSG00000011422	58	58	3.354e-01	3.304e+00	3.708e-01	-4.691e-02	2.144e-02	8.359e-01	9.345e-01
ENSG00000010404	170	170	3.585e-01	4.522e+00	1.659e-01	-1.022e+00	2.454e-01	4.836e-01	7.829e-01
ENSG00000010256	63	63	4.927e-01	1.577e+00	2.397e-01	1.099e+00	1.014e-01	6.525e-01	8.437e-01
