# Supplementary material for: CamoTSS: analysis of alternative transcription start sites for cellular phenotypes and regulatory patterns from 5' scRNA-seq data
Source: Nat Commun. 2023 Nov 9;14:7240. doi: 10.1038/s41467-023-42636-1 (PMC10636040; doi:10.1038/s41467-023-42636-1)
Supplement: Supplementary file 12 — Source Data [file 41467_2023_42636_MOESM12_ESM.zip › Supp_Fig32_w11_m30_myeloid.tsv]

GeneID	n_counts	n_counts_uniq	cdr	intercept	sigma	development_30m_ceoff	development_30m_ELBO_gain	development_30m_pval	development_30m_FDR
ENSG00000002549	83	83	5.681e-01	1.797e-01	5.463e-01	-1.811e-01	5.130e-02	7.487e-01	9.508e-01
ENSG00000005022	58	58	8.470e-01	7.779e+00	1.994e-01	2.744e-01	-1.373e-02	1.000e+00	1.000e+00
ENSG00000006451	50	50	4.696e-01	-2.139e+00	5.076e-01	4.452e-01	3.109e-01	4.303e-01	8.317e-01
ENSG00000010278	54	54	2.285e-01	-4.714e+00	8.286e-01	1.104e+00	3.974e-01	3.727e-01	8.021e-01
ENSG00000013275	69	69	4.088e-01	2.979e-01	2.957e-01	-1.813e-01	-2.913e-02	1.000e+00	1.000e+00
ENSG00000013374	131	131	3.795e-01	-3.632e+00	2.784e-01	3.313e-01	5.437e-02	7.416e-01	9.506e-01
ENSG00000023445	1203	1203	5.325e-01	5.179e+00	8.772e-01	8.974e-02	-1.593e-01	1.000e+00	1.000e+00
ENSG00000026508	273	273	5.493e-01	2.703e+00	2.695e-01	-6.937e-01	2.960e-01	4.417e-01	8.360e-01
ENSG00000028137	100	100	4.528e-01	7.285e-01	1.562e+00	-1.373e+00	1.799e+00	5.787e-02	4.779e-01
ENSG00000028839	58	58	1.761e-01	1.484e+00	9.959e-01	-6.338e-01	2.567e-01	4.736e-01	8.375e-01
ENSG00000030582	835	835	7.652e-01	1.356e+00	3.883e-01	-4.363e-01	1.414e+00	9.266e-02	5.400e-01
ENSG00000034510	528	528	9.979e-01	2.538e+00	1.798e-01	2.095e-01	1.926e-01	5.348e-01	8.496e-01
ENSG00000034713	69	69	6.310e-01	3.372e+00	3.994e-01	2.427e-01	1.360e-01	6.020e-01	8.890e-01
ENSG00000051108	253	253	4.633e-01	9.893e-01	2.053e-01	-6.829e-01	1.658e+00	6.862e-02	4.779e-01
ENSG00000057757	67	67	2.935e-01	2.983e+00	6.247e-01	6.611e-01	2.708e-01	4.618e-01	8.361e-01
ENSG00000060491	72	72	3.208e-01	2.753e+00	4.079e-01	5.540e-02	2.218e-02	8.332e-01	9.961e-01
ENSG00000064666	52	52	5.702e-01	4.155e+00	6.494e-01	8.469e-01	5.406e-01	2.984e-01	7.672e-01
ENSG00000065911	87	87	5.136e-01	1.395e-01	2.394e-01	-4.420e-01	4.499e-01	3.428e-01	7.844e-01
ENSG00000070190	191	191	5.451e-01	-5.826e-02	2.766e-01	-4.424e-01	6.596e-01	2.507e-01	7.554e-01
ENSG00000071082	62	62	9.497e-01	2.467e+00	3.257e-01	-4.125e-01	1.286e-01	6.120e-01	8.890e-01
ENSG00000071462	54	54	3.836e-01	1.884e+00	4.420e-01	-2.477e-01	5.794e-02	7.335e-01	9.500e-01
ENSG00000072401	83	83	2.998e-01	3.809e+00	2.538e-01	1.400e+00	1.505e+00	8.271e-02	5.319e-01
ENSG00000077585	84	84	2.809e-01	3.324e-01	2.327e-01	4.421e-01	5.648e-02	7.368e-01	9.506e-01
ENSG00000077984	179	179	2.558e-01	-6.931e-01	2.522e-01	-7.868e-02	6.218e-03	9.112e-01	1.000e+00
ENSG00000084207	473	473	9.245e-01	-5.879e-01	1.601e-01	-5.791e-02	9.988e-02	6.549e-01	9.047e-01
ENSG00000085719	104	104	4.864e-01	-1.758e+00	3.928e-01	-3.086e-02	-7.109e-02	1.000e+00	1.000e+00
ENSG00000085871	103	103	4.507e-01	-5.323e-01	3.208e-01	5.810e-01	4.837e-01	3.253e-01	7.747e-01
ENSG00000086065	83	83	4.927e-01	2.307e+00	2.443e-01	1.423e+00	1.780e+00	5.922e-02	4.779e-01
ENSG00000086730	51	51	2.662e-01	-1.229e+00	2.102e-01	-7.175e-01	5.379e-01	2.996e-01	7.672e-01
ENSG00000087086	980	980	9.539e-01	3.999e+00	1.706e-01	-1.909e-01	7.196e-02	7.044e-01	9.208e-01
ENSG00000089289	57	57	3.878e-01	2.785e+00	3.493e-01	-1.088e+00	9.151e-01	1.761e-01	7.380e-01
ENSG00000089327	85	85	4.759e-01	3.424e+00	2.963e-01	8.286e-01	3.830e-01	3.815e-01	8.021e-01
ENSG00000090104	531	531	6.184e-01	3.491e+00	1.608e-01	-1.319e+00	5.347e+00	1.075e-03	5.642e-02
ENSG00000090382	1665	1665	7.338e-01	2.345e+00	2.321e-01	6.806e-01	5.870e+00	6.117e-04	4.563e-02
ENSG00000095380	64	64	3.417e-01	9.712e-01	5.180e-01	4.908e-01	3.740e-01	3.871e-01	8.021e-01
ENSG00000095794	74	74	2.662e-01	3.173e-01	2.963e-01	-1.462e+00	1.419e+00	9.208e-02	5.400e-01
ENSG00000099622	69	69	6.436e-01	1.601e+00	2.426e-01	4.366e-01	3.240e-01	4.208e-01	8.218e-01
ENSG00000100097	587	587	8.889e-01	1.705e+00	1.898e-01	-5.890e-03	7.698e-02	6.948e-01	9.157e-01
ENSG00000100300	95	95	3.899e-01	-2.057e+00	1.114e+00	-8.749e-01	6.216e-01	2.649e-01	7.584e-01
ENSG00000100412	65	65	3.061e-01	2.468e+00	2.956e-01	-3.216e-02	2.052e-02	8.395e-01	9.972e-01
ENSG00000101017	221	221	3.606e-01	1.315e-01	2.389e-01	1.708e-01	-1.207e-02	1.000e+00	1.000e+00
ENSG00000102007	54	54	4.172e-01	3.386e+00	1.766e-01	1.103e+00	5.034e-01	3.157e-01	7.731e-01
ENSG00000102103	101	101	4.465e-01	2.341e+00	4.176e-01	-9.894e-01	6.422e-01	2.571e-01	7.554e-01
ENSG00000103152	77	77	3.836e-01	1.957e+00	2.530e-01	-8.633e-01	6.869e-01	2.412e-01	7.554e-01
ENSG00000103254	80	80	2.474e-01	9.598e-01	4.641e-01	6.604e-03	-9.007e-03	1.000e+00	1.000e+00
ENSG00000104164	54	54	3.040e-01	1.076e+00	3.139e-01	-5.408e-01	3.440e-01	4.069e-01	8.073e-01
ENSG00000104856	91	91	4.193e-01	-1.782e+00	5.460e-01	-2.412e-01	2.362e-01	4.919e-01	8.390e-01
ENSG00000104870	88	88	6.038e-01	-4.810e-01	1.366e+00	-9.628e-01	6.028e-01	2.722e-01	7.632e-01
ENSG00000104918	50	50	5.451e-02	8.431e-01	1.090e-01	-2.246e+00	3.867e-01	3.792e-01	8.021e-01
ENSG00000105220	53	53	5.870e-01	8.182e-01	7.874e-01	-2.228e+00	2.264e+00	3.333e-02	3.529e-01
ENSG00000105246	307	307	2.872e-01	-4.732e-01	8.555e-02	1.576e-01	1.121e-01	6.359e-01	8.951e-01
ENSG00000105372	164	164	9.958e-01	1.776e+00	2.487e-01	-4.778e-01	2.026e-01	5.245e-01	8.496e-01
ENSG00000105373	56	56	6.478e-01	3.304e+00	4.953e-01	-1.846e-01	2.943e-02	8.083e-01	9.853e-01
ENSG00000105640	89	89	9.811e-01	3.469e+00	2.862e-01	-3.682e-01	-1.072e-02	1.000e+00	1.000e+00
ENSG00000106591	54	54	2.830e-01	1.214e+00	6.165e-01	-1.771e+00	1.239e+00	1.155e-01	6.155e-01
ENSG00000107949	61	61	3.061e-01	-4.619e-01	4.805e-01	-3.648e-02	-7.010e-02	1.000e+00	1.000e+00
ENSG00000107968	344	344	5.262e-01	-5.115e-01	1.027e+00	9.182e-01	1.637e+00	7.035e-02	4.779e-01
ENSG00000108107	102	102	9.958e-01	9.297e-01	3.471e-01	-3.380e-01	4.995e-02	7.520e-01	9.508e-01
ENSG00000108298	104	104	9.958e-01	4.613e-02	2.780e-01	-7.624e-01	1.358e+00	9.930e-02	5.612e-01
ENSG00000108639	692	692	7.966e-01	-3.449e-01	3.587e-01	1.078e+00	1.331e+01	2.465e-07	4.598e-05
ENSG00000108798	84	84	3.522e-01	4.924e-03	3.492e-01	5.668e-02	-9.672e-02	1.000e+00	1.000e+00
ENSG00000109321	201	201	5.870e-02	6.311e-01	4.757e-01	1.480e-01	-6.025e-02	1.000e+00	1.000e+00
ENSG00000110324	105	105	5.094e-01	-4.371e-01	5.531e-01	-2.287e-01	-1.722e-01	1.000e+00	1.000e+00
ENSG00000110719	54	54	3.962e-01	-1.768e+00	4.052e-01	1.070e-01	-1.118e-02	1.000e+00	1.000e+00
ENSG00000111275	357	357	7.589e-01	-2.396e+00	3.027e-01	6.309e-01	2.362e+00	2.973e-02	3.529e-01
ENSG00000111481	63	63	4.738e-01	3.040e-01	1.254e+00	5.472e-01	2.495e-01	4.800e-01	8.375e-01
ENSG00000111640	99	99	9.937e-01	2.092e+00	5.930e-01	1.563e+00	2.314e+00	3.146e-02	3.529e-01
ENSG00000112149	2180	2180	4.654e-01	-5.669e-02	1.816e-01	-1.496e-01	8.424e-01	1.943e-01	7.554e-01
ENSG00000112343	65	65	3.229e-01	2.743e+00	2.109e-01	3.510e-01	1.203e-01	6.237e-01	8.900e-01
ENSG00000113387	92	92	9.015e-01	1.084e+00	3.587e-01	-1.452e+00	2.954e+00	1.507e-02	2.570e-01
ENSG00000113732	75	75	7.778e-01	9.627e-01	4.585e-01	-3.635e-01	2.844e-01	4.507e-01	8.360e-01
ENSG00000114902	59	59	6.541e-01	3.149e+00	2.616e-01	-2.177e+00	8.784e-01	1.850e-01	7.510e-01
ENSG00000115268	131	131	9.853e-01	2.271e+00	2.296e-01	8.953e-01	6.570e-02	7.170e-01	9.318e-01
ENSG00000115286	61	61	5.556e-01	1.670e+00	7.180e-01	-1.671e+00	8.243e-01	1.991e-01	7.554e-01
ENSG00000115350	63	63	2.369e-01	6.524e-01	7.904e-01	-6.411e-01	3.026e-01	4.366e-01	8.351e-01
ENSG00000115738	287	287	7.841e-01	2.858e+00	6.588e-01	-5.912e-02	-2.172e-02	1.000e+00	1.000e+00
ENSG00000115762	81	81	3.795e-01	-7.723e-01	2.988e-01	3.625e-01	2.445e-01	4.844e-01	8.375e-01
ENSG00000116586	72	72	5.346e-01	-1.095e+00	2.432e-01	1.240e+00	7.279e-01	2.276e-01	7.554e-01
ENSG00000116741	148	148	5.723e-01	4.767e+00	2.335e-01	-2.501e+00	2.480e+00	2.595e-02	3.529e-01
ENSG00000117410	179	179	7.338e-01	2.604e+00	2.054e-01	1.584e-03	-1.965e-02	1.000e+00	1.000e+00
ENSG00000117448	64	64	6.080e-01	-5.832e-01	1.123e+00	1.076e+00	7.312e-01	2.266e-01	7.554e-01
ENSG00000117758	71	71	3.564e-01	5.831e-01	6.971e-01	-1.547e+00	2.255e+00	3.369e-02	3.529e-01
ENSG00000118579	73	73	4.172e-01	2.402e-01	1.075e+00	-1.280e-01	-1.213e-01	1.000e+00	1.000e+00
ENSG00000119705	90	90	4.193e-01	2.405e+00	5.832e-01	-1.258e+00	6.192e-01	2.658e-01	7.584e-01
ENSG00000120708	72	72	4.591e-01	-2.093e+00	1.802e-01	1.736e+00	4.088e+00	4.244e-03	1.320e-01
ENSG00000122026	132	132	9.686e-01	2.293e+00	3.684e-01	4.161e-01	1.509e-01	5.827e-01	8.885e-01
ENSG00000122694	57	57	2.432e-01	1.296e+00	5.993e-01	5.851e-01	2.032e-01	5.238e-01	8.496e-01
ENSG00000122862	338	338	8.826e-01	2.615e+00	1.587e-01	4.080e-01	1.896e-01	5.380e-01	8.496e-01
ENSG00000123349	223	223	9.623e-01	1.453e+00	6.754e-01	3.169e-01	2.802e-01	4.541e-01	8.360e-01
ENSG00000123353	60	60	2.872e-01	2.012e+00	4.112e-01	2.127e+00	2.837e+00	1.723e-02	2.677e-01
ENSG00000123595	86	86	3.354e-01	2.682e-01	2.033e-01	-1.336e+00	1.242e+00	1.150e-01	6.155e-01
ENSG00000124226	76	76	4.801e-01	3.074e+00	3.717e-01	-3.286e-01	-1.414e-02	1.000e+00	1.000e+00
ENSG00000124357	64	64	4.423e-01	-1.082e+00	3.654e-01	9.802e-02	2.446e-02	8.250e-01	9.910e-01
ENSG00000125148	216	216	2.600e-01	3.794e+00	4.583e-01	-1.254e+00	1.015e+00	1.542e-01	6.849e-01
ENSG00000125534	60	60	9.015e-01	3.928e+00	2.893e-01	-2.566e+00	8.187e-01	2.007e-01	7.554e-01
ENSG00000125740	223	223	3.333e-01	3.284e+00	1.359e-01	1.419e+00	5.616e-01	2.892e-01	7.672e-01
ENSG00000125995	69	69	6.373e-01	8.765e-01	3.728e-01	-1.612e+00	8.776e-01	1.852e-01	7.510e-01
ENSG00000126264	184	184	3.920e-01	3.082e+00	4.297e-01	-3.610e-01	3.440e-01	4.068e-01	8.073e-01
ENSG00000126522	56	56	2.243e-01	-7.795e-01	6.579e-01	-5.507e+00	3.972e+00	4.825e-03	1.384e-01
ENSG00000126803	93	93	1.656e-01	2.193e+00	2.814e-01	6.927e-01	9.295e-02	6.664e-01	9.047e-01
ENSG00000127125	59	59	3.816e-01	2.423e+00	7.236e-01	-8.014e-01	5.449e-01	2.965e-01	7.672e-01
ENSG00000127184	74	74	9.539e-01	2.526e+00	5.690e-01	9.058e-02	2.526e-02	8.221e-01	9.910e-01
ENSG00000128016	923	923	5.451e-01	3.777e+00	2.082e-01	-6.590e-01	1.331e-01	6.059e-01	8.890e-01
ENSG00000128245	171	171	4.444e-01	4.168e+00	2.344e-01	-8.126e+00	1.280e+01	4.214e-07	5.240e-05
ENSG00000128272	68	68	5.367e-01	2.488e+00	2.359e-01	1.144e+00	1.364e-01	6.015e-01	8.890e-01
ENSG00000128524	79	79	7.358e-01	7.224e-01	2.785e-01	-1.608e+00	7.161e-01	2.314e-01	7.554e-01
ENSG00000129255	77	77	2.411e-01	1.597e+00	3.938e-01	-8.079e-01	3.057e-01	4.343e-01	8.350e-01
ENSG00000130066	948	948	9.769e-01	2.685e+00	6.063e-01	2.150e-01	2.331e-01	4.948e-01	8.390e-01
ENSG00000130203	2163	2163	2.914e-01	5.868e-01	3.953e-01	-5.947e-01	1.473e+00	8.610e-02	5.353e-01
ENSG00000130208	1244	1244	3.082e-01	-1.730e-01	8.163e-01	-7.864e-01	9.173e-01	1.756e-01	7.380e-01
ENSG00000130255	119	119	9.853e-01	-1.301e-02	9.694e-01	1.518e+00	3.788e+00	5.917e-03	1.467e-01
ENSG00000130313	69	69	5.723e-01	1.386e+00	3.492e-01	2.115e-01	-2.074e-02	1.000e+00	1.000e+00
ENSG00000130429	265	265	8.134e-01	-1.971e+00	1.916e-01	-5.848e-01	6.507e-01	2.540e-01	7.554e-01
ENSG00000130592	138	138	8.029e-01	7.110e-01	6.625e-01	6.988e-01	1.102e+00	1.377e-01	6.380e-01
ENSG00000131143	63	63	9.350e-01	1.166e+00	5.633e-01	-4.392e-02	7.932e-02	6.904e-01	9.136e-01
ENSG00000131203	853	853	4.528e-01	1.451e-01	1.088e-01	-3.689e-01	2.246e+00	3.406e-02	3.529e-01
ENSG00000131236	73	73	7.275e-01	2.796e+00	3.014e-01	7.022e-01	2.893e-01	4.469e-01	8.360e-01
ENSG00000133574	59	59	2.306e-01	5.237e-01	4.197e-01	-1.282e+00	7.013e-01	2.363e-01	7.554e-01
ENSG00000134107	89	89	4.927e-01	1.317e+00	2.544e-01	-6.224e-01	7.681e-01	2.152e-01	7.554e-01
ENSG00000134330	57	57	4.088e-01	1.289e+00	4.207e-01	-8.593e-01	4.822e-01	3.261e-01	7.747e-01
ENSG00000134996	146	146	7.044e-01	9.407e-01	3.293e-01	-6.186e-01	4.347e-01	3.511e-01	7.890e-01
ENSG00000135046	526	526	4.864e-01	3.553e+00	2.011e-01	-8.553e-01	8.239e-01	1.993e-01	7.554e-01
ENSG00000135148	54	54	1.971e-01	-3.675e+00	3.225e-01	8.258e-01	4.907e-01	3.219e-01	7.745e-01
ENSG00000135245	134	134	2.725e-01	3.569e+00	2.356e-01	-5.521e-01	-1.482e-02	1.000e+00	1.000e+00
ENSG00000135930	56	56	4.256e-01	8.946e-01	5.156e-01	-3.781e-02	1.034e-01	6.493e-01	9.037e-01
ENSG00000135940	66	66	8.344e-01	7.621e-01	3.510e-01	4.366e-01	1.884e-01	5.393e-01	8.496e-01
ENSG00000136238	175	175	8.344e-01	7.652e-01	2.711e-01	-1.887e+00	-9.644e-02	1.000e+00	1.000e+00
ENSG00000136279	55	55	5.639e-01	3.871e+00	3.265e-01	1.244e+00	4.962e-01	3.192e-01	7.731e-01
ENSG00000137106	58	58	3.585e-01	-3.316e+00	2.412e+00	4.691e+00	2.414e+00	2.801e-02	3.529e-01
ENSG00000137818	64	64	9.979e-01	3.826e+00	4.919e-01	-3.442e-01	-4.586e-02	1.000e+00	1.000e+00
ENSG00000138085	93	93	4.423e-01	-1.911e+00	1.487e+00	1.736e-01	1.153e-01	6.311e-01	8.917e-01
ENSG00000139083	72	72	5.807e-01	-2.600e-01	3.562e-01	-6.793e-01	1.947e-01	5.326e-01	8.496e-01
ENSG00000139278	183	183	4.780e-01	4.786e+00	5.899e-01	-3.244e+00	5.237e+00	1.210e-03	5.642e-02
ENSG00000139793	58	58	2.159e-01	2.234e+00	3.032e-01	1.753e+00	4.564e-01	3.394e-01	7.814e-01
ENSG00000140030	67	67	2.474e-01	1.725e-01	1.028e+00	-2.214e-01	3.040e-02	8.052e-01	9.848e-01
ENSG00000140264	58	58	9.790e-01	-8.095e-01	5.878e-01	-1.053e+00	1.184e+00	1.239e-01	6.380e-01
ENSG00000140968	1363	1363	5.954e-01	2.802e+00	1.578e-01	1.186e-01	1.039e-01	6.486e-01	9.037e-01
ENSG00000140990	56	56	5.975e-01	1.449e-01	6.207e-01	-3.192e-01	-1.355e-01	1.000e+00	1.000e+00
ENSG00000141959	52	52	5.073e-01	-4.756e-01	1.442e+00	-1.440e+00	1.372e+00	9.765e-02	5.603e-01
ENSG00000142507	72	72	5.996e-01	-2.906e+00	1.049e+00	1.460e+00	1.088e+00	1.403e-01	6.380e-01
ENSG00000143198	63	63	5.262e-01	7.709e-01	1.703e-01	-2.280e-01	1.265e-01	6.149e-01	8.890e-01
ENSG00000143753	182	182	4.109e-01	4.932e+00	9.008e-01	-1.315e+00	6.075e-01	2.703e-01	7.632e-01
ENSG00000143947	116	116	9.916e-01	2.538e+00	2.749e-01	-4.113e-01	2.289e-01	4.987e-01	8.390e-01
ENSG00000145050	84	84	3.124e-01	2.604e+00	3.455e-01	1.232e-01	-1.959e-02	1.000e+00	1.000e+00
ENSG00000145425	50	50	9.937e-01	1.548e+00	3.714e-01	-1.005e-01	9.019e-02	6.710e-01	9.047e-01
ENSG00000145569	57	57	3.753e-01	-1.268e+00	5.267e-01	8.538e-01	7.062e-01	2.346e-01	7.554e-01
ENSG00000146066	99	99	7.589e-01	1.443e+00	2.251e-01	1.257e-01	-1.196e-02	1.000e+00	1.000e+00
ENSG00000146278	194	194	7.757e-01	2.193e+00	7.161e-01	8.564e-01	7.657e-01	2.159e-01	7.554e-01
ENSG00000147416	147	147	3.690e-01	3.938e+00	1.858e-01	-2.902e+00	2.509e+00	2.507e-02	3.529e-01
ENSG00000147679	54	54	1.845e-01	1.104e+00	6.449e-01	3.364e+00	2.073e+00	4.175e-02	4.016e-01
ENSG00000148303	65	65	9.895e-01	5.029e+00	1.141e+00	-1.238e+00	7.035e-01	2.355e-01	7.554e-01
ENSG00000149273	59	59	9.853e-01	1.356e+00	5.128e-01	7.943e-02	-9.488e-02	1.000e+00	1.000e+00
ENSG00000149925	87	87	7.296e-01	1.144e+00	3.162e-01	1.510e+00	2.949e+00	1.516e-02	2.570e-01
ENSG00000150459	52	52	7.966e-01	-7.949e-01	1.381e+00	1.819e+00	1.741e+00	6.205e-02	4.779e-01
ENSG00000150540	126	126	2.537e-01	-8.209e-01	7.245e-01	1.823e+00	1.146e+00	1.300e-01	6.380e-01
ENSG00000151929	72	72	2.222e-01	1.484e+00	1.181e-01	-3.214e+00	2.107e+00	4.007e-02	4.016e-01
ENSG00000152061	64	64	4.046e-01	-1.234e-01	7.635e-01	-1.761e+00	1.873e+00	5.293e-02	4.779e-01
ENSG00000155463	109	109	4.507e-01	3.612e+00	2.180e-01	7.040e-01	2.264e-01	5.010e-01	8.390e-01
ENSG00000157191	91	91	4.151e-01	2.558e+00	1.592e-01	2.878e+00	2.285e+00	3.252e-02	3.529e-01
ENSG00000157601	115	115	3.669e-01	-8.317e-01	4.474e-01	-1.044e+00	5.379e-01	2.996e-01	7.672e-01
ENSG00000157873	51	51	4.801e-01	-5.348e-01	3.861e-01	-1.459e+00	1.633e+00	7.076e-02	4.779e-01
ENSG00000158869	640	640	5.744e-01	-9.822e-01	7.947e-01	1.347e-01	5.874e-01	2.784e-01	7.672e-01
ENSG00000159128	77	77	5.178e-01	1.227e+00	2.291e-01	-1.382e+00	1.104e+00	1.372e-01	6.380e-01
ENSG00000159189	1953	1953	3.564e-01	2.450e+00	4.804e-01	3.954e-01	3.594e-01	3.965e-01	8.038e-01
ENSG00000159199	51	51	4.361e-01	2.116e+00	4.616e-01	-1.231e+00	7.661e-01	2.158e-01	7.554e-01
ENSG00000159840	58	58	7.149e-01	-9.530e-01	1.116e+00	-6.878e-01	1.795e-01	5.491e-01	8.565e-01
ENSG00000160179	64	64	2.411e-01	1.802e+00	2.627e-01	-3.125e+00	1.527e-01	5.805e-01	8.885e-01
ENSG00000160310	75	75	4.969e-01	7.798e-01	4.310e-01	2.983e-01	1.803e-01	5.482e-01	8.565e-01
ENSG00000160932	70	70	3.983e-01	-5.917e-01	2.517e-01	6.511e-02	4.239e-02	7.709e-01	9.585e-01
ENSG00000162772	793	793	3.753e-01	-1.452e+00	2.626e-01	9.002e-03	-1.007e-01	1.000e+00	1.000e+00
ENSG00000162924	63	63	5.325e-01	-1.108e+00	6.264e-01	-1.273e+00	1.532e+00	8.001e-02	5.236e-01
ENSG00000163110	87	87	3.669e-01	-2.939e+00	7.260e-01	-5.587e-01	3.514e-01	4.019e-01	8.073e-01
ENSG00000163154	60	60	2.117e-01	-1.381e+00	9.681e-01	1.017e+00	6.962e-01	2.380e-01	7.554e-01
ENSG00000163399	72	72	3.899e-01	4.104e+00	2.903e-01	-2.675e-01	7.115e-02	7.060e-01	9.208e-01
ENSG00000163466	54	54	9.057e-01	-5.999e-01	3.760e-01	-6.017e-01	2.252e-01	5.022e-01	8.390e-01
ENSG00000163563	226	226	4.759e-01	3.148e-01	5.185e-01	-5.777e-02	2.472e-01	4.820e-01	8.375e-01
ENSG00000163597	89	89	3.145e-01	1.358e+00	2.844e-01	-5.332e-01	1.048e-01	6.471e-01	9.037e-01
ENSG00000163719	69	69	2.725e-01	3.194e-01	2.834e-01	1.956e-01	9.033e-02	6.708e-01	9.047e-01
ENSG00000163932	50	50	2.327e-01	4.628e-01	1.489e-01	-1.542e-02	3.161e-02	8.015e-01	9.834e-01
ENSG00000163938	54	54	2.453e-01	3.053e+00	2.403e-01	-1.609e+00	4.461e-01	3.449e-01	7.844e-01
ENSG00000164332	56	56	2.621e-01	1.440e+00	6.204e-01	-3.775e-01	2.764e-01	4.572e-01	8.360e-01
ENSG00000164543	50	50	3.753e-01	1.063e+00	4.017e-01	2.082e+00	3.695e-01	3.900e-01	8.021e-01
ENSG00000164687	114	114	5.451e-01	2.839e+00	2.519e-01	-8.710e-01	2.234e-01	5.039e-01	8.390e-01
ENSG00000165732	53	53	4.277e-01	4.639e+00	2.186e-01	1.329e+00	3.625e-01	3.945e-01	8.038e-01
ENSG00000166333	57	57	4.822e-01	-8.780e-01	9.691e-01	9.100e-01	3.817e-01	3.823e-01	8.021e-01
ENSG00000166428	168	168	2.411e-01	-1.808e+00	2.390e-01	3.015e-01	3.948e-01	3.742e-01	8.021e-01
ENSG00000166441	117	117	9.560e-01	2.518e+00	2.926e-01	2.443e+00	1.113e+00	1.358e-01	6.380e-01
ENSG00000166920	886	886	3.396e-01	-8.807e-01	2.480e-01	-1.241e-01	1.002e-01	6.544e-01	9.047e-01
ENSG00000167004	106	106	6.583e-01	4.119e+00	2.406e-01	9.975e-01	4.379e-01	3.494e-01	7.890e-01
ENSG00000167283	81	81	9.623e-01	2.888e+00	2.981e-01	2.307e+00	8.230e-01	1.995e-01	7.554e-01
ENSG00000167460	60	60	7.107e-01	3.287e+00	4.951e-01	8.913e-02	3.847e-02	7.815e-01	9.652e-01
ENSG00000167468	106	106	8.176e-01	1.585e-01	1.781e-01	-1.062e-01	2.058e-02	8.392e-01	9.972e-01
ENSG00000167553	112	112	5.010e-01	1.071e+00	6.667e-01	-1.021e+00	1.713e+00	6.421e-02	4.779e-01
ENSG00000168028	65	65	9.350e-01	5.444e+00	2.078e-01	3.499e-01	2.718e-01	4.609e-01	8.361e-01
ENSG00000168036	72	72	3.962e-01	5.760e+00	2.490e-01	-9.137e-01	3.674e-01	3.914e-01	8.021e-01
ENSG00000168214	55	55	6.017e-01	-9.664e-02	8.933e-01	-2.603e+00	4.359e+00	3.149e-03	1.175e-01
ENSG00000168389	64	64	1.866e-01	1.258e-01	5.166e-01	2.610e+00	4.088e+00	4.246e-03	1.320e-01
ENSG00000168461	234	234	5.325e-01	-1.783e-01	5.111e-01	-5.862e-01	1.144e+00	1.304e-01	6.380e-01
ENSG00000168894	83	83	6.918e-01	-5.180e-02	3.099e-01	-2.034e-01	2.408e-02	8.263e-01	9.910e-01
ENSG00000168961	56	56	5.577e-01	8.797e-01	1.137e+00	1.388e+00	1.260e+00	1.124e-01	6.155e-01
ENSG00000169136	479	479	5.744e-01	-8.212e-01	2.597e-01	-1.622e+00	5.633e+00	7.891e-04	4.905e-02
ENSG00000169230	60	60	5.577e-01	3.340e+00	4.950e-01	2.664e-01	2.547e-01	4.754e-01	8.375e-01
ENSG00000169895	58	58	2.977e-01	2.256e+00	5.791e-01	-1.425e+00	1.088e+00	1.402e-01	6.380e-01
ENSG00000170345	492	492	5.577e-01	2.473e+00	1.669e-01	-2.562e-01	8.520e-02	6.798e-01	9.108e-01
ENSG00000170889	116	116	9.623e-01	3.676e+00	3.339e-01	-1.939e+00	2.348e+00	3.023e-02	3.529e-01
ENSG00000170906	88	88	5.786e-01	1.305e+00	3.123e-01	1.612e+00	2.951e-01	4.424e-01	8.360e-01
ENSG00000171202	62	62	2.432e-01	4.277e+00	3.433e-01	-3.038e-01	2.651e-02	8.179e-01	9.910e-01
ENSG00000171425	60	60	2.411e-01	-9.107e-01	3.382e-01	-9.598e-02	8.300e-02	6.837e-01	9.108e-01
ENSG00000171522	64	64	2.872e-01	4.557e+00	1.855e-01	-1.775e+00	5.197e-01	3.080e-01	7.684e-01
ENSG00000171960	78	78	3.061e-01	2.259e+00	5.081e-01	5.005e-01	1.160e-01	6.301e-01	8.917e-01
ENSG00000172809	54	54	9.371e-01	2.137e+00	3.709e-01	-1.119e+00	2.538e-01	4.762e-01	8.375e-01
ENSG00000173171	51	51	1.866e-01	1.929e+00	5.209e-01	-9.237e-01	1.973e-01	5.299e-01	8.496e-01
ENSG00000173369	1238	1238	3.606e-01	-1.354e+00	2.432e-01	-1.097e-01	-1.715e-01	1.000e+00	1.000e+00
ENSG00000173372	480	480	3.585e-01	2.286e-01	3.017e-01	6.321e-01	7.296e-01	2.270e-01	7.554e-01
ENSG00000173559	176	176	5.283e-01	-2.680e-01	7.008e-01	7.828e-02	-2.303e-01	1.000e+00	1.000e+00
ENSG00000173660	108	108	8.050e-01	2.552e+00	2.365e-01	1.790e+00	6.200e-01	2.655e-01	7.584e-01
ENSG00000173812	79	79	9.560e-01	1.752e+00	4.707e-01	-5.199e-01	5.005e-02	7.517e-01	9.508e-01
ENSG00000173848	198	198	3.396e-01	2.410e+00	4.166e-01	5.358e-01	3.183e-01	4.249e-01	8.255e-01
ENSG00000173992	58	58	2.725e-01	1.416e+00	5.843e-01	7.886e-02	-4.148e-02	1.000e+00	1.000e+00
ENSG00000174748	85	85	9.832e-01	3.562e+00	3.063e-01	-1.410e-01	1.227e-02	8.755e-01	1.000e+00
ENSG00000175061	86	86	9.015e-01	3.357e+00	4.071e-01	9.719e-01	4.221e-01	3.582e-01	8.000e-01
ENSG00000175390	60	60	6.981e-01	2.117e+00	3.760e-01	8.991e-01	5.175e-01	3.090e-01	7.684e-01
ENSG00000177410	177	177	8.155e-01	1.749e+00	2.083e-01	-3.644e-01	3.678e-01	3.911e-01	8.021e-01
ENSG00000177600	113	113	9.937e-01	2.920e+00	2.491e-01	4.630e-01	1.300e-01	6.102e-01	8.890e-01
ENSG00000177954	74	74	9.748e-01	2.827e+00	3.230e-01	4.626e-01	1.408e-01	5.957e-01	8.890e-01
ENSG00000178719	137	137	5.409e-01	-1.719e+00	8.382e-01	-1.727e+00	1.718e+00	6.382e-02	4.779e-01
ENSG00000179218	120	120	7.547e-01	2.914e+00	1.873e-01	1.701e+00	2.908e+00	1.589e-02	2.577e-01
ENSG00000181029	56	56	5.556e-01	2.788e+00	3.280e-01	1.310e+00	1.749e+00	6.147e-02	4.779e-01
ENSG00000182899	112	112	9.832e-01	3.240e+00	2.955e-01	-1.460e-01	-1.921e-02	1.000e+00	1.000e+00
ENSG00000183172	66	66	5.681e-01	1.080e+00	4.117e-01	8.190e-01	5.603e-01	2.898e-01	7.672e-01
ENSG00000183283	50	50	7.421e-01	1.134e+00	3.710e-01	3.338e-03	5.273e-02	7.454e-01	9.508e-01
ENSG00000183617	79	79	3.648e-01	-8.236e-01	2.446e-01	1.570e-01	2.577e-02	8.204e-01	9.910e-01
ENSG00000184182	82	82	5.199e-01	9.177e-01	7.401e-01	2.927e+00	1.421e+00	9.178e-02	5.400e-01
ENSG00000185475	67	67	4.717e-01	4.252e+00	3.032e-01	-2.785e+00	1.713e+00	6.422e-02	4.779e-01
ENSG00000185608	63	63	3.459e-01	-2.688e+00	3.141e-01	8.800e-01	1.910e-01	5.366e-01	8.496e-01
ENSG00000185883	122	122	8.113e-01	-6.856e+00	3.487e-01	2.120e+00	3.793e+00	5.882e-03	1.467e-01
ENSG00000186010	56	56	8.092e-01	2.812e+00	2.270e-01	3.479e+00	2.265e+00	3.330e-02	3.529e-01
ENSG00000186283	71	71	3.501e-01	2.656e+00	4.047e-01	-1.125e-01	7.207e-02	7.042e-01	9.208e-01
ENSG00000186352	265	265	3.836e-01	-1.209e-01	3.266e-01	1.174e+00	-1.870e-01	1.000e+00	1.000e+00
ENSG00000186480	86	86	3.082e-01	5.161e+00	2.329e-01	8.713e-02	4.782e-02	7.571e-01	9.509e-01
ENSG00000187193	104	104	1.929e-01	2.221e+00	1.454e-01	-6.093e-01	3.852e-01	3.801e-01	8.021e-01
ENSG00000187514	51	51	9.979e-01	-6.076e-01	4.438e-01	-2.880e-01	1.505e-01	5.832e-01	8.885e-01
ENSG00000187608	79	79	4.591e-01	1.136e+00	4.839e-01	-6.629e-01	9.032e-02	6.708e-01	9.047e-01
ENSG00000196352	77	77	3.501e-01	-1.108e+00	1.289e-01	2.608e-02	-1.217e-02	1.000e+00	1.000e+00
ENSG00000196396	53	53	4.591e-01	2.587e+00	6.897e-01	-6.494e-02	1.194e-01	6.251e-01	8.900e-01
ENSG00000196735	1269	1269	9.224e-01	1.447e+00	7.054e-01	-3.812e-01	1.643e+00	6.989e-02	4.779e-01
ENSG00000196843	88	88	2.327e-01	3.937e+00	2.287e-01	7.272e-01	3.395e-01	4.100e-01	8.091e-01
ENSG00000197102	54	54	4.486e-01	2.880e+00	3.456e-01	1.260e+00	1.332e-01	6.058e-01	8.890e-01
ENSG00000197471	51	51	2.893e-01	-7.055e+00	6.136e-01	-2.559e+00	3.154e+00	1.202e-02	2.500e-01
ENSG00000197756	122	122	9.727e-01	1.436e+00	1.883e-01	2.341e-02	-3.413e-02	1.000e+00	1.000e+00
ENSG00000198242	61	61	9.727e-01	4.772e+00	2.481e-01	-1.433e+00	1.388e-01	5.982e-01	8.890e-01
ENSG00000198382	189	189	6.122e-01	-1.186e+00	4.119e-01	-4.617e-01	2.816e-01	4.530e-01	8.360e-01
ENSG00000198755	74	74	9.287e-01	4.482e+00	2.035e-01	-1.271e+00	1.499e-02	8.625e-01	1.000e+00
ENSG00000198814	175	175	2.285e-01	3.153e-01	2.299e-01	5.546e-01	8.520e-01	1.918e-01	7.554e-01
ENSG00000204287	1708	1708	9.769e-01	2.246e-01	6.359e-01	-4.951e-03	1.058e+00	1.458e-01	6.552e-01
ENSG00000204370	63	63	5.073e-01	-1.562e+00	1.091e+00	1.281e+00	1.141e+00	1.309e-01	6.380e-01
ENSG00000204387	86	86	3.857e-01	1.443e+00	3.161e-01	1.007e+00	5.470e-01	2.956e-01	7.672e-01
ENSG00000204388	130	130	7.966e-01	-1.633e+00	1.073e+00	8.305e-01	4.065e-01	3.672e-01	8.021e-01
ENSG00000204389	372	372	9.015e-01	2.278e+00	4.616e-01	-6.328e-01	4.586e-01	3.382e-01	7.814e-01
ENSG00000204592	111	111	8.721e-01	3.254e+00	3.096e-01	8.224e-01	2.884e-01	4.475e-01	8.360e-01
ENSG00000204642	67	67	5.010e-01	7.477e-01	1.053e+00	1.139e-02	-7.952e-02	1.000e+00	1.000e+00
ENSG00000205155	83	83	3.732e-01	2.370e+00	2.942e-01	2.180e+00	9.221e-01	1.745e-01	7.380e-01
ENSG00000205302	97	97	5.178e-01	1.124e+00	3.851e-01	3.803e-01	2.150e-01	5.120e-01	8.488e-01
ENSG00000212907	204	204	9.727e-01	6.256e-01	4.932e-01	-2.935e-01	-1.173e-01	1.000e+00	1.000e+00
ENSG00000213928	53	53	3.585e-01	1.908e+00	1.253e+00	1.551e+00	1.478e+00	8.558e-02	5.353e-01
ENSG00000216490	3471	3471	7.296e-01	4.016e+00	3.849e-01	1.759e-01	-1.376e-02	1.000e+00	1.000e+00
ENSG00000221983	89	89	9.560e-01	1.631e+00	1.172e+00	8.952e-01	8.228e-01	1.995e-01	7.554e-01
ENSG00000222041	93	93	4.193e-01	-1.505e+00	3.275e-01	1.443e+00	3.121e+00	1.248e-02	2.500e-01
ENSG00000223865	3208	3208	9.392e-01	2.943e+00	2.898e-01	2.288e-01	6.177e-01	2.664e-01	7.584e-01
ENSG00000224914	64	64	2.013e-01	-1.522e+00	9.506e-01	-1.479e+00	1.715e-02	8.531e-01	1.000e+00
ENSG00000229117	70	70	9.413e-01	1.551e+00	3.951e-01	2.572e+00	1.457e+00	8.780e-02	5.368e-01
ENSG00000231500	85	85	9.895e-01	1.880e+00	6.605e-01	-3.922e-01	1.966e-01	5.306e-01	8.496e-01
ENSG00000232388	76	76	5.618e-01	1.568e+00	4.393e-01	1.385e-02	-1.287e-01	1.000e+00	1.000e+00
ENSG00000232810	702	702	2.495e-01	9.576e-02	5.682e-02	2.924e-01	7.422e-01	2.231e-01	7.554e-01
ENSG00000233927	169	169	9.937e-01	3.263e+00	7.043e-01	-5.969e-01	2.120e-01	5.149e-01	8.495e-01
ENSG00000240065	260	260	6.331e-01	3.415e+00	2.289e-01	-3.270e-01	3.359e-02	7.955e-01	9.793e-01
ENSG00000243449	55	55	4.507e-01	4.498e-01	1.087e+00	-3.645e-01	-9.610e-02	1.000e+00	1.000e+00
ENSG00000243927	52	52	3.690e-01	-4.438e+00	3.537e-01	1.293e+00	6.572e-01	2.516e-01	7.554e-01
ENSG00000255112	322	322	3.312e-01	-1.877e+00	2.085e+00	-2.421e+00	3.732e+00	6.295e-03	1.467e-01
ENSG00000256223	55	55	1.698e-01	4.066e+00	4.284e-01	-5.218e-01	1.207e-01	6.232e-01	8.900e-01
ENSG00000258315	55	55	6.143e-01	-6.295e-01	1.711e+00	-1.176e+00	7.168e-01	2.312e-01	7.554e-01
ENSG00000270022	167	167	2.138e-01	2.246e+00	6.001e-01	1.241e+00	7.445e-01	2.224e-01	7.554e-01
ENSG00000271614	65	65	2.306e-01	1.800e+00	1.723e-01	7.391e-01	5.284e-01	3.039e-01	7.672e-01
ENSG00000272449	71	71	1.384e-01	1.735e+00	4.265e-01	-1.552e+00	7.214e-01	2.297e-01	7.554e-01
ENSG00000275302	84	84	6.709e-02	-8.576e-01	1.036e-01	3.346e-01	2.305e-01	4.972e-01	8.390e-01
ENSG00000003056	51	51	5.472e-01	5.074e-02	1.167e+00	-1.226e-01	3.245e-01	4.204e-01	8.218e-01
ENSG00000008988	120	120	9.140e-01	2.557e+00	3.843e-01	-6.180e-01	2.767e-01	4.569e-01	8.360e-01
ENSG00000011600	697	697	6.709e-01	1.837e+00	2.603e-01	-1.712e-02	3.479e-03	9.335e-01	1.000e+00
ENSG00000025708	214	214	8.176e-01	-1.788e-01	1.819e-01	-2.924e-01	4.082e-01	3.662e-01	8.021e-01
ENSG00000026297	69	69	6.205e-01	-3.415e+00	2.303e-01	2.757e-01	9.814e-02	6.577e-01	9.047e-01
ENSG00000027697	202	202	6.373e-01	-1.683e+00	2.157e-01	5.540e-01	5.561e-01	2.916e-01	7.672e-01
ENSG00000056558	187	187	2.809e-01	-9.043e-01	9.582e-02	3.708e-01	5.979e-01	2.742e-01	7.632e-01
ENSG00000059804	60	60	4.675e-01	1.785e+00	3.167e-01	7.015e-01	1.879e-01	5.398e-01	8.496e-01
ENSG00000066336	377	377	7.317e-01	-1.201e+00	7.492e-01	-4.271e-01	1.777e-01	5.511e-01	8.565e-01
ENSG00000067082	158	158	6.709e-01	2.095e+00	3.408e-01	7.755e-01	2.364e-01	4.917e-01	8.390e-01
ENSG00000074201	63	63	4.591e-01	2.932e+00	2.598e-01	2.071e+00	6.556e-01	2.522e-01	7.554e-01
ENSG00000074842	199	199	5.031e-01	5.100e-01	4.181e-01	8.085e-01	2.068e+00	4.199e-02	4.016e-01
ENSG00000081189	79	79	3.564e-01	1.435e+00	3.930e-01	1.021e-02	4.809e-02	7.565e-01	9.509e-01
ENSG00000100079	751	751	6.457e-01	2.024e+00	2.564e-01	2.624e-02	-3.036e-02	1.000e+00	1.000e+00
ENSG00000100906	1015	1015	6.918e-01	2.757e+00	1.999e-01	-3.766e-01	2.474e-01	4.818e-01	8.375e-01
ENSG00000101347	111	111	5.933e-01	1.048e+00	3.668e-01	8.574e-01	1.911e+00	5.060e-02	4.718e-01
ENSG00000102096	67	67	2.348e-01	8.118e-01	3.891e-01	1.227e-01	8.973e-02	6.718e-01	9.047e-01
ENSG00000103187	57	57	8.574e-01	7.179e-01	2.925e-01	-1.761e+00	1.937e-02	8.440e-01	9.994e-01
ENSG00000103811	213	213	7.149e-01	7.022e-01	3.926e-01	-3.682e-01	1.502e-01	5.836e-01	8.885e-01
ENSG00000104763	55	55	5.010e-01	-5.536e-01	2.012e+00	5.632e-01	4.742e-01	3.301e-01	7.772e-01
ENSG00000105281	161	161	2.893e-01	2.914e-01	5.704e-01	5.624e-01	5.313e-01	3.026e-01	7.672e-01
ENSG00000105808	140	140	3.669e-01	-6.739e-01	1.006e+00	5.100e-01	4.719e-01	3.313e-01	7.772e-01
ENSG00000106153	71	71	8.155e-01	-2.148e+00	6.898e-01	1.937e+00	4.944e+00	1.663e-03	6.894e-02
ENSG00000107372	50	50	4.969e-01	-2.440e+00	6.188e-01	-6.900e-02	-2.390e-01	1.000e+00	1.000e+00
ENSG00000107738	141	141	5.786e-01	2.843e+00	2.074e-01	-7.184e-03	-1.208e-02	1.000e+00	1.000e+00
ENSG00000108518	54	54	9.937e-01	1.218e+00	3.224e-01	2.486e+00	9.802e-01	1.615e-01	7.086e-01
ENSG00000108551	115	115	2.998e-01	8.423e-02	6.700e-01	-1.174e-01	-1.632e-01	1.000e+00	1.000e+00
ENSG00000109103	61	61	4.319e-01	-4.612e-02	1.597e+00	-2.347e+00	2.967e+00	1.486e-02	2.570e-01
ENSG00000109861	263	263	7.254e-01	5.643e+00	2.296e-01	-2.000e-01	4.431e-02	7.659e-01	9.585e-01
ENSG00000110848	109	109	1.447e-01	-1.075e-01	1.391e-01	-4.266e-02	4.108e-02	7.744e-01	9.596e-01
ENSG00000110852	89	89	2.621e-01	-4.515e+00	2.284e-01	-2.540e+00	1.688e+00	6.611e-02	4.779e-01
ENSG00000112335	118	118	8.260e-01	3.339e+00	5.874e-01	1.250e-01	3.501e-01	4.027e-01	8.073e-01
ENSG00000115307	111	111	5.597e-01	-3.688e-02	9.853e-01	2.724e-01	-1.929e-01	1.000e+00	1.000e+00
ENSG00000117091	76	76	4.361e-01	-1.563e+00	2.938e-01	1.370e+00	6.642e-01	2.491e-01	7.554e-01
ENSG00000118515	167	167	5.178e-01	1.235e-01	1.298e-01	-4.784e-05	-3.587e-02	1.000e+00	1.000e+00
ENSG00000120129	196	196	6.981e-01	1.567e+00	3.800e-01	-8.881e-01	5.640e-01	2.882e-01	7.672e-01
ENSG00000120875	80	80	1.048e-01	-1.267e+00	1.050e-01	-1.020e+00	8.797e-01	1.847e-01	7.510e-01
ENSG00000125347	181	181	4.801e-01	-2.344e+00	3.412e-01	-7.000e-01	2.100e-01	5.170e-01	8.495e-01
ENSG00000127951	401	401	5.639e-01	1.758e-02	6.744e-01	-1.850e-01	2.438e-01	4.850e-01	8.375e-01
ENSG00000129521	60	60	4.277e-01	-6.822e-01	2.050e-01	-1.170e+00	1.133e+00	1.323e-01	6.380e-01
ENSG00000131238	115	115	6.268e-01	1.338e+00	6.538e-01	2.123e-01	-3.559e-02	1.000e+00	1.000e+00
ENSG00000133639	95	95	7.736e-01	-2.993e-01	3.475e-01	9.217e-01	1.621e+00	7.175e-02	4.779e-01
ENSG00000135048	54	54	1.740e-01	3.625e+00	1.623e+00	-2.562e+00	-3.747e-02	1.000e+00	1.000e+00
ENSG00000136240	57	57	5.535e-01	1.535e+00	5.101e-01	-8.673e-01	3.697e-01	3.898e-01	8.021e-01
ENSG00000137312	50	50	4.969e-01	-1.785e+00	3.560e-01	7.729e-02	1.276e-01	6.135e-01	8.890e-01
ENSG00000137509	68	68	4.843e-01	1.887e+00	1.203e+00	6.238e-01	4.584e-01	3.383e-01	7.814e-01
ENSG00000138744	52	52	4.465e-01	3.416e+00	2.197e-01	-4.715e-01	2.624e-01	4.688e-01	8.375e-01
ENSG00000139679	143	143	4.277e-01	2.223e+00	3.019e-01	-9.396e-01	5.110e-01	3.121e-01	7.709e-01
ENSG00000139725	93	93	4.696e-01	4.526e-01	7.544e-01	-7.093e-01	6.486e-01	2.547e-01	7.554e-01
ENSG00000140379	267	267	4.004e-01	-2.605e-01	1.253e-01	3.353e-01	4.967e-01	3.189e-01	7.731e-01
ENSG00000143162	107	107	4.759e-01	-1.019e+00	1.050e+00	-8.225e-02	1.418e-01	5.943e-01	8.890e-01
ENSG00000147677	59	59	7.757e-01	3.187e+00	4.115e-01	-7.331e-01	1.443e-01	5.911e-01	8.890e-01
ENSG00000148672	59	59	4.235e-01	1.945e+00	2.719e-01	-4.165e+00	1.850e+00	5.439e-02	4.779e-01
ENSG00000150991	59	59	9.245e-01	-2.711e+00	1.266e+00	1.264e+00	3.817e-01	3.823e-01	8.021e-01
ENSG00000151366	64	64	6.164e-01	2.078e-02	6.545e-01	1.116e+00	1.181e+00	1.243e-01	6.380e-01
ENSG00000156675	61	61	2.746e-01	1.458e+00	3.040e-01	1.279e+00	6.873e-01	2.410e-01	7.554e-01
ENSG00000160213	104	104	8.826e-01	2.535e+00	3.343e-01	4.754e-01	1.267e-01	6.147e-01	8.890e-01
ENSG00000163171	189	189	3.920e-01	5.166e-01	1.015e+00	4.862e-01	1.221e-01	6.211e-01	8.900e-01
ENSG00000163956	98	98	3.208e-01	1.805e-01	5.952e-01	5.536e-01	5.274e-01	3.044e-01	7.672e-01
ENSG00000164111	287	287	7.212e-01	9.406e-01	2.106e-01	3.510e-01	6.754e-01	2.451e-01	7.554e-01
ENSG00000164442	76	76	3.774e-01	1.516e+00	4.720e-01	-1.026e-01	3.700e-04	9.783e-01	1.000e+00
ENSG00000164548	54	54	5.681e-01	-5.600e-01	1.885e+00	8.061e-01	1.605e-01	5.710e-01	8.837e-01
ENSG00000164949	95	95	1.635e-01	7.928e-01	3.376e-01	1.165e+00	1.303e+00	1.065e-01	5.926e-01
ENSG00000165029	100	100	3.836e-01	3.911e+00	1.669e+00	3.788e+00	1.681e+00	6.672e-02	4.779e-01
ENSG00000167996	292	292	9.748e-01	3.250e+00	2.553e-01	2.132e-01	5.502e-02	7.401e-01	9.506e-01
ENSG00000168288	50	50	4.822e-01	3.506e+00	2.466e+00	-1.449e-01	8.409e-02	6.817e-01	9.108e-01
ENSG00000169100	101	101	8.805e-01	1.495e+00	4.864e-01	-2.318e-01	-1.703e-02	1.000e+00	1.000e+00
ENSG00000171766	250	250	3.857e-01	-9.749e-01	5.137e-01	-8.116e-01	2.680e-01	4.641e-01	8.362e-01
ENSG00000172724	1106	1106	2.013e-01	-1.022e+00	1.002e+00	7.106e-01	9.534e-01	1.673e-01	7.257e-01
ENSG00000176171	94	94	3.983e-01	7.844e-01	2.718e-01	-5.324e-01	-3.146e-02	1.000e+00	1.000e+00
ENSG00000179344	691	691	9.161e-01	1.384e+00	1.228e-01	-6.258e-02	-8.780e-02	1.000e+00	1.000e+00
ENSG00000180596	61	61	1.153e-01	1.292e+00	2.007e-01	2.051e+00	6.419e-01	2.572e-01	7.554e-01
ENSG00000182551	74	74	3.249e-01	2.307e+00	3.856e-01	2.372e+00	1.122e+00	1.342e-01	6.380e-01
ENSG00000189159	88	88	6.268e-01	-1.920e+00	3.486e-01	2.340e-01	9.342e-02	6.656e-01	9.047e-01
ENSG00000196126	2611	2611	9.581e-01	1.430e+00	2.401e-01	1.628e+00	1.719e+01	4.538e-09	1.693e-06
ENSG00000196683	56	56	8.344e-01	5.629e+00	2.668e-01	1.473e+00	7.546e-01	2.193e-01	7.554e-01
ENSG00000197153	89	89	7.128e-02	-1.756e+00	9.048e-02	-6.123e-01	7.914e-02	6.907e-01	9.136e-01
ENSG00000197329	53	53	3.208e-01	1.111e-01	2.927e-01	-1.460e+00	5.826e-01	2.804e-01	7.672e-01
ENSG00000197345	58	58	3.061e-01	3.195e-01	1.061e+00	-3.814e-01	-1.279e-02	1.000e+00	1.000e+00
ENSG00000197958	92	92	9.916e-01	2.248e+00	8.943e-01	-3.043e+00	8.249e+00	4.871e-05	4.542e-03
ENSG00000197971	111	111	4.444e-01	2.550e+00	3.079e-01	-2.368e-01	4.326e-02	7.686e-01	9.585e-01
ENSG00000197989	143	143	4.507e-01	-1.596e-01	2.317e-01	1.280e+00	3.103e+00	1.274e-02	2.500e-01
ENSG00000204257	201	201	7.715e-01	2.027e-01	2.136e-01	-2.229e-01	3.746e-01	3.867e-01	8.021e-01
ENSG00000231389	829	829	9.623e-01	2.179e+00	2.076e-01	2.377e-01	6.987e-01	2.371e-01	7.554e-01
ENSG00000234745	128	128	9.706e-01	1.449e-01	8.558e-01	1.593e+00	-1.057e-01	1.000e+00	1.000e+00
ENSG00000242574	149	149	6.247e-01	1.271e-01	5.940e-01	-3.280e-02	3.044e-03	9.378e-01	1.000e+00
ENSG00000250479	178	178	5.157e-01	2.513e+00	3.047e-01	1.795e-01	-1.071e-01	1.000e+00	1.000e+00
ENSG00000277632	160	160	8.176e-02	1.124e+00	5.181e-01	-1.916e+00	2.661e+00	2.106e-02	3.142e-01
