# Supplementary material for: CamoTSS: analysis of alternative transcription start sites for cellular phenotypes and regulatory patterns from 5' scRNA-seq data
Source: Nat Commun. 2023 Nov 9;14:7240. doi: 10.1038/s41467-023-42636-1 (PMC10636040; doi:10.1038/s41467-023-42636-1)
Supplement: Supplementary file 12 — Source Data [file 41467_2023_42636_MOESM12_ESM.zip › Supp_Fig32_w11_vs_m30_myeloid.tsv]

GeneID	n_counts	n_counts_uniq	cdr	intercept	sigma	development_30m_ceoff	development_30m_ELBO_gain	development_30m_pval	development_30m_FDR
ENSG00000002549	72	72	7.276e-01	-2.219e+00	4.841e-01	7.799e-01	5.111e-01	3.120e-01	8.104e-01
ENSG00000013275	53	53	5.875e-01	1.967e-01	3.597e-01	4.247e-01	2.190e-01	5.081e-01	8.543e-01
ENSG00000013374	67	67	4.630e-01	-5.079e+00	2.127e-01	1.708e+00	3.457e-01	4.057e-01	8.424e-01
ENSG00000023445	385	385	4.514e-01	4.965e+00	1.358e+00	7.145e-01	7.571e-01	2.185e-01	7.841e-01
ENSG00000026508	95	95	5.759e-01	1.453e+00	2.274e-01	-9.699e-01	4.247e-01	3.567e-01	8.104e-01
ENSG00000028137	53	53	4.008e-01	1.931e+00	2.586e-01	-5.817e-01	4.472e-01	3.443e-01	8.104e-01
ENSG00000030582	674	674	8.677e-01	1.163e+00	4.336e-01	-1.369e-01	3.177e-02	8.010e-01	9.721e-01
ENSG00000034510	355	355	1.000e+00	1.955e+00	3.088e-01	2.234e-01	2.289e-01	4.987e-01	8.543e-01
ENSG00000034713	55	55	6.965e-01	2.667e-01	5.859e-01	-1.981e-01	1.207e-01	6.231e-01	9.085e-01
ENSG00000051108	231	231	6.226e-01	1.120e+00	1.659e-01	-4.506e-01	4.243e-01	3.569e-01	8.104e-01
ENSG00000057757	51	51	3.774e-01	4.238e+00	3.435e-01	-2.303e-01	-8.408e-03	1.000e+00	1.000e+00
ENSG00000060491	75	75	4.630e-01	3.159e+00	2.619e-01	2.610e-02	-2.169e-02	1.000e+00	1.000e+00
ENSG00000061794	53	53	4.125e-01	2.567e+00	2.564e-01	-2.349e-01	5.656e-02	7.366e-01	9.403e-01
ENSG00000065911	55	55	5.953e-01	1.195e+00	2.264e-01	-2.057e-02	-5.926e-02	1.000e+00	1.000e+00
ENSG00000070190	103	103	5.253e-01	-5.044e-01	1.647e-01	-4.549e-01	4.547e-01	3.403e-01	8.104e-01
ENSG00000072401	55	55	4.163e-01	4.034e-01	1.080e+00	1.062e+00	6.234e-01	2.642e-01	7.841e-01
ENSG00000077984	73	73	1.556e-01	-2.706e+00	5.612e-01	4.627e-01	-2.979e-02	1.000e+00	1.000e+00
ENSG00000084207	390	390	9.689e-01	1.369e-01	1.613e-01	-1.010e-01	1.752e-01	5.539e-01	8.543e-01
ENSG00000085719	100	100	5.253e-01	-9.128e-03	2.611e-01	-1.049e+00	2.043e+00	4.324e-02	4.606e-01
ENSG00000085871	100	100	6.187e-01	-7.126e-01	4.739e-01	1.100e+00	2.292e+00	3.229e-02	3.889e-01
ENSG00000086730	67	67	4.008e-01	-6.127e-01	2.863e-01	2.476e-01	8.648e-02	6.775e-01	9.199e-01
ENSG00000087086	721	721	9.883e-01	4.120e+00	2.149e-01	-1.462e-01	7.467e-02	6.992e-01	9.263e-01
ENSG00000089327	77	77	6.187e-01	4.228e+00	1.955e-01	-1.959e-01	-1.005e-02	1.000e+00	1.000e+00
ENSG00000090104	286	286	5.447e-01	4.046e+00	1.001e-01	-1.593e+00	2.326e+00	3.101e-02	3.889e-01
ENSG00000090382	1727	1727	7.237e-01	2.234e+00	2.943e-01	1.244e-01	1.152e-01	6.312e-01	9.129e-01
ENSG00000095380	52	52	5.214e-01	1.390e+00	2.731e-01	6.172e-01	4.268e-01	3.555e-01	8.104e-01
ENSG00000099622	54	54	7.549e-01	1.955e+00	2.529e-01	3.145e-01	1.457e-01	5.894e-01	8.804e-01
ENSG00000100097	430	430	8.521e-01	1.098e+00	3.232e-01	1.372e-01	1.783e-01	5.504e-01	8.543e-01
ENSG00000100300	101	101	5.953e-01	-1.530e+00	6.731e-01	-7.438e-01	1.017e+00	1.537e-01	6.868e-01
ENSG00000100412	62	62	4.163e-01	4.643e+00	1.830e-01	9.334e-01	3.164e-01	4.263e-01	8.424e-01
ENSG00000101017	103	103	3.346e-01	8.152e-01	2.047e-01	-8.640e-02	-3.030e-02	1.000e+00	1.000e+00
ENSG00000102103	62	62	5.642e-01	2.999e+00	3.946e-01	-6.505e-01	2.665e-01	4.653e-01	8.543e-01
ENSG00000103152	50	50	4.630e-01	3.925e+00	2.265e-01	-3.259e+00	2.378e+00	2.918e-02	3.849e-01
ENSG00000103254	68	68	3.813e-01	8.175e-01	3.842e-01	3.010e-01	1.443e-01	5.912e-01	8.804e-01
ENSG00000104856	50	50	3.813e-01	-1.313e+00	5.186e-01	-5.235e-01	4.119e-01	3.641e-01	8.175e-01
ENSG00000104870	82	82	8.405e-01	8.484e-01	1.144e+00	-6.710e-01	7.433e-01	2.227e-01	7.841e-01
ENSG00000104918	116	116	1.907e-01	8.299e-01	1.023e-01	-2.729e+00	6.919e-01	2.395e-01	7.841e-01
ENSG00000105246	130	130	2.568e-01	2.042e-01	1.063e-01	-4.347e-02	4.578e-02	7.622e-01	9.528e-01
ENSG00000105372	111	111	9.961e-01	2.245e+00	2.476e-01	-8.626e-02	1.707e-02	8.534e-01	1.000e+00
ENSG00000105640	63	63	9.961e-01	1.867e+00	2.001e-01	7.230e-01	1.930e-01	5.344e-01	8.543e-01
ENSG00000106537	57	57	4.086e-01	-4.265e-01	5.647e-01	5.299e+00	9.963e+00	8.047e-06	7.430e-04
ENSG00000107968	235	235	4.942e-01	-7.367e-01	7.993e-01	2.469e-01	4.087e-01	3.660e-01	8.175e-01
ENSG00000108107	100	100	1.000e+00	2.983e+00	2.312e-01	-6.173e-01	1.538e-01	5.791e-01	8.784e-01
ENSG00000108298	69	69	1.000e+00	-3.695e-01	3.211e-01	-4.743e-01	4.537e-01	3.408e-01	8.104e-01
ENSG00000108639	368	368	8.366e-01	-2.790e-01	2.321e-01	5.544e-01	3.227e+00	1.107e-02	2.556e-01
ENSG00000108798	63	63	4.942e-01	1.933e+00	2.124e-01	-4.649e-01	1.053e-01	6.463e-01	9.147e-01
ENSG00000109321	202	202	1.089e-01	5.941e-01	5.172e-01	3.753e-01	-1.983e-01	1.000e+00	1.000e+00
ENSG00000110324	95	95	5.486e-01	-2.601e-01	2.019e-01	1.689e-01	8.039e-02	6.884e-01	9.240e-01
ENSG00000111275	194	194	7.082e-01	-1.470e+00	4.399e-01	3.480e-01	3.374e-01	4.114e-01	8.424e-01
ENSG00000111481	55	55	5.914e-01	4.026e-01	1.055e+00	4.247e-01	2.053e-01	5.216e-01	8.543e-01
ENSG00000111640	55	55	9.961e-01	-1.188e+00	7.941e-01	6.370e-01	2.592e-01	4.715e-01	8.543e-01
ENSG00000112149	1570	1570	5.136e-01	-1.944e-01	1.373e-01	-9.235e-02	5.042e-02	7.508e-01	9.497e-01
ENSG00000112343	50	50	3.735e-01	6.081e+00	1.471e-01	-6.631e-01	2.922e-01	4.446e-01	8.475e-01
ENSG00000113387	75	75	9.377e-01	-1.150e-01	4.123e-01	-8.711e-01	1.409e+00	9.322e-02	6.349e-01
ENSG00000113732	56	56	8.949e-01	1.838e+00	2.523e-01	-1.448e+00	1.021e+00	1.531e-01	6.868e-01
ENSG00000115268	89	89	9.922e-01	4.808e+00	1.490e-01	1.705e+00	5.721e-01	2.848e-01	7.841e-01
ENSG00000115350	54	54	3.580e-01	2.990e-01	2.654e-01	9.735e-02	1.748e-02	8.517e-01	1.000e+00
ENSG00000115738	226	226	7.276e-01	3.788e+00	7.360e-01	-8.938e-01	3.856e-01	3.798e-01	8.344e-01
ENSG00000115762	73	73	4.553e-01	1.665e-01	2.216e-01	-1.087e-01	-7.192e-02	1.000e+00	1.000e+00
ENSG00000116586	65	65	6.732e-01	-1.568e+00	2.600e-01	-6.832e-01	4.002e-01	3.710e-01	8.221e-01
ENSG00000116741	113	113	5.759e-01	4.715e+00	2.224e-01	-2.412e+00	1.552e+00	7.809e-02	6.180e-01
ENSG00000117410	119	119	8.366e-01	1.839e+00	2.097e-01	-8.587e-02	-2.858e-02	1.000e+00	1.000e+00
ENSG00000117448	60	60	7.704e-01	-9.288e-01	5.899e-01	1.758e+00	3.767e+00	6.055e-03	1.767e-01
ENSG00000118579	69	69	5.525e-01	1.871e+00	5.177e-01	-3.818e-01	4.403e-01	3.481e-01	8.104e-01
ENSG00000119705	81	81	5.759e-01	2.524e+00	5.888e-01	-1.367e+00	9.044e-01	1.786e-01	7.554e-01
ENSG00000120708	61	61	5.525e-01	-3.100e-01	1.417e-01	4.032e-02	-2.763e-02	1.000e+00	1.000e+00
ENSG00000122026	92	92	9.922e-01	4.732e+00	2.560e-01	1.133e-01	2.426e-02	8.257e-01	9.901e-01
ENSG00000122694	56	56	3.852e-01	2.150e+00	3.157e-01	2.147e-01	4.523e-02	7.636e-01	9.528e-01
ENSG00000122862	177	177	8.872e-01	4.025e+00	1.690e-01	-9.565e-01	5.856e-01	2.792e-01	7.841e-01
ENSG00000123349	131	131	9.844e-01	1.096e+00	2.962e-01	5.217e-01	5.910e-01	2.769e-01	7.841e-01
ENSG00000124357	80	80	6.654e-01	-2.245e+00	2.234e-01	-2.991e-01	1.120e-01	6.360e-01	9.129e-01
ENSG00000125148	94	94	3.424e-01	3.114e+00	6.950e-01	-8.355e-01	2.742e-01	4.589e-01	8.543e-01
ENSG00000125740	222	222	5.292e-01	5.421e+00	1.050e-01	-6.532e-01	9.737e-02	6.590e-01	9.147e-01
ENSG00000125995	57	57	7.510e-01	4.614e+00	2.378e-01	-1.865e-01	-1.060e-02	1.000e+00	1.000e+00
ENSG00000126264	208	208	6.537e-01	2.180e+00	1.956e-01	4.085e-01	2.856e-01	4.498e-01	8.475e-01
ENSG00000126803	66	66	1.751e-01	3.906e+00	2.942e-01	1.903e+00	3.115e-01	4.300e-01	8.424e-01
ENSG00000127184	61	61	9.650e-01	1.424e+00	5.419e-01	-7.307e-01	4.307e-01	3.533e-01	8.104e-01
ENSG00000128016	896	896	6.498e-01	1.541e+00	1.859e-01	2.500e+00	2.892e+00	1.617e-02	3.057e-01
ENSG00000128245	107	107	5.175e-01	4.480e+00	1.405e-01	-6.938e+00	1.099e+01	2.746e-06	3.803e-04
ENSG00000129255	86	86	3.735e-01	4.343e+00	3.464e-01	-4.489e-01	1.948e-01	5.325e-01	8.543e-01
ENSG00000130066	622	622	9.416e-01	2.998e+00	4.575e-01	-3.477e-01	9.987e-02	6.549e-01	9.147e-01
ENSG00000130203	1736	1736	2.218e-01	6.279e-01	2.816e-01	-3.882e-01	1.051e+00	1.471e-01	6.868e-01
ENSG00000130208	801	801	2.685e-01	9.166e-02	7.256e-01	-1.372e+00	4.045e+00	4.449e-03	1.540e-01
ENSG00000130255	95	95	9.961e-01	5.337e-01	8.249e-01	1.172e+00	2.708e+00	1.995e-02	3.057e-01
ENSG00000130313	66	66	7.626e-01	1.832e+00	1.798e-01	1.042e+00	6.041e-01	2.717e-01	7.841e-01
ENSG00000130429	252	252	8.988e-01	-3.827e+00	1.754e-01	1.525e-01	5.892e-02	7.314e-01	9.379e-01
ENSG00000130592	112	112	8.405e-01	2.258e+00	3.135e-01	-3.442e-01	-4.653e-02	1.000e+00	1.000e+00
ENSG00000131143	58	58	9.689e-01	1.508e+00	6.785e-01	1.333e+00	1.304e+00	1.064e-01	6.349e-01
ENSG00000131203	465	465	3.424e-01	-2.206e-01	6.030e-02	-1.323e-01	1.357e-01	6.024e-01	8.924e-01
ENSG00000131236	71	71	8.132e-01	1.109e+00	2.434e-01	8.188e-01	6.272e-01	2.627e-01	7.841e-01
ENSG00000133574	52	52	3.191e-01	6.974e-01	1.353e-01	-1.333e+00	7.356e-01	2.252e-01	7.841e-01
ENSG00000134107	66	66	4.669e-01	2.044e-01	2.275e-01	2.554e-01	1.567e-02	8.595e-01	1.000e+00
ENSG00000134996	65	65	7.899e-01	3.019e+00	1.760e+00	1.534e+00	8.415e-01	1.945e-01	7.763e-01
ENSG00000135046	351	351	5.486e-01	4.125e+00	1.299e-01	-8.305e-01	6.213e-01	2.650e-01	7.841e-01
ENSG00000135940	60	60	8.949e-01	1.134e+00	3.062e-01	6.189e-01	2.393e-01	4.891e-01	8.543e-01
ENSG00000136238	98	98	8.521e-01	1.619e+00	1.415e-01	-1.440e+00	-4.623e-02	1.000e+00	1.000e+00
ENSG00000136279	55	55	6.887e-01	5.686e+00	1.113e-01	2.908e-01	-5.503e-02	1.000e+00	1.000e+00
ENSG00000138085	76	76	6.109e-01	-9.693e-01	5.141e-01	-3.744e-02	1.741e-01	5.551e-01	8.543e-01
ENSG00000139278	194	194	7.198e-01	3.017e+00	6.078e-01	-1.696e+00	2.893e+00	1.616e-02	3.057e-01
ENSG00000139644	59	59	8.794e-01	2.684e+00	1.972e-01	1.521e+00	3.066e-01	4.336e-01	8.424e-01
ENSG00000140030	61	61	3.385e-01	1.028e+00	1.660e+00	5.424e-01	3.434e-01	4.073e-01	8.424e-01
ENSG00000140968	1331	1331	7.043e-01	2.747e+00	2.823e-01	6.441e-01	2.526e+00	2.460e-02	3.407e-01
ENSG00000142507	60	60	7.276e-01	-2.336e+00	4.980e-01	6.595e-01	4.680e-01	3.333e-01	8.104e-01
ENSG00000143198	66	66	6.615e-01	4.822e-01	2.166e-01	7.424e-02	2.311e-02	8.298e-01	9.905e-01
ENSG00000143753	111	111	4.747e-01	8.074e+00	1.078e+00	-1.796e+00	7.920e-01	2.082e-01	7.763e-01
ENSG00000143947	80	80	1.000e+00	1.913e+00	4.128e-01	-3.606e-01	7.306e-02	7.023e-01	9.263e-01
ENSG00000145050	95	95	4.591e-01	3.308e+00	4.384e-01	-9.922e-02	-1.021e-01	1.000e+00	1.000e+00
ENSG00000145569	69	69	5.409e-01	-1.123e+00	8.283e-01	8.651e-01	1.072e+00	1.432e-01	6.868e-01
ENSG00000146066	74	74	8.716e-01	1.482e+00	2.999e-01	-2.962e-01	9.917e-02	6.561e-01	9.147e-01
ENSG00000146278	121	121	7.393e-01	1.483e+00	2.916e-01	1.100e+00	1.341e+00	1.014e-01	6.349e-01
ENSG00000147416	150	150	4.747e-01	3.103e+00	3.776e-01	-2.515e-01	-1.082e-01	1.000e+00	1.000e+00
ENSG00000147996	52	52	3.696e-01	2.574e+00	2.820e-01	9.152e-01	3.719e-01	3.884e-01	8.406e-01
ENSG00000149925	53	53	8.521e-01	2.638e+00	5.568e-01	5.666e-01	2.170e-01	5.100e-01	8.543e-01
ENSG00000150540	101	101	3.502e-01	1.180e-02	2.422e+00	2.190e+00	5.732e-01	2.843e-01	7.841e-01
ENSG00000151929	61	61	2.646e-01	1.255e+00	8.259e-02	-1.444e+00	1.158e+00	1.280e-01	6.818e-01
ENSG00000155463	96	96	5.837e-01	3.473e+00	1.704e-01	-1.211e+00	2.034e-01	5.236e-01	8.543e-01
ENSG00000157601	93	93	4.397e-01	-4.794e+00	7.042e-01	-3.633e+00	4.667e+00	2.250e-03	1.039e-01
ENSG00000158716	56	56	3.735e-01	4.517e-01	2.697e-01	-2.015e-02	-4.696e-03	1.000e+00	1.000e+00
ENSG00000158869	495	495	7.354e-01	-1.047e+00	6.725e-01	-1.386e-01	1.661e-01	5.643e-01	8.636e-01
ENSG00000159189	1399	1399	3.424e-01	2.751e+00	2.735e-01	3.412e-01	3.091e-02	8.036e-01	9.721e-01
ENSG00000159199	51	51	6.420e-01	4.927e+00	2.443e-01	-1.731e+00	1.432e+00	9.060e-02	6.349e-01
ENSG00000159840	57	57	7.004e-01	-3.146e+00	1.710e-01	-3.050e-02	-8.617e-03	1.000e+00	1.000e+00
ENSG00000162772	726	726	4.008e-01	-5.341e-01	2.741e-01	-9.860e-01	8.952e-01	1.809e-01	7.554e-01
ENSG00000163154	54	54	3.813e-01	2.349e-01	1.371e+00	1.033e+00	6.109e-01	2.690e-01	7.841e-01
ENSG00000163399	72	72	4.825e-01	4.720e+00	1.687e-01	2.069e+00	1.031e+00	1.510e-01	6.868e-01
ENSG00000163563	269	269	5.525e-01	-9.538e-01	4.996e-01	5.147e-01	1.375e+00	9.722e-02	6.349e-01
ENSG00000163597	80	80	4.903e-01	1.594e+00	2.204e-01	-2.910e-01	9.061e-02	6.703e-01	9.147e-01
ENSG00000163719	74	74	4.942e-01	2.578e+00	1.677e-01	-1.544e+00	1.450e+00	8.856e-02	6.349e-01
ENSG00000163938	57	57	3.619e-01	5.325e-02	2.043e-01	8.017e-01	1.503e-01	5.835e-01	8.784e-01
ENSG00000164687	115	115	6.537e-01	2.431e+00	2.139e-01	-1.642e+00	1.110e+00	1.362e-01	6.868e-01
ENSG00000165732	58	58	5.292e-01	1.473e+00	3.202e-01	9.961e-01	3.559e-01	3.989e-01	8.424e-01
ENSG00000166428	223	223	4.669e-01	-2.066e+00	7.604e-02	6.468e-01	2.239e+00	3.432e-02	3.961e-01
ENSG00000166441	84	84	9.572e-01	4.290e+00	1.945e-01	1.424e+00	2.690e-01	4.632e-01	8.543e-01
ENSG00000166920	213	213	2.179e-01	-1.783e-01	5.051e-02	-2.299e-01	2.605e-01	4.704e-01	8.543e-01
ENSG00000167004	91	91	8.093e-01	2.121e+00	2.664e-01	1.585e+00	1.339e+00	1.018e-01	6.349e-01
ENSG00000167468	56	56	8.911e-01	-5.820e-01	7.014e-01	4.675e-01	2.294e-01	4.982e-01	8.543e-01
ENSG00000167515	51	51	4.903e-01	-2.472e+00	6.236e-01	-1.568e+00	1.932e+00	4.932e-02	4.880e-01
ENSG00000167553	114	114	5.564e-01	7.710e-01	3.556e-01	-1.027e-01	-5.600e-02	1.000e+00	1.000e+00
ENSG00000168028	53	53	9.572e-01	2.735e+00	2.851e-01	7.221e-01	1.939e-01	5.335e-01	8.543e-01
ENSG00000168036	61	61	4.125e-01	6.284e+00	1.949e-01	-1.427e+00	4.304e-01	3.535e-01	8.104e-01
ENSG00000168461	185	185	5.875e-01	3.057e-01	2.007e-01	-7.960e-01	3.260e+00	1.067e-02	2.556e-01
ENSG00000168894	51	51	7.510e-01	5.534e-01	4.093e-01	-8.377e-02	5.558e-03	9.160e-01	1.000e+00
ENSG00000168961	50	50	6.265e-01	2.744e+00	3.464e-01	-3.226e-01	6.334e-02	7.219e-01	9.379e-01
ENSG00000169136	139	139	4.630e-01	-2.192e+00	2.108e-01	-9.931e-01	1.195e+00	1.221e-01	6.796e-01
ENSG00000170345	490	490	7.004e-01	2.552e+00	1.550e-01	-3.467e-01	5.970e-02	7.297e-01	9.379e-01
ENSG00000170889	91	91	9.883e-01	4.222e+00	3.297e-01	-1.464e+00	1.236e+00	1.159e-01	6.689e-01
ENSG00000170906	70	70	7.276e-01	4.217e+00	1.831e-01	2.279e+00	8.877e-01	1.827e-01	7.554e-01
ENSG00000171202	53	53	2.996e-01	4.788e+00	2.630e-01	-2.107e-01	-1.303e-02	1.000e+00	1.000e+00
ENSG00000171522	55	55	3.424e-01	4.110e+00	1.404e-01	-1.419e+00	3.094e-01	4.315e-01	8.424e-01
ENSG00000171960	67	67	4.280e-01	3.820e+00	3.051e-01	-2.630e-02	-8.065e-03	1.000e+00	1.000e+00
ENSG00000173110	69	69	3.074e-01	1.566e+00	3.025e-01	2.267e-01	-3.840e-02	1.000e+00	1.000e+00
ENSG00000173171	52	52	3.113e-01	2.643e+00	1.774e+00	2.302e-01	-7.235e-03	1.000e+00	1.000e+00
ENSG00000173369	820	820	3.463e-01	-1.025e+00	1.069e-01	-1.421e-01	2.350e-03	9.453e-01	1.000e+00
ENSG00000173372	293	293	3.307e-01	1.483e+00	1.291e-01	2.180e-01	4.333e-02	7.685e-01	9.545e-01
ENSG00000173559	76	76	4.903e-01	7.216e-01	5.521e-01	-4.942e-01	3.019e-01	4.371e-01	8.424e-01
ENSG00000173660	112	112	8.482e-01	6.479e-01	2.064e-01	2.804e+00	2.665e+00	2.097e-02	3.057e-01
ENSG00000173812	71	71	9.805e-01	2.065e+00	8.333e-01	2.874e-01	-1.932e-02	1.000e+00	1.000e+00
ENSG00000173848	152	152	3.385e-01	4.397e+00	6.988e-01	-7.268e-01	2.372e-01	4.909e-01	8.543e-01
ENSG00000174748	71	71	1.000e+00	6.488e+00	1.301e-01	-1.673e+00	2.496e-01	4.798e-01	8.543e-01
ENSG00000175061	64	64	9.416e-01	5.108e+00	1.561e-01	1.112e+00	5.677e-01	2.866e-01	7.841e-01
ENSG00000177410	97	97	8.482e-01	1.341e+00	3.099e-01	-2.745e-01	3.843e-02	7.816e-01	9.580e-01
ENSG00000177600	90	90	9.961e-01	3.447e+00	1.719e-01	-1.604e+00	5.058e-01	3.145e-01	8.104e-01
ENSG00000177954	50	50	9.883e-01	3.780e+00	2.547e-01	-1.387e+00	1.974e-01	5.298e-01	8.543e-01
ENSG00000178719	62	62	5.837e-01	-1.831e+00	1.512e-01	-1.805e+00	1.879e+00	5.253e-02	5.018e-01
ENSG00000179218	120	120	8.366e-01	1.545e+00	1.330e+00	4.137e-01	2.170e-01	5.100e-01	8.543e-01
ENSG00000181029	54	54	7.510e-01	2.444e+00	4.028e-01	1.199e+00	1.191e+00	1.227e-01	6.796e-01
ENSG00000182899	65	65	1.000e+00	5.563e+00	1.821e-01	-1.034e+00	1.457e-02	8.644e-01	1.000e+00
ENSG00000183172	61	61	7.743e-01	3.416e+00	3.672e-01	4.837e-01	9.484e-02	6.632e-01	9.147e-01
ENSG00000183617	82	82	5.370e-01	-4.470e-01	2.417e-01	-6.931e-01	6.899e-01	2.401e-01	7.841e-01
ENSG00000185475	64	64	5.759e-01	1.031e+00	4.125e-01	-1.485e+00	9.781e-01	1.619e-01	7.039e-01
ENSG00000185608	60	60	4.591e-01	-3.507e+00	1.979e-01	2.169e+00	6.533e-01	2.530e-01	7.841e-01
ENSG00000185883	74	74	8.833e-01	-6.839e+00	1.558e+00	9.408e-01	4.809e-01	3.267e-01	8.104e-01
ENSG00000186010	58	58	8.755e-01	3.097e+00	3.058e-01	2.065e+00	5.720e-01	2.848e-01	7.841e-01
ENSG00000186283	62	62	4.514e-01	1.845e+00	3.110e-01	-4.490e-01	9.125e-02	6.692e-01	9.147e-01
ENSG00000186480	76	76	3.852e-01	1.284e+00	6.342e-01	2.110e+00	1.730e+00	6.289e-02	5.602e-01
ENSG00000187193	50	50	2.257e-01	1.130e+00	3.081e-01	-8.377e-03	7.748e-02	6.938e-01	9.240e-01
ENSG00000196352	65	65	4.397e-01	-2.000e+00	1.009e-01	4.368e-02	1.553e-03	9.556e-01	1.000e+00
ENSG00000196735	477	477	8.755e-01	1.405e+00	7.569e-01	-4.951e-01	1.692e+00	6.587e-02	5.602e-01
ENSG00000196843	69	69	3.268e-01	1.770e+00	2.177e-01	4.500e-02	9.408e-03	8.909e-01	1.000e+00
ENSG00000197756	91	91	9.883e-01	2.424e+00	1.815e-01	1.559e-01	-4.065e-02	1.000e+00	1.000e+00
ENSG00000198382	115	115	6.031e-01	-5.891e-01	2.053e-01	-8.612e-01	1.434e+00	9.031e-02	6.349e-01
ENSG00000198755	62	62	9.689e-01	4.709e+00	1.615e-01	-1.391e+00	2.234e-01	5.039e-01	8.543e-01
ENSG00000198814	133	133	2.451e-01	1.017e+00	1.552e-01	9.440e-02	-2.147e-02	1.000e+00	1.000e+00
ENSG00000204287	1460	1460	9.728e-01	1.084e+00	5.914e-01	-3.316e-01	8.513e-01	1.919e-01	7.763e-01
ENSG00000204370	50	50	6.576e-01	-9.995e-02	5.843e-01	1.215e-01	1.776e-01	5.511e-01	8.543e-01
ENSG00000204387	67	67	3.891e-01	5.811e+00	2.137e-01	9.415e-01	3.423e-01	4.080e-01	8.424e-01
ENSG00000204388	137	137	9.105e-01	3.043e-01	1.169e+00	-4.955e-01	3.145e-01	4.277e-01	8.424e-01
ENSG00000204389	363	363	9.494e-01	2.992e+00	4.950e-01	-1.098e+00	1.055e+00	1.463e-01	6.868e-01
ENSG00000204592	86	86	8.833e-01	3.444e+00	2.276e-01	1.825e-01	-6.763e-03	1.000e+00	1.000e+00
ENSG00000205155	72	72	4.747e-01	2.455e+00	2.251e-01	2.057e+00	6.894e-01	2.403e-01	7.841e-01
ENSG00000205302	73	73	7.276e-01	1.733e+00	3.273e-01	2.476e-02	-2.495e-02	1.000e+00	1.000e+00
ENSG00000212907	105	105	9.883e-01	9.464e-01	3.331e-01	4.782e-01	5.967e-01	2.747e-01	7.841e-01
ENSG00000213203	53	53	2.101e-01	-9.278e-01	1.259e-01	-7.723e-01	4.531e-01	3.411e-01	8.104e-01
ENSG00000216490	1480	1480	7.043e-01	3.479e+00	8.973e-02	6.534e-01	2.764e+00	1.872e-02	3.057e-01
ENSG00000221983	73	73	9.844e-01	1.471e+00	4.307e-01	-1.936e-01	7.890e-02	6.912e-01	9.240e-01
ENSG00000223865	2030	2030	9.027e-01	3.171e+00	8.594e-02	-6.345e-02	2.219e-02	8.332e-01	9.905e-01
ENSG00000229117	51	51	9.650e-01	1.050e+00	1.632e-01	3.516e+00	3.720e+00	6.379e-03	1.767e-01
ENSG00000231500	72	72	9.961e-01	2.043e+00	3.362e-01	-6.676e-01	3.605e-01	3.958e-01	8.424e-01
ENSG00000232810	649	649	3.541e-01	-2.835e-01	4.530e-02	6.222e-01	2.130e+00	3.900e-02	4.321e-01
ENSG00000233927	120	120	1.000e+00	3.234e+00	1.638e-01	-4.513e-01	3.963e-02	7.783e-01	9.580e-01
ENSG00000240065	231	231	7.082e-01	2.919e+00	2.152e-01	7.340e-01	3.303e-01	4.163e-01	8.424e-01
ENSG00000255112	289	289	3.969e-01	-1.611e+00	2.084e+00	-3.020e+00	4.248e+00	3.560e-03	1.409e-01
ENSG00000270022	113	113	2.101e-01	2.482e+00	1.256e+00	-1.600e+00	1.869e-01	5.409e-01	8.543e-01
ENSG00000271614	54	54	2.918e-01	8.542e-02	1.334e-01	9.810e-01	1.162e+00	1.273e-01	6.818e-01
ENSG00000275302	51	51	7.782e-02	-1.674e+00	9.330e-02	9.045e-01	1.784e-01	5.503e-01	8.543e-01
ENSG00000008988	89	89	9.377e-01	2.808e+00	2.664e-01	-1.333e+00	7.916e-01	2.083e-01	7.763e-01
ENSG00000011600	446	446	8.054e-01	7.504e-01	1.454e-01	-6.889e-02	2.612e-02	8.192e-01	9.866e-01
ENSG00000025708	117	117	7.510e-01	-1.473e+00	1.983e-01	-2.399e-01	9.630e-02	6.608e-01	9.147e-01
ENSG00000027697	157	157	7.082e-01	-1.842e+00	2.305e-01	1.190e+00	1.933e+00	4.926e-02	4.880e-01
ENSG00000056558	121	121	2.607e-01	-1.046e+00	8.266e-02	6.496e-01	7.938e-01	2.077e-01	7.763e-01
ENSG00000066336	358	358	8.444e-01	-9.417e-01	5.473e-01	-4.038e-01	1.087e+00	1.403e-01	6.868e-01
ENSG00000067082	153	153	7.237e-01	-9.446e-03	3.327e-01	2.836e+00	2.762e+00	1.875e-02	3.057e-01
ENSG00000074201	63	63	6.109e-01	4.748e+00	1.752e-01	1.396e+00	1.749e-01	5.542e-01	8.543e-01
ENSG00000074842	170	170	6.809e-01	2.674e-01	3.240e-01	1.090e-01	4.576e-02	7.623e-01	9.528e-01
ENSG00000081189	90	90	5.720e-01	2.544e+00	3.929e-01	-3.612e-01	9.086e-02	6.699e-01	9.147e-01
ENSG00000100079	410	410	5.370e-01	1.915e+00	3.458e-01	-2.498e-01	5.934e-01	2.760e-01	7.841e-01
ENSG00000100906	915	915	7.315e-01	1.600e+00	1.586e-01	3.288e-01	5.350e-02	7.436e-01	9.448e-01
ENSG00000101347	133	133	8.093e-01	7.793e-01	6.713e-01	4.386e-01	3.091e-01	4.317e-01	8.424e-01
ENSG00000102096	53	53	2.412e-01	4.428e-01	1.921e-01	1.335e+00	8.314e-01	1.972e-01	7.763e-01
ENSG00000103811	90	90	7.198e-01	4.921e-01	1.951e-01	-8.985e-01	1.681e+00	6.674e-02	5.602e-01
ENSG00000104763	55	55	6.031e-01	1.648e+00	8.007e-01	9.672e-01	4.433e-01	3.464e-01	8.104e-01
ENSG00000105281	177	177	4.280e-01	5.443e-01	6.486e-01	7.021e-01	1.301e+00	1.067e-01	6.349e-01
ENSG00000105808	116	116	4.669e-01	5.878e-02	5.825e-01	3.298e-01	1.865e-01	5.413e-01	8.543e-01
ENSG00000106153	71	71	9.105e-01	-6.685e-01	3.712e-01	-2.529e-01	1.269e-01	6.144e-01	9.040e-01
ENSG00000107738	104	104	6.615e-01	3.584e+00	1.345e-01	-2.071e-01	1.437e-02	8.654e-01	1.000e+00
ENSG00000108518	56	56	9.922e-01	-2.011e+00	1.345e-01	1.752e+00	-4.110e-01	1.000e+00	1.000e+00
ENSG00000108551	62	62	2.490e-01	-1.730e-01	6.043e-01	-8.588e-01	5.494e-01	2.945e-01	7.920e-01
ENSG00000109861	225	225	8.210e-01	6.480e+00	1.934e-01	-8.421e-01	3.539e-01	4.002e-01	8.424e-01
ENSG00000110848	107	107	2.490e-01	2.908e-01	1.207e-01	-4.917e-01	1.896e-02	8.456e-01	1.000e+00
ENSG00000110852	62	62	2.957e-01	-2.755e+00	1.768e-01	-9.057e-01	-1.480e-02	1.000e+00	1.000e+00
ENSG00000112335	95	95	8.677e-01	1.979e+00	4.168e-01	-4.836e-01	2.574e-01	4.731e-01	8.543e-01
ENSG00000115307	74	74	5.953e-01	-3.511e-01	9.867e-01	8.836e-01	7.851e-01	2.102e-01	7.763e-01
ENSG00000117091	75	75	6.732e-01	-3.418e+00	2.159e-01	2.360e+00	1.123e+00	1.340e-01	6.868e-01
ENSG00000118515	131	131	4.669e-01	4.807e-01	7.279e-02	-1.473e-01	4.012e-02	7.770e-01	9.580e-01
ENSG00000120129	192	192	7.588e-01	9.270e-01	3.982e-01	4.116e-01	2.489e-01	4.805e-01	8.543e-01
ENSG00000120875	73	73	1.479e-01	-1.930e+00	8.204e-02	-5.907e-01	7.910e-02	6.908e-01	9.240e-01
ENSG00000125347	140	140	5.681e-01	-2.613e+00	3.096e-01	-1.651e+00	1.558e+00	7.753e-02	6.180e-01
ENSG00000127951	336	336	6.498e-01	-1.063e+00	4.389e-01	-2.271e-01	6.308e-01	2.614e-01	7.841e-01
ENSG00000131238	129	129	7.276e-01	1.179e+00	3.102e-01	-2.666e-01	2.871e-01	4.486e-01	8.475e-01
ENSG00000133639	64	64	7.899e-01	8.869e-03	3.364e-01	2.676e-01	9.131e-02	6.691e-01	9.147e-01
ENSG00000136240	50	50	6.342e-01	1.795e+00	3.009e-01	6.276e-01	3.008e-01	4.379e-01	8.424e-01
ENSG00000138744	53	53	5.914e-01	3.039e+00	1.831e-01	-8.534e-01	7.994e-01	2.061e-01	7.763e-01
ENSG00000139679	84	84	4.280e-01	4.443e+00	2.139e-01	-7.170e-01	1.964e-01	5.308e-01	8.543e-01
ENSG00000139725	51	51	4.553e-01	7.997e-01	2.445e-01	-1.125e+00	6.607e-01	2.503e-01	7.841e-01
ENSG00000140379	182	182	4.008e-01	-6.973e-01	1.884e-01	4.563e-01	6.208e-01	2.652e-01	7.841e-01
ENSG00000143162	71	71	4.981e-01	-7.375e-02	3.647e-01	-9.158e-01	3.812e-01	3.826e-01	8.344e-01
ENSG00000147677	51	51	8.249e-01	1.863e+00	4.509e-01	-4.180e-01	1.127e-01	6.349e-01	9.129e-01
ENSG00000150991	63	63	9.611e-01	-3.336e+00	1.022e+00	1.747e+00	1.501e+00	8.319e-02	6.349e-01
ENSG00000151366	58	58	8.016e-01	-6.744e-01	3.157e-01	8.864e-01	5.627e-01	2.887e-01	7.841e-01
ENSG00000156675	63	63	4.163e-01	9.456e-01	2.535e-01	6.253e-01	2.152e-01	5.118e-01	8.543e-01
ENSG00000160213	89	89	8.716e-01	3.744e+00	1.950e-01	-2.447e+00	1.294e+00	1.077e-01	6.349e-01
ENSG00000163171	119	119	4.280e-01	8.007e-01	2.290e-01	1.573e-01	-2.823e-03	1.000e+00	1.000e+00
ENSG00000163956	83	83	4.514e-01	3.953e-01	1.846e-01	1.519e-01	6.889e-02	7.105e-01	9.327e-01
ENSG00000164111	298	298	8.521e-01	9.659e-01	1.776e-01	3.216e-01	5.057e-01	3.146e-01	8.104e-01
ENSG00000164949	57	57	1.401e-01	1.865e+00	2.043e-01	-1.495e-01	4.097e-03	9.279e-01	1.000e+00
ENSG00000167996	165	165	9.844e-01	3.555e+00	2.170e-01	-1.816e+00	6.958e-01	2.382e-01	7.841e-01
ENSG00000169100	93	93	9.183e-01	1.322e+00	2.899e-01	1.032e-01	6.201e-02	7.247e-01	9.379e-01
ENSG00000171766	116	116	3.813e-01	-1.408e+00	2.641e-01	-1.664e+00	1.302e+00	1.066e-01	6.349e-01
ENSG00000172724	382	382	1.401e-01	-3.343e-01	9.108e-01	6.122e-01	6.854e-01	2.417e-01	7.841e-01
ENSG00000175471	50	50	3.307e-01	4.918e+00	1.705e-01	2.583e+00	1.035e+00	1.501e-01	6.868e-01
ENSG00000179344	356	356	8.677e-01	1.960e+00	1.478e-01	5.211e-02	1.252e-01	6.168e-01	9.040e-01
ENSG00000180596	58	58	1.712e-01	2.373e+00	1.202e-01	4.362e+00	2.724e+00	1.959e-02	3.057e-01
ENSG00000182551	91	91	5.486e-01	3.390e-01	4.324e-01	4.216e+00	8.403e+00	4.140e-05	2.867e-03
ENSG00000189159	65	65	6.693e-01	-2.287e+00	4.282e-01	1.533e+00	9.748e-01	1.626e-01	7.039e-01
ENSG00000196126	949	949	9.494e-01	1.042e+00	1.843e-01	1.479e+00	1.213e+01	8.448e-07	2.340e-04
ENSG00000197153	82	82	7.782e-02	-7.773e-01	6.094e-02	-1.426e+00	4.643e-01	3.352e-01	8.104e-01
ENSG00000197345	61	61	4.708e-01	-7.867e-01	3.281e-01	-2.014e-01	-6.535e-03	1.000e+00	1.000e+00
ENSG00000197958	70	70	1.000e+00	2.665e+00	9.289e-01	-2.866e+00	7.481e+00	1.097e-04	6.076e-03
ENSG00000197971	81	81	5.097e-01	1.766e+00	2.175e-01	-5.323e-01	1.521e-01	5.812e-01	8.784e-01
ENSG00000197989	60	60	4.163e-01	2.142e-01	7.223e-01	9.104e-01	6.867e-01	2.412e-01	7.841e-01
ENSG00000198502	699	699	9.416e-01	1.113e+00	2.197e-01	1.527e+00	3.296e-02	7.974e-01	9.721e-01
ENSG00000204257	161	161	8.560e-01	-3.762e-01	1.266e-01	-2.212e-01	2.113e-01	5.157e-01	8.543e-01
ENSG00000231389	695	695	9.572e-01	2.015e+00	1.792e-01	1.032e-01	6.644e-02	7.155e-01	9.348e-01
ENSG00000234745	129	129	9.922e-01	5.365e+00	8.459e-01	-3.637e+00	4.370e-01	3.499e-01	8.104e-01
ENSG00000242574	111	111	7.082e-01	7.817e-01	6.876e-01	-9.562e-01	1.685e+00	6.642e-02	5.602e-01
ENSG00000250479	160	160	5.953e-01	2.063e+00	1.594e-01	6.387e-01	5.256e-01	3.052e-01	8.104e-01
ENSG00000277632	160	160	1.167e-01	-6.662e-01	3.924e-01	2.263e-01	-1.513e-01	1.000e+00	1.000e+00
