# Supplementary material for: CamoTSS: analysis of alternative transcription start sites for cellular phenotypes and regulatory patterns from 5' scRNA-seq data
Source: Nat Commun. 2023 Nov 9;14:7240. doi: 10.1038/s41467-023-42636-1 (PMC10636040; doi:10.1038/s41467-023-42636-1)
Supplement: Supplementary file 12 — Source Data [file 41467_2023_42636_MOESM12_ESM.zip › Supp_Fig32_w11_vs_m30_Tcell.tsv]

GeneID	n_counts	n_counts_uniq	cdr	intercept	sigma	development_30m_ceoff	development_30m_ELBO_gain	development_30m_pval	development_30m_FDR
ENSG00000000460	693	693	1.389e-01	6.807e-01	1.104e+00	9.877e-03	4.896e-01	3.224e-01	4.836e-01
ENSG00000001167	803	803	1.210e-01	-1.529e+00	9.428e-01	-2.249e-01	6.113e-01	2.689e-01	4.369e-01
ENSG00000002549	676	676	2.196e-01	2.933e-01	1.128e+00	-6.951e-01	6.521e+00	3.047e-04	1.188e-03
ENSG00000002586	1404	1404	9.207e-01	-4.621e-01	8.371e-01	-1.904e-02	1.595e+00	7.413e-02	1.446e-01
ENSG00000002834	1998	1998	3.190e-01	-1.945e+00	5.534e-01	7.369e-01	1.146e+01	1.688e-06	1.646e-05
ENSG00000002919	318	318	8.137e-02	5.027e-02	1.192e+00	-5.247e-01	2.092e+00	4.080e-02	1.137e-01
ENSG00000003400	427	427	6.509e-02	-5.046e-01	1.167e+00	1.364e+00	1.480e+01	5.322e-08	1.038e-06
ENSG00000003402	733	733	2.150e-01	1.427e+00	9.134e-01	-8.109e-01	7.166e+00	1.532e-04	9.960e-04
ENSG00000003509	464	464	1.301e-01	7.202e-01	9.798e-01	3.473e-01	1.255e+00	1.131e-01	2.093e-01
ENSG00000003756	320	320	3.747e-01	2.972e-01	1.341e+00	1.691e-02	-6.671e-01	1.000e+00	1.000e+00
ENSG00000004059	1189	1189	6.099e-01	3.541e+00	6.400e-01	-3.006e+00	1.152e+02	4.743e-52	1.850e-50
ENSG00000004468	247	247	7.536e-01	6.363e-01	1.216e+00	6.331e-02	-8.839e-02	1.000e+00	1.000e+00
ENSG00000004478	644	644	3.829e-01	1.995e+00	7.960e-01	-3.730e-01	1.718e+00	6.381e-02	1.383e-01
ENSG00000004487	911	911	1.994e-01	2.221e+00	6.663e-01	-4.777e-02	-1.808e-01	1.000e+00	1.000e+00
ENSG00000004534	1209	1209	4.207e-01	-1.985e+00	6.617e-01	-1.507e-01	1.222e+00	1.180e-01	2.093e-01
ENSG00000004766	982	982	8.658e-02	1.450e+00	7.757e-01	-4.281e-01	4.316e+00	3.302e-03	1.073e-02
ENSG00000004777	547	547	1.250e-01	8.175e-01	1.095e+00	-2.753e-01	3.790e-01	3.840e-01	5.546e-01
ENSG00000005022	3720	3720	9.348e-01	2.607e+00	5.044e-01	-5.513e-01	1.256e+01	5.413e-07	7.037e-06
ENSG00000005059	458	458	4.888e-01	-1.952e-01	1.295e+00	-2.239e-01	-4.373e-01	1.000e+00	1.000e+00
ENSG00000005156	453	453	1.042e-01	1.585e+00	1.189e+00	5.201e-01	1.937e+00	4.905e-02	1.196e-01
ENSG00000005189	443	443	8.934e-02	-1.314e-01	9.345e-01	7.436e-01	5.558e+00	8.558e-04	3.034e-03
ENSG00000005206	709	709	1.417e-01	1.023e+00	9.327e-01	-1.655e-01	1.581e-02	8.589e-01	1.000e+00
ENSG00000005302	691	691	3.090e-01	8.824e-01	7.825e-01	4.056e-01	2.003e+00	4.535e-02	1.179e-01
ENSG00000005302	327	327	3.090e-01	9.393e-01	1.216e+00	-1.085e-01	-1.960e-01	1.000e+00	1.000e+00
ENSG00000005448	3089	3089	3.133e-01	1.781e+00	5.362e-01	-1.350e-01	1.667e+00	6.787e-02	1.393e-01
ENSG00000005483	2569	2569	6.674e-01	2.608e+00	4.763e-01	-4.497e-01	6.648e+00	2.660e-04	1.170e-03
ENSG00000005486	973	973	3.039e-01	-1.838e+00	6.814e-01	-1.132e-01	-7.837e-02	1.000e+00	1.000e+00
ENSG00000005844	199	199	2.927e-01	-1.373e+00	1.259e+00	1.403e+00	6.661e+00	2.624e-04	1.170e-03
ENSG00000005882	337	337	1.037e-01	2.236e-01	1.265e+00	4.795e-02	-5.985e-01	1.000e+00	1.000e+00
ENSG00000005889	398	398	1.507e-01	-1.390e+00	1.163e+00	6.876e-02	-6.442e-01	1.000e+00	1.000e+00
ENSG00000006015	921	921	3.693e-01	8.865e-01	9.343e-01	6.654e-02	-8.547e-01	1.000e+00	1.000e+00
ENSG00000006125	395	395	2.661e-01	1.859e+00	1.036e+00	1.104e-01	2.335e-01	4.944e-01	6.886e-01
ENSG00000006194	274	274	7.601e-02	-1.227e+00	1.327e+00	3.323e-01	-9.308e-03	1.000e+00	1.000e+00
ENSG00000006451	1256	1256	2.907e-01	1.191e-01	7.213e-01	6.256e-01	9.669e+00	1.095e-05	8.538e-05
ENSG00000006634	382	382	3.004e-01	1.273e+00	1.007e+00	7.818e-01	3.463e+00	8.492e-03	2.548e-02
ENSG00000006695	634	634	9.551e-02	-1.277e+00	1.179e+00	8.281e-02	6.775e-01	2.444e-01	4.144e-01
ENSG00000007038	353	353	4.877e-02	3.295e-01	1.136e+00	1.779e-01	4.952e-01	3.196e-01	4.836e-01
ENSG00000007168	1368	1368	4.976e-01	-1.524e-02	8.683e-01	3.859e-01	6.634e+00	2.701e-04	1.170e-03
ENSG00000008277	253	253	5.045e-02	4.382e-01	1.256e+00	5.519e-01	1.811e+00	5.705e-02	1.309e-01
ENSG00000008324	973	973	3.190e-01	3.593e+00	4.955e-01	-1.340e+00	1.983e+01	3.022e-10	1.179e-08
ENSG00000008394	264	264	2.084e-02	2.946e-01	7.777e-01	-1.491e+00	3.222e+00	1.113e-02	3.101e-02
ENSG00000008517	742	742	6.795e-01	4.178e-01	9.746e-01	5.194e-01	5.221e+00	1.232e-03	5.340e-03
ENSG00000009780	323	323	7.639e-02	1.885e+00	1.009e+00	1.799e-02	1.207e+00	1.202e-01	1.563e-01
ENSG00000009790	211	211	6.620e-01	-3.346e-01	1.257e+00	4.898e-02	5.902e-01	2.773e-01	3.277e-01
ENSG00000009790	2131	2131	6.620e-01	-2.474e+00	3.754e-01	-1.441e-01	1.494e+00	8.387e-02	1.202e-01
ENSG00000009844	1681	1681	3.357e-01	1.025e+00	5.865e-01	-4.306e-03	1.054e+00	1.465e-01	1.843e-01
ENSG00000010072	471	471	1.637e-01	-2.644e+00	7.749e-01	5.984e-01	2.365e+00	2.965e-02	6.085e-02
ENSG00000010072	284	284	1.637e-01	8.520e-01	1.266e+00	-1.917e-01	2.483e-02	8.237e-01	8.237e-01
ENSG00000010165	562	562	1.077e-01	1.246e+00	8.874e-01	3.329e-01	1.471e+00	8.626e-02	1.202e-01
ENSG00000010219	595	595	1.615e-01	1.317e+00	1.011e+00	-1.515e-01	5.287e-01	3.038e-01	3.485e-01
ENSG00000010244	1348	1348	6.414e-01	2.480e+00	5.607e-01	3.610e-03	3.131e-01	4.287e-01	4.644e-01
ENSG00000010270	984	984	2.683e-01	2.889e+00	4.491e-01	2.720e-01	1.246e+00	1.145e-01	1.540e-01
ENSG00000010278	574	574	1.134e-01	2.245e-01	1.173e+00	-2.825e-01	1.693e-01	5.606e-01	5.909e-01
ENSG00000010292	619	619	3.099e-01	1.834e-01	9.197e-01	1.289e+00	1.749e+01	3.327e-09	6.487e-08
ENSG00000010318	329	329	1.045e-01	-8.542e-01	9.839e-01	7.226e-01	4.013e+00	4.611e-03	1.635e-02
ENSG00000010322	640	640	1.463e-01	-5.478e-01	1.137e+00	4.651e-01	2.837e+00	1.722e-02	3.951e-02
ENSG00000010610	842	842	5.065e-01	1.879e+00	5.943e-01	6.445e-01	6.169e+00	4.436e-04	2.472e-03
ENSG00000011007	524	524	1.439e-01	9.744e-01	9.172e-01	-3.200e-01	2.463e+00	2.645e-02	5.730e-02
ENSG00000011009	2055	2055	2.106e-01	2.438e+00	3.861e-01	2.218e-01	1.828e+00	5.586e-02	8.714e-02
ENSG00000011021	482	482	4.563e-02	3.850e-01	1.070e+00	3.154e-01	2.035e+00	4.367e-02	7.240e-02
ENSG00000011198	435	435	1.594e-01	-1.791e-01	1.192e+00	1.293e+00	1.395e+01	1.273e-07	1.655e-06
ENSG00000011260	1589	1589	2.352e-01	2.617e+00	3.761e-01	-4.231e-01	3.025e+00	1.391e-02	3.390e-02
ENSG00000011304	3176	3176	5.299e-01	-5.274e-01	5.129e-01	2.962e-01	7.995e+00	6.365e-05	4.965e-04
ENSG00000011376	682	682	6.482e-02	4.112e-01	9.894e-01	-1.962e-02	4.591e-01	3.380e-01	3.766e-01
ENSG00000011426	2933	2933	1.764e-01	1.620e+00	4.244e-01	-1.357e-01	2.018e+00	4.456e-02	7.240e-02
ENSG00000011454	337	337	1.303e-01	-1.241e+00	1.031e+00	7.127e-01	3.593e+00	7.349e-03	2.320e-02
ENSG00000011485	2893	2893	2.363e-01	5.818e-01	6.297e-01	-1.140e-01	3.147e+00	1.212e-02	3.151e-02
ENSG00000011523	284	284	6.796e-02	-3.652e-01	1.194e+00	-2.369e-01	1.399e-01	5.968e-01	6.125e-01
ENSG00000011638	539	539	1.030e-01	2.348e+00	8.184e-01	-7.182e-02	6.484e-01	2.548e-01	3.105e-01
ENSG00000012963	1176	1176	2.658e-01	1.844e+00	6.674e-01	5.438e-01	5.412e+00	1.002e-03	4.884e-03
ENSG00000013275	3097	3097	3.980e-01	1.570e+00	4.066e-01	1.243e-01	2.129e+00	3.906e-02	7.208e-02
ENSG00000013364	329	329	9.788e-02	-7.850e-01	1.136e+00	9.391e-01	4.187e+00	3.807e-03	1.485e-02
ENSG00000013374	1531	1531	3.049e-01	-2.242e+00	6.445e-01	3.184e-01	3.547e+00	7.735e-03	2.320e-02
ENSG00000013561	814	814	1.514e-01	1.225e+00	8.565e-01	7.102e-01	8.953e+00	2.321e-05	2.263e-04
ENSG00000013573	1126	1126	2.077e-01	-9.665e-01	9.333e-01	-6.203e-01	7.402e+00	1.192e-04	7.751e-04
ENSG00000013725	1027	1027	4.159e-01	6.411e-01	9.884e-01	1.155e-01	2.147e+00	3.827e-02	7.208e-02
ENSG00000013810	906	906	3.232e-01	8.926e-01	5.923e-01	-2.938e-01	2.095e+00	4.066e-02	7.208e-02
ENSG00000014123	1426	1426	3.489e-01	2.192e+00	4.860e-01	9.692e-02	1.532e+00	8.002e-02	1.200e-01
ENSG00000014138	1882	1882	1.578e-01	2.213e+00	4.736e-01	3.447e-01	2.261e+00	3.345e-02	7.247e-02
ENSG00000014216	1112	1112	2.304e-01	2.855e+00	6.104e-01	-1.574e-01	7.035e-01	2.356e-01	3.168e-01
ENSG00000014641	2301	2301	6.441e-01	2.760e+00	3.429e-01	4.398e-02	8.531e-01	1.915e-01	2.766e-01
ENSG00000014824	1512	1512	2.242e-01	2.766e+00	4.139e-01	-1.774e-01	3.807e-01	3.829e-01	4.266e-01
ENSG00000015285	1421	1421	5.372e-01	1.876e+00	7.813e-01	1.915e-01	5.358e-01	3.006e-01	3.553e-01
ENSG00000015479	1505	1505	5.950e-01	8.440e-01	6.586e-01	2.343e-01	1.862e+00	5.362e-02	1.046e-01
ENSG00000017797	403	403	2.810e-01	-7.975e-01	1.071e+00	-3.021e-01	6.121e-01	2.686e-01	3.471e-01
ENSG00000018189	506	506	2.197e-01	8.529e-01	1.070e+00	5.398e-01	2.977e+00	1.468e-02	4.088e-02
ENSG00000018510	1034	1034	1.991e-01	-5.951e-01	8.538e-01	-4.828e-02	5.051e-01	3.148e-01	3.611e-01
ENSG00000018699	197	197	5.869e-02	3.192e-01	1.337e+00	-1.291e+00	4.481e+00	2.757e-03	1.195e-02
ENSG00000020426	709	709	2.024e-01	1.123e+00	9.886e-01	-6.582e-01	6.708e+00	2.494e-04	1.945e-03
ENSG00000022267	756	756	5.762e-02	1.259e+00	6.197e-01	7.386e-01	2.430e+00	2.750e-02	6.702e-02
ENSG00000022277	1015	1015	4.059e-01	1.588e+00	6.734e-01	7.567e-02	3.523e-01	4.012e-01	4.347e-01
ENSG00000022840	1775	1775	4.173e-01	1.690e+00	6.359e-01	2.701e-01	2.337e+00	3.061e-02	7.022e-02
ENSG00000023171	213	213	8.524e-02	8.700e-01	1.280e+00	2.670e-01	5.935e-01	2.759e-01	3.471e-01
ENSG00000023330	1467	1467	1.652e-01	1.744e+00	6.421e-01	1.217e-01	2.875e-01	4.482e-01	4.725e-01
ENSG00000023445	2657	2657	1.324e-01	3.352e+00	1.316e+00	-4.634e-01	5.976e+00	5.457e-04	3.547e-03
ENSG00000023697	514	514	1.825e-01	-1.549e+00	8.654e-01	-7.597e-03	5.455e-01	2.962e-01	3.553e-01
ENSG00000023734	1651	1651	5.926e-01	4.663e+00	3.666e-01	-2.646e+00	6.740e+01	3.639e-31	1.419e-29
ENSG00000023892	2390	2390	4.516e-01	2.089e+00	3.800e-01	1.603e-01	1.392e+00	9.521e-02	1.614e-01
ENSG00000024862	1826	1826	2.920e-01	1.822e+00	4.214e-01	2.993e-01	1.573e+00	7.614e-02	1.414e-01
ENSG00000025156	451	451	1.391e-01	1.771e+00	9.824e-01	-1.555e+00	1.759e+01	2.995e-09	3.894e-08
ENSG00000025293	1298	1298	3.594e-01	8.282e-01	9.529e-01	1.725e-01	8.165e-01	2.013e-01	2.804e-01
ENSG00000025770	962	962	1.542e-01	5.944e-01	7.813e-01	-8.969e-01	1.784e+01	2.321e-09	3.894e-08
ENSG00000025800	379	379	1.943e-01	-9.703e-01	1.156e+00	7.204e-02	1.067e+00	1.440e-01	2.247e-01
ENSG00000026508	3427	3427	4.303e-01	2.438e+00	4.548e-01	-3.563e-01	4.893e+00	1.758e-03	8.570e-03
ENSG00000026950	347	347	1.013e-01	-3.862e-02	1.248e+00	5.987e-01	2.846e+00	1.705e-02	4.433e-02
ENSG00000027075	670	670	3.373e-01	1.167e+00	9.330e-01	5.865e-01	3.325e+00	9.913e-03	2.974e-02
ENSG00000027075	887	887	3.373e-01	2.079e+00	6.507e-01	-5.147e-01	3.732e+00	6.292e-03	2.231e-02
ENSG00000028116	265	265	1.062e-01	1.076e+00	1.268e+00	-3.341e-01	-1.115e+00	1.000e+00	1.000e+00
ENSG00000028137	1850	1850	7.712e-02	8.165e-01	3.144e-01	-1.960e-01	1.270e+00	1.109e-01	1.803e-01
ENSG00000028203	410	410	2.845e-01	-1.618e+00	8.768e-01	8.536e-01	4.993e+00	1.577e-03	8.570e-03
ENSG00000028528	3326	3326	3.823e-01	-9.238e-01	5.932e-01	-1.246e-01	1.961e+00	4.766e-02	9.783e-02
ENSG00000028839	4509	4509	2.451e-01	1.408e-01	7.565e-01	-3.274e-01	1.038e+01	5.189e-06	5.060e-05
ENSG00000029364	1284	1284	1.524e-01	2.481e+00	4.614e-01	2.757e-01	1.438e+00	8.992e-02	1.594e-01
ENSG00000029725	609	609	2.695e-01	2.788e-01	9.523e-01	6.381e-01	4.016e+00	4.594e-03	1.792e-02
ENSG00000029993	686	686	3.077e-01	2.079e+00	6.798e-01	-4.198e-02	2.486e-01	4.807e-01	4.934e-01
ENSG00000030582	1248	1248	1.060e-01	1.841e+00	6.422e-01	-3.813e-01	3.391e+00	9.213e-03	2.974e-02
ENSG00000031691	890	890	1.161e-01	2.468e+00	7.239e-01	1.780e-02	9.894e-01	1.595e-01	2.393e-01
ENSG00000031698	774	774	3.398e-01	2.033e+00	6.530e-01	1.470e+00	1.608e+01	1.425e-08	2.779e-07
ENSG00000032219	699	699	3.585e-01	1.989e+00	1.051e+00	-1.830e-01	-5.054e-01	1.000e+00	1.000e+00
ENSG00000032444	509	509	7.543e-02	-3.998e-01	1.325e+00	2.193e-01	4.446e-01	3.457e-01	5.861e-01
ENSG00000032742	311	311	1.263e-01	1.266e+00	1.181e+00	-5.117e-01	3.282e-01	4.178e-01	6.442e-01
ENSG00000033100	266	266	6.903e-02	3.290e-01	1.350e+00	8.637e-01	1.949e+00	4.836e-02	1.886e-01
ENSG00000033170	344	344	1.446e-01	1.396e+00	1.231e+00	-2.740e-01	-1.155e-01	1.000e+00	1.000e+00
ENSG00000033627	640	640	1.182e-01	1.462e+00	9.460e-01	-9.107e-02	-4.785e-02	1.000e+00	1.000e+00
ENSG00000033800	3221	3221	4.737e-01	2.142e+00	4.692e-01	1.548e-01	6.822e-01	2.428e-01	4.734e-01
ENSG00000034152	1742	1742	1.777e-01	-2.525e+00	5.408e-01	3.658e-02	5.812e-01	2.810e-01	5.218e-01
ENSG00000034510	6382	6382	9.482e-01	1.900e+00	4.336e-01	2.496e-01	4.388e+00	3.051e-03	2.327e-02
ENSG00000034693	1653	1653	1.231e-01	-2.087e+00	8.465e-01	5.276e-01	6.626e+00	2.722e-04	3.538e-03
ENSG00000034713	2912	2912	6.196e-01	2.989e+00	4.099e-01	-4.164e-01	2.918e+00	1.570e-02	7.655e-02
ENSG00000035403	445	445	3.666e-02	-2.928e-01	1.099e+00	3.114e-02	-1.636e-01	1.000e+00	1.000e+00
ENSG00000035720	1442	1442	7.049e-02	-5.893e-01	1.015e+00	1.836e+00	4.171e+01	6.605e-20	2.576e-18
ENSG00000036054	1004	1004	1.650e-01	6.058e-01	9.765e-01	-3.151e-01	2.703e-01	4.622e-01	6.676e-01
ENSG00000037241	2519	2519	2.541e-01	9.918e-01	7.116e-01	2.461e-01	3.328e+00	9.882e-03	5.506e-02
ENSG00000037757	897	897	1.088e-01	5.563e-01	1.250e+00	-2.752e-01	1.434e+00	9.041e-02	2.712e-01
ENSG00000038210	306	306	8.949e-02	-5.758e-01	1.334e+00	-3.997e-01	8.984e-01	1.801e-01	4.390e-01
ENSG00000038274	315	315	5.066e-01	-8.051e-01	1.255e+00	-9.316e-01	4.596e+00	2.431e-03	2.327e-02
ENSG00000038274	553	553	5.066e-01	-2.763e-01	1.231e+00	-1.697e-01	7.449e-02	6.995e-01	9.094e-01
ENSG00000038358	696	696	1.413e-01	1.362e+00	1.025e+00	-1.104e-01	-1.648e-01	1.000e+00	1.000e+00
ENSG00000038532	1503	1503	1.826e-01	1.285e+00	7.293e-01	2.314e-01	7.275e-01	2.277e-01	4.687e-01
ENSG00000039123	1814	1814	2.225e-01	2.360e+00	6.429e-01	1.524e-01	-6.099e-01	1.000e+00	1.000e+00
ENSG00000040275	1615	1615	1.657e-01	-4.998e-01	8.467e-01	2.668e-01	1.660e+00	6.845e-02	2.279e-01
ENSG00000041357	744	744	5.709e-01	1.519e+00	9.591e-01	5.143e-01	2.577e+00	2.319e-02	1.005e-01
ENSG00000041988	413	413	8.857e-02	6.705e-01	1.341e+00	4.711e-01	1.640e+00	7.014e-02	2.279e-01
ENSG00000042088	1892	1892	2.098e-01	-1.072e+00	8.883e-01	-5.964e-02	3.121e-01	4.295e-01	6.442e-01
ENSG00000042317	168	168	3.452e-02	-8.104e-01	1.641e+00	3.805e-01	4.020e-01	3.699e-01	6.011e-01
ENSG00000042429	788	788	2.202e-01	1.120e+00	1.114e+00	2.091e-01	-6.556e-01	1.000e+00	1.000e+00
ENSG00000044459	376	376	9.489e-02	-1.482e+00	1.391e+00	1.629e-01	5.364e-01	3.003e-01	5.324e-01
ENSG00000046651	1136	1136	2.307e-01	1.807e+00	8.758e-01	2.739e-01	1.088e+00	1.402e-01	3.645e-01
ENSG00000047056	364	364	1.248e-01	3.812e-01	1.524e+00	-4.027e-01	1.240e+00	1.153e-01	3.213e-01
ENSG00000047188	817	817	1.676e-01	1.670e+00	8.553e-01	-1.463e-02	1.138e-01	6.334e-01	8.518e-01
ENSG00000047315	591	591	3.670e-01	-1.967e+00	9.750e-01	-1.149e-02	-9.234e-01	1.000e+00	1.000e+00
ENSG00000047634	955	955	1.358e-01	5.462e-01	1.154e+00	-1.671e-01	-2.464e-01	1.000e+00	1.000e+00
ENSG00000048471	766	766	1.687e-01	1.451e+00	1.047e+00	-4.713e-02	1.597e-01	5.720e-01	7.967e-01
ENSG00000048740	403	403	6.456e-01	3.416e-01	1.197e+00	6.686e-02	7.256e-01	2.283e-01	4.687e-01
ENSG00000048991	652	652	3.652e-01	-1.588e-01	1.307e+00	2.648e-01	7.646e-01	2.162e-01	4.687e-01
ENSG00000049245	834	834	9.811e-02	9.749e-01	1.208e+00	-5.777e-01	4.243e+00	3.580e-03	2.327e-02
ENSG00000049860	509	509	1.744e-01	4.090e-01	1.168e+00	2.111e-02	-2.956e-01	1.000e+00	1.000e+00
ENSG00000050130	672	672	2.044e-01	1.074e+00	7.719e-01	5.446e-01	3.241e+00	1.090e-02	5.312e-02
ENSG00000050426	4380	4380	3.249e-01	3.507e+00	2.607e-01	-3.497e-01	2.103e+00	4.030e-02	1.209e-01
ENSG00000051108	4402	4402	3.263e-01	1.268e+00	4.969e-01	-4.663e-01	1.316e+01	2.907e-07	1.134e-05
ENSG00000051180	602	602	1.461e-01	-3.064e-01	1.076e+00	-6.133e-01	4.570e+00	2.501e-03	1.427e-02
ENSG00000051620	322	322	1.417e-01	9.646e-01	1.150e+00	-4.439e-01	1.326e+00	1.035e-01	2.338e-01
ENSG00000052802	1313	1313	1.515e-01	4.987e-01	9.999e-01	-5.628e-02	5.378e-01	2.997e-01	4.140e-01
ENSG00000053372	1140	1140	1.239e-01	1.504e+00	8.120e-01	4.961e-02	-3.002e-01	1.000e+00	1.000e+00
ENSG00000053501	1247	1247	2.512e-01	-1.241e+00	9.733e-01	-2.607e-02	3.760e-01	3.858e-01	4.702e-01
ENSG00000053770	969	969	1.911e-01	1.399e+00	7.744e-01	-2.723e-01	1.664e+00	6.813e-02	1.771e-01
ENSG00000054118	956	956	6.202e-01	-1.364e+00	7.874e-01	-2.909e-01	2.989e+00	1.448e-02	6.276e-02
ENSG00000054282	883	883	3.819e-01	1.528e+00	7.643e-01	-3.392e-01	1.405e+00	9.368e-02	2.284e-01
ENSG00000054611	690	690	1.487e-01	1.230e+00	1.001e+00	-6.818e-02	9.322e-01	1.721e-01	2.918e-01
ENSG00000055044	818	818	4.787e-01	1.688e+00	9.651e-01	-6.226e-01	5.305e+00	1.125e-03	8.774e-03
ENSG00000055130	1033	1033	1.921e-01	1.965e+00	7.350e-01	1.804e-01	7.480e-01	2.213e-01	3.596e-01
ENSG00000055163	789	789	5.362e-01	6.837e-01	7.865e-01	2.763e-01	1.669e+00	6.770e-02	1.771e-01
ENSG00000057252	339	339	7.631e-02	-2.232e-01	1.277e+00	4.179e-01	1.031e+00	1.509e-01	2.716e-01
ENSG00000057757	5143	5143	3.253e-01	1.894e+00	4.633e-01	3.962e-01	1.101e+01	2.700e-06	5.265e-05
ENSG00000057935	237	237	4.716e-01	-7.297e-01	1.367e+00	1.494e-02	1.528e-01	5.804e-01	6.468e-01
ENSG00000058063	239	239	1.936e-01	3.139e-01	1.135e+00	-1.663e+00	6.500e+00	3.116e-04	3.038e-03
ENSG00000058262	420	420	2.612e-01	1.034e+00	9.423e-01	2.784e-01	5.803e-01	2.814e-01	4.140e-01
ENSG00000058600	752	752	8.972e-02	1.136e+00	8.748e-01	1.047e-01	5.268e-01	3.047e-01	4.140e-01
ENSG00000058668	801	801	1.861e-01	-1.551e+00	7.857e-01	-2.996e-01	1.250e+00	1.139e-01	2.338e-01
ENSG00000058668	339	339	1.861e-01	-3.309e-01	1.286e+00	2.050e-01	-1.181e-01	1.000e+00	1.000e+00
ENSG00000058673	1464	1464	1.786e-01	1.946e+00	5.284e-01	-7.911e-03	4.814e-01	3.265e-01	4.244e-01
ENSG00000059377	394	394	1.033e-01	-8.449e-01	1.154e+00	3.430e-01	1.020e+00	1.532e-01	2.716e-01
ENSG00000059728	304	304	4.526e-01	-8.461e-02	1.198e+00	-1.415e-02	3.987e-01	3.719e-01	4.679e-01
ENSG00000060237	473	473	3.446e-01	1.034e+00	9.378e-01	5.450e-01	2.552e+00	2.386e-02	8.672e-02
ENSG00000060339	1339	1339	4.948e-01	2.493e+00	4.932e-01	3.535e-02	3.400e-01	4.096e-01	4.713e-01
ENSG00000060491	2692	2692	2.135e-01	2.591e+00	3.642e-01	2.153e-01	1.125e+00	1.337e-01	2.607e-01
ENSG00000060558	468	468	4.396e-01	6.661e-01	1.007e+00	3.547e-01	2.240e+00	3.428e-02	1.114e-01
ENSG00000061794	3337	3337	3.068e-01	1.109e+00	5.722e-01	-7.554e-02	5.199e-01	3.079e-01	4.140e-01
ENSG00000061918	500	500	6.459e-02	9.918e-01	1.021e+00	-3.215e-01	1.292e+00	1.080e-01	2.338e-01
ENSG00000061936	2194	2194	2.666e-01	-1.530e-01	7.831e-01	-4.682e-01	1.003e+01	7.487e-06	9.733e-05
ENSG00000061987	695	695	2.800e-01	2.324e+00	7.294e-01	2.176e-02	-1.672e-01	1.000e+00	1.000e+00
ENSG00000062194	1763	1763	5.007e-01	1.338e+00	5.590e-01	-1.760e-02	3.381e-01	4.109e-01	4.713e-01
ENSG00000062716	673	673	2.681e-01	1.273e+00	8.974e-01	-5.494e-01	4.548e+00	2.562e-03	1.427e-02
ENSG00000062822	928	928	1.744e-01	5.683e-01	9.010e-01	-2.544e-01	2.531e+00	2.446e-02	8.672e-02
ENSG00000063244	1181	1181	3.913e-01	1.889e+00	6.504e-01	-1.122e-02	6.738e-01	2.457e-01	3.833e-01
ENSG00000063245	1127	1127	1.972e-01	2.650e+00	5.741e-01	-4.513e-03	5.823e-01	2.805e-01	4.380e-01
ENSG00000063322	506	506	2.404e-01	3.212e-01	1.173e+00	1.664e-01	1.714e-01	5.582e-01	7.256e-01
ENSG00000063978	880	880	3.016e-01	7.174e-02	9.745e-01	4.244e-01	2.781e+00	1.834e-02	7.949e-02
ENSG00000064012	320	320	1.882e-01	-4.086e-01	1.437e+00	-9.064e-01	3.599e+00	7.300e-03	4.067e-02
ENSG00000064012	451	451	1.882e-01	-2.756e-01	1.478e+00	4.417e-01	1.431e+00	9.075e-02	2.489e-01
ENSG00000064199	837	837	7.076e-02	-1.915e-01	9.349e-01	2.364e-01	2.233e+00	3.457e-02	1.226e-01
ENSG00000064225	1488	1488	1.476e-01	-1.544e+00	6.559e-01	2.146e-01	1.038e+00	1.495e-01	3.138e-01
ENSG00000064490	726	726	2.595e-01	1.133e+00	9.938e-01	4.284e-01	3.790e+00	5.901e-03	4.067e-02
ENSG00000064601	567	567	1.224e-01	1.257e+00	1.104e+00	-3.959e-01	1.388e+00	9.572e-02	2.489e-01
ENSG00000064666	1556	1556	4.581e-01	1.832e+00	6.032e-01	-6.377e-02	-3.428e-01	1.000e+00	1.000e+00
ENSG00000064703	775	775	1.319e-01	9.342e-02	1.010e+00	2.092e-01	4.697e-01	3.324e-01	4.716e-01
ENSG00000064763	371	371	7.175e-02	1.752e+00	1.145e+00	-2.315e-02	-1.514e-01	1.000e+00	1.000e+00
ENSG00000064886	656	656	6.356e-01	1.321e+00	1.032e+00	7.178e-01	3.712e+00	6.434e-03	4.067e-02
ENSG00000064933	603	603	1.932e-01	-6.319e-01	9.657e-01	1.459e-01	5.817e-01	2.808e-01	4.380e-01
ENSG00000064961	370	370	3.282e-01	2.475e-01	1.307e+00	6.376e-01	2.409e+00	2.816e-02	1.098e-01
ENSG00000065029	522	522	1.218e-01	1.763e+00	9.102e-01	-5.229e-01	2.966e+00	1.486e-02	7.246e-02
ENSG00000065060	252	252	8.662e-02	3.251e-01	1.471e+00	-3.936e-01	2.910e-01	4.456e-01	5.992e-01
ENSG00000065135	2714	2714	3.960e-01	4.003e-01	6.896e-01	7.444e-02	6.655e-01	2.486e-01	4.216e-01
ENSG00000065150	766	766	2.785e-01	2.628e+00	6.468e-01	-2.667e-02	-2.402e-02	1.000e+00	1.000e+00
ENSG00000065183	342	342	8.171e-02	2.904e-01	1.050e+00	-1.145e-02	1.235e-01	6.191e-01	7.546e-01
ENSG00000065243	1570	1570	3.165e-01	2.613e+00	5.232e-01	-2.590e-01	9.827e-01	1.609e-01	3.138e-01
ENSG00000065268	1029	1029	2.248e-01	1.652e+00	9.095e-01	-2.167e-01	5.131e-01	3.111e-01	4.666e-01
ENSG00000065357	387	387	6.421e-01	-4.676e-01	1.245e+00	2.417e-01	1.559e+00	7.746e-02	2.447e-01
ENSG00000065491	1271	1271	1.030e-01	2.599e+00	5.304e-01	2.292e-01	8.771e-01	1.854e-01	3.286e-01
ENSG00000065518	2287	2287	7.193e-01	3.551e-01	9.668e-01	1.270e-01	1.118e+00	1.348e-01	3.138e-01
ENSG00000065548	1006	1006	5.756e-01	-2.015e+00	7.913e-01	8.115e-01	1.186e+01	1.115e-06	2.173e-05
ENSG00000065615	2124	2124	1.521e-01	-1.211e+00	7.033e-01	2.708e-01	4.082e+00	4.272e-03	4.067e-02
ENSG00000065802	496	496	1.118e-01	-2.715e-01	1.198e+00	-1.953e-01	1.490e-01	5.851e-01	7.361e-01
ENSG00000065882	701	701	2.056e-01	1.056e+00	1.095e+00	-1.246e+00	1.621e+01	1.244e-08	4.852e-07
ENSG00000065911	1968	1968	2.595e-01	9.426e-01	5.997e-01	-6.809e-02	-1.459e-01	1.000e+00	1.000e+00
ENSG00000066084	1146	1146	1.928e-01	2.306e+00	6.914e-01	-2.370e-01	1.099e+00	1.383e-01	3.138e-01
ENSG00000066117	298	298	1.888e-01	-5.195e-01	1.359e+00	1.646e-01	9.245e-01	1.739e-01	3.229e-01
ENSG00000066117	1342	1342	1.888e-01	1.119e-01	1.027e+00	-9.425e-02	-6.002e-01	1.000e+00	1.000e+00
ENSG00000066136	292	292	3.130e-01	4.719e-01	1.312e+00	-2.458e-01	4.579e-01	3.386e-01	4.716e-01
ENSG00000066379	1924	1924	5.311e-01	2.283e+00	4.562e-01	6.240e-01	5.944e+00	5.652e-04	7.347e-03
ENSG00000066455	320	320	9.796e-02	-2.857e-01	1.398e+00	-6.782e-01	1.517e+00	8.156e-02	2.447e-01
ENSG00000066583	1238	1238	1.456e-01	1.046e+00	7.718e-01	1.574e-01	-4.778e-01	1.000e+00	1.000e+00
ENSG00000066651	339	339	1.268e-01	-4.972e-01	1.284e+00	5.289e-01	1.009e+00	1.555e-01	3.138e-01
ENSG00000066855	430	430	4.310e-02	1.570e+00	1.014e+00	6.640e-02	-1.138e-01	1.000e+00	1.000e+00
ENSG00000066923	282	282	2.444e-01	7.932e-01	1.351e+00	-2.286e-01	-2.818e-02	1.000e+00	1.000e+00
ENSG00000066923	371	371	2.444e-01	-2.603e-01	1.373e+00	4.640e-01	8.086e-01	2.035e-01	6.614e-01
ENSG00000067048	1139	1139	1.667e-01	-1.023e-01	1.298e+00	2.723e-01	-6.313e-01	1.000e+00	1.000e+00
ENSG00000067057	3054	3054	2.322e-01	2.071e+00	4.653e-01	2.863e-01	9.210e-01	1.747e-01	6.614e-01
ENSG00000067066	1592	1592	3.403e-01	2.328e+00	6.372e-01	3.035e-01	1.383e+00	9.626e-02	4.693e-01
ENSG00000067365	442	442	9.309e-02	6.371e-01	1.427e+00	-1.050e-01	-7.345e-01	1.000e+00	1.000e+00
ENSG00000067533	1567	1567	1.114e-01	1.812e+00	7.176e-01	8.871e-02	1.923e-01	5.351e-01	1.000e+00
ENSG00000067596	1519	1519	1.984e-01	1.476e+00	7.491e-01	4.536e-02	-1.294e+00	1.000e+00	1.000e+00
ENSG00000067646	433	433	7.942e-02	-2.719e-01	1.226e+00	3.927e-01	-9.260e-01	1.000e+00	1.000e+00
ENSG00000067704	1242	1242	2.258e-01	1.995e+00	7.355e-01	4.113e-01	2.392e+00	2.874e-02	2.802e-01
ENSG00000067992	415	415	2.561e-01	2.920e-01	1.353e+00	2.450e-01	-1.136e+00	1.000e+00	1.000e+00
ENSG00000068079	669	669	1.277e-01	6.166e-01	1.390e+00	2.934e-01	1.598e+00	7.386e-02	4.209e-01
ENSG00000068120	1374	1374	2.287e-01	2.407e+00	6.043e-01	6.269e-02	-8.595e-01	1.000e+00	1.000e+00
ENSG00000068305	424	424	2.731e-01	1.898e+00	1.191e+00	2.614e-02	3.675e-01	3.913e-01	8.477e-01
ENSG00000068354	307	307	7.666e-02	6.413e-03	1.497e+00	-4.171e-01	5.956e-01	2.751e-01	7.153e-01
ENSG00000068438	1016	1016	1.859e-01	6.341e-01	9.361e-01	1.759e-01	-6.185e-01	1.000e+00	1.000e+00
ENSG00000068724	812	812	1.964e-01	2.767e+00	7.118e-01	1.197e+00	2.182e+00	3.671e-02	2.863e-01
ENSG00000068796	629	629	4.848e-01	1.502e+00	1.003e+00	5.670e-01	3.329e+00	9.876e-03	1.926e-01
ENSG00000068796	1505	1505	4.848e-01	1.345e+00	7.056e-01	2.778e-01	5.078e-02	7.500e-01	1.000e+00
ENSG00000068912	986	986	2.334e-01	1.587e+00	1.197e+00	3.217e-01	7.192e-01	2.304e-01	6.912e-01
ENSG00000068971	462	462	6.976e-02	1.334e+00	1.107e+00	3.137e-01	7.874e-02	6.915e-01	1.000e+00
ENSG00000069020	1675	1675	2.674e-01	1.967e+00	5.303e-01	2.370e-01	5.811e-02	7.332e-01	1.000e+00
ENSG00000069424	1804	1804	2.332e-01	2.702e+00	4.560e-01	-1.735e-01	-4.267e-01	1.000e+00	1.000e+00
ENSG00000069493	4276	4276	2.936e-01	-8.762e-01	4.947e-01	1.832e-02	-1.504e+00	1.000e+00	1.000e+00
ENSG00000069849	1798	1798	4.097e-01	2.532e+00	4.671e-01	2.787e-01	-3.125e-01	1.000e+00	1.000e+00
ENSG00000069943	430	430	8.221e-02	1.216e+00	1.180e+00	2.238e-01	-4.670e-01	1.000e+00	1.000e+00
ENSG00000069956	808	808	1.613e-01	1.398e+00	1.013e+00	-3.503e-01	-5.184e-01	1.000e+00	1.000e+00
ENSG00000070047	551	551	1.214e-01	1.178e-01	1.328e+00	1.686e-01	-7.258e-01	1.000e+00	1.000e+00
ENSG00000070081	538	538	7.925e-01	-6.598e-01	1.096e+00	2.513e-02	-1.211e+00	1.000e+00	1.000e+00
ENSG00000070081	598	598	7.925e-01	1.498e+00	1.154e+00	-3.729e-01	4.055e-01	3.678e-01	8.439e-01
ENSG00000070190	124	124	2.092e-02	2.613e+00	1.549e+00	-3.090e-01	5.884e-01	2.780e-01	7.153e-01
ENSG00000070269	702	702	1.127e-01	1.174e+00	1.113e+00	1.395e-02	-9.679e-01	1.000e+00	1.000e+00
ENSG00000070501	941	941	1.571e-01	1.481e-01	1.035e+00	5.207e-02	-1.750e+00	1.000e+00	1.000e+00
ENSG00000070718	575	575	8.041e-02	6.047e-01	1.313e+00	-5.658e-01	2.814e+00	1.768e-02	2.299e-01
ENSG00000070831	772	772	5.948e-01	-1.939e+00	9.522e-01	-3.279e-01	8.802e-01	1.846e-01	6.614e-01
ENSG00000071082	2774	2774	9.237e-01	1.185e+00	6.751e-01	4.364e-01	9.205e+00	1.781e-05	6.946e-04
ENSG00000071205	702	702	9.846e-02	2.287e+00	9.015e-01	4.134e-01	1.579e+00	7.555e-02	4.209e-01
ENSG00000071243	815	815	2.040e-01	-4.017e-01	1.078e+00	5.375e-01	5.518e-01	2.935e-01	7.153e-01
ENSG00000071462	2174	2174	3.467e-01	2.607e+00	5.097e-01	2.878e-01	8.437e-01	1.939e-01	6.614e-01
ENSG00000071539	864	864	1.206e-01	5.527e-02	9.754e-01	-7.938e-02	-2.371e-01	1.000e+00	1.000e+00
ENSG00000071553	835	835	2.985e-01	1.400e+00	6.817e-01	-3.203e-01	1.299e+00	1.070e-01	2.318e-01
ENSG00000071575	343	343	1.372e-01	8.478e-01	1.209e+00	-4.040e-01	1.305e+00	1.061e-01	2.318e-01
ENSG00000071626	262	262	2.171e-01	4.411e-01	8.244e-01	-3.104e+00	3.834e+01	2.011e-18	1.961e-17
ENSG00000071859	807	807	1.240e-01	2.241e+00	5.979e-01	-4.974e+00	5.452e+01	1.598e-25	3.115e-24
ENSG00000072135	326	326	4.620e-02	9.593e-01	1.380e+00	-3.856e-01	4.965e-01	3.190e-01	5.590e-01
ENSG00000072210	366	366	4.107e-02	-5.757e-01	1.377e+00	-1.873e-01	-4.565e-01	1.000e+00	1.000e+00
ENSG00000072401	2503	2503	2.005e-01	3.067e+00	3.484e-01	3.296e-02	-4.083e-01	1.000e+00	1.000e+00
ENSG00000072571	756	756	2.086e-01	1.376e+00	9.249e-01	-2.947e-02	-7.426e-01	1.000e+00	1.000e+00
ENSG00000072736	381	381	5.233e-01	3.906e-01	1.087e+00	-9.716e-01	3.926e+00	5.075e-03	1.799e-02
ENSG00000072756	1160	1160	2.267e-01	2.264e+00	5.975e-01	1.920e-01	1.744e-01	5.547e-01	8.654e-01
ENSG00000072778	1261	1261	4.375e-01	1.955e+00	6.884e-01	-9.121e-01	1.196e+01	1.003e-06	7.821e-06
ENSG00000072818	1029	1029	6.004e-01	1.204e+00	7.093e-01	6.947e-01	7.326e+00	1.294e-04	6.306e-04
ENSG00000072858	1318	1318	1.249e-01	3.519e-01	9.746e-01	-5.505e-01	8.233e+00	4.952e-05	2.759e-04
ENSG00000072864	1093	1093	2.687e-01	2.145e+00	6.910e-01	-2.797e-02	-8.284e-01	1.000e+00	1.000e+00
ENSG00000072958	3510	3510	3.282e-01	2.965e+00	3.121e-01	1.637e-01	-3.027e-02	1.000e+00	1.000e+00
ENSG00000073169	294	294	5.647e-02	7.520e-01	1.178e+00	-6.548e-01	-3.123e-01	1.000e+00	1.000e+00
ENSG00000073578	828	828	4.138e-01	9.417e-01	8.250e-01	1.701e-01	2.096e-01	5.173e-01	8.407e-01
ENSG00000073803	950	950	1.065e-01	1.675e-01	8.332e-01	-2.170e-01	5.529e-01	2.930e-01	5.441e-01
ENSG00000073849	751	751	1.687e-01	3.437e-01	1.132e+00	-4.260e-01	8.367e-01	1.958e-01	3.818e-01
ENSG00000073969	1422	1422	1.609e-01	1.449e+00	7.516e-01	1.762e-02	-1.088e+00	1.000e+00	1.000e+00
ENSG00000074582	624	624	5.398e-02	5.889e-01	1.049e+00	-6.522e-01	4.135e+00	4.032e-03	1.747e-02
ENSG00000074696	1043	1043	3.567e-01	-6.672e-01	8.826e-01	1.683e-01	-4.366e-01	1.000e+00	1.000e+00
ENSG00000075089	2453	2453	2.273e-01	1.792e+00	4.868e-01	2.945e-01	2.359e+00	2.984e-02	9.698e-02
ENSG00000075218	588	588	2.377e-01	3.145e-01	8.759e-01	6.940e-02	4.751e-01	3.297e-01	5.590e-01
ENSG00000075239	566	566	1.076e-01	3.807e+00	5.522e-01	-3.740e+00	6.401e+01	1.111e-29	4.332e-28
ENSG00000075336	1292	1292	1.264e-01	1.882e+00	5.410e-01	1.413e-01	-9.561e-02	1.000e+00	1.000e+00
ENSG00000075407	500	500	1.611e-01	-7.337e-01	1.039e+00	1.007e+00	1.052e+01	4.492e-06	2.920e-05
ENSG00000075413	380	380	2.110e-01	-1.145e-01	1.133e+00	-5.731e-01	1.622e+00	7.169e-02	1.864e-01
ENSG00000075702	491	491	1.015e-01	-2.594e-01	1.113e+00	-3.466e-01	1.184e+00	1.239e-01	2.543e-01
ENSG00000075785	618	618	5.439e-01	-3.139e-01	1.070e+00	1.318e-01	-3.348e-02	1.000e+00	1.000e+00
ENSG00000075790	1093	1093	1.510e-01	1.536e+00	6.472e-01	-1.636e-01	-2.241e-01	1.000e+00	1.000e+00
ENSG00000075884	649	649	6.481e-01	2.827e-01	1.048e+00	6.327e-01	3.929e+00	5.058e-03	1.799e-02
ENSG00000075914	1508	1508	2.045e-01	-2.031e-01	7.049e-01	2.761e-01	2.108e+00	4.005e-02	1.201e-01
ENSG00000075975	1788	1788	1.834e-01	1.829e+00	5.153e-01	3.043e-01	1.470e+00	8.643e-02	2.107e-01
ENSG00000076043	1094	1094	2.038e-01	9.236e-01	7.811e-01	-3.600e-01	1.919e+00	5.012e-02	1.396e-01
ENSG00000076053	856	856	2.823e-01	-1.411e+00	9.532e-01	1.721e+00	5.140e+01	3.711e-24	4.825e-23
ENSG00000076242	890	890	2.271e-01	2.402e+00	5.634e-01	-1.931e-01	-6.512e-02	1.000e+00	1.000e+00
ENSG00000076248	499	499	1.182e-01	7.664e-01	7.442e-01	1.588e-01	-1.414e-01	1.000e+00	1.000e+00
ENSG00000076248	290	290	1.182e-01	7.500e-02	1.209e+00	1.485e-01	3.634e-01	3.939e-01	6.983e-01
ENSG00000076604	734	734	6.402e-02	1.725e+00	8.694e-01	-3.600e+00	1.058e+02	6.337e-48	2.471e-46
ENSG00000076650	734	734	8.018e-02	1.019e+00	1.010e+00	2.016e-01	1.563e+00	7.708e-02	2.505e-01
ENSG00000076928	1859	1859	5.995e-01	1.863e-01	7.124e-01	6.443e-01	1.245e+01	6.015e-07	5.865e-06
ENSG00000076944	2629	2629	5.409e-01	9.008e-01	5.964e-01	-2.161e-01	8.839e-01	1.837e-01	4.559e-01
ENSG00000076984	906	906	1.793e-01	3.045e-01	9.359e-01	1.982e-01	1.346e+00	1.009e-01	2.810e-01
ENSG00000077150	299	299	7.566e-02	-1.891e-01	1.289e+00	-2.082e-01	8.704e-01	1.870e-01	4.559e-01
ENSG00000077232	387	387	1.495e-01	6.672e-01	1.214e+00	-1.321e-01	4.037e-01	3.689e-01	6.850e-01
ENSG00000077312	396	396	5.270e-01	1.216e+00	1.217e+00	3.746e-01	7.264e-01	2.281e-01	4.942e-01
ENSG00000077312	1549	1549	5.270e-01	3.090e+00	5.440e-01	-4.749e-02	4.926e-02	7.536e-01	9.797e-01
ENSG00000077380	461	461	3.160e-01	1.538e+00	1.069e+00	-5.629e-01	2.137e+00	3.871e-02	1.373e-01
ENSG00000077380	386	386	3.160e-01	6.168e-01	1.264e+00	-6.119e-01	3.037e+00	1.372e-02	5.944e-02
ENSG00000077420	580	580	7.731e-01	-1.532e+00	1.088e+00	3.367e-01	1.298e-01	6.104e-01	8.276e-01
ENSG00000077420	518	518	7.731e-01	3.063e-01	1.021e+00	1.240e-01	-3.847e-01	1.000e+00	1.000e+00
ENSG00000077514	1045	1045	1.574e-01	5.616e-02	9.845e-01	-8.920e-03	1.866e-01	5.412e-01	8.118e-01
ENSG00000077585	268	268	2.352e-02	1.818e-01	1.053e+00	-4.982e-01	1.114e-02	8.814e-01	1.000e+00
ENSG00000077684	1215	1215	2.284e-01	8.815e-01	7.722e-01	-1.688e-01	-4.634e-01	1.000e+00	1.000e+00
ENSG00000077721	1909	1909	4.314e-01	2.252e+00	5.029e-01	7.548e-02	-3.122e-01	1.000e+00	1.000e+00
ENSG00000077942	188	188	4.647e-02	1.448e+00	1.239e+00	3.029e-01	1.453e-01	5.898e-01	8.276e-01
ENSG00000077984	417	417	2.119e-02	-7.620e-01	5.760e-01	1.928e-01	2.996e-01	4.389e-01	7.191e-01
ENSG00000078061	861	861	1.561e-01	1.477e+00	7.380e-01	4.327e-01	2.251e+00	3.385e-02	1.320e-01
ENSG00000078124	146	146	6.195e-02	-7.316e-01	1.382e+00	1.753e+00	5.784e+00	6.709e-04	4.361e-03
ENSG00000078140	595	595	3.135e-01	8.718e-01	1.263e+00	6.864e-02	-3.328e-01	1.000e+00	1.000e+00
ENSG00000078142	680	680	2.012e-01	-2.614e-02	1.152e+00	1.667e-01	1.262e-01	6.154e-01	8.276e-01
ENSG00000078177	306	306	3.721e-01	-2.303e-01	1.385e+00	5.263e-01	8.205e-01	2.002e-01	4.593e-01
ENSG00000078237	402	402	1.142e-01	2.026e+00	1.010e+00	-1.271e+00	1.028e+01	5.791e-06	4.517e-05
ENSG00000078304	597	597	3.429e-01	-1.391e+00	1.264e+00	-4.066e-01	3.260e+00	1.067e-02	5.201e-02
ENSG00000078403	664	664	2.498e-01	7.997e-02	1.277e+00	-1.524e-01	-6.259e-01	1.000e+00	1.000e+00
ENSG00000078589	581	581	6.731e-02	1.982e+00	1.074e+00	-1.525e+00	2.243e+01	2.110e-11	4.114e-10
ENSG00000078668	1822	1822	4.291e-01	1.953e+00	6.803e-01	-4.628e-02	2.949e-01	4.425e-01	7.191e-01
ENSG00000078674	2078	2078	5.164e-01	-1.319e+00	7.319e-01	-2.528e-02	5.358e-01	3.006e-01	6.098e-01
ENSG00000078699	411	411	1.022e-01	-4.709e-01	1.254e+00	3.804e-01	-1.625e-01	1.000e+00	1.000e+00
ENSG00000078967	556	556	3.616e-02	-3.016e-02	1.201e+00	1.746e-01	5.096e-01	3.127e-01	6.098e-01
ENSG00000079246	639	639	7.283e-01	9.637e-01	9.659e-01	-2.059e-01	-5.655e-01	1.000e+00	1.000e+00
ENSG00000079263	196	196	2.421e-02	-4.162e-02	1.291e+00	2.980e-01	2.211e-01	5.060e-01	7.894e-01
ENSG00000079459	708	708	5.130e-01	1.652e+00	1.087e+00	1.043e+00	1.304e+01	3.289e-07	4.276e-06
ENSG00000079616	627	627	4.178e-01	-1.375e+00	1.028e+00	1.596e-01	1.398e+00	9.447e-02	2.810e-01
ENSG00000079785	1588	1588	2.491e-01	9.051e-01	7.255e-01	-4.503e-01	5.392e+00	1.024e-03	5.706e-03
ENSG00000079805	725	725	1.708e-01	1.060e+00	9.495e-01	-8.948e-02	-5.017e-02	1.000e+00	1.000e+00
ENSG00000080345	424	424	2.720e-01	4.098e-01	1.146e+00	-5.908e-01	2.549e+00	2.395e-02	7.785e-02
ENSG00000080815	1099	1099	1.491e-01	1.745e+00	7.578e-01	3.248e-01	1.422e+00	9.173e-02	1.704e-01
ENSG00000080845	279	279	7.202e-02	-1.819e-01	1.324e+00	-1.014e+00	4.034e+00	4.507e-03	1.953e-02
ENSG00000080986	1738	1738	2.225e-01	5.574e-01	7.547e-01	2.063e-01	1.167e+00	1.266e-01	2.012e-01
ENSG00000081059	1148	1148	9.358e-01	2.207e+00	8.618e-01	-1.089e+00	2.084e+01	1.071e-10	1.393e-09
ENSG00000081154	2512	2512	5.108e-01	-2.955e-01	8.546e-01	1.865e-01	2.994e-01	4.390e-01	4.919e-01
ENSG00000081237	1206	1206	9.282e-01	2.563e+00	5.989e-01	-3.857e-01	2.050e+00	4.289e-02	9.294e-02
ENSG00000081307	993	993	2.425e-01	1.859e+00	7.149e-01	1.973e-01	4.487e-01	3.435e-01	4.186e-01
ENSG00000081721	980	980	1.636e-01	1.118e+00	9.498e-01	-8.994e-01	1.316e+01	2.898e-07	2.826e-06
ENSG00000081760	468	468	6.992e-02	-4.505e-02	1.331e+00	-4.282e-01	2.527e-02	8.221e-01	8.666e-01
ENSG00000082068	550	550	1.535e-01	9.291e-03	1.277e+00	-1.509e-01	1.376e+00	9.714e-02	1.722e-01
ENSG00000082146	735	735	1.172e-01	-2.105e+00	9.796e-01	-3.315e-01	6.851e-01	2.418e-01	3.143e-01
ENSG00000082153	2258	2258	6.572e-01	6.027e-01	9.334e-01	1.148e-01	1.240e+00	1.153e-01	1.955e-01
ENSG00000082212	664	664	2.944e-01	3.207e+00	1.001e+00	-1.506e+00	2.180e+01	4.022e-11	7.843e-10
ENSG00000082213	554	554	1.122e-01	1.858e+00	8.478e-01	9.374e-01	7.055e+00	1.724e-04	1.121e-03
ENSG00000082258	836	836	2.623e-01	2.643e+00	7.576e-01	-6.837e-01	2.824e+00	1.747e-02	6.194e-02
ENSG00000082512	931	931	1.611e-01	-6.399e-01	1.015e+00	3.684e-01	3.848e+00	5.532e-03	2.157e-02
ENSG00000082515	2750	2750	3.664e-01	-5.806e-02	7.312e-01	3.170e-01	5.537e+00	8.751e-04	4.266e-03
ENSG00000082641	273	273	1.046e-01	1.557e-01	1.390e+00	7.858e-01	2.446e+00	2.697e-02	8.090e-02
ENSG00000082805	272	272	1.511e-01	-3.577e-02	1.530e+00	6.748e-01	1.760e+00	6.063e-02	1.182e-01
ENSG00000082996	1416	1416	2.552e-01	2.177e+00	6.484e-01	-6.044e-01	5.670e+00	7.588e-04	4.227e-03
ENSG00000083123	1643	1643	1.301e-01	1.821e-01	9.414e-01	1.483e-01	1.913e+00	5.047e-02	1.036e-01
ENSG00000083312	534	534	3.026e-01	1.221e+00	9.359e-01	1.039e+00	8.450e+00	3.941e-05	3.074e-04
ENSG00000083535	814	814	2.176e-01	2.203e+00	7.339e-01	1.629e-01	2.077e+00	4.152e-02	9.294e-02
ENSG00000083642	650	650	3.117e-01	-1.329e+00	9.029e-01	-3.586e-01	1.036e+00	1.500e-01	2.089e-01
ENSG00000083750	768	768	1.478e-01	1.226e+00	9.729e-01	3.100e-01	1.093e+00	1.393e-01	2.012e-01
ENSG00000083799	1505	1505	2.264e-01	-3.176e+00	8.882e-01	1.221e+00	3.362e+01	2.395e-16	9.340e-15
ENSG00000083812	541	541	5.540e-02	-1.275e+00	9.733e-01	-1.384e-01	7.962e-01	2.070e-01	2.783e-01
ENSG00000083828	571	571	1.103e-01	3.234e-01	1.225e+00	-3.639e-01	1.101e+00	1.379e-01	2.012e-01
ENSG00000083937	1119	1119	2.363e-01	1.682e+00	6.274e-01	2.427e-01	6.305e-01	2.615e-01	3.289e-01
ENSG00000084070	520	520	2.408e-01	8.903e-01	1.097e+00	1.329e-01	-9.213e-02	1.000e+00	1.000e+00
ENSG00000084072	3035	3035	2.285e-01	1.566e+00	5.111e-01	5.734e-02	3.875e-01	3.787e-01	4.476e-01
ENSG00000084073	1040	1040	1.535e-01	1.916e+00	7.401e-01	4.844e-02	2.162e-01	5.108e-01	5.533e-01
ENSG00000084093	793	793	4.108e-01	-9.872e-01	1.155e+00	8.327e-02	-6.588e-01	1.000e+00	1.000e+00
ENSG00000084207	4546	4546	5.323e-01	-6.322e-01	4.798e-01	-1.232e-01	1.123e+00	1.340e-01	2.012e-01
ENSG00000084623	1544	1544	5.454e-01	4.274e-02	8.108e-01	2.881e-01	2.060e+00	4.237e-02	9.294e-02
ENSG00000084652	313	313	7.532e-02	1.201e+00	1.308e+00	-3.958e-01	2.963e-01	4.414e-01	4.919e-01
ENSG00000084733	891	891	3.495e-01	2.162e+00	7.169e-01	4.346e-01	2.236e+00	3.444e-02	8.954e-02
ENSG00000084774	218	218	6.256e-02	-2.315e-01	1.346e+00	8.264e-01	2.380e+00	2.914e-02	8.118e-02
ENSG00000085117	1440	1440	3.181e-01	2.649e+00	5.755e-01	-1.282e-01	-6.946e-01	1.000e+00	1.000e+00
ENSG00000085274	2946	2946	1.888e-01	-1.620e-01	7.940e-01	2.301e-01	1.011e+00	1.551e-01	3.360e-01
ENSG00000085365	967	967	1.492e-01	1.772e+00	8.769e-01	5.013e-01	3.649e+00	6.900e-03	4.485e-02
ENSG00000085415	763	763	2.343e-01	-1.128e+00	8.724e-01	-1.284e-01	5.910e-01	2.769e-01	5.400e-01
ENSG00000085511	386	386	1.512e-01	1.045e+00	1.274e+00	-2.851e-01	2.919e-01	4.449e-01	7.543e-01
ENSG00000085719	1382	1382	3.166e-01	1.533e+00	7.794e-01	3.961e-01	3.729e+00	6.319e-03	4.485e-02
ENSG00000085788	245	245	1.007e-01	-1.248e+00	1.281e+00	-1.294e+00	6.121e+00	4.671e-04	6.072e-03
ENSG00000085871	813	813	1.410e-01	4.634e-01	1.005e+00	3.936e-01	9.207e-01	1.748e-01	3.588e-01
ENSG00000085871	522	522	1.410e-01	9.842e-01	1.087e+00	-2.828e-01	-3.516e-01	1.000e+00	1.000e+00
ENSG00000085999	1963	1963	1.626e-01	2.605e+00	5.042e-01	-4.224e-01	2.098e+00	4.053e-02	1.358e-01
ENSG00000086061	1016	1016	6.653e-01	1.014e+00	6.408e-01	1.988e+00	3.703e+01	7.614e-18	2.969e-16
ENSG00000086065	2480	2480	4.055e-01	1.918e+00	5.976e-01	2.232e-01	1.013e+00	1.547e-01	3.360e-01
ENSG00000086102	927	927	2.322e-01	1.950e-01	1.094e+00	-4.689e-01	3.006e+00	1.421e-02	7.918e-02
ENSG00000086200	603	603	9.489e-02	1.012e-01	1.134e+00	1.787e-01	-6.594e-01	1.000e+00	1.000e+00
ENSG00000086300	339	339	1.686e-01	-4.417e-01	1.093e+00	-5.360e-01	1.613e+00	7.249e-02	1.767e-01
ENSG00000086598	722	722	4.803e-01	3.587e-01	1.191e+00	3.674e-01	2.124e+00	3.930e-02	1.358e-01
ENSG00000086666	492	492	2.782e-01	3.402e-01	1.269e+00	-7.261e-02	4.518e-01	3.418e-01	6.349e-01
ENSG00000086712	534	534	1.117e-01	-1.819e-01	1.125e+00	-7.972e-02	-9.348e-01	1.000e+00	1.000e+00
ENSG00000086730	117	117	8.964e-03	6.334e-01	1.389e+00	8.458e-02	-3.255e-01	1.000e+00	1.000e+00
ENSG00000087086	5291	5291	9.177e-01	3.409e+00	2.547e-01	2.149e-02	-1.378e+00	1.000e+00	1.000e+00
ENSG00000087087	709	709	3.740e-01	1.520e+00	8.673e-01	1.794e-01	-2.127e-01	1.000e+00	1.000e+00
ENSG00000087088	898	898	4.499e-01	1.350e+00	9.908e-01	-3.262e-01	6.635e-02	7.157e-01	1.000e+00
ENSG00000087157	2119	2119	1.671e-01	1.444e+00	7.269e-01	-3.427e-01	2.577e+00	2.321e-02	1.066e-01
ENSG00000087191	1373	1373	4.824e-01	1.841e+00	7.271e-01	1.060e-01	-5.031e-01	1.000e+00	1.000e+00
ENSG00000087263	688	688	1.379e-01	1.113e+00	1.074e+00	2.301e-01	-3.584e-01	1.000e+00	1.000e+00
ENSG00000087302	1468	1468	7.546e-01	1.708e+00	7.430e-01	1.977e-01	2.921e-01	4.447e-01	7.543e-01
ENSG00000087338	902	902	2.948e-01	1.119e+00	9.578e-01	-2.085e-01	-4.933e-01	1.000e+00	1.000e+00
ENSG00000087365	974	974	7.206e-01	7.702e-01	1.001e+00	3.366e-02	5.121e-02	7.489e-01	1.000e+00
ENSG00000087470	1511	1511	2.430e-01	-1.969e+00	6.716e-01	3.956e-01	1.972e+00	4.703e-02	1.358e-01
ENSG00000087884	758	758	1.258e-01	6.916e-01	1.059e+00	-7.181e-01	7.827e+00	7.609e-05	1.484e-03
ENSG00000087995	1024	1024	9.650e-02	2.430e+00	8.185e-01	-4.075e-01	2.062e+00	4.229e-02	1.358e-01
ENSG00000088035	1385	1385	1.962e-01	2.214e+00	7.387e-01	-2.645e-02	-1.228e+00	1.000e+00	1.000e+00
ENSG00000088038	702	702	1.980e-01	1.734e+00	9.434e-01	4.099e-02	-1.160e+00	1.000e+00	1.000e+00
ENSG00000088179	2088	2088	2.879e-01	-1.008e+00	7.720e-01	2.395e-03	-1.899e-01	1.000e+00	1.000e+00
ENSG00000088205	675	675	4.676e-01	1.820e+00	9.724e-01	-2.035e-01	-4.359e-01	1.000e+00	1.000e+00
ENSG00000088325	883	883	3.370e-01	1.123e+00	9.443e-01	-3.104e-01	2.526e+00	2.460e-02	1.066e-01
ENSG00000088682	279	279	1.575e-01	-8.721e-01	1.495e+00	5.367e-01	1.796e+00	5.803e-02	1.509e-01
ENSG00000088766	1056	1056	1.159e-01	-1.323e+00	1.041e+00	4.989e-01	1.942e+00	4.875e-02	1.358e-01
ENSG00000088888	362	362	1.288e-01	9.934e-01	1.271e+00	-8.761e-01	3.999e+00	4.683e-03	4.485e-02
ENSG00000088930	1114	1114	4.796e-01	8.836e-01	9.746e-01	-2.349e-01	8.499e-01	1.923e-01	3.409e-01
ENSG00000088970	402	402	2.355e-01	1.722e+00	1.245e+00	-1.048e+00	6.046e+00	5.063e-04	3.847e-03
ENSG00000089022	299	299	1.426e-01	2.466e-01	1.236e+00	-5.174e-02	9.518e-01	1.677e-01	3.270e-01
ENSG00000089127	777	777	6.746e-02	-4.155e-01	1.036e+00	4.378e-01	3.429e+00	8.824e-03	4.533e-02
ENSG00000089220	1330	1330	5.520e-01	2.528e+00	6.528e-01	-7.482e-03	1.268e-01	6.145e-01	7.489e-01
ENSG00000089248	2392	2392	7.227e-01	1.642e+00	7.465e-01	-2.900e-01	3.277e+00	1.046e-02	4.533e-02
ENSG00000089280	4214	4214	8.001e-01	1.609e+00	4.576e-01	-1.114e-01	-1.747e-01	1.000e+00	1.000e+00
ENSG00000089289	3611	3611	4.776e-01	1.841e+00	5.726e-01	2.045e-02	-1.201e+00	1.000e+00	1.000e+00
ENSG00000089327	2787	2787	4.735e-01	2.352e+00	5.560e-01	3.634e-02	9.241e-02	6.673e-01	7.817e-01
ENSG00000089335	958	958	2.009e-01	2.238e+00	8.004e-01	-2.343e-01	8.423e-02	6.815e-01	7.817e-01
ENSG00000089351	281	281	1.255e-01	-1.064e+00	1.265e+00	2.955e-01	4.999e-01	3.173e-01	4.627e-01
ENSG00000089685	1060	1060	2.918e-01	7.572e-01	6.463e-01	-2.858e-01	2.058e+00	4.250e-02	1.105e-01
ENSG00000089692	533	533	1.253e-02	9.529e-02	3.112e-01	3.490e-02	4.937e-01	3.204e-01	4.627e-01
ENSG00000089818	1481	1481	2.366e-01	1.351e+00	6.554e-01	3.067e-01	1.875e+00	5.278e-02	1.236e-01
ENSG00000089902	373	373	8.677e-02	1.497e+00	9.366e-01	-3.765e-01	6.833e-01	2.424e-01	3.781e-01
ENSG00000089916	823	823	1.953e-01	-2.401e-01	1.181e+00	9.304e-02	8.138e-01	2.020e-01	3.426e-01
ENSG00000090060	1698	1698	6.203e-01	6.015e-01	8.126e-01	-1.451e-01	6.604e-02	7.163e-01	7.981e-01
ENSG00000090061	1376	1376	3.106e-01	1.937e+00	5.724e-01	1.115e+00	1.588e+01	1.744e-08	1.701e-07
ENSG00000090104	5110	5110	1.540e-01	3.022e+00	3.690e-01	-4.181e-01	2.904e+00	1.596e-02	6.225e-02
ENSG00000090266	1169	1169	6.107e-01	-1.415e-01	9.353e-01	-2.975e-01	3.351e+00	9.635e-03	4.533e-02
ENSG00000090273	1250	1250	5.017e-01	2.306e+00	6.477e-01	-3.772e-01	2.218e+00	3.520e-02	9.805e-02
ENSG00000090316	1782	1782	2.034e-01	1.035e+00	7.216e-01	7.452e-01	1.600e+01	1.539e-08	1.701e-07
ENSG00000090520	1067	1067	2.881e-01	-5.539e-02	9.303e-01	-1.448e-01	2.817e-01	4.529e-01	5.888e-01
ENSG00000090554	3701	3701	2.712e-01	2.091e+00	4.794e-01	9.930e-02	4.331e-01	3.520e-01	4.888e-01
ENSG00000090581	1120	1120	2.030e-01	1.252e-01	9.419e-01	7.574e-02	1.131e+00	1.326e-01	2.721e-01
ENSG00000090661	195	195	7.773e-02	5.520e-01	1.443e+00	8.285e-01	1.858e+00	5.389e-02	1.236e-01
ENSG00000090674	326	326	7.654e-02	6.896e-01	1.377e+00	-7.129e-01	1.724e+00	6.331e-02	1.372e-01
ENSG00000090857	236	236	1.114e-01	1.506e+00	1.313e+00	9.828e-02	2.540e-01	4.760e-01	5.988e-01
ENSG00000090971	1533	1533	1.766e-01	5.825e-01	8.025e-01	1.418e-01	4.129e-01	3.635e-01	4.888e-01
ENSG00000090989	295	295	1.439e-01	4.426e-01	1.245e+00	1.234e-01	8.981e-01	1.802e-01	3.346e-01
ENSG00000091009	927	927	2.686e-01	3.797e-01	1.130e+00	-3.281e-02	-4.987e-02	1.000e+00	1.000e+00
ENSG00000091073	1230	1230	1.729e-01	1.875e+00	6.521e-01	4.108e-02	-3.479e-02	1.000e+00	1.000e+00
ENSG00000091140	2457	2457	2.830e-01	4.233e-01	8.383e-01	-9.148e-01	4.610e+01	7.818e-22	3.049e-20
ENSG00000091157	365	365	1.227e-01	9.378e-01	1.338e+00	-7.000e-01	2.331e+00	3.084e-02	9.805e-02
ENSG00000091409	2080	2080	2.004e-01	2.675e+00	4.982e-01	-6.081e-01	5.901e+00	5.919e-04	3.847e-03
ENSG00000091436	513	513	1.595e-01	-6.512e-01	1.266e+00	2.945e-01	6.926e-01	2.392e-01	3.781e-01
ENSG00000091542	785	785	3.320e-01	2.792e-01	7.474e-01	1.762e+00	3.558e+01	3.282e-17	6.400e-16
ENSG00000091651	895	895	1.996e-01	1.292e-01	9.884e-01	-4.069e-01	2.696e+00	2.022e-02	7.169e-02
ENSG00000091972	1357	1357	1.582e-01	1.399e+00	8.322e-01	3.792e-01	2.269e+00	3.314e-02	9.805e-02
ENSG00000092010	854	854	7.964e-01	1.458e+00	1.008e+00	-1.710e-01	7.635e-02	6.960e-01	9.164e-01
ENSG00000092098	363	363	7.493e-02	-2.221e-01	1.233e+00	7.734e-02	-2.132e-01	1.000e+00	1.000e+00
ENSG00000092108	1961	1961	2.040e-01	1.126e+00	7.440e-01	-8.575e-02	7.031e-01	2.357e-01	5.091e-01
ENSG00000092140	940	940	2.607e-01	2.833e+00	6.583e-01	2.006e-01	6.594e-01	2.508e-01	5.091e-01
ENSG00000092203	1249	1249	3.855e-01	-1.826e-01	9.587e-01	-5.109e-01	6.274e+00	3.965e-04	3.092e-03
ENSG00000092470	732	732	1.820e-01	2.201e+00	9.874e-01	-3.005e-01	7.789e-01	2.120e-01	4.863e-01
ENSG00000092531	1067	1067	2.511e-01	1.458e+00	8.170e-01	5.024e-01	3.256e+00	1.071e-02	4.641e-02
ENSG00000092621	699	699	2.830e-01	8.131e-01	1.117e+00	7.445e-02	2.549e-01	4.753e-01	8.033e-01
ENSG00000092841	360	360	9.519e-01	1.650e+00	1.212e+00	-1.205e+00	7.695e+00	8.748e-05	1.137e-03
ENSG00000092847	251	251	6.179e-02	6.304e-01	1.541e+00	4.956e-02	-1.508e-01	1.000e+00	1.000e+00
ENSG00000092931	1068	1068	2.112e-01	4.775e-01	1.035e+00	-8.276e-03	4.015e-01	3.702e-01	6.701e-01
ENSG00000092931	345	345	2.112e-01	5.744e-01	1.243e+00	5.294e-01	1.001e+00	1.571e-01	4.085e-01
ENSG00000092964	404	404	1.288e-01	5.713e-01	1.241e+00	1.056e+00	5.271e+00	1.168e-03	7.589e-03
ENSG00000093000	941	941	3.724e-01	8.107e-01	9.303e-01	-3.195e-01	1.149e+00	1.296e-01	3.610e-01
ENSG00000093009	1577	1577	1.786e-01	-7.700e-01	7.224e-01	1.357e-01	-1.421e+00	1.000e+00	1.000e+00
ENSG00000093010	1091	1091	2.574e-01	2.887e-01	9.392e-01	1.370e-01	-3.043e-01	1.000e+00	1.000e+00
ENSG00000094631	336	336	1.278e-01	5.295e-01	1.358e+00	3.587e-01	3.886e-01	3.780e-01	6.701e-01
ENSG00000094804	1967	1967	1.475e-01	2.646e+00	5.393e-01	-6.530e-01	6.787e+00	2.294e-04	2.236e-03
ENSG00000094841	308	308	9.309e-02	4.715e-01	1.483e+00	-6.599e-01	8.787e-01	1.849e-01	4.508e-01
ENSG00000094975	273	273	1.746e-01	2.278e-01	1.445e+00	6.388e-01	6.315e-01	2.611e-01	5.091e-01
ENSG00000095002	610	610	2.781e-01	2.191e-02	1.126e+00	-7.282e-01	5.015e+00	1.540e-03	8.578e-03
ENSG00000095209	1340	1340	1.147e-01	2.637e+00	6.032e-01	3.069e-01	7.169e-02	7.050e-01	9.164e-01
ENSG00000095319	951	951	1.159e-01	-2.470e-01	1.158e+00	2.587e-01	1.462e+00	8.725e-02	2.617e-01
ENSG00000095380	2064	2064	1.963e-01	6.884e-01	8.045e-01	2.422e-01	2.335e-01	4.944e-01	8.033e-01
ENSG00000095564	755	755	2.280e-01	8.831e-01	1.134e+00	3.859e-01	1.860e+00	5.374e-02	1.905e-01
ENSG00000095739	1423	1423	7.965e-02	1.950e+00	5.595e-01	1.158e+00	3.772e+00	6.023e-03	2.936e-02
ENSG00000095787	287	287	3.106e-01	-1.348e+00	1.459e+00	-3.391e-01	-7.053e-02	1.000e+00	1.000e+00
ENSG00000095794	1781	1781	2.063e-01	2.914e+00	8.888e-01	-1.008e+00	8.723e+00	2.955e-05	5.763e-04
ENSG00000095906	1200	1200	2.921e-01	2.432e+00	7.179e-01	3.496e-01	1.559e+00	7.746e-02	2.518e-01
ENSG00000095951	320	320	9.198e-02	9.360e-01	1.320e+00	2.560e-01	1.565e-01	5.759e-01	8.638e-01
ENSG00000096092	1397	1397	1.514e-01	9.362e-01	8.484e-01	5.936e-02	8.655e-02	6.774e-01	9.164e-01
ENSG00000096093	216	216	1.217e-01	1.087e-01	1.617e+00	-5.007e-02	-3.419e-01	1.000e+00	1.000e+00
ENSG00000096384	3309	3309	9.338e-01	8.154e-01	6.763e-01	-6.616e-01	1.548e+01	2.630e-08	1.026e-06
ENSG00000096401	1048	1048	3.249e-01	1.241e+00	8.566e-01	2.359e-02	1.570e-01	5.753e-01	8.638e-01
ENSG00000096746	1958	1958	5.748e-01	2.699e+00	4.815e-01	1.018e-01	-5.602e-01	1.000e+00	1.000e+00
ENSG00000096872	549	549	8.942e-02	-1.311e-01	1.198e+00	-5.153e-01	2.434e+00	2.735e-02	1.067e-01
ENSG00000097033	369	369	3.899e-01	7.752e-01	1.280e+00	2.548e-01	-4.816e-02	1.000e+00	1.000e+00
ENSG00000097033	652	652	3.899e-01	8.327e-01	1.169e+00	-6.240e-02	-7.977e-01	1.000e+00	1.000e+00
ENSG00000097046	376	376	1.035e-01	2.128e-01	1.241e+00	-6.135e-03	1.050e-01	6.467e-01	9.164e-01
ENSG00000099139	3511	3511	2.583e-01	-4.716e-01	6.955e-01	2.661e-01	3.376e+00	9.367e-03	3.044e-02
ENSG00000099246	1336	1336	3.465e-01	2.390e+00	6.388e-01	-8.158e-01	8.997e+00	2.215e-05	1.728e-04
ENSG00000099290	1421	1421	1.633e-01	-5.756e-01	1.140e+00	1.610e-01	1.238e-01	6.188e-01	8.938e-01
ENSG00000099330	767	767	1.104e-01	1.050e+00	8.982e-01	-9.567e-02	-3.870e-01	1.000e+00	1.000e+00
ENSG00000099341	1075	1075	5.861e-01	1.145e+00	9.847e-01	-1.982e-01	8.107e-01	2.029e-01	3.956e-01
ENSG00000099622	4653	4653	7.650e-01	1.075e+00	7.114e-01	-2.372e-01	4.874e+00	1.796e-03	7.781e-03
ENSG00000099624	693	693	4.731e-01	1.806e+00	1.003e+00	2.875e-01	-5.233e-01	1.000e+00	1.000e+00
ENSG00000099797	2049	2049	5.627e-01	1.082e+00	7.477e-01	-9.419e-02	1.076e+00	1.424e-01	3.086e-01
ENSG00000099810	1054	1054	1.848e-01	8.998e-01	1.171e+00	-3.381e-01	7.697e-01	2.147e-01	3.988e-01
ENSG00000099849	406	406	1.476e-01	-3.027e-01	1.319e+00	9.090e-01	5.042e+00	1.496e-03	7.293e-03
ENSG00000099901	769	769	5.258e-01	-1.632e+00	9.369e-01	-5.645e-01	3.273e+00	1.051e-02	3.153e-02
ENSG00000099917	1119	1119	2.318e-01	1.339e+00	9.264e-01	2.508e-01	1.667e+00	6.786e-02	1.654e-01
ENSG00000099940	730	730	2.332e-01	2.369e-01	1.187e+00	5.203e-01	4.000e+00	4.680e-03	1.659e-02
ENSG00000099942	1225	1225	1.779e-01	1.018e+00	8.443e-01	-1.483e-02	6.163e-01	2.669e-01	4.410e-01
ENSG00000099956	1137	1137	4.921e-01	1.161e-01	1.066e+00	2.309e-01	5.511e-02	7.399e-01	1.000e+00
ENSG00000099968	1539	1539	1.528e-01	-1.246e+00	8.221e-01	2.143e-01	1.367e+00	9.822e-02	2.253e-01
ENSG00000099991	784	784	2.728e-01	1.794e+00	8.527e-01	2.419e-02	-7.723e-01	1.000e+00	1.000e+00
ENSG00000099991	367	367	2.728e-01	-1.314e+00	1.446e+00	4.180e-01	8.304e-01	1.975e-01	3.956e-01
ENSG00000100014	561	561	1.606e-01	1.689e+00	1.118e+00	-6.973e-01	5.407e+00	1.008e-03	6.549e-03
ENSG00000100023	558	558	1.661e-01	1.040e+00	9.980e-01	1.911e-01	-5.274e-01	1.000e+00	1.000e+00
ENSG00000100055	427	427	1.193e-01	1.201e+00	1.200e+00	-8.184e-01	4.350e+00	3.182e-03	1.241e-02
ENSG00000100077	343	343	1.387e-01	1.881e+00	1.224e+00	1.748e+00	9.529e+00	1.268e-05	1.237e-04
ENSG00000100083	610	610	1.582e-01	1.319e+00	1.216e+00	-4.276e-01	2.847e+00	1.702e-02	4.742e-02
ENSG00000100097	945	945	9.056e-02	2.008e+00	5.860e-01	8.564e-01	2.336e+00	3.065e-02	7.968e-02
ENSG00000100116	327	327	6.283e-02	-1.475e+00	1.398e+00	-1.384e-01	-1.176e+00	1.000e+00	1.000e+00
ENSG00000100129	436	436	7.683e-01	1.187e+00	1.189e+00	-3.666e-01	7.363e-01	2.249e-01	3.988e-01
ENSG00000100142	1765	1765	3.203e-01	3.404e+00	4.431e-01	1.434e-01	-3.076e-01	1.000e+00	1.000e+00
ENSG00000100150	221	221	6.283e-02	-6.779e-01	1.607e+00	2.945e-01	-3.923e-01	1.000e+00	1.000e+00
ENSG00000100209	625	625	9.658e-02	1.084e+00	9.824e-01	-3.142e-01	5.859e-01	2.790e-01	4.410e-01
ENSG00000100216	2965	2965	5.335e-01	-4.386e-01	6.718e-01	-1.196e-01	4.590e-02	7.619e-01	1.000e+00
ENSG00000100225	651	651	3.936e-01	-8.491e-01	1.084e+00	1.175e+00	1.603e+01	1.497e-08	1.946e-07
ENSG00000100225	229	229	3.936e-01	-2.732e-01	1.478e+00	4.287e-01	5.771e-01	2.827e-01	4.410e-01
ENSG00000100226	401	401	9.420e-02	-2.682e+00	9.463e-01	3.528e+00	7.342e+01	8.495e-34	3.313e-32
ENSG00000100234	5115	5115	2.391e-01	2.896e+00	4.211e-01	-8.149e-02	-5.215e-01	1.000e+00	1.000e+00
ENSG00000100239	1002	1002	2.163e-01	8.557e-01	9.827e-01	1.413e+00	3.283e+01	5.344e-16	1.042e-14
ENSG00000100281	950	950	2.674e-01	1.821e+00	7.283e-01	-5.211e-02	-5.142e-01	1.000e+00	1.000e+00
ENSG00000100284	886	886	1.752e-01	1.805e-01	1.122e+00	6.007e-01	5.144e+00	1.339e-03	7.293e-03
ENSG00000100297	2382	2382	3.105e-01	3.119e+00	4.564e-01	-1.973e-02	-2.031e-01	1.000e+00	1.000e+00
ENSG00000100300	704	704	1.161e-01	-1.396e+00	1.098e+00	1.489e-01	1.865e-01	5.414e-01	8.121e-01
ENSG00000100321	352	352	5.976e-02	-4.247e-01	1.180e+00	-4.374e-01	7.927e-01	2.080e-01	4.056e-01
ENSG00000100330	372	372	1.116e-01	6.105e-01	1.136e+00	-3.170e-02	-3.392e-01	1.000e+00	1.000e+00
ENSG00000100347	1850	1850	2.639e-01	3.036e+00	4.528e-01	-5.527e-01	4.835e+00	1.873e-03	1.461e-02
ENSG00000100351	1305	1305	6.148e-01	-1.573e-01	8.913e-01	3.476e-01	2.433e+00	2.738e-02	1.068e-01
ENSG00000100351	876	876	6.148e-01	-7.217e-01	7.898e-01	-1.033e-01	6.335e-02	7.219e-01	8.280e-01
ENSG00000100354	545	545	5.333e-01	6.455e-01	1.230e+00	2.239e-01	8.542e-01	1.912e-01	4.056e-01
ENSG00000100359	915	915	2.196e-01	8.549e-01	1.011e+00	2.399e-01	-3.595e-01	1.000e+00	1.000e+00
ENSG00000100365	237	237	2.444e-02	8.478e-01	1.048e+00	-9.287e-01	1.793e+00	5.830e-02	1.749e-01
ENSG00000100376	330	330	1.664e-01	7.427e-01	1.287e+00	3.200e-02	-1.930e-01	1.000e+00	1.000e+00
ENSG00000100387	1936	1936	6.214e-01	1.652e+00	6.301e-01	6.726e-01	1.326e+01	2.616e-07	1.020e-05
ENSG00000100393	381	381	1.656e-01	7.412e-01	1.074e+00	6.551e-02	4.722e-01	3.311e-01	4.783e-01
ENSG00000100412	3024	3024	2.771e-01	1.581e+00	5.529e-01	1.975e-01	5.756e-01	2.833e-01	4.420e-01
ENSG00000100416	621	621	1.330e-01	2.067e-01	1.024e+00	9.325e-02	7.135e-02	7.056e-01	8.280e-01
ENSG00000100478	380	380	4.930e-02	-2.176e-01	1.142e+00	3.508e-01	6.280e-01	2.624e-01	4.264e-01
ENSG00000100519	804	804	4.514e-01	1.869e+00	6.719e-01	3.302e-01	6.291e-01	2.620e-01	4.264e-01
ENSG00000100526	660	660	2.226e-01	7.933e-01	7.446e-01	2.547e-01	4.773e-01	3.286e-01	4.783e-01
ENSG00000100567	654	654	4.809e-01	8.176e-01	7.572e-01	5.938e-01	2.513e+00	2.498e-02	1.068e-01
ENSG00000100577	1082	1082	9.991e-02	3.099e+00	5.653e-01	-5.841e-01	3.853e+00	5.505e-03	3.272e-02
ENSG00000100578	1970	1970	2.096e-01	1.871e+00	5.582e-01	-1.801e-01	6.594e-01	2.508e-01	4.264e-01
ENSG00000100591	946	946	4.461e-01	-1.621e+00	1.161e+00	1.482e-01	1.820e-01	5.463e-01	6.873e-01
ENSG00000100592	280	280	1.299e-01	-1.389e-01	1.448e+00	-4.791e-01	1.221e+00	1.182e-01	3.292e-01
ENSG00000100599	898	898	2.053e-01	-1.003e+00	9.454e-01	1.691e-01	4.109e-01	3.647e-01	5.079e-01
ENSG00000100614	649	649	2.468e-01	1.849e+00	1.055e+00	-9.100e-01	6.949e+00	1.930e-04	1.882e-03
ENSG00000100644	1605	1605	3.562e-01	1.893e+00	5.312e-01	2.217e-01	8.913e-01	1.818e-01	4.056e-01
ENSG00000100650	1168	1168	7.446e-01	2.280e+00	5.624e-01	4.296e-01	2.251e+00	3.385e-02	1.200e-01
ENSG00000100664	579	579	6.366e-01	-5.296e-02	9.201e-01	-5.763e-01	3.153e+00	1.204e-02	5.869e-02
ENSG00000100711	267	267	1.006e-01	1.319e+00	8.715e-01	1.538e+00	9.900e+00	8.596e-06	1.676e-04
ENSG00000100714	1075	1075	2.253e-01	2.224e+00	6.211e-01	8.058e-01	8.913e+00	2.421e-05	3.147e-04
ENSG00000100722	558	558	1.536e-01	-2.414e+00	8.781e-01	-4.341e-02	8.068e-01	2.040e-01	4.056e-01
ENSG00000100726	447	447	1.239e-01	1.296e+00	9.908e-01	3.569e-01	-3.300e-01	1.000e+00	1.000e+00
ENSG00000100744	1222	1222	1.051e-01	1.427e+00	7.614e-01	-3.141e-01	2.033e+00	4.375e-02	1.422e-01
ENSG00000100749	2042	2042	3.192e-01	2.926e-01	5.944e-01	2.377e-01	9.902e-01	1.593e-01	3.884e-01
ENSG00000100811	770	770	5.130e-01	1.148e+00	7.590e-01	-3.893e-01	1.042e+00	1.489e-01	3.872e-01
ENSG00000100823	287	287	5.514e-01	-1.560e-01	1.126e+00	4.008e-02	7.077e-01	2.342e-01	4.264e-01
ENSG00000100836	267	267	4.398e-01	1.527e+00	1.168e+00	-6.393e-01	6.795e-02	7.124e-01	8.280e-01
ENSG00000100883	527	527	3.514e-01	2.658e+00	9.211e-01	3.348e-01	-3.976e-02	1.000e+00	1.000e+00
ENSG00000100890	418	418	2.956e-01	4.249e-02	1.265e+00	3.103e-01	2.065e-01	5.204e-01	6.765e-01
ENSG00000100897	482	482	3.067e-01	-2.609e+00	8.726e-01	6.618e-01	3.794e+00	5.873e-03	3.272e-02
ENSG00000100902	373	373	7.446e-01	-7.261e-01	1.188e+00	7.710e-02	2.703e-01	4.622e-01	6.216e-01
ENSG00000100918	1337	1337	2.869e-01	2.391e+00	6.773e-01	-5.260e-01	5.473e+00	9.380e-04	7.317e-03
ENSG00000100938	625	625	2.340e-01	1.745e+00	1.064e+00	4.966e-01	1.724e+00	6.333e-02	2.676e-01
ENSG00000100938	473	473	2.340e-01	-9.856e-01	1.304e+00	4.829e-01	1.471e+00	8.628e-02	2.676e-01
ENSG00000100941	631	631	6.246e-01	-3.143e-01	9.569e-01	-3.757e-01	1.555e+00	7.783e-02	2.676e-01
ENSG00000100982	1974	1974	2.653e-01	2.596e+00	5.718e-01	-1.073e+00	1.794e+01	2.103e-09	8.202e-08
ENSG00000100994	763	763	1.102e-01	-4.848e-01	9.553e-01	5.702e-02	-6.355e-01	1.000e+00	1.000e+00
ENSG00000101003	575	575	1.011e-01	-5.736e-01	1.047e+00	-2.321e-01	6.394e-01	2.581e-01	5.033e-01
ENSG00000101052	801	801	1.750e-01	1.044e+00	9.491e-01	2.685e-01	5.418e-01	2.979e-01	5.281e-01
ENSG00000101084	1512	1512	4.772e-01	1.119e+00	7.322e-01	8.030e-02	3.167e-01	4.261e-01	7.226e-01
ENSG00000101109	709	709	5.772e-01	-6.689e-01	1.188e+00	3.666e-01	2.140e+00	3.855e-02	1.879e-01
ENSG00000101132	1624	1624	3.426e-01	2.177e+00	6.247e-01	-7.584e-02	2.245e-01	5.028e-01	7.542e-01
ENSG00000101138	499	499	1.522e-01	-1.316e+00	1.099e+00	1.712e-02	-3.675e-01	1.000e+00	1.000e+00
ENSG00000101146	1049	1049	3.205e-01	1.136e+00	6.745e-01	1.331e-02	2.532e-01	4.767e-01	7.542e-01
ENSG00000101150	492	492	1.755e-01	1.093e+00	1.097e+00	1.159e+00	1.091e+01	2.998e-06	5.846e-05
ENSG00000101158	1218	1218	3.694e-01	2.081e+00	6.512e-01	-1.482e-01	2.292e-01	4.983e-01	7.542e-01
ENSG00000101161	1869	1869	3.889e-01	2.061e+00	7.006e-01	-9.148e-02	-1.932e-01	1.000e+00	1.000e+00
ENSG00000101193	2130	2130	3.654e-01	1.474e+00	6.792e-01	-9.576e-02	-4.614e-02	1.000e+00	1.000e+00
ENSG00000101224	311	311	3.184e-01	-7.068e-01	1.429e+00	5.228e-01	9.414e-01	1.700e-01	3.879e-01
ENSG00000101224	3301	3301	3.184e-01	7.569e-01	5.324e-01	7.759e-02	9.375e-02	6.650e-01	9.263e-01
ENSG00000101247	260	260	1.042e-01	8.322e-01	1.463e+00	8.685e-01	3.052e+00	1.348e-02	7.511e-02
ENSG00000101290	363	363	2.299e-01	-8.939e-01	1.456e+00	-2.863e-01	5.682e-01	2.864e-01	5.281e-01
ENSG00000101294	1317	1317	4.245e-01	1.572e+00	7.431e-01	-4.062e-02	4.236e-02	7.710e-01	1.000e+00
ENSG00000101310	915	915	1.964e-01	-6.733e-02	1.167e+00	-7.797e-02	-2.862e-01	1.000e+00	1.000e+00
ENSG00000101337	748	748	1.443e-01	1.336e+00	8.418e-01	-1.400e-01	-2.991e-01	1.000e+00	1.000e+00
ENSG00000101346	224	224	6.766e-02	6.846e-01	1.534e+00	-4.645e-01	1.193e+00	1.224e-01	2.983e-01
ENSG00000101361	1006	1006	3.315e-01	1.581e+00	9.169e-01	-3.642e-01	1.370e+00	9.790e-02	2.676e-01
ENSG00000101367	1956	1956	4.454e-01	1.561e+00	7.520e-01	2.134e-01	8.923e-01	1.816e-01	3.879e-01
ENSG00000101421	778	778	2.903e-01	-6.919e-01	1.199e+00	-2.809e-01	5.722e-02	7.351e-01	9.886e-01
ENSG00000101445	656	656	7.899e-02	4.059e-01	1.089e+00	-7.205e-03	-1.230e+00	1.000e+00	1.000e+00
ENSG00000101452	713	713	6.869e-02	-4.342e-01	1.066e+00	1.640e-01	1.330e+00	1.029e-01	2.676e-01
ENSG00000101457	866	866	2.235e-01	2.493e+00	7.362e-01	-8.426e-01	9.766e+00	9.896e-06	1.286e-04
ENSG00000101460	324	324	2.279e-02	1.272e+00	1.370e+00	-6.762e-02	-1.284e+00	1.000e+00	1.000e+00
ENSG00000101546	966	966	1.510e-01	1.663e-01	1.204e+00	-6.031e-01	5.559e+00	8.547e-04	7.317e-03
ENSG00000101557	233	233	3.023e-01	-6.316e-01	1.534e+00	5.665e-01	1.367e+00	9.821e-02	2.676e-01
ENSG00000101558	442	442	7.278e-01	7.550e-01	1.157e+00	4.323e-01	1.585e+00	7.504e-02	2.676e-01
ENSG00000101558	413	413	7.278e-01	-2.198e+00	1.210e+00	8.319e-02	-1.064e-02	1.000e+00	1.000e+00
ENSG00000101596	813	813	4.810e-01	1.087e+00	9.119e-01	-4.177e-01	3.438e+00	8.739e-03	5.680e-02
ENSG00000101608	640	640	8.697e-01	-3.638e-01	9.895e-01	1.680e-01	8.627e-01	1.890e-01	3.879e-01
ENSG00000101639	565	565	1.736e-01	1.639e+00	9.934e-01	2.424e-01	1.865e-01	5.414e-01	7.820e-01
ENSG00000101654	1977	1977	3.470e-01	9.773e-01	8.978e-01	-2.483e-01	1.157e+00	1.283e-01	5.002e-01
ENSG00000101695	1098	1098	1.412e-01	-4.931e-01	1.144e+00	-1.171e-01	3.965e-01	3.732e-01	8.683e-01
ENSG00000101745	573	573	3.904e-01	6.845e-02	1.440e+00	-1.696e-01	-3.023e-01	1.000e+00	1.000e+00
ENSG00000101773	493	493	1.990e-01	1.770e-01	1.169e+00	-3.357e-02	-3.705e-01	1.000e+00	1.000e+00
ENSG00000101782	1515	1515	3.418e-01	2.657e+00	5.588e-01	-4.049e-03	-4.871e-02	1.000e+00	1.000e+00
ENSG00000101844	416	416	7.650e-02	2.153e+00	1.101e+00	3.547e-02	-6.369e-01	1.000e+00	1.000e+00
ENSG00000101856	2409	2409	2.666e-01	2.338e+00	4.797e-01	-8.810e-02	3.802e-02	7.827e-01	1.000e+00
ENSG00000101868	407	407	1.255e-01	-2.563e-01	1.348e+00	-2.124e-01	-3.118e-01	1.000e+00	1.000e+00
ENSG00000101901	1455	1455	1.902e-01	1.640e+00	8.587e-01	-1.560e-01	5.804e-01	2.813e-01	8.683e-01
ENSG00000101911	2520	2520	2.495e-01	2.237e+00	4.466e-01	-2.045e-02	-7.995e-01	1.000e+00	1.000e+00
ENSG00000101940	961	961	1.234e-01	4.902e-01	1.044e+00	-5.848e-01	5.619e+00	8.013e-04	1.042e-02
ENSG00000101945	592	592	8.225e-02	1.634e+00	1.199e+00	9.159e-04	-6.307e-01	1.000e+00	1.000e+00
ENSG00000101972	424	424	5.185e-01	3.798e-01	1.253e+00	-1.582e-01	-2.947e-01	1.000e+00	1.000e+00
ENSG00000101997	1305	1305	1.709e-01	1.025e+00	8.146e-01	2.424e-01	1.695e+00	6.559e-02	3.198e-01
ENSG00000102007	2268	2268	3.988e-01	2.776e+00	5.633e-01	7.531e-02	-1.686e-01	1.000e+00	1.000e+00
ENSG00000102078	502	502	6.988e-02	-1.255e-01	1.151e+00	-7.947e-02	-3.199e-01	1.000e+00	1.000e+00
ENSG00000102103	3689	3689	3.738e-01	3.071e+00	4.700e-01	-7.643e-02	-8.341e-01	1.000e+00	1.000e+00
ENSG00000102119	324	324	4.473e-01	-4.767e-01	1.228e+00	6.418e-01	2.083e+00	4.122e-02	2.664e-01
ENSG00000102119	453	453	4.473e-01	1.518e+00	1.023e+00	2.606e-01	-5.659e-01	1.000e+00	1.000e+00
ENSG00000102125	1712	1712	2.156e-01	1.874e+00	7.009e-01	-1.402e-01	8.175e-01	2.010e-01	7.127e-01
ENSG00000102144	1886	1886	8.124e-01	2.859e+00	4.841e-01	5.080e-02	-2.885e-01	1.000e+00	1.000e+00
ENSG00000102172	1172	1172	3.228e-01	-8.375e-01	8.661e-01	3.426e-02	-7.490e-01	1.000e+00	1.000e+00
ENSG00000102225	647	647	2.278e-01	2.030e+00	1.034e+00	7.577e-02	6.360e-02	7.214e-01	1.000e+00
ENSG00000102226	1606	1606	4.202e-01	4.363e-01	8.311e-01	2.926e-01	2.708e+00	1.994e-02	1.555e-01
ENSG00000102241	550	550	3.135e-01	6.664e-01	1.009e+00	4.924e-01	1.958e+00	4.781e-02	2.664e-01
ENSG00000102241	659	659	3.135e-01	1.755e-03	1.016e+00	1.884e+00	2.676e+01	2.555e-13	4.982e-12
ENSG00000102245	304	304	1.369e-01	3.098e-02	1.329e+00	7.822e-01	3.316e+00	1.001e-02	9.761e-02
ENSG00000102309	3908	3908	3.262e-01	2.541e+00	4.665e-01	-1.006e-01	9.741e-02	6.589e-01	1.000e+00
ENSG00000102316	2676	2676	4.130e-01	9.180e-01	7.402e-01	-1.091e-01	5.256e-01	3.052e-01	8.683e-01
ENSG00000102316	456	456	4.130e-01	-1.446e+00	1.251e+00	-1.603e-01	-2.789e-01	1.000e+00	1.000e+00
ENSG00000102317	1267	1267	7.565e-01	1.989e+00	6.745e-01	3.540e-01	1.565e+00	7.691e-02	3.333e-01
ENSG00000102390	730	730	2.304e-01	1.683e+00	9.687e-01	-1.454e-01	-5.960e-01	1.000e+00	1.000e+00
ENSG00000102401	570	570	3.314e-01	1.390e+00	1.222e+00	1.983e-01	3.894e-01	3.775e-01	8.683e-01
ENSG00000102409	1214	1214	3.866e-01	2.500e+00	6.378e-01	7.877e-02	2.124e-01	5.145e-01	1.000e+00
ENSG00000102471	305	305	1.623e-01	-5.277e-01	1.519e+00	-4.296e-02	-2.894e-01	1.000e+00	1.000e+00
ENSG00000102471	937	937	1.623e-01	-1.173e+00	1.097e+00	1.548e+00	3.994e+01	3.968e-19	1.547e-17
ENSG00000102531	362	362	2.051e-01	1.524e-02	1.435e+00	5.172e-01	4.728e-01	3.308e-01	8.683e-01
ENSG00000102531	720	720	2.051e-01	1.840e+00	8.797e-01	-1.981e-01	3.878e-01	3.785e-01	8.683e-01
ENSG00000102554	1974	1974	7.773e-02	2.082e+00	5.963e-01	-2.792e-01	-3.773e-01	1.000e+00	1.000e+00
ENSG00000102580	787	787	2.011e-01	2.080e+00	8.646e-01	6.575e-01	4.157e+00	3.935e-03	1.918e-02
ENSG00000102606	569	569	5.866e-01	-1.235e+00	1.362e+00	6.404e-02	-4.006e-01	1.000e+00	1.000e+00
ENSG00000102606	432	432	5.866e-01	4.498e-01	1.391e+00	-6.169e-01	3.289e+00	1.033e-02	4.027e-02
ENSG00000102760	1044	1044	3.814e-01	-3.517e+00	5.814e-01	4.061e+00	2.110e+02	8.733e-94	3.406e-92
ENSG00000102805	319	319	1.497e-01	-2.798e-01	1.384e+00	4.613e-01	1.560e+00	7.733e-02	1.774e-01
ENSG00000102858	615	615	1.552e-01	1.172e+00	9.491e-01	4.315e-01	8.201e-01	2.003e-01	3.551e-01
ENSG00000102879	1823	1823	8.797e-01	1.233e+00	8.042e-01	2.157e-01	1.081e+00	1.415e-01	2.905e-01
ENSG00000102893	523	523	2.004e-01	6.708e-02	1.265e+00	-3.116e-01	-2.132e-01	1.000e+00	1.000e+00
ENSG00000102897	1304	1304	1.900e-01	7.080e-01	7.677e-01	3.164e-01	3.784e+00	5.944e-03	2.576e-02
ENSG00000102898	1735	1735	4.539e-01	2.800e+00	5.571e-01	-2.428e-01	9.911e-01	1.592e-01	2.956e-01
ENSG00000102900	1586	1586	2.450e-01	1.802e+00	6.299e-01	-9.446e-02	1.907e-01	5.368e-01	7.754e-01
ENSG00000102908	1574	1574	1.752e-01	1.219e+00	1.177e+00	-2.102e-01	-4.089e-02	1.000e+00	1.000e+00
ENSG00000102910	908	908	2.532e-01	2.701e+00	7.196e-01	-6.982e-01	4.306e+00	3.338e-03	1.860e-02
ENSG00000102978	2423	2423	3.530e-01	3.253e+00	4.287e-01	-1.799e-01	6.516e-02	7.181e-01	9.737e-01
ENSG00000103005	645	645	1.603e-01	8.915e-01	1.125e+00	3.008e-01	4.433e-01	3.464e-01	5.404e-01
ENSG00000103018	438	438	3.466e-01	-9.895e-01	1.060e+00	1.449e-01	-3.377e-02	1.000e+00	1.000e+00
ENSG00000103035	2783	2783	5.602e-01	1.903e+00	6.215e-01	-3.552e-01	5.929e+00	5.742e-04	5.598e-03
ENSG00000103047	246	246	5.976e-02	-5.553e-01	1.546e+00	-6.698e-01	5.427e-01	2.975e-01	4.834e-01
ENSG00000103064	1398	1398	4.503e-01	1.526e+00	7.653e-01	-2.736e-01	1.828e+00	5.589e-02	1.453e-01
ENSG00000103111	454	454	1.499e-01	6.797e-01	1.218e+00	1.235e-01	-2.932e-01	1.000e+00	1.000e+00
ENSG00000103152	2626	2626	2.910e-01	1.929e+00	6.459e-01	-1.298e-01	1.040e+00	1.493e-01	2.910e-01
ENSG00000103194	1277	1277	2.723e-01	6.973e-01	8.809e-01	2.168e-01	1.627e+00	7.123e-02	1.736e-01
ENSG00000103197	736	736	1.660e-01	1.253e-01	1.224e+00	-2.176e-01	-3.436e-01	1.000e+00	1.000e+00
ENSG00000103202	1047	1047	2.366e-01	-1.528e-01	8.759e-01	1.102e-01	1.932e+00	4.933e-02	1.417e-01
ENSG00000103222	372	372	1.158e-01	1.409e+00	1.131e+00	-2.574e+00	4.345e+00	3.199e-03	1.860e-02
ENSG00000103254	1084	1084	2.040e-01	9.284e-01	9.337e-01	7.247e-02	-1.221e+00	1.000e+00	1.000e+00
ENSG00000103254	581	581	2.040e-01	3.006e-01	1.153e+00	7.145e-01	6.210e+00	4.246e-04	5.520e-03
ENSG00000103254	327	327	2.040e-01	-1.251e-01	1.245e+00	-4.055e-01	6.053e-01	2.712e-01	4.599e-01
ENSG00000103266	630	630	1.435e-01	1.468e+00	9.746e-01	-1.805e-01	6.232e-02	7.241e-01	9.737e-01
ENSG00000103274	942	942	1.050e-01	3.805e-01	1.150e+00	-8.672e-01	1.361e+01	1.824e-07	3.557e-06
ENSG00000103275	571	571	7.340e-01	1.889e+00	9.093e-01	2.326e-01	3.823e-01	3.819e-01	5.728e-01
ENSG00000103343	493	493	6.103e-02	-5.030e-01	1.363e+00	-1.006e-01	1.162e+00	1.274e-01	2.760e-01
ENSG00000103351	408	408	7.405e-02	6.567e-01	1.333e+00	5.079e-01	1.907e+00	5.085e-02	1.417e-01
ENSG00000103415	719	719	2.272e-01	2.415e+00	9.695e-01	-4.751e-01	2.946e+00	1.520e-02	5.390e-02
ENSG00000103423	2070	2070	1.502e-01	2.145e+00	4.656e-01	3.173e-01	2.121e+00	3.943e-02	1.282e-01
ENSG00000103429	3042	3042	2.847e-01	1.491e+00	6.511e-01	-9.765e-02	-6.091e-02	1.000e+00	1.000e+00
ENSG00000103479	758	758	4.485e-01	-1.377e+00	1.091e+00	6.088e-01	4.673e+00	2.235e-03	1.743e-02
ENSG00000103495	314	314	2.827e-01	-2.115e-01	1.203e+00	-2.553e-01	-2.855e-01	1.000e+00	1.000e+00
ENSG00000103496	475	475	1.321e-01	1.171e+00	1.133e+00	1.301e-02	-8.267e-01	1.000e+00	1.000e+00
ENSG00000103507	900	900	1.271e-01	8.599e-01	8.045e-01	2.501e-01	8.862e-01	1.831e-01	2.489e-01
ENSG00000103510	3120	3120	2.719e-01	2.087e+00	4.013e-01	6.603e-01	1.037e+01	5.259e-06	5.127e-05
ENSG00000103522	967	967	1.202e-01	-6.719e-01	8.309e-01	-6.482e-01	5.920e+00	5.798e-04	2.512e-03
ENSG00000103540	1135	1135	2.150e-01	1.012e+00	7.675e-01	3.183e-01	2.979e+00	1.465e-02	3.809e-02
ENSG00000103549	480	480	1.624e-01	9.607e-01	1.177e+00	2.001e-01	1.043e+00	1.487e-01	2.230e-01
ENSG00000103653	193	193	3.175e-01	3.826e-01	1.214e+00	1.142e+00	2.552e+00	2.387e-02	5.817e-02
ENSG00000103653	578	578	3.175e-01	1.097e+00	8.621e-01	5.417e-01	2.451e+00	2.684e-02	6.157e-02
ENSG00000103671	585	585	1.008e-01	1.679e+00	8.738e-01	3.322e-01	1.495e+00	8.382e-02	1.362e-01
ENSG00000103769	263	263	5.262e-01	1.356e+00	1.161e+00	7.154e-01	1.724e+00	6.333e-02	1.176e-01
ENSG00000104047	1329	1329	1.999e-01	1.101e+00	7.987e-01	5.756e-01	7.546e+00	1.024e-04	6.655e-04
ENSG00000104131	423	423	3.433e-01	-2.473e-01	1.339e+00	4.463e-01	1.232e+00	1.165e-01	1.817e-01
ENSG00000104164	1950	1950	2.375e-01	2.233e+00	5.723e-01	5.946e-02	6.030e-01	2.721e-01	3.423e-01
ENSG00000104205	242	242	1.225e-01	6.142e-01	1.346e+00	9.259e-01	4.620e+00	2.367e-03	7.692e-03
ENSG00000104218	330	330	1.325e-01	1.423e+00	1.179e+00	1.299e-01	1.098e-01	6.393e-01	6.925e-01
ENSG00000104312	374	374	6.773e-02	5.138e-01	1.094e+00	-7.299e-01	3.797e+00	5.856e-03	1.757e-02
ENSG00000104325	2862	2862	4.425e-01	1.021e+00	5.167e-01	3.923e-01	5.968e+00	5.507e-04	2.512e-03
ENSG00000104365	666	666	1.506e-01	1.872e+00	8.800e-01	2.465e-01	1.966e+00	4.735e-02	9.719e-02
ENSG00000104388	559	559	4.728e-01	1.312e+00	7.622e-01	2.415e-01	8.783e-01	1.851e-01	2.489e-01
ENSG00000104412	1246	1246	1.326e-01	-7.771e-01	7.959e-01	-7.422e-01	1.305e+01	3.251e-07	4.226e-06
ENSG00000104472	529	529	2.903e-01	7.643e-01	1.010e+00	7.097e-01	4.953e+00	1.647e-03	5.839e-03
ENSG00000104518	1021	1021	2.422e-01	1.641e+00	7.768e-01	-8.241e-02	6.831e-01	2.425e-01	3.152e-01
ENSG00000104549	1687	1687	1.723e-01	2.094e+00	4.649e-01	3.494e-01	1.663e+00	6.816e-02	1.187e-01
ENSG00000104613	1264	1264	2.566e-01	1.276e+00	9.053e-01	-1.407e-03	2.713e-01	4.614e-01	5.141e-01
ENSG00000104626	213	213	9.597e-02	2.065e+00	1.251e+00	-1.718e+00	9.922e+00	8.400e-06	6.552e-05
ENSG00000104660	782	782	6.327e-01	3.519e-01	8.846e-01	-2.011e-01	5.663e-01	2.872e-01	3.501e-01
ENSG00000104671	922	922	1.983e-01	1.410e+00	6.616e-01	-1.228e-01	5.205e-01	3.076e-01	3.635e-01
ENSG00000104723	145	145	6.639e-02	1.694e-01	1.649e+00	-2.026e-01	-3.557e-01	1.000e+00	1.000e+00
ENSG00000104728	702	702	1.043e-01	2.465e+00	9.872e-01	-1.989e+00	6.746e+00	2.396e-04	1.335e-03
ENSG00000104738	1258	1258	2.234e-01	6.952e-01	7.260e-01	-2.689e-01	1.641e+00	7.003e-02	1.187e-01
ENSG00000104765	1559	1559	5.099e-01	4.953e-01	6.855e-01	1.025e+00	2.807e+01	6.744e-14	2.630e-12
ENSG00000104805	759	759	3.061e-01	-5.636e-01	1.042e+00	4.113e-01	1.757e+00	6.084e-02	1.176e-01
ENSG00000104825	718	718	1.624e-01	4.558e-01	1.005e+00	1.055e+00	1.498e+01	4.390e-08	8.560e-07
ENSG00000104852	2326	2326	5.764e-01	2.439e-01	6.591e-01	2.098e-01	3.568e+00	7.552e-03	2.104e-02
ENSG00000104856	657	657	6.953e-02	3.009e-02	9.355e-01	-6.677e-01	5.817e+00	6.474e-04	2.525e-03
ENSG00000104859	1708	1708	2.440e-01	1.281e+00	6.705e-01	-1.489e-01	-9.375e-02	1.000e+00	1.000e+00
ENSG00000104866	215	215	9.984e-02	-3.158e-01	1.336e+00	-5.618e-01	9.975e-01	1.578e-01	2.280e-01
ENSG00000104870	404	404	1.659e-01	-3.539e-01	1.298e+00	3.283e-02	-7.525e-01	1.000e+00	1.000e+00
ENSG00000104889	1734	1734	2.187e-01	2.824e+00	4.959e-01	-1.132e-01	3.106e-01	4.306e-01	4.939e-01
ENSG00000104894	1319	1319	7.574e-01	2.527e+00	4.676e-01	4.677e-01	2.128e+00	3.912e-02	8.476e-02
ENSG00000104897	1771	1771	5.203e-01	1.723e+00	6.974e-01	3.034e-02	-5.168e-01	1.000e+00	1.000e+00
ENSG00000104918	188	188	1.031e-02	-5.296e-02	1.031e+00	2.320e-01	-7.060e-02	1.000e+00	1.000e+00
ENSG00000104957	1000	1000	2.270e-01	-1.943e+00	6.045e-01	-1.297e-01	5.004e-01	3.171e-01	4.581e-01
ENSG00000104960	1335	1335	2.577e-01	2.395e+00	8.547e-01	7.174e-01	8.445e-01	1.937e-01	3.193e-01
ENSG00000104973	590	590	1.510e-01	1.588e+00	1.042e+00	-2.458e-01	2.146e-01	5.124e-01	6.661e-01
ENSG00000104976	883	883	1.217e-01	4.605e-01	9.147e-01	1.031e+00	1.768e+01	2.730e-09	3.549e-08
ENSG00000104979	2678	2678	7.102e-01	1.133e+00	7.110e-01	1.109e-01	1.248e+00	1.141e-01	2.781e-01
ENSG00000104998	828	828	2.658e-01	1.869e+00	8.251e-01	1.829e-02	8.281e-01	1.981e-01	3.193e-01
ENSG00000105058	2991	2991	3.222e-01	1.371e+00	5.649e-01	3.793e-01	6.297e+00	3.871e-04	1.887e-03
ENSG00000105171	1188	1188	2.087e-01	1.722e+00	7.724e-01	5.204e-01	5.569e+00	8.455e-04	3.664e-03
ENSG00000105185	990	990	3.844e-01	1.293e+00	9.473e-01	3.139e-01	2.633e+00	2.174e-02	8.479e-02
ENSG00000105197	1515	1515	2.155e-01	3.000e+00	5.707e-01	-2.410e-01	1.855e+00	5.408e-02	1.622e-01
ENSG00000105220	3204	3204	4.986e-01	4.313e-01	7.417e-01	-9.898e-01	3.995e+01	3.957e-19	1.543e-17
ENSG00000105223	404	404	1.738e-01	-5.899e-01	1.314e+00	1.025e+00	7.185e+00	1.501e-04	9.758e-04
ENSG00000105248	643	643	8.298e-02	1.793e+00	8.479e-01	2.123e-01	8.819e-01	1.842e-01	3.193e-01
ENSG00000105254	735	735	3.780e-01	1.534e+00	8.803e-01	1.396e-01	8.290e-01	1.979e-01	3.193e-01
ENSG00000105323	245	245	4.750e-01	6.857e-01	1.263e+00	-4.757e-01	8.291e-01	1.978e-01	3.193e-01
ENSG00000105364	2430	2430	3.315e-01	1.588e+00	5.891e-01	2.879e-01	1.729e+00	6.295e-02	1.754e-01
ENSG00000105369	2167	2167	2.175e-01	2.990e+00	3.877e-01	2.395e-01	1.970e-01	5.302e-01	6.671e-01
ENSG00000105372	5681	5681	9.856e-01	1.943e+00	4.355e-01	1.194e-02	-7.698e-01	1.000e+00	1.000e+00
ENSG00000105373	4795	4795	7.056e-01	2.010e+00	4.546e-01	3.182e-01	6.526e+00	3.029e-04	1.687e-03
ENSG00000105393	2412	2412	3.505e-01	2.306e+00	4.121e-01	7.072e-01	9.122e+00	1.943e-05	1.516e-04
ENSG00000105447	784	784	1.076e-01	-3.531e-01	1.086e+00	-1.020e-01	-3.388e-01	1.000e+00	1.000e+00
ENSG00000105472	392	392	1.812e-01	3.608e-01	1.149e+00	-1.309e-01	3.554e-01	3.992e-01	5.560e-01
ENSG00000105568	1668	1668	5.430e-01	2.233e+00	4.794e-01	2.939e-01	1.383e+00	9.629e-02	2.504e-01
ENSG00000105607	2241	2241	1.852e-01	1.009e+00	8.146e-01	-1.634e-01	2.307e+00	3.171e-02	1.124e-01
ENSG00000105640	4091	4091	9.902e-01	2.946e+00	2.977e-01	2.037e-01	9.421e-01	1.699e-01	3.193e-01
ENSG00000105671	843	843	1.859e-01	8.287e-01	1.232e+00	3.838e-04	7.579e-01	2.182e-01	3.274e-01
ENSG00000105676	1094	1094	1.856e-01	5.657e-02	8.665e-01	-1.973e-01	2.242e-01	5.031e-01	6.661e-01
ENSG00000105677	1013	1013	2.008e-01	1.034e+00	7.013e-01	6.730e-02	5.963e-02	7.298e-01	8.895e-01
ENSG00000105700	492	492	3.200e-01	7.594e-01	1.049e+00	-1.344e-02	-3.844e-01	1.000e+00	1.000e+00
ENSG00000105732	889	889	1.132e-01	9.619e-02	1.111e+00	3.253e-01	8.044e-01	2.047e-01	3.193e-01
ENSG00000105750	855	855	1.366e-01	1.847e+00	7.882e-01	1.353e-02	-1.166e-01	1.000e+00	1.000e+00
ENSG00000105778	562	562	1.749e-01	9.862e-01	8.796e-01	3.582e-01	2.007e+00	4.510e-02	1.466e-01
ENSG00000105793	1220	1220	1.566e-01	2.143e+00	6.590e-01	2.508e-01	9.920e-01	1.590e-01	3.193e-01
ENSG00000105819	1706	1706	4.827e-01	1.178e+00	8.269e-01	-8.181e-01	2.383e+01	5.063e-12	9.872e-11
ENSG00000105851	730	730	1.550e-01	-2.741e-02	1.096e+00	2.117e-01	9.373e-01	1.709e-01	3.193e-01
ENSG00000105856	4557	4557	2.709e-01	1.847e+00	5.059e-01	4.769e-02	-1.726e+00	1.000e+00	1.000e+00
ENSG00000105865	396	396	6.114e-02	2.273e+00	1.273e+00	-1.293e+00	9.625e+00	1.147e-05	1.118e-04
ENSG00000105866	269	269	1.757e-01	-9.143e-01	1.213e+00	9.706e-01	3.280e+00	1.043e-02	3.129e-02
ENSG00000105879	882	882	1.794e-01	1.403e+00	6.708e-01	1.841e-01	8.155e-01	2.016e-01	2.912e-01
ENSG00000105953	475	475	1.267e-01	1.483e-01	1.228e+00	-3.947e-01	3.979e-01	3.723e-01	4.538e-01
ENSG00000105993	529	529	5.310e-01	1.525e+00	1.467e+00	-1.904e+00	2.405e+01	4.053e-12	1.581e-10
ENSG00000106028	1691	1691	5.715e-01	1.079e+00	8.913e-01	-2.288e-01	1.425e+00	9.140e-02	1.620e-01
ENSG00000106052	2042	2042	5.741e-01	-2.759e-01	8.607e-01	-3.324e-01	3.798e+00	5.847e-03	2.280e-02
ENSG00000106105	1333	1333	3.023e-01	1.920e+00	4.940e-01	1.035e+00	1.370e+01	1.646e-07	2.738e-06
ENSG00000106123	1072	1072	4.068e-01	8.720e-01	8.091e-01	-1.726e-01	4.274e-01	3.552e-01	4.469e-01
ENSG00000106144	521	521	1.903e-01	6.627e-01	1.105e+00	7.214e-02	-1.604e-01	1.000e+00	1.000e+00
ENSG00000106211	333	333	8.135e-01	1.318e-01	1.288e+00	-1.389e-01	1.271e-01	6.141e-01	7.044e-01
ENSG00000106211	501	501	8.135e-01	1.596e+00	9.736e-01	1.918e-01	8.740e-01	1.861e-01	2.792e-01
ENSG00000106245	2487	2487	4.023e-01	2.656e+00	5.319e-01	-1.076e-01	1.314e+00	1.050e-01	1.781e-01
ENSG00000106261	1068	1068	3.056e-01	4.591e-01	1.008e+00	-1.807e-02	-6.343e-01	1.000e+00	1.000e+00
ENSG00000106263	453	453	1.318e-01	-1.575e+00	8.286e-01	-4.910e-02	6.182e-01	2.662e-01	3.580e-01
ENSG00000106305	1109	1109	1.568e-01	-1.532e+00	8.118e-01	5.951e-01	7.744e+00	8.305e-05	5.398e-04
ENSG00000106330	196	196	1.209e-01	2.900e-01	1.584e+00	1.921e-01	-4.363e-01	1.000e+00	1.000e+00
ENSG00000106346	311	311	1.525e-01	-9.201e-01	1.223e+00	1.308e-01	-1.042e-01	1.000e+00	1.000e+00
ENSG00000106367	1429	1429	1.627e-01	1.035e+00	6.638e-01	2.538e-01	2.642e+00	2.152e-02	5.244e-02
ENSG00000106392	502	502	2.223e-01	6.650e-02	1.155e+00	1.127e-02	9.459e-01	1.690e-01	2.636e-01
ENSG00000106400	1376	1376	4.722e-01	2.078e+00	6.273e-01	3.151e-01	1.730e+00	6.283e-02	1.361e-01
ENSG00000106443	764	764	4.613e-01	1.148e+00	9.375e-01	-2.812e-01	1.653e+00	6.905e-02	1.417e-01
ENSG00000106459	1435	1435	1.472e-01	1.680e+00	6.112e-01	-2.058e-02	-1.080e-02	1.000e+00	1.000e+00
ENSG00000106460	406	406	2.245e-01	1.877e+00	9.097e-01	4.256e-01	1.530e+00	8.027e-02	1.491e-01
ENSG00000106479	552	552	1.081e-01	-5.831e-01	1.077e+00	-6.783e-01	6.569e+00	2.894e-04	1.411e-03
ENSG00000106484	1099	1099	1.131e-01	2.994e+00	7.916e-01	-1.748e+00	7.217e+00	1.452e-04	8.089e-04
ENSG00000106546	493	493	6.674e-02	2.300e-01	1.159e+00	-2.995e-01	1.944e+00	4.865e-02	1.116e-01
ENSG00000106560	2777	2777	1.932e-01	1.901e+00	5.933e-01	-1.496e-01	5.842e-01	2.797e-01	3.636e-01
ENSG00000106591	1781	1781	2.196e-01	2.677e+00	5.180e-01	-7.987e-01	1.347e+01	2.106e-07	2.738e-06
ENSG00000106609	954	954	1.681e-01	1.216e+00	7.034e-01	6.549e-01	2.727e+00	1.953e-02	5.079e-02
ENSG00000106624	764	764	5.012e-01	1.266e+00	8.619e-01	6.252e-02	1.604e+00	7.325e-02	1.428e-01
ENSG00000106636	1358	1358	1.625e-01	2.347e+00	4.640e-01	1.198e+00	1.308e+01	3.133e-07	3.055e-06
ENSG00000106682	2613	2613	5.744e-01	1.308e+00	6.906e-01	-2.828e-01	3.494e+00	8.205e-03	2.666e-02
ENSG00000106803	874	874	7.236e-01	2.401e+00	6.438e-01	-5.104e-01	3.514e+00	8.029e-03	2.666e-02
ENSG00000106829	340	340	2.216e-01	-1.044e+00	1.198e+00	9.988e-01	5.002e+00	1.562e-03	6.767e-03
ENSG00000106993	551	551	1.366e-01	1.126e+00	1.152e+00	-5.562e-01	2.960e+00	1.497e-02	4.171e-02
ENSG00000107036	2376	2376	2.362e-01	3.202e+00	3.351e-01	-1.764e-01	1.017e+00	1.537e-01	2.498e-01
ENSG00000107077	371	371	3.009e-01	-2.214e+00	1.236e+00	1.174e+00	8.605e+00	3.348e-05	2.611e-04
ENSG00000107099	2006	2006	4.689e-01	2.645e+00	4.331e-01	2.381e-01	3.249e-01	4.202e-01	4.966e-01
ENSG00000107185	269	269	1.334e-01	-6.155e-01	1.415e+00	4.297e-01	7.467e-01	2.217e-01	3.088e-01
ENSG00000107341	829	829	2.498e-01	1.895e+00	7.684e-01	4.337e-03	1.434e+00	9.035e-02	2.517e-01
ENSG00000107447	592	592	3.881e-01	2.477e+00	7.698e-01	-1.424e+00	3.956e+00	4.912e-03	5.906e-02
ENSG00000107485	1857	1857	4.882e-01	-9.456e-01	7.470e-01	1.273e-01	6.136e-01	2.680e-01	5.500e-01
ENSG00000107625	1066	1066	3.267e-01	1.662e+00	5.756e-01	-3.389e-02	-3.500e-01	1.000e+00	1.000e+00
ENSG00000107643	338	338	1.852e-01	1.404e+00	1.196e+00	2.490e-01	-7.644e-01	1.000e+00	1.000e+00
ENSG00000107736	277	277	4.046e-02	-4.096e-01	1.088e+00	-1.191e-01	3.469e-01	4.049e-01	7.519e-01
ENSG00000107771	1630	1630	2.625e-01	-2.044e+00	9.063e-01	9.313e-03	-1.459e-01	1.000e+00	1.000e+00
ENSG00000107815	273	273	3.341e-02	1.124e-02	1.333e+00	2.826e-01	8.133e-02	6.867e-01	1.000e+00
ENSG00000107819	268	268	4.007e-02	-1.271e-01	1.305e+00	-7.643e-01	1.814e+00	5.683e-02	2.015e-01
ENSG00000107854	800	800	2.630e-01	8.523e-01	9.296e-01	2.139e-01	-1.900e-01	1.000e+00	1.000e+00
ENSG00000107862	2095	2095	1.471e-01	2.520e+00	4.382e-01	1.942e-02	-4.358e-02	1.000e+00	1.000e+00
ENSG00000107882	577	577	1.125e-01	-7.312e-01	7.108e-01	-6.542e-01	4.945e+00	1.661e-03	3.239e-02
ENSG00000107902	685	685	1.276e-01	1.721e+00	7.820e-01	3.525e-01	1.613e+00	7.245e-02	2.355e-01
ENSG00000107937	1177	1177	2.226e-01	1.349e+00	7.875e-01	-4.581e-02	8.497e-01	1.924e-01	4.689e-01
ENSG00000107938	1086	1086	1.907e-01	9.410e-01	9.914e-01	1.901e-01	1.382e-01	5.991e-01	9.735e-01
ENSG00000107949	4292	4292	3.908e-01	-3.640e-02	6.003e-01	5.395e-02	-8.503e-01	1.000e+00	1.000e+00
ENSG00000107954	287	287	7.118e-02	5.415e-01	1.126e+00	-3.580e-01	4.177e-01	3.607e-01	7.034e-01
ENSG00000107968	167	167	6.118e-02	-1.167e+00	1.324e+00	2.746e-01	3.085e-01	4.322e-01	7.661e-01
ENSG00000107968	747	747	6.118e-02	-1.996e+00	7.156e-01	2.059e+00	3.427e+01	1.245e-16	4.855e-15
ENSG00000108010	921	921	3.370e-01	1.920e+00	6.642e-01	-4.451e-01	1.462e+00	8.729e-02	2.517e-01
ENSG00000108055	565	565	5.125e-01	-5.467e-01	9.975e-01	1.582e-01	-3.779e-01	1.000e+00	1.000e+00
ENSG00000108064	1941	1941	3.438e-01	2.689e-01	6.884e-01	2.571e-01	3.052e+00	1.349e-02	7.518e-02
ENSG00000108107	5284	5284	9.974e-01	3.229e+00	2.718e-01	1.486e-01	1.539e-01	5.790e-01	9.735e-01
ENSG00000108179	410	410	1.296e-01	4.750e-01	9.588e-01	1.221e-01	-5.173e-02	1.000e+00	1.000e+00
ENSG00000108219	950	950	2.252e-01	2.076e-01	1.013e+00	-1.956e-01	-1.037e+00	1.000e+00	1.000e+00
ENSG00000108298	4352	4352	9.926e-01	-2.129e-01	4.793e-01	-5.487e-02	6.499e-01	2.542e-01	5.500e-01
ENSG00000108344	1253	1253	3.858e-01	2.419e+00	6.332e-01	8.343e-02	-1.715e-01	1.000e+00	1.000e+00
ENSG00000108349	294	294	2.206e-01	-2.172e-01	1.214e+00	-7.197e-01	2.566e+00	2.350e-02	1.146e-01
ENSG00000108384	709	709	2.920e-01	-8.164e-01	7.767e-01	2.024e-01	-1.762e-01	1.000e+00	1.000e+00
ENSG00000108406	1357	1357	1.674e-01	1.538e+00	6.722e-01	6.138e-02	-7.400e-01	1.000e+00	1.000e+00
ENSG00000108424	278	278	6.317e-01	-9.052e-01	1.193e+00	4.022e-01	6.136e-01	2.680e-01	5.500e-01
ENSG00000108433	1197	1197	1.930e-01	1.589e+00	5.921e-01	4.777e-01	3.256e+00	1.071e-02	7.089e-02
ENSG00000108443	1203	1203	1.463e-01	2.292e+00	5.773e-01	1.214e-01	5.896e-02	7.313e-01	1.000e+00
ENSG00000108465	871	871	3.787e-01	1.072e+00	9.693e-01	3.003e-01	1.342e+00	1.014e-01	2.637e-01
ENSG00000108474	1488	1488	1.062e-01	1.029e-01	8.399e-01	2.471e-01	2.302e+00	3.188e-02	1.357e-01
ENSG00000108523	1297	1297	5.436e-01	5.845e-01	7.759e-01	5.262e-02	-1.868e-02	1.000e+00	1.000e+00
ENSG00000108523	376	376	5.436e-01	9.476e-01	1.126e+00	6.342e-01	2.228e+00	3.480e-02	1.357e-01
ENSG00000108582	475	475	9.562e-02	2.199e+00	1.151e+00	-8.173e-01	3.240e+00	1.091e-02	7.089e-02
ENSG00000108587	3234	3234	2.507e-01	-6.549e-01	6.787e-01	2.303e-01	3.767e+00	6.057e-03	5.906e-02
ENSG00000108591	715	715	1.956e-01	1.113e+00	9.071e-01	-2.668e-01	7.102e-01	2.333e-01	3.709e-01
ENSG00000108639	2307	2307	2.687e-01	8.186e-01	6.228e-01	-2.552e-02	3.694e-01	3.901e-01	5.071e-01
ENSG00000108671	1343	1343	3.998e-01	7.204e-01	8.736e-01	1.549e-01	1.133e+00	1.323e-01	2.579e-01
ENSG00000108788	1863	1863	3.279e-01	1.797e+00	5.658e-01	5.585e-02	3.958e-01	3.736e-01	5.025e-01
ENSG00000108798	955	955	9.976e-02	2.435e+00	6.829e-01	-8.500e-02	6.717e-02	7.140e-01	7.956e-01
ENSG00000108848	1816	1816	6.370e-01	2.165e+00	6.430e-01	-1.680e-01	7.362e-01	2.250e-01	3.709e-01
ENSG00000108946	742	742	4.811e-01	-1.589e-01	1.123e+00	-1.222e-01	-9.679e-01	1.000e+00	1.000e+00
ENSG00000108961	3879	3879	2.471e-01	9.202e-01	6.090e-01	5.808e-02	6.506e-01	2.540e-01	3.709e-01
ENSG00000108963	1083	1083	1.329e-01	1.377e+00	1.039e+00	3.915e-02	9.404e-01	1.703e-01	3.086e-01
ENSG00000108963	1405	1405	1.329e-01	-2.836e+00	5.580e-01	4.416e-01	2.877e+00	1.644e-02	6.413e-02
ENSG00000108984	835	835	1.558e-01	1.647e+00	7.993e-01	4.330e-01	1.783e+00	5.894e-02	1.719e-01
ENSG00000109016	451	451	7.746e-02	-6.820e-01	1.360e+00	4.512e-01	6.770e-01	2.446e-01	3.709e-01
ENSG00000109062	4494	4494	4.704e-01	1.213e+00	5.265e-01	1.937e-01	2.055e+00	4.261e-02	1.385e-01
ENSG00000109079	672	672	6.915e-02	6.845e-01	1.193e+00	2.329e-01	-1.286e+00	1.000e+00	1.000e+00
ENSG00000109084	1018	1018	1.231e-01	1.772e+00	5.734e-01	-1.527e+00	1.964e+01	3.670e-10	7.156e-09
ENSG00000109111	636	636	2.431e-01	8.378e-01	9.790e-01	5.064e-01	1.315e+00	1.049e-01	2.407e-01
ENSG00000109133	1192	1192	1.933e-01	1.975e+00	6.331e-01	8.726e-01	7.865e+00	7.303e-05	7.120e-04
ENSG00000109171	269	269	1.955e-01	9.352e-02	1.467e+00	-7.119e-02	4.550e-01	3.401e-01	4.737e-01
ENSG00000109180	1371	1371	5.873e-01	1.348e+00	7.615e-01	-9.780e-02	-1.357e-01	1.000e+00	1.000e+00
ENSG00000109184	379	379	4.812e-02	9.399e-01	1.210e+00	9.301e-01	4.832e+00	1.879e-03	1.047e-02
ENSG00000109321	3423	3423	8.735e-02	2.202e+00	3.826e-01	3.021e-01	1.251e+00	1.137e-01	2.464e-01
ENSG00000109445	1395	1395	2.473e-01	4.458e-01	8.350e-01	-1.076e-01	2.997e-01	4.388e-01	5.520e-01
ENSG00000109534	1530	1530	1.622e-01	2.256e+00	5.717e-01	1.744e-01	9.236e-01	1.741e-01	3.086e-01
ENSG00000109536	618	618	3.971e-01	-1.518e-01	1.257e+00	-5.656e-02	8.517e-02	6.798e-01	7.798e-01
ENSG00000109586	2037	2037	4.096e-01	-9.416e-01	9.014e-01	-5.269e-02	-1.297e+00	1.000e+00	1.000e+00
ENSG00000109674	5012	5012	3.323e-01	3.168e+00	3.997e-01	1.602e-01	1.307e-01	6.092e-01	7.200e-01
ENSG00000109680	2183	2183	2.579e-01	3.583e-01	7.494e-01	-3.297e-01	6.572e+00	2.886e-04	2.251e-03
ENSG00000109685	358	358	3.508e-01	1.986e+00	7.800e-01	-5.062e+00	7.948e+01	1.913e-36	7.459e-35
ENSG00000109689	797	797	1.628e-01	-6.123e-01	1.097e+00	1.528e-01	6.430e-01	2.568e-01	3.709e-01
ENSG00000109787	632	632	8.313e-02	2.116e+00	8.733e-01	-5.093e-01	1.745e+00	6.170e-02	1.719e-01
ENSG00000109805	1309	1309	2.787e-01	1.484e+00	6.887e-01	-2.918e-01	1.364e+00	9.860e-02	2.403e-01
ENSG00000109854	893	893	1.233e-01	8.960e-01	1.064e+00	1.741e-01	1.664e+00	6.814e-02	1.772e-01
ENSG00000109906	266	266	8.792e-02	-4.961e-02	1.046e+00	6.140e-01	1.204e+00	1.207e-01	2.477e-01
ENSG00000109911	1246	1246	1.891e-01	1.824e+00	6.994e-01	-9.355e-02	1.992e-01	5.279e-01	6.433e-01
ENSG00000109929	718	718	1.355e-01	-5.666e-01	9.238e-01	-7.594e-01	6.312e+00	3.810e-04	2.477e-03
ENSG00000109943	1415	1415	6.766e-02	1.379e+00	9.341e-01	8.703e-01	9.744e+00	1.012e-05	1.315e-04
ENSG00000110011	1202	1202	2.522e-01	3.095e+00	6.159e-01	5.111e-01	2.963e+00	1.493e-02	6.413e-02
ENSG00000110025	346	346	5.406e-02	-5.451e-01	1.434e+00	6.194e-01	2.080e+00	4.139e-02	1.385e-01
ENSG00000110063	2014	2014	2.070e-01	1.926e+00	4.714e-01	5.633e-01	4.128e+00	4.063e-03	1.981e-02
ENSG00000110074	939	939	1.981e-01	2.170e+00	9.051e-01	-1.605e-01	2.344e-01	4.935e-01	8.369e-01
ENSG00000110075	3395	3395	3.067e-01	3.292e+00	4.522e-01	4.870e-02	-2.941e-01	1.000e+00	1.000e+00
ENSG00000110108	620	620	2.707e-01	1.788e+00	1.242e+00	3.197e-01	2.866e-01	4.490e-01	8.339e-01
ENSG00000110274	336	336	7.991e-02	-3.244e-01	1.434e+00	-3.420e-01	4.577e-01	3.387e-01	7.196e-01
ENSG00000110324	1436	1436	9.068e-02	6.185e-01	7.883e-01	-1.231e-01	-7.564e-01	1.000e+00	1.000e+00
ENSG00000110330	498	498	3.907e-01	-2.100e-01	1.267e+00	-4.474e-01	1.188e-01	6.259e-01	9.765e-01
ENSG00000110344	2522	2522	2.146e-01	-7.213e-01	7.834e-01	-2.895e-01	3.534e+00	7.846e-03	5.100e-02
ENSG00000110395	525	525	2.599e-01	4.398e-01	1.316e+00	-1.859e-01	-4.791e-02	1.000e+00	1.000e+00
ENSG00000110435	550	550	1.308e-01	7.712e-01	1.068e+00	8.050e-01	6.503e+00	3.104e-04	4.035e-03
ENSG00000110448	5010	5010	4.553e-01	3.179e+00	3.840e-01	-4.225e-02	-4.681e-01	1.000e+00	1.000e+00
ENSG00000110492	67	67	1.222e-02	-9.628e-01	1.491e+00	5.303e-01	-1.898e-01	1.000e+00	1.000e+00
ENSG00000110536	1578	1578	1.836e-01	2.096e+00	5.883e-01	-4.594e-02	-2.586e-01	1.000e+00	1.000e+00
ENSG00000110583	385	385	1.118e-01	7.868e-01	1.181e+00	5.400e-01	1.156e+00	1.284e-01	4.017e-01
ENSG00000110628	268	268	3.896e-02	5.477e-01	1.406e+00	-2.385e-01	7.387e-02	7.007e-01	1.000e+00
ENSG00000110696	1571	1571	7.332e-01	2.467e+00	6.618e-01	1.299e-01	4.813e-01	3.265e-01	7.196e-01
ENSG00000110711	964	964	4.984e-01	7.224e-01	8.850e-01	-4.588e-02	2.383e-01	4.899e-01	8.369e-01
ENSG00000110711	1781	1781	4.984e-01	1.301e+00	7.158e-01	4.273e-02	-6.134e-01	1.000e+00	1.000e+00
ENSG00000110717	946	946	5.505e-01	-2.435e+00	7.136e-01	9.588e-02	1.919e-01	5.355e-01	8.703e-01
ENSG00000110719	1110	1110	1.883e-01	-7.494e-01	9.734e-01	-1.915e-01	-1.115e-01	1.000e+00	1.000e+00
ENSG00000110768	1195	1195	1.724e-01	3.799e-01	9.031e-01	1.693e+00	4.896e+01	4.341e-23	1.693e-21
ENSG00000110841	539	539	2.369e-01	9.100e-01	9.191e-01	8.103e-01	4.099e+00	4.193e-03	3.270e-02
ENSG00000110917	1093	1093	2.987e-01	1.226e+00	8.848e-01	-8.287e-03	-1.629e+00	1.000e+00	1.000e+00
ENSG00000110944	518	518	6.773e-02	1.182e+00	1.037e+00	-1.525e+00	2.364e+01	6.130e-12	1.195e-10
ENSG00000111142	282	282	5.024e-01	-7.407e-01	1.400e+00	4.389e-01	3.766e-01	3.855e-01	7.517e-01
ENSG00000111145	353	353	9.777e-02	-8.093e-01	1.369e+00	3.399e-01	4.357e-01	3.506e-01	7.196e-01
ENSG00000111203	1037	1037	2.446e-01	2.033e+00	1.019e+00	-3.728e-01	2.910e+00	1.584e-02	7.724e-02
ENSG00000111247	1238	1238	2.378e-01	1.363e+00	7.042e-01	-2.273e-01	8.371e-01	1.957e-01	5.088e-01
ENSG00000111271	341	341	5.815e-02	3.172e-01	1.268e+00	-2.884e-01	6.608e-01	2.503e-01	6.101e-01
ENSG00000111275	217	217	3.122e-02	2.540e+00	8.658e-01	1.565e+00	4.243e+00	3.579e-03	3.270e-02
ENSG00000111276	1210	1210	5.214e-01	2.293e+00	6.923e-01	-6.950e-01	2.608e+00	2.239e-02	8.733e-02
ENSG00000111325	223	223	1.072e-01	6.249e-01	1.543e+00	-2.750e-01	-2.496e-02	1.000e+00	1.000e+00
ENSG00000111358	1755	1755	1.853e-01	1.823e+00	7.981e-01	2.397e-01	9.819e-01	1.611e-01	4.488e-01
ENSG00000111364	569	569	1.612e-01	9.118e-02	1.156e+00	6.026e-01	2.780e+00	1.838e-02	7.964e-02
ENSG00000111445	1549	1549	2.135e-01	1.467e+00	7.354e-01	-1.887e-01	1.074e-02	8.835e-01	1.000e+00
ENSG00000111481	3238	3238	4.942e-01	8.469e-01	7.631e-01	3.668e-03	-1.342e+00	1.000e+00	1.000e+00
ENSG00000111530	490	490	4.427e-01	9.859e-01	1.228e+00	5.551e-01	1.884e+00	5.225e-02	1.853e-01
ENSG00000111530	894	894	4.427e-01	-7.722e-01	8.712e-01	-3.726e-01	1.123e+00	1.339e-01	4.017e-01
ENSG00000111540	1187	1187	2.270e-01	9.549e-01	8.772e-01	3.568e-01	3.020e+00	1.398e-02	7.724e-02
ENSG00000111581	1507	1507	2.820e-01	5.625e-01	9.861e-01	-7.204e-03	-2.564e+00	1.000e+00	1.000e+00
ENSG00000111596	3424	3424	4.762e-01	2.661e+00	4.405e-01	-9.139e-02	4.336e-01	3.517e-01	4.899e-01
ENSG00000111605	1288	1288	3.995e-01	1.744e+00	8.246e-01	-8.230e-01	1.501e+01	4.266e-08	3.328e-07
ENSG00000111640	5963	5963	9.864e-01	7.577e-01	5.257e-01	4.333e-02	1.491e+00	8.420e-02	2.346e-01
ENSG00000111652	501	501	1.118e-01	-1.790e+00	9.823e-01	2.056e-01	8.119e-01	2.026e-01	3.343e-01
ENSG00000111667	815	815	2.089e-01	1.970e+00	8.486e-01	-4.020e-02	-1.292e+00	1.000e+00	1.000e+00
ENSG00000111674	1256	1256	2.354e-01	2.193e+00	6.647e-01	-3.436e-01	1.380e+00	9.662e-02	2.512e-01
ENSG00000111678	1365	1365	8.591e-01	2.662e+00	6.904e-01	2.683e-01	1.265e+00	1.117e-01	2.567e-01
ENSG00000111679	1288	1288	3.646e-01	8.330e-01	8.721e-01	2.435e-01	8.007e-01	2.057e-01	3.343e-01
ENSG00000111711	1011	1011	1.860e-01	7.354e-01	1.150e+00	-2.578e-02	3.082e-01	4.324e-01	5.270e-01
ENSG00000111725	481	481	1.293e-01	2.040e+00	9.840e-01	-3.662e-01	3.630e-01	3.942e-01	5.105e-01
ENSG00000111726	1618	1618	1.916e-01	1.036e+00	9.306e-01	2.157e-02	6.187e-01	2.660e-01	4.000e-01
ENSG00000111727	241	241	5.946e-02	1.470e+00	1.472e+00	-7.381e-01	8.798e-01	1.847e-01	3.343e-01
ENSG00000111775	1786	1786	8.556e-01	-1.008e+00	7.088e-01	1.315e-01	1.199e+00	1.214e-01	2.631e-01
ENSG00000111790	465	465	4.776e-01	1.357e+00	1.180e+00	5.195e-01	2.721e+00	1.965e-02	6.387e-02
ENSG00000111801	360	360	6.130e-02	1.032e+00	1.273e+00	4.224e-01	3.456e-01	4.058e-01	5.105e-01
ENSG00000111817	353	353	8.873e-02	3.755e-01	1.167e+00	-4.985e-01	9.548e-01	1.670e-01	3.257e-01
ENSG00000111832	265	265	5.717e-01	-5.578e-01	1.483e+00	1.157e+00	5.360e+00	1.059e-03	5.164e-03
ENSG00000111843	608	608	4.251e-01	1.928e+00	1.096e+00	6.681e-01	4.783e+00	1.981e-03	8.585e-03
ENSG00000111875	1121	1121	3.728e-01	2.669e-01	1.149e+00	7.182e-01	1.012e+01	6.795e-06	3.786e-05
ENSG00000111911	353	353	1.045e-01	6.683e-01	1.370e+00	3.630e-01	1.956e-01	5.317e-01	6.283e-01
ENSG00000111912	308	308	1.073e-01	1.417e+00	1.444e+00	7.770e-01	2.822e+00	1.752e-02	6.212e-02
ENSG00000112062	1152	1152	1.758e-01	-8.643e-01	1.172e+00	1.498e-01	6.738e-02	7.135e-01	8.185e-01
ENSG00000112078	368	368	2.390e-01	1.564e-01	7.529e-01	-4.165e+00	5.806e+01	4.468e-27	8.713e-26
ENSG00000112081	1481	1481	7.575e-01	1.477e+00	9.646e-01	-5.643e-01	1.082e+01	3.306e-06	2.149e-05
ENSG00000112110	722	722	4.219e-01	-7.281e-01	1.160e+00	-1.294e+00	1.834e+01	1.391e-09	1.356e-08
ENSG00000112110	266	266	4.219e-01	-1.050e+00	1.283e+00	2.673e+00	2.414e+01	3.684e-12	4.789e-11
ENSG00000112130	415	415	1.258e-01	1.260e+00	1.229e+00	6.253e-01	2.335e+00	3.070e-02	9.210e-02
ENSG00000112146	695	695	1.605e-01	1.397e+00	8.890e-01	-5.328e-02	1.221e-04	9.875e-01	1.000e+00
ENSG00000112149	1780	1780	6.984e-02	-4.664e-01	4.607e-01	1.709e-01	8.562e-01	1.907e-01	3.343e-01
ENSG00000112208	472	472	1.208e-01	1.495e+00	9.399e-01	1.882e-01	3.987e-01	3.719e-01	5.001e-01
ENSG00000112294	987	987	2.382e-01	9.131e-02	8.837e-01	-1.249e-02	-4.761e-01	1.000e+00	1.000e+00
ENSG00000112294	607	607	2.382e-01	7.455e-01	1.192e+00	-4.380e-01	1.088e+00	1.403e-01	2.879e-01
ENSG00000112304	1144	1144	2.330e-01	1.822e+00	8.538e-01	5.002e-01	4.424e+00	2.935e-03	1.145e-02
ENSG00000112305	522	522	4.293e-01	8.458e-01	1.050e+00	-1.892e-01	6.168e-01	2.667e-01	4.000e-01
ENSG00000112306	2571	2571	9.968e-01	-1.805e-01	5.815e-01	2.920e+00	3.479e+02	2.379e-153	9.278e-152
ENSG00000112312	1057	1057	2.978e-01	2.011e+00	7.987e-01	-6.478e-02	-1.701e-01	1.000e+00	1.000e+00
ENSG00000112343	1065	1065	1.740e-01	1.970e+00	8.222e-01	2.591e-01	-1.666e-01	1.000e+00	1.000e+00
ENSG00000112357	165	165	3.858e-02	5.792e-01	1.588e+00	2.772e-01	4.855e-01	3.245e-01	4.687e-01
ENSG00000112473	232	232	2.072e-01	-9.663e-01	1.558e+00	5.219e-01	1.264e+00	1.119e-01	2.567e-01
ENSG00000112578	893	893	8.260e-02	1.295e+00	8.576e-01	-5.460e-01	4.174e+00	3.861e-03	2.151e-02
ENSG00000112584	876	876	1.337e-01	1.020e+00	1.028e+00	-1.117e-01	1.036e+00	1.500e-01	2.340e-01
ENSG00000112592	1119	1119	1.768e-01	1.532e+00	8.377e-01	-1.209e-01	1.995e+00	4.579e-02	8.929e-02
ENSG00000112640	1021	1021	2.421e-01	2.181e+00	6.517e-01	1.670e-01	3.781e-01	3.845e-01	4.544e-01
ENSG00000112655	954	954	2.823e-01	-1.008e+00	9.144e-01	3.277e-01	2.965e+00	1.489e-02	6.452e-02
ENSG00000112701	310	310	3.066e-01	1.143e+00	1.275e+00	-5.673e-01	2.287e+00	3.245e-02	8.929e-02
ENSG00000112739	1692	1692	4.816e-01	2.486e+00	5.141e-01	3.932e-01	2.428e+00	2.755e-02	8.265e-02
ENSG00000112742	785	785	2.509e-01	-4.621e-02	9.870e-01	-9.431e-01	1.340e+01	2.252e-07	2.927e-06
ENSG00000112759	1029	1029	4.370e-01	9.132e-01	9.746e-01	-1.616e-01	-4.307e-01	1.000e+00	1.000e+00
ENSG00000112851	537	537	2.923e-01	1.355e+00	9.051e-01	2.142e-01	4.344e-01	3.513e-01	4.392e-01
ENSG00000112855	850	850	1.335e-01	1.726e+00	1.073e+00	3.015e-01	4.654e-01	3.347e-01	4.392e-01
ENSG00000112877	594	594	5.164e-02	-1.076e+00	1.082e+00	2.333e-01	1.174e+00	1.254e-01	2.037e-01
ENSG00000112893	871	871	3.156e-01	1.529e+00	8.731e-01	-1.344e-01	-8.179e-02	1.000e+00	1.000e+00
ENSG00000112984	402	402	1.702e-01	1.049e+00	9.810e-01	-4.719e-01	1.644e+00	6.975e-02	1.237e-01
ENSG00000112992	536	536	2.627e-01	1.698e+00	1.090e+00	3.751e-01	1.421e+00	9.186e-02	1.558e-01
ENSG00000112996	3458	3458	2.230e-01	3.680e-01	7.691e-01	-1.890e-01	2.743e+00	1.918e-02	7.022e-02
ENSG00000113119	598	598	9.865e-02	6.730e-01	9.219e-01	7.150e-02	1.338e-01	6.050e-01	6.554e-01
ENSG00000113141	694	694	5.065e-01	5.502e-01	1.098e+00	-3.215e-01	2.519e+00	2.479e-02	8.058e-02
ENSG00000113161	397	397	1.372e-01	1.097e+00	1.202e+00	-5.279e-01	2.715e+00	1.980e-02	7.022e-02
ENSG00000113194	955	955	2.362e-01	1.850e+00	6.987e-01	3.965e-01	2.167e+00	3.737e-02	8.929e-02
ENSG00000113263	748	748	3.685e-01	1.607e-01	1.156e+00	-3.265e-01	2.125e+00	3.927e-02	8.929e-02
ENSG00000113272	937	937	1.041e-01	2.771e+00	6.905e-01	-4.027e-01	2.038e+00	4.350e-02	8.929e-02
ENSG00000113312	1028	1028	2.697e-01	-2.153e-01	8.508e-01	-7.143e-02	1.251e-02	8.743e-01	9.216e-01
ENSG00000113318	1455	1455	1.961e-01	1.816e+00	6.882e-01	-5.314e-01	5.785e+00	6.704e-04	5.874e-03
ENSG00000113328	1008	1008	3.438e-01	2.290e+00	7.188e-01	-9.875e-02	2.428e-01	4.859e-01	5.574e-01
ENSG00000113368	931	931	4.723e-01	6.012e-01	8.046e-01	-9.354e-02	2.230e-01	5.042e-01	5.618e-01
ENSG00000113387	2319	2319	8.410e-01	8.322e-01	6.307e-01	-6.295e-01	2.326e+01	9.039e-12	1.763e-10
ENSG00000113441	1094	1094	4.347e-01	-6.062e-03	9.227e-01	1.999e-01	9.924e-01	1.589e-01	2.383e-01
ENSG00000113460	1165	1165	2.332e-01	5.095e-01	8.507e-01	4.540e-01	5.677e+00	7.531e-04	5.874e-03
ENSG00000113522	568	568	2.486e-01	-1.658e-01	1.260e+00	-2.077e-01	4.588e-01	3.381e-01	4.392e-01
ENSG00000113593	2409	2409	3.166e-01	1.962e+00	5.751e-01	-1.967e-01	4.183e-01	3.604e-01	4.392e-01
ENSG00000113597	525	525	1.217e-01	4.905e-01	1.108e+00	-5.864e-01	3.247e+00	1.082e-02	5.276e-02
ENSG00000113615	395	395	8.512e-02	1.048e+00	1.149e+00	2.737e-01	4.663e-01	3.342e-01	4.392e-01
ENSG00000113621	471	471	1.576e-01	-1.038e+00	1.142e+00	1.822e-02	7.747e-01	2.132e-01	3.080e-01
ENSG00000113643	1160	1160	1.720e-01	4.172e-02	8.825e-01	-3.198e-01	1.924e+00	4.982e-02	9.253e-02
ENSG00000113649	294	294	4.174e-01	4.771e-01	1.354e+00	-5.494e-01	2.225e+00	3.488e-02	8.929e-02
ENSG00000113658	224	224	7.968e-02	1.633e+00	1.427e+00	-1.167e+00	4.679e+00	2.220e-03	1.443e-02
ENSG00000113716	453	453	1.453e-01	1.365e+00	1.032e+00	-5.009e-01	2.036e+00	4.360e-02	8.929e-02
ENSG00000113719	209	209	2.172e-01	1.119e+00	1.223e+00	-2.842e+00	2.650e+01	3.345e-13	1.305e-11
ENSG00000113732	988	988	5.157e-01	2.246e+00	8.559e-01	2.719e-02	-6.707e-01	1.000e+00	1.000e+00
ENSG00000113734	853	853	1.023e-01	1.582e+00	8.048e-01	3.981e-01	1.686e+00	6.628e-02	1.983e-01
ENSG00000113749	389	389	9.600e-02	1.592e-01	1.434e+00	4.684e-01	-6.360e-02	1.000e+00	1.000e+00
ENSG00000113761	791	791	1.280e-01	1.306e+00	1.101e+00	-8.539e-02	2.538e-01	4.762e-01	7.738e-01
ENSG00000113810	1452	1452	5.769e-01	-2.452e+00	6.605e-01	3.222e-01	1.403e+00	9.389e-02	2.441e-01
ENSG00000114021	1330	1330	1.606e-01	1.795e+00	7.375e-01	-2.071e-01	2.736e-01	4.594e-01	7.738e-01
ENSG00000114023	610	610	3.756e-01	2.879e+00	9.501e-01	7.848e-01	4.408e+00	2.986e-03	2.329e-02
ENSG00000114026	325	325	1.129e-01	1.314e+00	1.511e+00	8.355e-01	3.498e+00	8.165e-03	5.307e-02
ENSG00000114054	986	986	1.578e-01	8.704e-01	9.125e-01	-8.464e-02	-1.739e+00	1.000e+00	1.000e+00
ENSG00000114098	237	237	2.834e-01	9.734e-01	1.582e+00	-6.955e-01	1.628e+00	7.119e-02	1.983e-01
ENSG00000114098	1891	1891	2.834e-01	1.998e-02	1.151e+00	2.750e-01	1.069e+00	1.436e-01	3.295e-01
ENSG00000114120	553	553	3.054e-01	4.948e-01	1.222e+00	-5.279e-01	2.305e+00	3.180e-02	1.378e-01
ENSG00000114125	1764	1764	5.218e-01	1.806e+00	6.699e-01	1.157e-01	-4.924e-01	1.000e+00	1.000e+00
ENSG00000114315	831	831	5.103e-02	1.424e+00	6.379e-01	-1.225e-01	-3.369e-01	1.000e+00	1.000e+00
ENSG00000114346	946	946	1.919e-01	-3.497e-01	9.822e-01	-2.608e-01	1.805e+00	5.743e-02	1.983e-01
ENSG00000114353	1318	1318	3.190e-01	1.047e+00	7.451e-01	1.852e-01	-6.381e-01	1.000e+00	1.000e+00
ENSG00000114354	363	363	2.884e-01	8.774e-01	1.254e+00	6.081e-01	1.691e+00	6.591e-02	1.983e-01
ENSG00000114354	366	366	2.884e-01	4.432e-01	1.320e+00	-8.774e-02	-6.152e-02	1.000e+00	1.000e+00
ENSG00000114374	784	784	1.530e-01	3.406e-01	1.105e+00	7.210e-01	3.565e-01	3.984e-01	7.063e-01
ENSG00000114395	1327	1327	1.860e-01	-9.045e-01	9.314e-01	-5.255e-02	-8.679e-01	1.000e+00	1.000e+00
ENSG00000114416	1301	1301	5.479e-01	-1.224e+00	8.423e-01	4.556e-01	5.458e+00	9.532e-04	9.294e-03
ENSG00000114439	817	817	3.693e-01	1.106e+00	9.173e-01	2.426e-01	-3.511e-01	1.000e+00	1.000e+00
ENSG00000114491	519	519	1.319e-01	-4.357e-01	1.115e+00	-5.338e-02	-3.269e-01	1.000e+00	1.000e+00
ENSG00000114529	495	495	1.258e-01	-7.147e-01	1.175e+00	-1.809e-02	4.901e-01	3.221e-01	6.282e-01
ENSG00000114573	827	827	1.541e-01	-9.881e-01	1.054e+00	1.038e+00	1.678e+01	6.921e-09	1.350e-07
ENSG00000114626	909	909	2.403e-01	7.395e-01	1.041e+00	1.803e-02	-5.195e-01	1.000e+00	1.000e+00
ENSG00000114631	305	305	5.287e-02	9.435e-02	1.339e+00	-2.777e-01	3.883e-01	3.782e-01	7.024e-01
ENSG00000114648	581	581	8.309e-02	4.462e-01	1.336e+00	2.142e-01	1.081e+00	1.416e-01	3.295e-01
ENSG00000114735	410	410	1.039e-01	1.533e+00	1.295e+00	-2.269e-01	1.819e-01	5.464e-01	8.524e-01
ENSG00000114738	1285	1285	1.835e-01	1.210e+00	8.201e-01	1.085e+00	2.707e+01	1.864e-13	7.268e-12
ENSG00000114742	801	801	2.156e-01	1.574e+00	9.316e-01	-4.793e-01	2.963e+00	1.492e-02	7.272e-02
ENSG00000114784	580	580	5.879e-01	-1.001e+00	1.254e+00	4.069e-01	1.780e+00	5.918e-02	1.983e-01
ENSG00000114796	1460	1460	3.355e-01	2.392e+00	6.064e-01	-6.093e-02	-1.453e+00	1.000e+00	1.000e+00
ENSG00000114857	484	484	5.343e-01	1.112e+00	1.184e+00	-9.966e-02	-7.923e-01	1.000e+00	1.000e+00
ENSG00000114867	836	836	2.687e-01	-5.032e-01	1.200e+00	-1.903e-01	-1.558e+00	1.000e+00	1.000e+00
ENSG00000114902	1701	1701	6.664e-01	2.065e+00	5.881e-01	2.954e-01	5.215e-01	3.071e-01	6.282e-01
ENSG00000114956	1052	1052	5.171e-01	6.073e-01	9.985e-01	6.617e-01	6.241e+00	4.111e-04	5.344e-03
ENSG00000115020	502	502	2.468e-01	9.307e-01	1.152e+00	-6.288e-01	3.324e+00	9.928e-03	5.531e-02
ENSG00000115042	1558	1558	1.844e-01	2.034e+00	6.508e-01	-2.466e-02	8.693e-01	1.873e-01	4.059e-01
ENSG00000115085	1861	1861	6.171e-01	1.710e+00	6.671e-01	8.193e-02	-8.786e-01	1.000e+00	1.000e+00
ENSG00000115091	690	690	8.163e-01	6.092e-01	8.901e-01	5.651e-01	3.159e+00	1.195e-02	3.586e-02
ENSG00000115163	1541	1541	1.500e-01	1.182e+00	6.633e-01	6.577e-02	5.378e-01	2.997e-01	4.347e-01
ENSG00000115216	809	809	2.699e-01	1.976e+00	9.629e-01	-6.587e-01	6.276e+00	3.959e-04	2.219e-03
ENSG00000115232	475	475	6.989e-01	5.619e-01	1.265e+00	4.435e-01	9.838e-01	1.607e-01	2.849e-01
ENSG00000115233	1175	1175	3.632e-01	1.789e+00	5.609e-01	8.684e-01	6.270e+00	3.982e-04	2.219e-03
ENSG00000115234	2709	2709	3.913e-01	1.326e+00	6.992e-01	-2.855e-02	-1.142e+00	1.000e+00	1.000e+00
ENSG00000115268	5831	5831	9.852e-01	2.766e+00	3.510e-01	5.654e-02	-2.007e-01	1.000e+00	1.000e+00
ENSG00000115271	677	677	1.702e-01	1.726e+00	9.255e-01	-9.858e-01	8.979e+00	2.259e-05	2.203e-04
ENSG00000115274	426	426	5.850e-02	4.890e-02	1.271e+00	3.079e-01	2.942e-01	4.431e-01	6.171e-01
ENSG00000115282	674	674	8.884e-02	-9.892e-01	1.064e+00	-4.059e-01	7.350e-01	2.253e-01	3.662e-01
ENSG00000115286	3127	3127	5.359e-01	1.099e+00	5.627e-01	5.139e-01	9.517e+00	1.284e-05	1.669e-04
ENSG00000115317	351	351	2.098e-01	8.117e-01	1.254e+00	-8.977e-02	-2.231e-01	1.000e+00	1.000e+00
ENSG00000115317	270	270	2.098e-01	1.288e+00	1.387e+00	-9.429e-01	4.545e+00	2.571e-03	9.116e-03
ENSG00000115325	424	424	6.003e-02	4.419e-01	1.449e+00	4.465e-01	6.645e-01	2.490e-01	3.884e-01
ENSG00000115350	2554	2554	2.068e-01	1.840e+00	6.348e-01	-1.883e-01	5.350e-01	3.009e-01	4.347e-01
ENSG00000115364	2407	2407	2.684e-01	1.878e+00	4.614e-01	3.653e-01	1.684e+00	6.649e-02	1.717e-01
ENSG00000115368	733	733	1.543e-01	-7.506e-01	1.268e+00	4.141e-01	1.533e+00	7.990e-02	1.731e-01
ENSG00000115421	637	637	1.427e-01	7.575e-01	1.193e+00	1.145e-01	-2.210e-01	1.000e+00	1.000e+00
ENSG00000115446	1014	1014	1.880e-01	-5.074e-01	1.045e+00	-5.010e-02	-4.834e-02	1.000e+00	1.000e+00
ENSG00000115459	372	372	9.685e-02	1.131e+00	1.328e+00	1.955e-01	-8.604e-01	1.000e+00	1.000e+00
ENSG00000115520	1421	1421	2.748e-01	-1.721e+00	7.814e-01	4.652e-01	3.266e+00	1.059e-02	3.443e-02
ENSG00000115523	284	284	3.218e-03	8.623e-02	6.343e-01	1.764e-01	-2.574e-02	1.000e+00	1.000e+00
ENSG00000115539	1177	1177	1.944e-01	-6.792e-02	1.097e+00	-4.933e-01	4.633e+00	2.334e-03	9.101e-03
ENSG00000115540	1600	1600	4.020e-01	3.235e-01	1.064e+00	3.908e-01	5.982e+00	5.423e-04	2.644e-03
ENSG00000115541	446	446	7.542e-01	8.876e-01	1.191e+00	2.877e-01	-2.188e-02	1.000e+00	1.000e+00
ENSG00000115548	1320	1320	2.002e-01	4.641e-01	9.934e-01	2.306e-01	1.544e+00	7.892e-02	1.731e-01
ENSG00000115661	947	947	2.015e-01	1.943e-01	1.029e+00	5.311e-01	5.012e+00	1.545e-03	6.694e-03
ENSG00000115685	1875	1875	3.615e-01	9.639e-01	8.034e-01	-2.113e-01	1.100e+00	1.380e-01	2.563e-01
ENSG00000115738	3144	3144	4.837e-01	2.520e+00	4.351e-01	3.702e-02	-5.470e-01	1.000e+00	1.000e+00
ENSG00000115750	1432	1432	1.960e-01	9.071e-01	9.481e-01	-1.069e-02	-7.236e-01	1.000e+00	1.000e+00
ENSG00000115756	929	929	2.189e-01	1.719e+00	7.883e-01	4.383e-01	3.061e+00	1.335e-02	3.719e-02
ENSG00000115762	3275	3275	2.235e-01	-8.513e-01	8.139e-01	4.623e-01	1.547e+01	2.651e-08	5.170e-07
ENSG00000115806	1284	1284	3.210e-01	-5.601e-01	9.240e-01	-3.043e-01	1.637e+00	7.043e-02	1.717e-01
ENSG00000115839	2543	2543	3.057e-01	-1.726e+00	7.152e-01	2.439e-01	1.118e+00	1.348e-01	2.563e-01
ENSG00000115896	1832	1832	2.072e-01	2.006e+00	7.706e-01	-1.906e+00	1.191e+02	9.992e-54	3.897e-52
ENSG00000115902	995	995	1.560e-01	6.744e-01	1.157e+00	-6.774e-01	7.360e+00	1.248e-04	9.731e-04
ENSG00000115946	375	375	9.719e-02	4.255e-01	1.248e+00	-4.647e-01	8.619e-01	1.892e-01	3.208e-01
ENSG00000116005	386	386	6.264e-02	2.851e-01	1.246e+00	-4.634e-01	1.173e+00	1.256e-01	2.563e-01
ENSG00000116062	2177	2177	2.106e-01	2.846e+00	4.212e-01	2.739e-01	-6.306e-01	1.000e+00	1.000e+00
ENSG00000116138	407	407	5.524e-02	8.348e-01	1.134e+00	-2.725e-01	1.353e-01	6.029e-01	1.000e+00
ENSG00000116157	2111	2111	1.760e-01	-1.585e+00	6.758e-01	-2.597e-01	-8.239e-01	1.000e+00	1.000e+00
ENSG00000116161	635	635	6.734e-01	-1.927e+00	1.202e+00	-7.706e-02	3.658e-01	3.924e-01	9.565e-01
ENSG00000116171	244	244	5.424e-01	1.581e+00	1.590e+00	1.610e-01	-8.288e-01	1.000e+00	1.000e+00
ENSG00000116171	645	645	5.424e-01	2.331e+00	7.679e-01	5.074e-02	-5.516e-01	1.000e+00	1.000e+00
ENSG00000116191	208	208	1.866e-01	-1.179e+00	1.525e+00	-6.863e-02	-5.482e-02	1.000e+00	1.000e+00
ENSG00000116205	667	667	9.842e-02	2.347e+00	9.619e-01	1.503e-01	-8.194e-01	1.000e+00	1.000e+00
ENSG00000116212	636	636	1.431e-01	2.483e+00	7.712e-01	-6.866e-01	4.784e+00	1.980e-03	1.103e-02
ENSG00000116221	1001	1001	3.008e-01	1.812e+00	7.271e-01	4.176e-01	1.994e+00	4.580e-02	1.786e-01
ENSG00000116266	1201	1201	1.442e-01	2.789e+00	6.785e-01	6.288e-02	-1.279e-01	1.000e+00	1.000e+00
ENSG00000116273	412	412	6.562e-02	2.218e+00	1.124e+00	-1.373e+00	9.124e+00	1.939e-05	1.512e-04
ENSG00000116288	822	822	6.626e-01	1.125e+00	1.094e+00	-1.176e+00	1.781e+01	2.397e-09	4.675e-08
ENSG00000116337	460	460	9.371e-02	7.869e-01	1.293e+00	1.699e-01	-6.675e-01	1.000e+00	1.000e+00
ENSG00000116459	1020	1020	6.653e-01	1.942e+00	7.253e-01	-4.899e-02	-1.003e+00	1.000e+00	1.000e+00
ENSG00000116473	859	859	4.210e-01	5.579e-01	9.862e-01	4.825e-02	-1.447e+00	1.000e+00	1.000e+00
ENSG00000116478	841	841	5.635e-01	1.489e+00	9.500e-01	-7.575e-02	-5.565e-01	1.000e+00	1.000e+00
ENSG00000116489	3727	3727	5.727e-01	2.373e+00	3.832e-01	3.966e-01	2.416e+00	2.794e-02	1.362e-01
ENSG00000116497	505	505	1.968e-01	9.488e-01	1.226e+00	-3.649e-01	-3.253e-02	1.000e+00	1.000e+00
ENSG00000116586	1399	1399	3.503e-01	-1.500e-01	8.127e-01	3.430e-01	2.274e+00	3.296e-02	1.428e-01
ENSG00000116691	375	375	1.147e-01	9.056e-01	1.255e+00	4.695e-01	5.803e-01	2.813e-01	7.837e-01
ENSG00000116698	441	441	2.647e-01	1.018e+00	1.359e+00	1.772e-03	-6.815e-02	1.000e+00	1.000e+00
ENSG00000116717	828	828	1.443e-01	2.649e+00	6.769e-01	-1.021e-01	-6.311e-01	1.000e+00	1.000e+00
ENSG00000116731	427	427	1.799e-01	1.174e+00	1.156e+00	1.580e-01	6.946e-01	2.385e-01	7.156e-01
ENSG00000116741	2580	2580	2.554e-01	3.029e+00	4.135e-01	1.081e+00	1.465e+01	6.210e-08	6.054e-07
ENSG00000116747	997	997	4.000e-01	-5.346e-01	9.829e-01	1.317e-01	-1.029e+00	1.000e+00	1.000e+00
ENSG00000116754	457	457	7.783e-01	9.392e-01	1.229e+00	4.216e-02	4.443e-02	7.656e-01	1.000e+00
ENSG00000116754	328	328	7.783e-01	-7.415e-01	1.360e+00	2.843e-01	-5.524e-01	1.000e+00	1.000e+00
ENSG00000116824	1448	1448	7.491e-01	2.719e+00	6.040e-01	-3.115e-02	-4.731e-01	1.000e+00	1.000e+00
ENSG00000116863	604	604	1.590e-01	2.021e+00	9.313e-01	-2.847e-01	8.284e-01	1.980e-01	6.436e-01
ENSG00000116871	1219	1219	1.534e-01	-1.776e+00	6.900e-01	4.600e-02	-5.952e-01	1.000e+00	1.000e+00
ENSG00000116906	1237	1237	3.133e-01	4.494e-01	1.056e+00	-1.632e-01	-9.075e-01	1.000e+00	1.000e+00
ENSG00000116918	808	808	3.538e-01	1.480e+00	9.878e-01	1.207e-01	3.727e-01	3.879e-01	9.565e-01
ENSG00000116977	1142	1142	2.168e-01	1.292e+00	8.438e-01	-6.043e-01	6.611e+00	2.766e-04	1.798e-03
ENSG00000116984	677	677	2.911e-01	1.106e+00	9.039e-01	1.179e+00	1.543e+01	2.761e-08	3.589e-07
ENSG00000117000	1130	1130	2.497e-01	7.604e-01	9.701e-01	3.090e-01	1.715e+00	6.403e-02	2.270e-01
ENSG00000117054	653	653	3.701e-01	1.760e+00	1.071e+00	-7.302e-02	5.368e-02	7.432e-01	1.000e+00
ENSG00000117133	859	859	2.308e-01	2.333e+00	8.409e-01	-1.405e+00	2.023e+01	2.011e-10	7.843e-09
ENSG00000117143	362	362	9.305e-02	1.457e-01	1.298e+00	-2.805e-01	-3.038e-01	1.000e+00	1.000e+00
ENSG00000117262	708	708	1.371e-01	2.539e+00	6.435e-01	-1.462e-01	4.747e-01	3.299e-01	4.021e-01
ENSG00000117322	372	372	6.995e-02	1.030e+00	1.091e+00	8.359e-02	2.799e-01	4.543e-01	5.062e-01
ENSG00000117335	881	881	3.990e-01	1.831e+00	7.016e-01	1.025e+00	1.194e+01	1.025e-06	1.333e-05
ENSG00000117360	1817	1817	2.614e-01	-2.634e-01	8.596e-01	-2.221e-01	2.517e+00	2.486e-02	6.333e-02
ENSG00000117399	2663	2663	2.421e-01	9.916e-01	6.063e-01	-3.715e-01	7.834e+00	7.547e-05	4.205e-04
ENSG00000117410	1724	1724	4.661e-01	1.771e+00	5.429e-01	5.144e-01	3.780e+00	5.968e-03	1.940e-02
ENSG00000117448	336	336	3.562e-01	3.037e+00	1.129e+00	-1.239e+00	7.596e+00	9.711e-05	4.734e-04
ENSG00000117448	736	736	3.562e-01	1.054e+00	1.012e+00	3.465e-01	1.204e+00	1.207e-01	1.999e-01
ENSG00000117475	347	347	1.104e-01	3.744e-01	1.256e+00	5.891e-01	3.203e+00	1.138e-02	3.413e-02
ENSG00000117481	286	286	1.012e-01	4.713e-01	1.418e+00	-1.329e+00	8.001e+00	6.331e-05	4.115e-04
ENSG00000117505	632	632	3.972e-01	1.510e+00	1.005e+00	-4.300e-01	2.218e+00	3.519e-02	8.072e-02
ENSG00000117523	1213	1213	7.150e-01	1.900e+00	7.972e-01	-2.771e-01	1.578e+00	7.562e-02	1.475e-01
ENSG00000117528	653	653	4.090e-01	1.478e+00	8.376e-01	1.146e+00	9.280e+00	1.646e-05	1.284e-04
ENSG00000117569	1726	1726	2.163e-01	2.690e+00	5.463e-01	1.210e-01	-2.654e-01	1.000e+00	1.000e+00
ENSG00000117592	2416	2416	5.520e-01	2.040e-01	6.575e-01	-1.135e-01	1.490e+00	8.435e-02	1.567e-01
ENSG00000117602	518	518	1.607e-01	4.096e-01	1.149e+00	9.230e-02	6.734e-01	2.458e-01	3.445e-01
ENSG00000117620	1476	1476	2.301e-01	-5.058e-01	7.989e-01	2.270e-01	2.051e+00	4.283e-02	9.280e-02
ENSG00000117640	608	608	1.169e-01	8.470e-02	1.099e+00	3.453e-01	1.189e+00	1.230e-01	1.999e-01
ENSG00000117676	634	634	1.295e-01	1.535e+00	9.054e-01	1.134e+00	1.157e+01	1.502e-06	1.464e-05
ENSG00000117682	228	228	8.371e-02	-4.436e-01	1.357e+00	3.654e-02	5.347e-01	3.011e-01	3.788e-01
ENSG00000117724	541	541	3.532e-01	1.390e+00	1.021e+00	-7.758e-01	5.755e+00	6.925e-04	2.966e-03
ENSG00000117751	693	693	1.235e-01	3.156e-01	1.097e+00	1.369e-01	8.318e-01	1.971e-01	3.075e-01
ENSG00000117758	1043	1043	1.557e-01	2.254e-01	9.620e-01	-8.182e-01	1.605e+01	1.464e-08	5.708e-07
ENSG00000117859	507	507	3.014e-01	4.801e-01	1.018e+00	-4.717e-02	7.199e-02	7.044e-01	7.424e-01
ENSG00000117906	1220	1220	3.100e-01	6.753e-01	7.932e-01	-1.044e-01	-8.337e-02	1.000e+00	1.000e+00
ENSG00000118217	1001	1001	1.558e-01	2.332e+00	6.440e-01	-1.287e-01	3.518e-01	4.016e-01	4.633e-01
ENSG00000118246	1268	1268	1.087e-01	1.026e+00	9.768e-01	-8.501e-02	6.620e-01	2.499e-01	3.445e-01
ENSG00000118260	591	591	3.406e-01	-9.219e-01	1.335e+00	1.280e-01	6.641e-01	2.491e-01	3.445e-01
ENSG00000118308	434	434	5.497e-01	-1.087e+00	1.367e+00	3.892e-01	1.337e+00	1.020e-01	1.808e-01
ENSG00000118308	459	459	5.497e-01	8.986e-01	1.384e+00	-1.090e+00	5.668e+00	7.606e-04	2.966e-03
ENSG00000118363	1935	1935	6.515e-01	1.766e+00	6.686e-01	8.226e-02	6.447e-01	2.562e-01	3.445e-01
ENSG00000118412	1728	1728	2.067e-01	2.269e+00	6.407e-01	1.866e-02	8.917e-02	6.728e-01	7.289e-01
ENSG00000118482	949	949	5.076e-01	3.348e-01	1.033e+00	-3.445e-01	6.161e-01	2.670e-01	3.470e-01
ENSG00000118503	2150	2150	4.627e-01	2.919e+00	4.980e-01	-6.075e-01	2.479e+00	2.598e-02	6.333e-02
ENSG00000118507	208	208	1.278e-01	2.222e-01	1.551e+00	-1.377e+00	4.805e+00	1.934e-03	6.858e-03
ENSG00000118513	183	183	1.994e-01	-1.040e+00	1.596e+00	1.365e+00	3.484e-01	4.039e-01	4.633e-01
ENSG00000118518	510	510	1.350e-01	6.423e-02	1.253e+00	3.024e-01	1.782e+00	5.907e-02	1.212e-01
ENSG00000118579	5030	5030	4.347e-01	4.468e-01	5.952e-01	3.502e-01	1.416e+01	1.028e-07	2.004e-06
ENSG00000118596	582	582	2.080e-01	1.678e+00	9.631e-01	4.864e-01	2.957e+00	1.502e-02	4.185e-02
ENSG00000118600	321	321	9.156e-02	1.971e+00	1.189e+00	1.406e+00	8.793e+00	2.746e-05	1.530e-04
ENSG00000118620	2262	2262	2.668e-01	2.469e+00	4.636e-01	7.996e-01	1.172e+01	1.287e-06	1.004e-05
ENSG00000118655	343	343	7.482e-02	6.831e-01	1.231e+00	5.727e-02	-1.184e-01	1.000e+00	1.000e+00
ENSG00000118680	1267	1267	8.278e-01	7.083e-01	1.240e+00	2.772e-01	-3.215e-01	1.000e+00	1.000e+00
ENSG00000118707	809	809	1.340e-01	3.619e-01	1.100e+00	-2.339e-01	6.780e-01	2.442e-01	4.604e-01
ENSG00000118855	634	634	1.895e-01	2.058e+00	7.970e-01	6.875e-01	3.506e+00	8.094e-03	3.157e-02
ENSG00000118900	297	297	2.099e-01	-5.130e-01	1.316e+00	2.522e-01	6.424e-03	9.098e-01	1.000e+00
ENSG00000118939	291	291	2.100e-01	-6.565e-02	1.377e+00	-3.949e-01	4.800e-01	3.272e-01	5.548e-01
ENSG00000118939	424	424	2.100e-01	-1.670e+00	1.074e+00	2.654e+00	4.718e+01	2.627e-22	1.024e-20
ENSG00000118971	1283	1283	1.024e-01	2.168e+00	5.263e-01	1.595e-01	-5.012e-01	1.000e+00	1.000e+00
ENSG00000119004	2198	2198	1.994e-01	3.190e-01	9.674e-01	5.917e-02	-5.994e-01	1.000e+00	1.000e+00
ENSG00000119048	1248	1248	6.838e-01	8.550e-01	6.223e-01	2.132e+00	4.169e+01	6.745e-20	1.315e-18
ENSG00000119203	2131	2131	2.366e-01	1.050e+00	5.901e-01	8.295e-01	2.107e+01	8.520e-11	1.108e-09
ENSG00000119231	1294	1294	1.640e-01	-2.412e-01	8.727e-01	3.389e-01	1.365e+00	9.842e-02	2.742e-01
ENSG00000119318	231	231	3.680e-01	-2.171e+00	1.444e+00	-1.069e-01	-4.541e-01	1.000e+00	1.000e+00
ENSG00000119328	428	428	9.133e-02	-4.644e-01	1.270e+00	3.897e-01	1.490e+00	8.430e-02	2.740e-01
ENSG00000119335	282	282	6.132e-01	6.124e-03	1.438e+00	6.692e-01	6.676e-01	2.479e-01	4.604e-01
ENSG00000119383	726	726	1.729e-01	-2.725e-01	1.351e+00	3.266e-01	1.276e+00	1.101e-01	2.864e-01
ENSG00000119392	1363	1363	1.851e-01	2.930e+00	5.342e-01	1.173e-01	-3.777e-01	1.000e+00	1.000e+00
ENSG00000119397	1613	1613	3.411e-01	2.013e+00	6.860e-01	-2.327e-01	7.300e-01	2.269e-01	4.604e-01
ENSG00000119471	1182	1182	1.839e-01	1.955e+00	7.014e-01	4.798e-01	4.191e+00	3.788e-03	1.642e-02
ENSG00000119509	370	370	9.574e-02	1.048e+00	1.304e+00	1.667e-02	-5.116e-02	1.000e+00	1.000e+00
ENSG00000119596	635	635	2.635e-01	7.265e-01	1.294e+00	1.171e-01	4.872e-01	3.236e-01	5.548e-01
ENSG00000119616	429	429	1.150e-01	8.881e-01	1.299e+00	3.983e-01	1.112e+00	1.359e-01	3.313e-01
ENSG00000119650	1026	1026	1.012e-01	-7.361e-01	9.877e-01	-3.578e-01	2.054e+00	4.269e-02	1.513e-01
ENSG00000119661	306	306	4.724e-02	5.205e-02	1.524e+00	3.536e-02	-4.926e-01	1.000e+00	1.000e+00
ENSG00000119673	3064	3064	1.629e-01	-2.877e-01	6.961e-01	3.719e-01	1.052e+01	4.477e-06	2.910e-05
ENSG00000119685	395	395	9.363e-02	5.772e-01	1.356e+00	-5.912e-02	-6.279e-01	1.000e+00	1.000e+00
ENSG00000119689	734	734	2.465e-01	1.915e+00	9.602e-01	-2.974e-01	1.402e+00	9.402e-02	2.742e-01
ENSG00000119705	4032	4032	3.678e-01	2.873e+00	4.111e-01	6.914e-02	-5.829e-01	1.000e+00	1.000e+00
ENSG00000119707	938	938	6.541e-01	2.373e+00	6.806e-01	7.939e-01	6.817e+00	2.221e-04	1.083e-03
ENSG00000119718	456	456	1.933e-01	2.727e-01	1.302e+00	5.745e-01	8.377e-01	1.955e-01	4.237e-01
ENSG00000119723	473	473	1.059e-01	5.419e-01	1.131e+00	-6.154e-02	-1.301e+00	1.000e+00	1.000e+00
ENSG00000119725	582	582	2.079e-01	-1.378e+00	7.589e-01	2.101e-01	-2.000e-01	1.000e+00	1.000e+00
ENSG00000119725	530	530	2.079e-01	1.412e+00	1.076e+00	-1.870e-01	-3.195e-01	1.000e+00	1.000e+00
ENSG00000119801	1141	1141	4.442e-01	-7.450e-01	8.943e-01	-9.052e-01	1.366e+01	1.721e-07	1.678e-06
ENSG00000119820	1260	1260	3.842e-01	1.201e-01	1.064e+00	-1.450e-02	-2.010e-01	1.000e+00	1.000e+00
ENSG00000119844	565	565	2.297e-01	-9.027e-01	1.382e+00	4.030e-01	9.564e-01	1.667e-01	3.823e-01
ENSG00000119878	992	992	3.090e-01	9.561e-01	9.643e-01	-8.019e-02	-1.143e-01	1.000e+00	1.000e+00
ENSG00000119906	718	718	1.139e-01	2.953e-01	1.199e+00	-2.095e-01	1.030e+00	1.511e-01	2.183e-01
ENSG00000119929	957	957	2.517e-01	-2.401e+00	5.858e-01	1.967e-01	1.105e+00	1.371e-01	2.183e-01
ENSG00000119969	1221	1221	2.952e-01	7.862e-01	6.196e-01	-7.654e-02	3.935e-01	3.750e-01	4.179e-01
ENSG00000119979	1798	1798	1.488e-01	-5.330e-01	7.185e-01	9.922e-02	1.316e+00	1.048e-01	2.035e-01
ENSG00000120008	560	560	1.089e-01	-1.127e+00	1.042e+00	-1.296e-01	1.594e+00	7.420e-02	1.809e-01
ENSG00000120158	368	368	6.677e-02	-2.849e-01	9.688e-01	3.906e-01	1.108e+00	1.366e-01	2.183e-01
ENSG00000120265	1341	1341	4.765e-01	1.757e+00	4.915e-01	1.785e-01	5.769e-01	2.827e-01	3.243e-01
ENSG00000120278	1316	1316	2.595e-01	4.937e-01	7.941e-01	2.273e-01	1.479e+00	8.549e-02	1.852e-01
ENSG00000120306	1236	1236	1.760e-01	2.035e+00	6.067e-01	-3.535e-01	3.030e+00	1.382e-02	5.990e-02
ENSG00000120314	906	906	1.267e-01	1.737e+00	5.365e-01	3.582e-01	1.927e+00	4.965e-02	1.614e-01
ENSG00000120370	252	252	5.084e-02	-2.201e-01	1.354e+00	2.418e-01	8.867e-01	1.830e-01	2.460e-01
ENSG00000120437	947	947	2.525e-01	8.256e-01	7.970e-01	-2.325e-01	1.041e+00	1.490e-01	2.183e-01
ENSG00000120533	883	883	5.746e-01	1.905e+00	6.836e-01	5.799e-01	5.044e+00	1.492e-03	1.454e-02
ENSG00000120539	806	806	1.074e-01	7.189e-01	9.954e-01	-1.785e-01	3.044e+00	1.361e-02	5.990e-02
ENSG00000120647	426	426	9.409e-02	5.989e-01	1.025e+00	-3.150e-01	1.774e+00	5.961e-02	1.661e-01
ENSG00000120675	1096	1096	4.653e-01	1.467e+00	4.614e-01	7.443e-01	5.532e+00	8.802e-04	1.309e-02
ENSG00000120686	711	711	3.224e-01	2.089e+00	7.158e-01	-2.359e-01	1.280e+00	1.096e-01	2.035e-01
ENSG00000120688	1007	1007	2.322e-01	1.682e+00	6.989e-01	-6.742e-04	8.205e-01	2.002e-01	2.603e-01
ENSG00000120727	2620	2620	7.408e-01	2.840e-01	6.529e-01	3.419e-02	1.076e+00	1.424e-01	2.183e-01
ENSG00000120756	422	422	6.566e-02	1.770e+00	1.001e+00	2.628e-01	1.209e+00	1.200e-01	2.128e-01
ENSG00000120802	1481	1481	5.907e-01	6.808e-01	6.391e-01	1.730e-01	1.712e+00	6.426e-02	1.671e-01
ENSG00000120868	324	324	8.608e-02	-1.526e+00	1.274e+00	2.267e+00	2.441e+01	2.801e-12	1.092e-10
ENSG00000120899	1959	1959	2.931e-01	-3.496e+00	4.343e-01	4.313e-01	3.883e+00	5.323e-03	3.460e-02
ENSG00000120910	240	240	1.635e-01	7.104e-01	1.302e+00	1.970e-01	3.016e-01	4.374e-01	4.610e-01
ENSG00000120915	1409	1409	4.949e-01	1.123e+00	8.507e-01	2.068e-01	2.327e+00	3.099e-02	1.208e-01
ENSG00000120942	1570	1570	1.571e-01	-1.773e+00	6.986e-01	4.131e-01	5.408e+00	1.007e-03	1.309e-02
ENSG00000120948	2128	2128	3.606e-01	2.357e+00	5.891e-01	-1.034e-01	6.478e-01	2.550e-01	3.108e-01
ENSG00000121064	148	148	3.180e-02	-1.053e-01	1.267e+00	-2.923e-01	7.604e-01	2.175e-01	2.736e-01
ENSG00000121152	1454	1454	2.227e-01	1.918e+00	5.636e-01	4.097e-02	2.570e-01	4.734e-01	4.859e-01
ENSG00000121210	1926	1926	4.147e-01	7.868e-01	5.439e-01	-1.623e-01	6.073e-01	2.704e-01	3.196e-01
ENSG00000121281	354	354	7.670e-02	-5.429e-02	1.268e+00	1.325e-01	3.251e-01	4.201e-01	4.551e-01
ENSG00000121350	524	524	1.138e-01	6.347e-01	1.109e+00	-8.712e-02	9.964e-01	1.581e-01	2.201e-01
ENSG00000121417	808	808	6.471e-02	1.788e+00	7.199e-01	-1.563e-01	1.841e+00	5.502e-02	1.651e-01
ENSG00000121542	526	526	9.696e-02	3.137e-02	1.060e+00	-1.172e-01	1.303e+00	1.065e-01	2.035e-01
ENSG00000121644	793	793	2.282e-01	1.922e+00	7.698e-01	-2.518e-01	1.522e+00	8.101e-02	1.852e-01
ENSG00000121691	722	722	3.852e-01	2.697e+00	6.322e-01	-5.937e-01	3.402e+00	9.095e-03	5.067e-02
ENSG00000121741	707	707	3.813e-01	1.823e+00	8.606e-01	5.682e-01	4.402e+00	3.007e-03	2.345e-02
ENSG00000121749	766	766	1.599e-01	5.118e-01	9.440e-01	3.799e-01	2.207e+00	3.565e-02	1.264e-01
ENSG00000121766	432	432	2.258e-01	-1.090e-02	1.041e+00	1.846e-01	-1.584e-02	1.000e+00	1.000e+00
ENSG00000121774	1270	1270	6.046e-01	1.727e+00	6.821e-01	-1.613e-01	5.871e-01	2.785e-01	4.664e-01
ENSG00000121775	231	231	1.668e-01	6.491e-01	1.535e+00	-8.100e-01	2.728e+00	1.951e-02	8.452e-02
ENSG00000121851	2300	2300	3.554e-01	1.103e-02	7.854e-01	2.816e-01	3.966e+00	4.857e-03	2.706e-02
ENSG00000121897	632	632	1.135e-01	1.304e+00	1.156e+00	8.851e-01	8.371e+00	4.281e-05	5.565e-04
ENSG00000121957	382	382	1.426e-01	7.368e-01	1.231e+00	-5.714e-01	1.872e+00	5.298e-02	1.722e-01
ENSG00000121957	569	569	1.426e-01	1.236e+00	1.006e+00	-1.192e-01	1.140e+00	1.310e-01	3.005e-01
ENSG00000122008	2876	2876	2.049e-01	8.345e-01	7.462e-01	1.610e-01	9.919e-01	1.590e-01	3.100e-01
ENSG00000122026	5106	5106	9.656e-01	2.738e+00	3.636e-01	1.368e-01	1.011e+00	1.550e-01	3.100e-01
ENSG00000122034	1564	1564	5.950e-01	1.688e+00	5.772e-01	2.636e-01	2.249e+00	3.394e-02	1.324e-01
ENSG00000122068	456	456	2.593e-01	-1.908e-02	1.247e+00	2.202e-01	-6.447e-01	1.000e+00	1.000e+00
ENSG00000122122	1742	1742	5.111e-01	1.901e+00	6.905e-01	-2.556e-01	1.596e+00	7.399e-02	2.220e-01
ENSG00000122140	817	817	2.182e-01	2.979e+00	6.637e-01	-5.218e-01	2.137e+00	3.871e-02	1.372e-01
ENSG00000122224	238	238	2.307e-01	-1.056e+00	1.637e+00	5.526e-01	1.494e+00	8.384e-02	2.336e-01
ENSG00000122257	660	660	4.451e-01	1.581e+00	1.185e+00	-1.678e+00	2.826e+01	5.548e-14	2.164e-12
ENSG00000122378	971	971	1.437e-01	1.167e+00	8.769e-01	5.184e-01	5.095e+00	1.412e-03	9.177e-03
ENSG00000122390	289	289	2.027e-01	-6.431e-01	1.468e+00	-2.168e-02	1.181e+00	1.243e-01	3.005e-01
ENSG00000122390	866	866	2.027e-01	1.607e+00	9.332e-01	-2.990e-01	1.451e-01	5.900e-01	7.423e-01
ENSG00000122435	953	953	1.396e-01	1.300e+00	9.993e-01	-7.996e-02	2.984e-01	4.398e-01	6.008e-01
ENSG00000122481	1140	1140	1.675e-01	1.435e+00	8.350e-01	-1.071e-01	4.760e-01	3.292e-01	5.136e-01
ENSG00000122483	707	707	2.398e-01	-2.944e-01	1.123e+00	2.093e-02	-2.815e-01	1.000e+00	1.000e+00
ENSG00000122507	719	719	8.080e-02	-1.194e+00	1.095e+00	-3.655e-01	5.668e-01	2.870e-01	4.664e-01
ENSG00000122545	2628	2628	8.093e-01	2.920e+00	4.343e-01	1.713e-01	2.360e-01	4.920e-01	6.397e-01
ENSG00000122547	1141	1141	2.053e-01	1.618e+00	6.859e-01	-9.079e-03	-8.679e-01	1.000e+00	1.000e+00
ENSG00000122550	1804	1804	1.796e-01	1.686e+00	8.138e-01	1.144e-01	-1.413e+00	1.000e+00	1.000e+00
ENSG00000122565	722	722	7.814e-01	2.266e+00	9.104e-01	1.853e-02	-7.745e-02	1.000e+00	1.000e+00
ENSG00000122644	414	414	1.701e-01	2.272e+00	1.048e+00	-2.053e+00	9.564e+00	1.222e-05	2.382e-04
ENSG00000122694	767	767	1.215e-01	2.151e+00	7.080e-01	3.633e-01	1.409e+00	9.323e-02	2.424e-01
ENSG00000122705	732	732	5.442e-01	3.202e+00	7.351e-01	-3.293e-01	3.969e-01	3.730e-01	5.387e-01
ENSG00000122707	1786	1786	1.536e-01	1.138e+00	8.648e-01	-8.640e-02	-5.653e-01	1.000e+00	1.000e+00
ENSG00000122741	714	714	1.734e-01	6.673e-01	1.103e+00	3.432e-02	6.742e-01	2.456e-01	4.561e-01
ENSG00000122862	2985	2985	5.892e-01	3.038e+00	3.947e-01	-6.186e-01	6.045e+00	5.067e-04	3.953e-03
ENSG00000122873	1508	1508	2.118e-01	2.541e+00	5.193e-01	-3.031e-01	6.253e-01	2.634e-01	4.664e-01
ENSG00000122958	1215	1215	2.850e-01	2.807e+00	6.535e-01	1.277e-02	2.894e-01	4.468e-01	6.008e-01
ENSG00000122971	785	785	1.027e-01	1.750e+00	9.384e-01	-2.851e-01	4.445e-01	3.458e-01	5.186e-01
ENSG00000123080	1462	1462	3.062e-01	-2.278e+00	7.104e-01	-3.605e-01	3.154e+00	1.202e-02	5.860e-02
ENSG00000123080	441	441	3.062e-01	8.179e-01	1.219e+00	-1.202e-01	-5.913e-01	1.000e+00	1.000e+00
ENSG00000123080	714	714	3.062e-01	2.281e-03	9.933e-01	7.648e-01	6.655e+00	2.640e-04	2.574e-03
ENSG00000123091	554	554	2.118e-01	1.018e+00	1.111e+00	-4.752e-01	1.088e+00	1.402e-01	3.038e-01
ENSG00000123106	1005	1005	3.868e-01	-2.834e-01	1.097e+00	1.678e-01	5.499e-02	7.402e-01	9.021e-01
ENSG00000123131	461	461	1.464e-01	1.851e+00	1.152e+00	2.047e-01	9.104e-01	1.772e-01	3.637e-01
ENSG00000123146	1130	1130	2.760e-01	-2.414e-01	1.001e+00	-2.142e-01	2.930e-03	9.390e-01	1.000e+00
ENSG00000123146	510	510	2.760e-01	9.849e-01	1.621e+00	-2.062e+00	2.417e+01	3.574e-12	6.969e-11
ENSG00000123154	226	226	1.434e-01	-1.410e+00	1.408e+00	1.384e-01	-5.775e-01	1.000e+00	1.000e+00
ENSG00000123154	443	443	1.434e-01	3.936e-01	1.218e+00	-9.471e-02	-7.169e-02	1.000e+00	1.000e+00
ENSG00000123240	888	888	1.375e-01	3.193e-01	9.722e-01	9.153e-01	1.211e+01	8.584e-07	1.116e-05
ENSG00000123268	656	656	2.600e-01	-2.479e+00	9.626e-01	3.527e-01	1.750e+00	6.134e-02	1.595e-01
ENSG00000123297	1427	1427	1.485e-01	2.183e+00	6.342e-01	4.900e-03	8.807e-02	6.747e-01	9.746e-01
ENSG00000123338	1714	1714	3.739e-01	2.296e+00	6.323e-01	5.885e-02	-5.358e-01	1.000e+00	1.000e+00
ENSG00000123349	4702	4702	8.769e-01	1.830e+00	5.782e-01	1.589e-01	7.004e-01	2.366e-01	4.326e-01
ENSG00000123352	559	559	1.352e-01	1.618e+00	1.044e+00	-2.338e-01	3.979e-01	3.723e-01	6.050e-01
ENSG00000123353	2108	2108	2.131e-01	5.436e-01	7.441e-01	1.170e-01	-1.758e+00	1.000e+00	1.000e+00
ENSG00000123374	1179	1179	2.512e-01	8.737e-01	7.654e-01	-1.889e-01	6.212e-01	2.650e-01	4.494e-01
ENSG00000123395	1708	1708	2.681e-01	8.945e-01	8.227e-01	-6.867e-01	1.154e+01	1.548e-06	1.509e-05
ENSG00000123595	800	800	1.140e-01	1.854e+00	7.498e-01	3.309e-01	1.660e+00	6.847e-02	1.669e-01
ENSG00000123737	2125	2125	2.798e-01	-6.320e-01	9.099e-01	3.691e-01	4.608e+00	2.399e-03	8.507e-03
ENSG00000123983	2707	2707	2.814e-01	2.630e+00	3.934e-01	8.058e-02	-2.623e-01	1.000e+00	1.000e+00
ENSG00000124151	897	897	2.269e-01	3.089e+00	6.635e-01	-1.042e+00	1.013e+01	6.773e-06	5.283e-05
ENSG00000124155	431	431	2.251e-01	5.390e-01	1.211e+00	2.848e-01	5.794e-02	7.336e-01	1.000e+00
ENSG00000124164	453	453	1.647e-01	9.612e-01	1.267e+00	-8.500e-01	5.120e+00	1.375e-03	6.673e-03
ENSG00000124181	769	769	2.782e-01	7.195e-01	9.788e-01	8.261e-02	2.670e-02	8.172e-01	1.000e+00
ENSG00000124191	485	485	2.690e-01	1.352e+00	1.123e+00	-2.132e-01	-6.310e-01	1.000e+00	1.000e+00
ENSG00000124193	1587	1587	2.551e-01	2.206e+00	4.898e-01	-1.835e-02	-3.117e-01	1.000e+00	1.000e+00
ENSG00000124207	889	889	2.432e-01	1.271e+00	1.134e+00	-7.499e-01	9.656e+00	1.110e-05	7.212e-05
ENSG00000124216	1438	1438	8.171e-02	1.382e+00	7.853e-01	2.787e+00	2.567e+01	7.759e-13	3.026e-11
ENSG00000124217	348	348	3.731e-02	-1.040e+00	1.421e+00	3.536e-01	1.557e-01	5.768e-01	8.999e-01
ENSG00000124226	2822	2822	3.902e-01	2.689e+00	3.917e-01	1.500e-01	-2.812e-01	1.000e+00	1.000e+00
ENSG00000124228	588	588	3.013e-01	-1.398e+00	1.227e+00	5.510e-01	3.005e+00	1.422e-02	4.265e-02
ENSG00000124275	757	757	9.658e-02	-1.929e+00	1.070e+00	9.954e-02	6.786e-01	2.440e-01	4.326e-01
ENSG00000124333	1639	1639	1.917e-01	2.653e+00	5.579e-01	5.292e-01	3.052e+00	1.348e-02	4.265e-02
ENSG00000124356	1066	1066	2.058e-01	5.229e-01	1.117e+00	4.247e-01	2.432e+00	2.743e-02	7.641e-02
ENSG00000124357	555	555	9.903e-02	-5.648e-01	1.054e+00	-9.678e-01	7.278e+00	1.360e-04	7.579e-04
ENSG00000124380	1190	1190	3.400e-01	2.515e+00	6.809e-01	-5.715e-01	4.918e+00	1.711e-03	6.673e-03
ENSG00000124383	1151	1151	2.061e-01	3.038e+00	6.163e-01	-4.207e-01	1.490e+00	8.426e-02	1.933e-01
ENSG00000124444	268	268	7.310e-02	5.332e-01	1.407e+00	9.257e-02	9.296e-02	6.663e-01	9.746e-01
ENSG00000124523	657	657	8.689e-02	9.794e-01	1.106e+00	6.204e-01	4.994e+00	1.576e-03	6.673e-03
ENSG00000124532	1115	1115	1.334e-01	1.659e+00	8.051e-01	3.637e-01	1.211e+00	1.196e-01	2.592e-01
ENSG00000124541	196	196	4.996e-02	-2.190e+00	1.377e+00	1.035e+00	7.116e-01	2.329e-01	4.326e-01
ENSG00000124562	1121	1121	5.202e-01	1.233e+00	6.964e-01	1.270e-01	-3.351e-02	1.000e+00	1.000e+00
ENSG00000124588	1195	1195	1.379e-01	-4.800e+00	4.042e-01	4.932e+00	2.985e+02	7.493e-132	2.922e-130
ENSG00000124688	398	398	1.744e-01	8.111e-01	1.105e+00	8.956e-02	-8.969e-02	1.000e+00	1.000e+00
ENSG00000124702	1350	1350	3.158e-01	3.552e+00	6.206e-01	-6.751e-01	1.111e+01	2.423e-06	3.150e-05
ENSG00000124784	1501	1501	2.303e-01	1.282e+00	6.756e-01	8.751e-02	9.813e-01	1.612e-01	2.329e-01
ENSG00000125089	493	493	5.181e-01	5.909e-01	1.007e+00	2.192e-01	2.003e+00	4.533e-02	8.839e-02
ENSG00000125148	3777	3777	1.678e-01	2.707e+00	5.671e-01	-1.776e-01	1.879e+00	5.253e-02	9.756e-02
ENSG00000125149	468	468	8.367e-02	9.884e-01	9.532e-01	-2.198e-02	-2.771e-01	1.000e+00	1.000e+00
ENSG00000125304	451	451	3.200e-01	1.183e+00	1.153e+00	-1.450e-01	-1.487e-01	1.000e+00	1.000e+00
ENSG00000125356	1138	1138	6.902e-01	2.017e+00	6.816e-01	2.024e-01	1.694e+00	6.571e-02	1.101e-01
ENSG00000125375	985	985	1.442e-01	1.280e+00	6.107e-01	8.123e-01	7.155e+00	1.551e-04	1.008e-03
ENSG00000125445	551	551	3.418e-01	3.301e-02	1.120e+00	-5.890e-01	3.395e+00	9.167e-03	2.979e-02
ENSG00000125445	1290	1290	3.418e-01	2.572e+00	5.134e-01	-2.291e-02	1.501e-01	5.837e-01	6.696e-01
ENSG00000125449	725	725	6.501e-02	9.670e-01	1.004e+00	7.885e-02	1.802e+00	5.763e-02	1.022e-01
ENSG00000125450	1009	1009	1.634e-01	2.847e+00	6.985e-01	6.705e-01	7.539e+00	1.031e-04	8.045e-04
ENSG00000125459	471	471	5.884e-02	-2.455e-01	1.088e+00	3.612e-01	1.102e+00	1.377e-01	2.065e-01
ENSG00000125534	1573	1573	8.211e-01	2.506e+00	4.300e-01	-1.216e-01	7.592e-01	2.179e-01	2.832e-01
ENSG00000125611	538	538	3.025e-01	-9.071e-01	9.672e-01	-3.214e-01	5.479e-01	2.952e-01	3.714e-01
ENSG00000125629	1679	1679	2.219e-01	-1.211e+00	1.044e+00	6.367e-01	1.399e+01	1.225e-07	2.388e-06
ENSG00000125637	1040	1040	2.030e-01	1.066e+00	8.605e-01	-3.423e-01	3.992e+00	4.718e-03	1.840e-02
ENSG00000125652	1913	1913	5.222e-01	2.593e+00	4.422e-01	1.952e-01	8.743e-01	1.860e-01	2.591e-01
ENSG00000125656	785	785	4.258e-01	-1.874e+00	9.757e-01	3.432e-01	2.026e+00	4.412e-02	8.839e-02
ENSG00000125703	1093	1093	1.694e-01	2.287e+00	6.467e-01	1.395e-01	5.005e-02	7.517e-01	8.376e-01
ENSG00000125740	5330	5330	2.838e-01	3.474e+00	3.979e-01	-7.817e-01	5.783e+00	6.714e-04	3.273e-03
ENSG00000125753	1162	1162	3.198e-01	1.940e+00	7.416e-01	-9.010e-02	5.017e-01	3.165e-01	3.812e-01
ENSG00000125779	329	329	1.837e-01	5.030e-01	1.337e+00	6.073e-01	1.463e+00	8.714e-02	1.359e-01
ENSG00000125818	1027	1027	4.230e-01	2.979e+00	5.440e-01	-4.063e-01	2.727e+00	1.951e-02	5.238e-02
ENSG00000125821	509	509	5.406e-02	-2.112e+00	8.372e-01	-4.385e-01	2.062e+00	4.227e-02	8.839e-02
ENSG00000125826	262	262	4.118e-01	-3.988e-01	1.302e+00	5.458e-01	1.669e+00	6.773e-02	1.101e-01
ENSG00000125826	945	945	4.118e-01	2.465e+00	7.696e-01	2.931e-02	-2.688e-01	1.000e+00	1.000e+00
ENSG00000125843	676	676	7.528e-02	-9.437e-02	9.571e-01	4.888e-01	3.489e+00	8.253e-03	2.926e-02
ENSG00000125868	1444	1444	5.001e-01	6.212e-01	7.540e-01	1.908e-01	2.201e+00	3.588e-02	8.746e-02
ENSG00000125870	1017	1017	5.639e-01	2.403e+00	5.661e-01	-1.038e-01	7.705e-01	2.145e-01	2.832e-01
ENSG00000125871	570	570	1.586e-01	4.079e-01	1.198e+00	3.568e-01	2.940e+00	1.532e-02	4.596e-02
ENSG00000125877	642	642	1.903e-01	1.992e+00	7.975e-01	-6.056e-01	4.437e+00	2.891e-03	1.253e-02
ENSG00000125898	1012	1012	1.969e-01	3.869e-01	6.143e-01	6.599e-01	5.820e+00	6.458e-04	3.273e-03
ENSG00000125901	1459	1459	2.835e-01	2.021e+00	6.423e-01	-2.615e-01	2.138e+00	3.863e-02	8.839e-02
ENSG00000125910	442	442	9.451e-02	8.068e-01	1.058e+00	1.044e+00	8.222e+00	5.009e-05	4.883e-04
ENSG00000125912	811	811	1.191e-01	2.788e+00	6.821e-01	4.550e-01	2.700e+00	2.015e-02	5.238e-02
ENSG00000125962	323	323	6.256e-02	1.219e+00	1.152e+00	-3.888e-02	4.893e-01	3.226e-01	3.812e-01
ENSG00000125968	5771	5771	3.690e-01	3.828e+00	3.089e-01	-5.108e-01	3.234e+00	1.099e-02	3.296e-02
ENSG00000125970	2756	2756	6.610e-01	1.380e+00	6.368e-01	-3.574e-02	-4.607e-01	1.000e+00	1.000e+00
ENSG00000125991	1338	1338	5.013e-01	2.614e+00	5.869e-01	9.256e-02	1.753e-01	5.537e-01	7.628e-01
ENSG00000125995	2187	2187	5.314e-01	2.282e+00	5.521e-01	9.540e-02	-2.230e-01	1.000e+00	1.000e+00
ENSG00000126001	631	631	1.298e-01	3.730e-01	1.290e+00	1.212e-01	2.466e-01	4.825e-01	7.238e-01
ENSG00000126070	272	272	2.320e-01	3.310e-01	1.438e+00	3.274e-01	-4.803e-01	1.000e+00	1.000e+00
ENSG00000126070	293	293	2.320e-01	-7.994e-01	1.467e+00	1.143e-01	-1.687e-01	1.000e+00	1.000e+00
ENSG00000126088	962	962	2.512e-01	-6.362e-01	1.126e+00	7.847e-02	-5.359e-02	1.000e+00	1.000e+00
ENSG00000126091	369	369	7.091e-02	9.428e-01	1.157e+00	-8.938e-02	1.637e-01	5.672e-01	7.628e-01
ENSG00000126214	951	951	1.924e-01	7.084e-01	1.181e+00	6.077e-03	-5.279e-01	1.000e+00	1.000e+00
ENSG00000126247	464	464	1.296e-01	1.156e-01	1.296e+00	1.582e-01	-8.774e-02	1.000e+00	1.000e+00
ENSG00000126249	623	623	5.199e-02	-3.451e-01	1.249e+00	3.722e-01	1.834e+00	5.549e-02	1.273e-01
ENSG00000126254	1483	1483	4.093e-01	-9.909e-01	9.668e-01	-8.917e-01	2.178e+01	4.120e-11	5.356e-10
ENSG00000126264	4098	4098	4.545e-01	1.953e+00	4.886e-01	-1.148e-01	-1.120e+00	1.000e+00	1.000e+00
ENSG00000126267	961	961	8.186e-01	1.132e+00	7.406e-01	1.751e-01	6.517e-01	2.536e-01	4.300e-01
ENSG00000126351	838	838	8.037e-02	1.388e+00	8.570e-01	-3.738e-02	2.123e-01	5.147e-01	7.434e-01
ENSG00000126391	362	362	9.022e-02	1.254e+00	1.217e+00	1.661e-01	8.285e-01	1.980e-01	4.064e-01
ENSG00000126432	561	561	5.425e-01	6.455e-01	1.081e+00	6.968e-01	4.560e+00	2.528e-03	8.963e-03
ENSG00000126453	1308	1308	2.315e-01	3.098e+00	7.678e-01	2.518e-02	-1.249e-01	1.000e+00	1.000e+00
ENSG00000126457	1054	1054	4.296e-01	8.671e-01	9.390e-01	-9.275e-02	-8.671e-01	1.000e+00	1.000e+00
ENSG00000126460	435	435	4.808e-02	2.377e+00	9.391e-01	-2.393e+00	3.974e+01	4.869e-19	9.494e-18
ENSG00000126464	327	327	1.058e-01	-9.874e-01	1.495e+00	4.120e-01	9.384e-01	1.707e-01	3.698e-01
ENSG00000126522	1651	1651	1.025e-01	2.403e+00	6.500e-01	-1.207e+00	1.124e+01	2.124e-06	1.657e-05
ENSG00000126561	785	785	2.112e-01	8.694e-01	9.030e-01	-5.840e-02	7.249e-01	2.286e-01	4.300e-01
ENSG00000126561	1704	1704	2.112e-01	2.823e+00	5.073e-01	7.541e-02	3.474e-01	4.046e-01	6.311e-01
ENSG00000126653	2345	2345	2.450e-01	1.023e+00	1.079e+00	-5.657e-01	1.479e+01	5.353e-08	5.219e-07
ENSG00000126749	2135	2135	1.702e-01	2.209e+00	6.089e-01	6.686e-01	9.997e+00	7.771e-06	4.587e-05
ENSG00000126773	588	588	2.512e-01	2.630e-03	1.240e+00	6.260e-01	4.668e+00	2.248e-03	8.767e-03
ENSG00000126777	961	961	5.311e-01	-8.912e-01	8.001e-01	-2.058e+00	5.399e+01	2.703e-25	1.054e-23
ENSG00000126803	3948	3948	1.208e-01	3.488e+00	3.702e-01	-2.050e-01	6.523e-01	2.534e-01	4.300e-01
ENSG00000126804	679	679	2.760e-01	1.247e+00	1.138e+00	-5.465e-01	4.278e+00	3.442e-03	1.119e-02
ENSG00000126858	414	414	2.055e-01	3.905e-01	1.203e+00	1.211e+00	9.941e+00	8.233e-06	4.587e-05
ENSG00000126870	745	745	1.421e-01	-1.143e-01	1.220e+00	4.265e-01	2.163e+00	3.753e-02	9.758e-02
ENSG00000126883	662	662	2.702e-01	7.120e-03	1.249e+00	-3.566e-01	5.872e-01	2.785e-01	4.526e-01
ENSG00000126945	1266	1266	4.199e-01	2.762e+00	5.545e-01	-1.241e-01	6.822e-01	2.428e-01	4.300e-01
ENSG00000126947	426	426	3.938e-02	-8.781e-01	1.353e+00	1.150e+00	8.609e+00	3.332e-05	1.625e-04
ENSG00000127022	570	570	5.322e-01	1.778e+00	9.806e-01	6.031e-01	2.627e+00	2.191e-02	6.102e-02
ENSG00000127084	942	942	2.700e-01	2.903e-01	1.091e+00	4.968e-01	5.424e+00	9.886e-04	4.284e-03
ENSG00000127084	307	307	2.700e-01	-1.091e+00	1.292e+00	7.734e-01	1.841e+00	5.497e-02	1.273e-01
ENSG00000127125	1992	1992	2.581e-01	1.938e+00	7.446e-01	-2.997e-01	2.497e+00	2.543e-02	7.084e-02
ENSG00000127184	3352	3352	9.323e-01	2.628e+00	5.701e-01	9.801e-02	1.021e+00	1.530e-01	2.712e-01
ENSG00000127311	263	263	1.045e-01	2.903e-01	1.194e+00	7.684e-01	2.180e+00	3.681e-02	8.707e-02
ENSG00000127314	2129	2129	6.472e-01	1.777e+00	5.264e-01	1.378e-01	6.398e-01	2.580e-01	4.025e-01
ENSG00000127328	523	523	1.669e-01	1.390e+00	9.753e-01	-5.287e-01	3.301e+00	1.018e-02	4.413e-02
ENSG00000127337	1257	1257	2.656e-01	2.221e+00	7.295e-01	-1.085e-01	-7.196e-02	1.000e+00	1.000e+00
ENSG00000127399	179	179	5.501e-02	-3.244e+00	1.021e+00	4.426e+00	2.331e+01	8.602e-12	1.677e-10
ENSG00000127419	1601	1601	1.566e-01	2.127e+00	5.196e-01	-4.238e-01	2.660e+00	2.108e-02	6.851e-02
ENSG00000127445	2745	2745	5.055e-01	-1.200e+00	5.662e-01	2.061e-01	4.814e+00	1.916e-03	1.245e-02
ENSG00000127511	429	429	5.743e-02	-7.012e-01	1.151e+00	-1.997e-01	9.976e-02	6.551e-01	8.242e-01
ENSG00000127528	859	859	6.884e-02	3.417e-01	8.744e-01	1.503e-01	3.237e-01	4.211e-01	6.082e-01
ENSG00000127586	447	447	1.134e-01	6.459e-01	7.177e-01	4.096e-02	1.943e-01	5.331e-01	7.169e-01
ENSG00000127603	259	259	3.135e-01	-1.255e+00	1.377e+00	1.005e+00	3.932e+00	5.045e-03	2.510e-02
ENSG00000127616	360	360	5.352e-01	-1.143e+00	1.026e+00	1.648e-01	7.170e-01	2.311e-01	3.919e-01
ENSG00000127720	567	567	5.915e-02	2.008e-01	1.192e+00	1.397e-01	-3.205e-01	1.000e+00	1.000e+00
ENSG00000127774	591	591	3.180e-01	-6.787e-01	7.690e-01	2.759e-01	1.428e+00	9.104e-02	1.973e-01
ENSG00000127838	4187	4187	4.045e-01	2.630e+00	3.908e-01	-2.306e-02	-3.444e-01	1.000e+00	1.000e+00
ENSG00000127914	636	636	4.974e-01	7.082e-01	8.376e-01	3.709e-01	2.154e+00	3.795e-02	8.707e-02
ENSG00000127948	370	370	2.359e-01	-8.272e-01	1.148e+00	-2.958e-01	-9.898e-02	1.000e+00	1.000e+00
ENSG00000127993	2220	2220	1.697e-01	-2.181e-01	7.448e-01	-2.400e-01	3.913e+00	5.148e-03	2.510e-02
ENSG00000128016	6379	6379	5.921e-01	3.060e+00	2.569e-01	1.006e+00	2.285e+01	1.385e-11	1.800e-10
ENSG00000128039	573	573	9.501e-02	1.178e+00	8.115e-01	3.967e-01	2.907e+00	1.591e-02	6.203e-02
ENSG00000128045	775	775	3.693e-02	1.549e+00	6.817e-01	-6.319e-03	-6.653e-02	1.000e+00	1.000e+00
ENSG00000128050	1567	1567	3.778e-01	3.260e+00	4.223e-01	-1.707e-01	2.742e-01	4.589e-01	6.392e-01
ENSG00000128228	1024	1024	2.422e-01	4.060e+00	4.330e-01	-8.966e-01	7.513e+00	1.060e-04	1.034e-03
ENSG00000128245	1697	1697	2.487e-01	1.329e+00	4.709e-01	-4.759e+00	2.143e+02	3.122e-95	1.217e-93
ENSG00000128271	368	368	2.763e-01	-2.820e-01	1.290e+00	1.451e-01	-8.380e-02	1.000e+00	1.000e+00
ENSG00000128271	320	320	2.763e-01	-2.706e-01	1.309e+00	1.822e-02	-1.777e-01	1.000e+00	1.000e+00
ENSG00000128272	3204	3204	3.793e-01	2.852e+00	4.838e-01	-2.297e-01	2.802e+00	1.792e-02	6.354e-02
ENSG00000128309	458	458	8.283e-02	-3.219e+00	1.016e+00	6.548e-01	2.308e+00	3.168e-02	8.237e-02
ENSG00000128463	1825	1825	4.312e-01	1.558e+00	6.357e-01	-1.345e-01	6.667e-01	2.482e-01	4.025e-01
ENSG00000128524	1467	1467	5.599e-01	1.678e+00	5.399e-01	-3.449e-01	2.552e+00	2.387e-02	7.084e-02
ENSG00000128534	1993	1993	5.861e-01	3.005e+00	3.421e-01	-6.900e-01	6.434e+00	3.342e-04	2.607e-03
ENSG00000128563	1049	1049	1.691e-01	5.029e-01	9.054e-01	1.691e-01	5.092e-01	3.129e-01	4.693e-01
ENSG00000128585	878	878	3.426e-01	-3.368e-01	9.671e-01	-1.022e-01	1.193e-01	6.252e-01	8.127e-01
ENSG00000128590	940	940	1.628e-01	-5.981e-02	7.332e-01	-3.029e-01	1.186e+00	1.236e-01	2.295e-01
ENSG00000128595	1301	1301	2.275e-01	1.563e+00	6.935e-01	-2.661e-02	-4.610e-01	1.000e+00	1.000e+00
ENSG00000128626	799	799	2.351e-01	1.543e+00	8.761e-01	-2.247e-01	1.220e+00	1.183e-01	2.295e-01
ENSG00000128654	1114	1114	1.861e-01	-4.968e-01	1.014e+00	-2.320e-01	1.380e+00	9.666e-02	1.984e-01
ENSG00000128708	1339	1339	3.174e-01	1.191e+00	7.820e-01	2.787e-01	2.265e+00	3.330e-02	1.325e-01
ENSG00000128739	998	998	5.424e-01	1.965e+00	7.413e-01	4.077e-01	1.667e+00	6.785e-02	2.036e-01
ENSG00000128789	467	467	4.883e-01	-9.468e-01	1.255e+00	1.389e+00	1.505e+01	4.086e-08	3.984e-07
ENSG00000128791	635	635	7.631e-02	3.047e-01	1.047e+00	-1.154e+00	1.061e+01	4.090e-06	3.191e-05
ENSG00000128829	578	578	1.459e-01	1.224e+00	1.071e+00	9.469e-03	-3.384e-01	1.000e+00	1.000e+00
ENSG00000128923	482	482	3.558e-01	1.309e+00	1.142e+00	3.448e-02	-2.560e-01	1.000e+00	1.000e+00
ENSG00000128928	654	654	1.505e-01	2.744e+00	7.503e-01	-4.928e-02	2.934e-01	4.436e-01	8.239e-01
ENSG00000128944	1304	1304	1.721e-01	2.002e+00	7.248e-01	-1.063e+00	2.782e+01	8.736e-14	3.407e-12
ENSG00000128951	489	489	5.992e-01	1.808e+00	9.802e-01	-6.431e-02	-4.404e-01	1.000e+00	1.000e+00
ENSG00000128951	597	597	5.992e-01	2.076e-01	1.129e+00	1.423e-01	-1.850e-01	1.000e+00	1.000e+00
ENSG00000128965	678	678	3.632e-02	-2.026e-01	7.908e-01	1.314e+00	1.832e+01	1.426e-09	1.854e-08
ENSG00000129103	1086	1086	4.027e-01	3.092e+00	6.220e-01	8.151e-01	8.553e+00	3.536e-05	1.970e-04
ENSG00000129128	711	711	3.604e-01	2.847e+00	7.199e-01	1.935e-02	-5.246e-01	1.000e+00	1.000e+00
ENSG00000129197	1911	1911	4.574e-01	9.939e-01	7.907e-01	-9.811e-02	-2.688e-01	1.000e+00	1.000e+00
ENSG00000129255	3989	3989	1.969e-01	2.097e+00	5.243e-01	1.303e-01	-5.708e-01	1.000e+00	1.000e+00
ENSG00000129351	549	549	5.943e-01	1.201e+00	1.219e+00	-1.446e-02	6.697e-01	2.471e-01	6.024e-01
ENSG00000129353	947	947	2.874e-01	2.002e+00	8.012e-01	3.023e-01	4.669e-01	3.339e-01	7.163e-01
ENSG00000129460	1228	1228	2.923e-01	1.465e+00	7.610e-01	8.040e-02	-7.841e-01	1.000e+00	1.000e+00
ENSG00000129484	965	965	1.234e-01	-1.789e+00	9.104e-01	3.561e-01	2.248e+00	3.397e-02	1.325e-01
ENSG00000129657	417	417	1.403e-01	5.320e-01	1.129e+00	-1.316e-01	-1.041e+00	1.000e+00	1.000e+00
ENSG00000129691	1466	1466	1.753e-01	2.395e-01	9.341e-01	-1.205e-01	-5.921e-01	1.000e+00	1.000e+00
ENSG00000129933	967	967	1.665e-01	-1.007e+00	1.034e+00	1.222e+00	2.490e+01	1.705e-12	3.325e-11
ENSG00000130023	348	348	4.716e-02	1.534e-01	1.313e+00	-1.257e-01	4.059e-01	3.676e-01	7.168e-01
ENSG00000130066	5277	5277	6.565e-01	2.976e+00	3.750e-01	-2.153e-01	9.175e-01	1.755e-01	4.564e-01
ENSG00000130119	684	684	1.568e-01	-5.381e-01	1.253e+00	-9.515e-01	9.837e+00	9.184e-06	5.970e-05
ENSG00000130150	300	300	8.876e-02	4.872e-01	1.406e+00	-5.927e-01	1.985e+00	4.630e-02	1.642e-01
ENSG00000130164	425	425	7.164e-02	1.325e+00	1.300e+00	-7.944e-01	1.863e+00	5.359e-02	1.742e-01
ENSG00000130175	933	933	3.261e-01	2.381e+00	8.250e-01	-2.119e-01	1.711e-01	5.585e-01	9.902e-01
ENSG00000130177	310	310	2.102e-01	1.927e-01	1.436e+00	-2.711e-01	2.177e-02	8.347e-01	1.000e+00
ENSG00000130193	382	382	9.397e-02	1.954e-01	1.292e+00	-5.152e-02	-2.582e-01	1.000e+00	1.000e+00
ENSG00000130204	739	739	1.573e-01	7.801e-01	9.146e-01	-2.173e-01	-1.463e-01	1.000e+00	1.000e+00
ENSG00000130244	537	537	7.788e-02	-2.043e+00	1.206e+00	-1.377e-03	-3.091e-01	1.000e+00	1.000e+00
ENSG00000130255	5280	5280	9.507e-01	-5.192e-01	5.501e-01	3.362e-03	4.663e-01	3.342e-01	7.163e-01
ENSG00000130299	531	531	1.052e-01	9.328e-01	1.058e+00	-1.656e-01	4.386e-01	3.490e-01	7.163e-01
ENSG00000130311	1763	1763	3.069e-01	2.647e-01	9.708e-01	-1.049e-01	-1.708e-01	1.000e+00	1.000e+00
ENSG00000130312	652	652	4.459e-01	-7.404e-01	1.136e+00	5.997e-01	4.621e+00	2.366e-03	1.153e-02
ENSG00000130313	1645	1645	4.387e-01	2.809e+00	4.520e-01	4.460e-02	-4.794e-01	1.000e+00	1.000e+00
ENSG00000130348	2340	2340	1.339e-01	1.312e+00	8.527e-01	4.075e-02	1.205e+00	1.206e-01	3.360e-01
ENSG00000130349	443	443	9.731e-02	7.576e-01	1.306e+00	-2.710e-01	-1.599e-01	1.000e+00	1.000e+00
ENSG00000130402	594	594	1.268e-01	2.144e+00	8.663e-01	-3.631e-01	1.234e+00	1.162e-01	1.848e-01
ENSG00000130429	3389	3389	6.379e-01	-2.438e+00	4.017e-01	1.217e-02	2.853e+00	1.691e-02	5.696e-02
ENSG00000130475	673	673	1.563e-01	-5.658e-01	1.092e+00	-1.621e-01	8.880e-01	1.826e-01	2.298e-01
ENSG00000130479	892	892	1.250e-01	1.246e+00	5.762e-01	2.991e-01	1.058e+00	1.458e-01	1.971e-01
ENSG00000130511	231	231	7.631e-02	-2.929e-01	1.285e+00	3.674e-01	-6.131e-01	1.000e+00	1.000e+00
ENSG00000130592	1014	1014	5.093e-01	1.018e+00	8.432e-01	1.165e+00	1.597e+01	1.589e-08	6.196e-07
ENSG00000130638	535	535	4.798e-01	-2.254e-01	1.044e+00	-8.575e-01	8.269e+00	4.766e-05	6.196e-04
ENSG00000130638	282	282	4.798e-01	7.885e-03	1.051e+00	2.817e-01	1.618e+00	7.201e-02	1.560e-01
ENSG00000130669	644	644	6.559e-02	3.823e-02	9.120e-01	6.589e-02	4.134e-01	3.632e-01	4.047e-01
ENSG00000130695	472	472	1.088e-01	-6.559e-01	8.217e-01	2.057e-01	1.731e+00	6.277e-02	1.440e-01
ENSG00000130706	638	638	3.848e-01	9.121e-01	9.844e-01	2.751e-01	1.219e+00	1.185e-01	1.848e-01
ENSG00000130713	720	720	1.048e-01	1.172e+00	8.513e-01	-1.868e-01	1.909e+00	5.071e-02	1.318e-01
ENSG00000130714	320	320	1.059e-01	1.818e-01	1.166e+00	-1.283e-01	2.572e-01	4.732e-01	5.127e-01
ENSG00000130723	403	403	2.328e-01	-1.413e+00	9.832e-01	-1.415e+00	5.584e+00	8.326e-04	5.412e-03
ENSG00000130726	164	164	2.423e-01	1.362e+00	1.377e+00	8.712e-01	2.300e+00	3.197e-02	8.907e-02
ENSG00000130734	1702	1702	1.861e-01	1.692e+00	6.670e-01	1.255e-01	9.339e-01	1.717e-01	2.232e-01
ENSG00000130741	5011	5011	6.553e-01	3.607e+00	2.009e-01	-3.109e-02	1.054e+00	1.465e-01	1.971e-01
ENSG00000130770	1579	1579	7.154e-01	-7.982e-02	6.462e-01	2.142e-01	2.821e+00	1.753e-02	5.696e-02
ENSG00000130775	264	264	2.774e-02	1.636e-01	1.355e+00	-2.340e-02	1.552e-01	5.775e-01	6.087e-01
ENSG00000130787	883	883	1.405e-01	2.504e+00	5.750e-01	-2.773e-01	1.798e+00	5.793e-02	1.412e-01
ENSG00000130803	606	606	6.566e-02	5.056e-02	9.944e-01	-3.868e-02	1.472e+00	8.622e-02	1.770e-01
ENSG00000130813	1426	1426	2.534e-01	1.447e+00	5.379e-01	3.407e-01	2.323e+00	3.112e-02	8.907e-02
ENSG00000130826	256	256	2.749e-01	2.440e+00	9.295e-01	1.101e+00	6.392e+00	3.494e-04	3.013e-03
ENSG00000130921	644	644	4.819e-01	1.722e+00	8.052e-01	-2.299e-01	1.062e+00	1.449e-01	1.971e-01
ENSG00000130935	2663	2663	2.482e-01	1.647e+00	6.681e-01	-2.003e-01	3.342e+00	9.724e-03	4.214e-02
ENSG00000130939	715	715	1.168e-01	1.736e+00	7.483e-01	-5.840e-01	4.096e+00	4.207e-03	2.051e-02
ENSG00000130985	1727	1727	3.630e-01	2.693e+00	4.634e-01	5.934e-02	1.324e+00	1.037e-01	1.838e-01
ENSG00000131043	1668	1668	1.331e-01	2.792e+00	4.237e-01	7.510e-02	7.430e-01	2.228e-01	2.633e-01
ENSG00000131069	229	229	4.306e-02	8.926e-01	8.557e-01	1.749e+00	1.343e+01	2.191e-07	4.273e-06
ENSG00000131115	737	737	9.263e-02	-2.599e-01	8.673e-01	-1.092e-01	5.867e-01	2.787e-01	3.197e-01
ENSG00000131127	462	462	1.202e-01	2.327e-01	1.049e+00	1.607e-01	1.253e+00	1.134e-01	1.848e-01
ENSG00000131143	2422	2422	9.255e-01	2.972e+00	4.634e-01	-1.261e-01	1.181e+00	1.243e-01	1.864e-01
ENSG00000131149	424	424	3.461e-01	4.079e-01	1.082e+00	-3.439e-01	-3.650e-02	1.000e+00	1.000e+00
ENSG00000131171	1984	1984	6.475e-01	2.849e+00	4.202e-01	1.747e-01	1.385e+00	9.604e-02	1.808e-01
ENSG00000131174	1349	1349	6.885e-01	2.539e+00	6.003e-01	-3.701e-01	3.135e+00	1.227e-02	4.786e-02
ENSG00000131196	663	663	1.133e-01	1.449e+00	4.395e-01	2.393e-01	1.374e+00	9.735e-02	1.808e-01
ENSG00000131236	1987	1987	6.009e-01	1.922e+00	5.434e-01	4.415e-02	7.445e-01	2.224e-01	2.633e-01
ENSG00000131375	347	347	2.078e-01	5.262e-01	1.252e+00	-8.674e-01	5.101e+00	1.403e-03	7.815e-03
ENSG00000131389	324	324	9.757e-02	1.338e+00	1.214e+00	-1.101e+00	6.299e+00	3.863e-04	3.013e-03
ENSG00000131408	673	673	2.015e-01	1.977e+00	7.159e-01	2.958e-01	6.256e-01	2.633e-01	4.108e-01
ENSG00000131462	1510	1510	1.994e-01	2.320e+00	6.619e-01	-1.622e-01	1.060e-01	6.452e-01	7.863e-01
ENSG00000131467	377	377	2.348e-01	2.177e+00	1.280e+00	-6.543e-01	3.697e+00	6.544e-03	2.836e-02
ENSG00000131469	861	861	9.169e-01	-1.043e+00	7.572e-01	-3.958e-01	6.600e-01	2.506e-01	4.072e-01
ENSG00000131475	1999	1999	2.733e-01	1.963e+00	5.273e-01	2.632e-01	1.460e+00	8.753e-02	2.008e-01
ENSG00000131503	1244	1244	4.219e-01	1.877e+00	7.493e-01	-1.323e-01	-1.720e-01	1.000e+00	1.000e+00
ENSG00000131507	2173	2173	5.311e-01	-3.573e-01	9.407e-01	4.198e-01	7.863e+00	7.323e-05	9.520e-04
ENSG00000131508	620	620	7.872e-01	1.903e-01	9.882e-01	3.409e-01	5.304e-01	3.030e-01	4.545e-01
ENSG00000131508	485	485	7.872e-01	-1.214e+00	1.203e+00	2.646e-01	4.662e-01	3.342e-01	4.828e-01
ENSG00000131558	2608	2608	3.188e-01	1.926e+00	5.103e-01	3.580e-01	3.805e+00	5.807e-03	2.831e-02
ENSG00000131634	521	521	6.674e-02	-4.524e-01	1.179e+00	-3.274e-02	-6.838e-01	1.000e+00	1.000e+00
ENSG00000131652	2686	2686	2.250e-01	-3.460e-01	6.689e-01	2.422e-02	7.632e-01	2.167e-01	3.674e-01
ENSG00000131653	2063	2063	2.543e-01	1.271e+00	6.424e-01	-2.396e-01	9.384e-01	1.707e-01	3.218e-01
ENSG00000131725	568	568	8.336e-02	1.207e+00	1.096e+00	-2.480e-01	-4.264e-01	1.000e+00	1.000e+00
ENSG00000131748	1204	1204	2.296e-01	1.345e+00	8.088e-01	2.615e-01	9.272e-01	1.733e-01	3.218e-01
ENSG00000131778	794	794	1.974e-01	2.187e+00	9.942e-01	-8.380e-01	9.036e+00	2.127e-05	4.147e-04
ENSG00000131828	1206	1206	2.452e-01	1.013e+00	9.368e-01	-2.930e-01	1.854e+00	5.417e-02	1.320e-01
ENSG00000131844	600	600	1.498e-01	4.670e-01	1.259e+00	-7.783e-01	5.885e+00	6.022e-04	5.871e-03
ENSG00000131899	265	265	4.655e-02	4.719e-01	1.294e+00	3.695e-01	8.443e-01	1.938e-01	3.435e-01
ENSG00000131966	955	955	3.073e-01	8.998e-01	1.002e+00	-5.378e-01	5.241e+00	1.206e-03	9.406e-03
ENSG00000132024	814	814	1.357e-01	-3.827e-01	1.024e+00	3.548e-01	1.225e+00	1.175e-01	2.411e-01
ENSG00000132153	1090	1090	3.157e-01	6.467e-02	8.370e-01	8.289e-02	-1.420e+00	1.000e+00	1.000e+00
ENSG00000132153	794	794	3.157e-01	6.841e-01	1.053e+00	1.695e-02	3.705e-01	3.893e-01	5.236e-01
ENSG00000132196	1374	1374	1.803e-01	2.704e+00	7.843e-01	-4.229e-01	2.636e+00	2.167e-02	6.099e-02
ENSG00000132274	592	592	2.049e-01	4.901e-01	1.253e+00	7.745e-01	3.527e+00	7.905e-03	3.083e-02
ENSG00000132294	1132	1132	2.120e-01	2.254e+00	6.957e-01	1.739e-01	4.123e-01	3.639e-01	5.068e-01
ENSG00000132300	2697	2697	2.721e-01	2.188e+00	5.621e-01	-2.827e-01	2.378e+00	2.920e-02	7.592e-02
ENSG00000132313	1345	1345	1.740e-01	1.593e+00	7.623e-01	4.239e-01	3.237e+00	1.095e-02	3.883e-02
ENSG00000132330	384	384	1.133e-01	-2.424e+00	1.017e+00	6.803e-01	3.823e+00	5.693e-03	2.831e-02
ENSG00000132383	417	417	3.328e-01	1.301e+00	1.098e+00	3.945e-01	1.388e+00	9.565e-02	2.073e-01
ENSG00000132386	738	738	1.393e-01	9.603e-01	6.700e-01	1.037e+00	9.510e+00	1.294e-05	4.147e-04
ENSG00000132434	301	301	7.884e-02	4.333e-01	1.280e+00	3.029e-01	2.766e-01	4.571e-01	5.750e-01
ENSG00000132467	1651	1651	2.196e-01	1.445e+00	6.955e-01	-3.461e-01	2.627e+00	2.189e-02	6.099e-02
ENSG00000132478	850	850	1.626e-01	7.973e-01	9.846e-01	5.289e-01	2.817e+00	1.762e-02	5.728e-02
ENSG00000132507	368	368	6.264e-01	-2.085e+00	1.058e+00	-1.470e-01	-7.608e-01	1.000e+00	1.000e+00
ENSG00000132530	422	422	1.247e-01	8.170e-01	1.189e+00	3.415e-02	-5.760e-01	1.000e+00	1.000e+00
ENSG00000132591	2645	2645	1.736e-01	1.894e+00	4.716e-01	-6.623e-02	-8.109e-01	1.000e+00	1.000e+00
ENSG00000132600	1217	1217	2.553e-01	-8.973e-01	8.162e-01	-4.343e-01	4.364e+00	3.132e-03	2.036e-02
ENSG00000132600	2181	2181	2.553e-01	1.300e+00	4.144e-01	1.251e-01	3.344e-01	4.135e-01	5.376e-01
ENSG00000132603	623	623	2.262e-01	-2.010e-01	1.003e+00	4.516e-01	4.216e+00	3.687e-03	2.360e-02
ENSG00000132603	249	249	2.262e-01	6.333e-01	1.070e+00	-3.938e-01	7.688e-01	2.150e-01	2.541e-01
ENSG00000132612	1704	1704	2.201e-01	1.641e+00	7.123e-01	-3.929e-01	6.520e+00	3.048e-04	3.963e-03
ENSG00000132661	812	812	1.986e-01	1.079e+00	9.248e-01	3.341e-02	-1.212e-01	1.000e+00	1.000e+00
ENSG00000132664	267	267	7.332e-02	6.477e-01	1.215e+00	-3.511e-01	9.857e-01	1.603e-01	2.084e-01
ENSG00000132670	290	290	1.564e-01	1.802e+00	1.024e+00	6.675e-01	4.897e-01	3.223e-01	3.697e-01
ENSG00000132676	1421	1421	4.252e-01	2.958e+00	5.299e-01	-3.081e-01	1.717e+00	6.388e-02	1.311e-01
ENSG00000132773	342	342	1.025e-01	8.610e-01	1.252e+00	-1.209e+00	9.268e+00	1.666e-05	3.250e-04
ENSG00000132792	818	818	2.475e-01	5.323e-01	9.200e-01	-1.622e-03	2.386e-02	8.271e-01	8.718e-01
ENSG00000132879	459	459	6.463e-02	9.868e-01	9.658e-01	2.219e-01	1.261e+00	1.122e-01	1.704e-01
ENSG00000132952	639	639	2.089e-01	1.475e+00	9.457e-01	-3.236e+00	1.151e+02	5.385e-52	2.100e-50
ENSG00000132964	899	899	1.338e-01	2.915e+00	5.776e-01	-4.484e-01	2.605e+00	2.246e-02	6.760e-02
ENSG00000132965	1241	1241	5.608e-01	2.483e+00	5.404e-01	-2.511e-01	1.974e+00	4.693e-02	1.188e-01
ENSG00000133103	446	446	9.214e-02	5.335e-01	1.041e+00	-5.358e-01	2.602e+00	2.253e-02	6.760e-02
ENSG00000133111	411	411	1.290e-01	6.207e-01	1.316e+00	2.658e-01	1.067e+00	1.441e-01	1.969e-01
ENSG00000133114	682	682	1.716e-01	1.029e+00	8.974e-01	2.317e-01	2.762e-01	4.574e-01	5.096e-01
ENSG00000133119	1008	1008	1.814e-01	1.734e+00	6.680e-01	1.089e-01	8.587e-01	1.900e-01	2.316e-01
ENSG00000133142	490	490	1.106e-01	1.559e+00	8.707e-01	-6.075e-01	3.969e+00	4.841e-03	2.360e-02
ENSG00000133226	1075	1075	6.792e-01	-2.023e-01	8.698e-01	-1.173e-01	9.250e-01	1.738e-01	2.186e-01
ENSG00000133247	1386	1386	1.449e-01	2.378e+00	5.184e-01	-1.481e-01	1.222e+00	1.180e-01	1.704e-01
ENSG00000133302	911	911	2.357e-01	1.549e+00	7.635e-01	2.861e-01	1.844e+00	5.483e-02	1.188e-01
ENSG00000133313	853	853	2.092e-01	1.626e+00	8.560e-01	-2.591e-02	1.235e+00	1.161e-01	1.704e-01
ENSG00000133318	726	726	4.683e-01	-6.843e-01	9.396e-01	-3.488e-01	2.429e+00	2.752e-02	7.665e-02
ENSG00000133318	665	665	4.683e-01	2.349e+00	6.165e-01	-4.234e-01	1.578e+00	7.562e-02	1.475e-01
ENSG00000133321	3015	3015	3.143e-01	2.914e+00	4.640e-01	3.378e-01	3.983e+00	4.765e-03	2.360e-02
ENSG00000133460	522	522	4.137e-02	1.788e+00	7.541e-01	4.558e-01	1.923e+00	4.989e-02	1.188e-01
ENSG00000133574	4427	4427	1.435e-01	1.052e+00	4.844e-01	2.622e-01	3.795e+00	5.871e-03	2.544e-02
ENSG00000133641	709	709	1.411e-01	1.052e-01	9.132e-01	4.543e-01	4.353e+00	3.171e-03	2.360e-02
ENSG00000133678	365	365	1.009e-01	-2.599e-01	1.050e+00	-4.989e-01	1.482e+00	8.517e-02	1.510e-01
ENSG00000133739	656	656	1.481e-01	1.966e+00	6.408e-01	-1.210e-01	2.474e-01	4.818e-01	5.219e-01
ENSG00000133789	462	462	1.224e-01	1.143e+00	1.067e+00	-5.383e-01	3.167e+00	1.184e-02	4.617e-02
ENSG00000133794	403	403	1.720e-01	-6.329e-02	1.209e+00	1.758e-02	1.239e+00	1.154e-01	1.704e-01
ENSG00000133835	1786	1786	2.228e-01	1.733e+00	5.663e-01	5.966e-03	1.054e+00	1.464e-01	1.969e-01
ENSG00000133884	2300	2300	3.212e-01	7.191e-01	7.011e-01	2.448e-01	5.161e+00	1.314e-03	1.281e-02
ENSG00000133943	332	332	1.208e-01	-2.604e-01	1.380e+00	4.813e-01	1.537e+00	7.954e-02	1.477e-01
ENSG00000134001	1305	1305	3.057e-01	-5.068e-01	8.814e-01	-2.059e-01	2.654e+00	2.123e-02	6.760e-02
ENSG00000134014	393	393	9.118e-02	-1.007e+00	1.108e+00	4.135e-01	1.877e+00	5.265e-02	1.188e-01
ENSG00000134056	825	825	3.523e-01	1.321e+00	1.071e+00	-1.101e-01	1.202e-02	8.768e-01	8.998e-01
ENSG00000134057	2827	2827	2.332e-01	2.000e+00	3.641e-01	8.779e-02	1.270e+00	1.109e-01	1.704e-01
ENSG00000134058	840	840	1.206e-01	-5.019e-01	7.506e-01	-3.211e-01	3.205e+00	1.135e-02	4.427e-02
ENSG00000134077	253	253	1.532e-01	1.820e+00	1.051e+00	3.543e-01	4.128e-01	3.635e-01	4.296e-01
ENSG00000134086	1084	1084	2.902e-01	1.697e+00	6.470e-01	2.508e-01	5.175e-01	3.090e-01	3.893e-01
ENSG00000134107	337	337	4.574e-02	4.279e-01	7.732e-01	2.923e-01	9.841e-01	1.606e-01	2.683e-01
ENSG00000134108	1502	1502	3.102e-01	1.458e+00	6.148e-01	-3.029e-01	2.449e+00	2.688e-02	8.064e-02
ENSG00000134186	866	866	5.844e-01	1.023e-01	9.748e-01	5.522e-02	8.514e-01	1.919e-01	2.994e-01
ENSG00000134255	1070	1070	2.420e-01	8.630e-01	8.114e-01	-8.781e-02	2.037e+00	4.356e-02	1.133e-01
ENSG00000134265	512	512	2.183e-01	7.608e-01	9.103e-01	-7.016e-01	4.380e+00	3.079e-03	1.501e-02
ENSG00000134283	2338	2338	3.910e-01	3.370e+00	2.904e-01	-2.105e-01	1.030e+00	1.513e-01	2.683e-01
ENSG00000134291	989	989	3.033e-01	1.643e+00	7.579e-01	-3.063e-01	1.490e+00	8.431e-02	1.826e-01
ENSG00000134324	234	234	1.381e-01	1.214e+00	1.272e+00	-3.976e-02	2.268e-01	5.006e-01	5.742e-01
ENSG00000134330	1957	1957	2.920e-01	1.029e+00	5.591e-01	-3.416e-01	6.137e+00	4.593e-04	3.119e-03
ENSG00000134333	4303	4303	7.357e-01	2.764e+00	3.057e-01	-3.399e-01	2.666e+00	2.094e-02	6.806e-02
ENSG00000134371	434	434	2.723e-01	3.947e-01	1.002e+00	1.554e-01	1.571e+00	7.627e-02	1.763e-01
ENSG00000134371	271	271	2.723e-01	-9.348e-01	1.161e+00	-2.886e-02	5.166e-01	3.094e-01	3.893e-01
ENSG00000134375	2113	2113	3.107e-01	2.529e-02	5.444e-01	2.135e-01	3.901e+00	5.221e-03	2.262e-02
ENSG00000134444	518	518	1.697e-01	2.309e+00	8.156e-01	-4.227e-01	1.565e+00	7.685e-02	1.763e-01
ENSG00000134453	904	904	5.888e-01	3.394e-01	9.859e-01	-6.381e-02	-2.944e-01	1.000e+00	1.000e+00
ENSG00000134516	1295	1295	3.356e-01	1.880e+00	5.802e-01	1.160e-01	4.228e-01	3.578e-01	4.296e-01
ENSG00000134574	454	454	1.973e-01	1.047e+00	1.036e+00	1.468e-01	1.040e+00	1.492e-01	2.683e-01
ENSG00000134590	504	504	1.413e-01	3.951e-02	7.593e-01	1.291e+00	1.489e+01	4.831e-08	9.420e-07
ENSG00000134597	1610	1610	2.493e-01	2.724e+00	5.856e-01	-3.789e-01	3.020e+00	1.398e-02	4.958e-02
ENSG00000134602	744	744	3.151e-01	-2.576e-01	9.992e-01	1.305e-01	-1.613e-01	1.000e+00	1.000e+00
ENSG00000134690	897	897	2.446e-01	9.227e-01	6.248e-01	-1.950e-01	1.003e+00	1.566e-01	2.683e-01
ENSG00000134717	701	701	4.768e-01	-8.048e-01	8.526e-01	1.086e+00	1.845e+01	1.243e-09	4.847e-08
ENSG00000134748	3245	3245	4.527e-01	2.595e+00	2.922e-01	-6.966e-02	7.086e-01	2.339e-01	3.257e-01
ENSG00000134758	465	465	3.633e-01	-6.437e-01	1.079e+00	8.453e-01	6.096e+00	4.799e-04	3.119e-03
ENSG00000134758	891	891	3.633e-01	1.203e+00	8.366e-01	1.441e-01	1.447e+00	8.895e-02	1.826e-01
ENSG00000134759	1783	1783	2.602e-01	2.132e+00	4.895e-01	-6.869e-01	1.117e+01	2.277e-06	2.960e-05
ENSG00000134815	222	222	3.034e-02	8.480e-02	1.240e+00	3.752e-01	5.553e-01	2.920e-01	3.893e-01
ENSG00000134851	1175	1175	3.645e-01	1.559e+00	6.245e-01	4.673e-01	4.497e+00	2.708e-03	1.501e-02
ENSG00000134882	459	459	4.016e-01	-2.123e+00	9.191e-01	1.452e-01	6.752e-02	7.133e-01	7.727e-01
ENSG00000134899	433	433	2.885e-01	1.854e+00	8.949e-01	1.310e-01	7.823e-01	2.110e-01	3.165e-01
ENSG00000134900	957	957	2.619e-01	1.822e+00	9.307e-01	7.560e-02	-1.256e-01	1.000e+00	1.000e+00
ENSG00000134910	1334	1334	2.380e-01	6.108e-01	8.903e-01	-1.878e-01	2.232e+00	3.460e-02	9.639e-02
ENSG00000134982	422	422	1.745e-01	-2.005e+00	7.900e-01	-9.095e-02	1.933e-01	5.341e-01	5.952e-01
ENSG00000134987	937	937	1.809e-01	1.334e+00	8.048e-01	2.568e-01	7.523e-01	2.199e-01	3.177e-01
ENSG00000134996	1532	1532	3.815e-01	6.498e-01	8.047e-01	-5.819e-01	1.074e+01	3.562e-06	3.473e-05
ENSG00000135040	797	797	1.228e-01	2.341e-01	9.511e-01	-3.033e-01	9.635e-01	1.651e-01	2.683e-01
ENSG00000135046	5034	5034	1.076e-01	3.350e+00	3.115e-01	3.509e-02	1.721e-02	8.528e-01	9.782e-01
ENSG00000135069	1563	1563	1.559e-01	1.974e+00	5.235e-01	1.423e-01	5.789e-01	2.819e-01	4.229e-01
ENSG00000135093	306	306	5.183e-02	1.057e+00	1.221e+00	1.795e-01	4.155e-01	3.620e-01	4.706e-01
ENSG00000135124	420	420	6.018e-02	-1.970e+00	1.109e+00	1.093e-01	-2.148e-01	1.000e+00	1.000e+00
ENSG00000135148	1797	1797	1.496e-01	-1.130e+00	7.901e-01	2.557e-02	3.477e-01	4.044e-01	5.087e-01
ENSG00000135245	1684	1684	1.436e-01	4.400e+00	1.676e+00	-1.843e+00	2.389e+01	4.768e-12	1.860e-10
ENSG00000135249	1256	1256	1.153e-01	-9.850e-01	9.017e-01	-5.794e-02	-2.351e-01	1.000e+00	1.000e+00
ENSG00000135269	495	495	2.355e-01	1.709e+00	9.947e-01	1.246e-01	6.373e-01	2.589e-01	4.039e-01
ENSG00000135297	1039	1039	1.223e-01	1.985e+00	7.883e-01	7.817e-01	1.090e+01	3.033e-06	2.957e-05
ENSG00000135336	1610	1610	1.928e-01	2.364e+00	4.515e-01	4.215e-01	2.124e+00	3.932e-02	1.156e-01
ENSG00000135372	271	271	1.093e-01	7.950e-01	1.480e+00	6.137e-01	1.501e+00	8.315e-02	1.914e-01
ENSG00000135387	1010	1010	5.012e-01	2.449e+00	6.024e-01	4.526e-01	2.078e+00	4.151e-02	1.156e-01
ENSG00000135441	873	873	5.364e-01	-6.177e-01	9.922e-01	9.222e-01	1.461e+01	6.443e-08	1.256e-06
ENSG00000135451	1454	1454	1.872e-01	7.599e-01	7.133e-01	-1.808e-01	8.240e-01	1.992e-01	3.378e-01
ENSG00000135452	348	348	1.091e-01	-1.105e-01	1.249e+00	-9.698e-01	6.192e+00	4.329e-04	3.377e-03
ENSG00000135469	879	879	9.704e-02	-8.593e-01	1.193e+00	-5.288e-01	4.061e+00	4.372e-03	2.276e-02
ENSG00000135486	3425	3425	9.838e-01	3.412e+00	3.307e-01	-1.831e-01	1.104e+00	1.372e-01	2.479e-01
ENSG00000135506	846	846	3.289e-01	2.525e+00	8.149e-01	-1.016e+00	1.133e+01	1.942e-06	2.525e-05
ENSG00000135521	508	508	1.430e-01	1.695e+00	9.005e-01	1.467e-01	5.112e-01	3.120e-01	4.345e-01
ENSG00000135587	360	360	7.685e-02	1.212e+00	1.031e+00	-4.240e-01	1.450e+00	8.860e-02	1.914e-01
ENSG00000135624	520	520	5.781e-01	-2.712e-01	1.090e+00	-4.885e-01	1.252e+00	1.135e-01	2.213e-01
ENSG00000135655	2987	2987	4.776e-01	8.989e-01	6.788e-01	2.591e-01	3.788e+00	5.915e-03	2.563e-02
ENSG00000135679	619	619	2.487e-01	7.589e-01	1.084e+00	-3.529e-01	1.447e+00	8.896e-02	1.914e-01
ENSG00000135686	926	926	7.934e-02	2.636e-01	1.074e+00	2.687e-01	1.530e+00	8.020e-02	1.914e-01
ENSG00000135775	629	629	1.379e-01	-3.676e-01	1.210e+00	-2.289e-01	5.144e-01	3.104e-01	4.345e-01
ENSG00000135778	1767	1767	2.143e-01	2.849e-01	6.944e-01	2.004e-02	-3.259e-02	1.000e+00	1.000e+00
ENSG00000135829	1092	1092	3.697e-01	2.157e+00	6.874e-01	-4.333e-01	2.089e+00	4.096e-02	1.156e-01
ENSG00000135837	406	406	3.709e-01	-1.353e+00	1.080e+00	2.457e-01	7.669e-01	2.155e-01	3.503e-01
ENSG00000135900	1651	1651	2.433e-01	2.125e+00	5.338e-01	-5.288e-01	5.136e+00	1.350e-03	8.776e-03
ENSG00000135916	2312	2312	6.181e-01	-3.221e-01	7.687e-01	-2.068e-01	4.002e+00	4.670e-03	2.276e-02
ENSG00000135924	441	441	1.034e-01	-2.917e-01	1.233e+00	-5.945e-01	2.843e+00	1.709e-02	6.060e-02
ENSG00000135930	2017	2017	3.137e-01	1.538e+00	6.812e-01	-1.879e-01	1.327e-01	6.064e-01	7.167e-01
ENSG00000135940	2989	2989	7.347e-01	1.064e+00	6.682e-01	2.599e-01	3.647e+00	6.915e-03	2.697e-02
ENSG00000135968	686	686	3.969e-01	6.617e-01	9.819e-01	1.739e-01	1.090e+00	1.398e-01	2.479e-01
ENSG00000135972	1425	1425	2.340e-01	2.718e+00	4.734e-01	-6.578e-02	1.537e-01	5.793e-01	7.060e-01
ENSG00000135974	982	982	1.544e-01	-7.888e-02	1.184e+00	4.132e-02	4.882e-01	3.231e-01	4.345e-01
ENSG00000135976	264	264	2.244e-01	-2.611e-01	1.401e+00	3.560e-02	-1.188e+00	1.000e+00	1.000e+00
ENSG00000136003	1650	1650	5.841e-01	1.125e-01	7.645e-01	2.153e-01	1.409e+00	9.327e-02	1.914e-01
ENSG00000136021	429	429	1.817e-01	8.225e-01	1.149e+00	3.343e-01	-3.581e-01	1.000e+00	1.000e+00
ENSG00000136045	1708	1708	3.107e-01	2.283e+00	5.500e-01	4.564e-01	3.275e+00	1.049e-02	3.409e-02
ENSG00000136051	476	476	2.018e-01	1.017e+00	1.053e+00	7.900e-02	9.012e-02	6.712e-01	7.479e-01
ENSG00000136059	465	465	8.214e-02	1.737e+00	1.099e+00	5.486e-01	1.903e+00	5.104e-02	1.244e-01
ENSG00000136068	2995	2995	3.013e-01	2.003e+00	4.828e-01	1.232e-01	6.515e-01	2.537e-01	3.805e-01
ENSG00000136104	281	281	7.171e-01	1.352e+00	1.233e+00	7.022e-01	1.908e+00	5.078e-02	1.244e-01
ENSG00000136104	323	323	7.171e-01	2.830e-01	1.296e+00	3.930e-01	4.553e-01	3.400e-01	4.420e-01
ENSG00000136122	759	759	1.127e-01	1.105e+00	8.851e-01	-2.261e-01	1.459e+00	8.765e-02	1.837e-01
ENSG00000136141	1260	1260	2.274e-01	1.846e+00	6.667e-01	6.151e-01	4.258e+00	3.522e-03	1.475e-02
ENSG00000136147	1082	1082	2.857e-01	2.192e+00	8.581e-01	9.865e-02	6.028e-01	2.722e-01	3.932e-01
ENSG00000136152	500	500	1.288e-01	-2.841e-01	1.391e+00	-1.692e-01	3.743e-01	3.869e-01	4.572e-01
ENSG00000136153	295	295	1.797e-01	-1.197e+00	1.375e+00	1.103e+00	2.978e+00	1.467e-02	4.400e-02
ENSG00000136153	501	501	1.797e-01	4.870e-01	1.250e+00	5.256e-01	1.603e+00	7.339e-02	1.684e-01
ENSG00000136156	812	812	8.843e-01	1.647e+00	7.345e-01	6.460e-01	4.193e+00	3.783e-03	1.475e-02
ENSG00000136159	1617	1617	1.383e-01	1.871e+00	7.289e-01	-6.058e-01	7.408e+00	1.186e-04	9.248e-04
ENSG00000136238	1489	1489	3.988e-01	2.090e+00	7.895e-01	-6.340e-01	-3.157e-01	1.000e+00	1.000e+00
ENSG00000136243	992	992	2.464e-01	6.168e-01	1.107e+00	5.006e-01	4.247e+00	3.563e-03	1.475e-02
ENSG00000136247	825	825	1.771e-01	1.878e+00	9.147e-01	-6.410e-01	5.404e+00	1.011e-03	5.631e-03
ENSG00000136261	1566	1566	3.680e-01	-6.709e-01	8.266e-01	1.028e+00	3.723e+01	6.161e-18	2.403e-16
ENSG00000136279	1648	1648	3.898e-01	2.106e+00	5.549e-01	2.428e-01	9.108e-01	1.771e-01	3.004e-01
ENSG00000136280	406	406	2.695e-01	8.541e-01	1.218e+00	2.567e-01	7.522e-01	2.200e-01	3.432e-01
ENSG00000136280	327	327	2.695e-01	1.456e+00	1.199e+00	-3.275e-01	4.045e-01	3.684e-01	4.490e-01
ENSG00000136381	803	803	2.574e-01	1.965e+00	9.437e-01	3.129e-01	1.361e+00	9.893e-02	1.837e-01
ENSG00000136436	2462	2462	4.124e-01	1.231e+00	7.873e-01	-1.993e-01	1.381e+00	9.657e-02	1.837e-01
ENSG00000136448	1130	1130	2.457e-01	2.536e+00	6.920e-01	-1.273e-01	-5.412e-01	1.000e+00	1.000e+00
ENSG00000136485	947	947	4.835e-01	2.020e+00	7.905e-01	7.562e-01	1.012e+01	6.806e-06	8.848e-05
ENSG00000136504	3663	3663	2.478e-01	1.290e+00	6.914e-01	-1.083e-02	8.424e-01	1.943e-01	3.157e-01
ENSG00000136514	569	569	5.727e-02	1.754e+00	1.180e+00	-7.928e-01	6.387e+00	3.514e-04	2.284e-03
ENSG00000136518	1207	1207	3.013e-01	5.412e-01	9.800e-01	-2.300e-01	5.037e-01	3.155e-01	4.244e-01
ENSG00000136521	1092	1092	4.627e-01	2.906e+00	7.102e-01	4.356e-02	-1.156e+00	1.000e+00	1.000e+00
ENSG00000136536	1157	1157	3.515e-01	2.027e-01	1.084e+00	1.972e-01	1.917e+00	5.022e-02	1.244e-01
ENSG00000136560	1522	1522	2.094e-01	2.607e+00	5.815e-01	-8.648e-02	4.169e-01	3.612e-01	4.490e-01
ENSG00000136603	992	992	1.923e-01	4.832e-01	9.223e-01	1.134e-01	2.914e-01	4.452e-01	5.107e-01
ENSG00000136631	540	540	1.195e-01	2.388e+00	1.070e+00	3.375e-01	4.071e-02	7.754e-01	8.400e-01
ENSG00000136682	1084	1084	1.801e-01	5.867e-01	9.926e-01	6.927e-01	8.120e+00	5.581e-05	5.442e-04
ENSG00000136718	631	631	2.194e-01	-1.021e+00	1.171e+00	1.251e+00	1.539e+01	2.888e-08	5.632e-07
ENSG00000136732	2997	2997	4.844e-01	3.067e+00	4.026e-01	2.156e-01	1.002e+00	1.569e-01	2.782e-01
ENSG00000136738	324	324	2.356e-01	-7.159e-01	1.359e+00	-2.828e-02	5.243e-01	3.058e-01	4.244e-01
ENSG00000136783	916	916	1.730e-01	8.722e-01	1.053e+00	-2.723e-01	1.381e+00	9.652e-02	1.837e-01
ENSG00000136807	417	417	1.251e-01	1.870e+00	1.233e+00	-6.608e-01	3.463e+00	8.494e-03	3.012e-02
ENSG00000136811	2142	2142	3.185e-01	2.616e+00	4.438e-01	-1.943e-01	1.257e+00	1.129e-01	1.693e-01
ENSG00000136816	1923	1923	1.423e-01	1.813e+00	5.889e-01	2.070e-01	2.171e+00	3.720e-02	8.521e-02
ENSG00000136824	1095	1095	3.696e-01	-1.807e+00	9.754e-01	3.201e-01	2.191e+00	3.631e-02	8.521e-02
ENSG00000136828	387	387	4.363e-02	5.562e-01	1.064e+00	-3.764e-01	1.339e+00	1.017e-01	1.653e-01
ENSG00000136854	513	513	6.107e-02	1.620e+00	9.297e-01	2.309e-01	-3.125e-02	1.000e+00	1.000e+00
ENSG00000136874	1158	1158	2.714e-01	7.744e-01	8.236e-01	2.609e-01	1.270e+00	1.109e-01	1.693e-01
ENSG00000136875	1944	1944	1.743e-01	1.590e+00	6.863e-01	2.655e-02	5.791e-01	2.818e-01	3.435e-01
ENSG00000136877	562	562	2.353e-01	7.309e-01	1.051e+00	-4.314e-01	2.123e+00	3.933e-02	8.521e-02
ENSG00000136878	507	507	1.769e-01	1.719e+00	1.012e+00	-9.642e-02	-6.668e-02	1.000e+00	1.000e+00
ENSG00000136888	1519	1519	8.061e-01	5.585e-01	7.800e-01	4.335e-01	5.814e+00	6.499e-04	3.168e-03
ENSG00000136933	931	931	1.414e-01	1.515e+00	7.168e-01	-2.510e-01	7.811e-01	2.114e-01	2.944e-01
ENSG00000136937	809	809	1.853e-01	1.248e+00	8.668e-01	6.173e-01	5.204e+00	1.255e-03	5.438e-03
ENSG00000136938	2035	2035	8.810e-01	3.811e+00	4.370e-01	-4.782e-01	4.414e+00	2.966e-03	1.157e-02
ENSG00000136950	253	253	3.425e-01	-7.208e-01	1.242e+00	-1.263e-01	-4.141e-01	1.000e+00	1.000e+00
ENSG00000136997	326	326	2.738e-01	8.978e-01	7.349e-01	-4.716e-01	1.592e+00	7.436e-02	1.318e-01
ENSG00000136997	1662	1662	2.738e-01	-2.097e-01	5.732e-01	6.900e-01	1.684e+01	6.467e-09	8.408e-08
ENSG00000137054	2029	2029	1.521e-01	1.398e+00	1.093e+00	8.675e-01	2.930e+01	1.928e-14	7.518e-13
ENSG00000137106	1801	1801	3.341e-01	2.046e+00	7.069e-01	-1.760e-01	1.867e+00	5.334e-02	1.040e-01
ENSG00000137145	348	348	1.984e-01	3.457e-01	1.138e+00	-1.196e+00	8.862e+00	2.554e-05	1.660e-04
ENSG00000137161	710	710	5.516e-01	1.409e+00	8.632e-01	1.018e-01	4.258e-01	3.561e-01	4.085e-01
ENSG00000137193	1884	1884	2.536e-01	1.890e+00	6.145e-01	1.851e-02	6.818e-01	2.429e-01	3.056e-01
ENSG00000137200	537	537	1.126e-01	1.495e+00	9.808e-01	-4.926e-01	3.010e+00	1.415e-02	5.016e-02
ENSG00000137210	709	709	5.160e-01	-6.595e-01	8.440e-01	-1.207e-01	1.457e+00	8.778e-02	1.488e-01
ENSG00000137221	600	600	9.371e-02	5.618e-02	1.077e+00	3.718e-01	2.893e+00	1.615e-02	5.250e-02
ENSG00000137274	336	336	4.371e-02	9.393e-01	1.143e+00	-4.815e-01	4.758e-01	3.293e-01	3.892e-01
ENSG00000137275	319	319	7.241e-02	-5.586e-01	1.295e+00	-1.357e-01	8.902e-02	6.731e-01	7.292e-01
ENSG00000137309	1641	1641	7.591e-01	4.038e-01	7.134e-01	7.134e-01	1.430e+01	8.927e-08	8.704e-07
ENSG00000137310	949	949	1.652e-01	9.851e-01	7.603e-01	-1.887e-01	8.469e-01	1.931e-01	2.789e-01
ENSG00000137343	819	819	7.903e-02	1.477e+00	7.845e-01	-2.941e-01	2.798e+00	1.800e-02	5.401e-02
ENSG00000137411	519	519	9.685e-02	8.434e-01	1.090e+00	1.918e-01	2.419e-01	4.867e-01	5.423e-01
ENSG00000137413	2307	2307	2.059e-01	1.188e+00	7.220e-01	1.771e-01	2.390e+00	2.880e-02	8.024e-02
ENSG00000137414	530	530	1.389e-01	-6.386e-02	1.095e+00	-2.935e-01	1.911e+00	5.060e-02	1.039e-01
ENSG00000137522	472	472	7.972e-02	-4.795e-01	1.127e+00	9.999e-01	8.015e+00	6.233e-05	3.473e-04
ENSG00000137547	1419	1419	2.235e-01	1.226e+00	6.612e-01	-8.379e-01	2.136e+01	6.289e-11	1.226e-09
ENSG00000137574	2396	2396	3.039e-01	4.700e-01	8.746e-01	-9.138e-02	6.823e-01	2.428e-01	3.056e-01
ENSG00000137575	793	793	5.533e-01	9.303e-01	9.292e-01	3.103e-01	2.163e+00	3.755e-02	8.521e-02
ENSG00000137642	414	414	1.438e-01	-1.302e+00	1.217e+00	1.156e-01	7.477e-01	2.214e-01	2.977e-01
ENSG00000137714	617	617	3.607e-01	-9.512e-01	1.439e+00	3.550e-01	1.752e+00	6.125e-02	1.137e-01
ENSG00000137714	360	360	3.607e-01	1.789e+00	9.970e-01	-1.339e+00	1.295e+01	3.579e-07	2.791e-06
ENSG00000137720	2294	2294	1.268e-01	2.150e+00	5.205e-01	1.180e-01	9.727e-01	1.631e-01	2.446e-01
ENSG00000137764	704	704	1.612e-01	2.983e+00	6.812e-01	-2.103e+00	4.221e+01	3.984e-20	7.768e-19
ENSG00000137767	771	771	1.140e-01	1.187e+00	8.874e-01	-3.156e-02	1.067e+00	1.441e-01	2.341e-01
ENSG00000137802	448	448	7.141e-02	8.604e-01	1.065e+00	1.252e-01	3.648e-01	3.930e-01	4.790e-01
ENSG00000137804	2931	2931	3.620e-01	-2.145e-01	4.600e-01	-5.159e-01	1.810e+01	1.788e-09	2.325e-08
ENSG00000137807	1076	1076	1.798e-01	2.543e+00	6.646e-01	-1.616e-01	1.513e+00	8.192e-02	1.879e-01
ENSG00000137812	622	622	2.648e-01	1.886e+00	1.094e+00	-4.366e-01	1.262e+00	1.121e-01	2.028e-01
ENSG00000137814	3402	3402	2.192e-01	8.713e-01	5.923e-01	-2.536e-02	-8.054e-01	1.000e+00	1.000e+00
ENSG00000137815	1811	1811	3.738e-01	2.038e+00	5.544e-01	-3.784e-02	1.689e+00	6.605e-02	1.753e-01
ENSG00000137818	2775	2775	9.979e-01	1.850e+00	4.639e-01	1.017e-01	1.245e+00	1.146e-01	2.028e-01
ENSG00000137822	515	515	1.087e-01	1.576e+00	8.287e-01	3.172e-01	9.957e-01	1.582e-01	2.446e-01
ENSG00000137880	1286	1286	3.201e-01	1.012e+00	7.884e-01	-6.850e-02	1.996e+00	4.572e-02	1.486e-01
ENSG00000137959	756	756	6.700e-02	5.532e-03	9.526e-01	1.153e+00	8.935e+00	2.366e-05	2.307e-04
ENSG00000137996	1528	1528	2.643e-01	3.709e+00	4.129e-01	-6.617e-01	5.620e+00	8.005e-04	6.121e-03
ENSG00000138018	1526	1526	2.001e-01	1.183e+00	6.334e-01	1.749e-01	1.619e+00	7.191e-02	1.753e-01
ENSG00000138029	972	972	2.894e-01	1.507e+00	7.920e-01	2.180e-01	9.133e-01	1.765e-01	2.545e-01
ENSG00000138032	1456	1456	3.571e-01	3.072e-01	7.284e-01	1.891e+00	7.655e+01	3.657e-35	1.426e-33
ENSG00000138036	322	322	7.145e-02	9.418e-01	1.241e+00	-4.178e-01	8.877e-01	1.827e-01	2.545e-01
ENSG00000138071	597	597	6.945e-01	8.795e-01	9.650e-01	-1.958e-02	-1.434e-01	1.000e+00	1.000e+00
ENSG00000138085	346	346	3.865e-01	7.928e-01	1.177e+00	4.516e-01	1.763e+00	6.039e-02	1.753e-01
ENSG00000138085	2769	2769	3.865e-01	-8.620e-01	6.802e-01	-2.492e-01	5.469e+00	9.416e-04	6.121e-03
ENSG00000138092	1080	1080	1.236e-01	9.279e-01	8.570e-01	-3.913e-01	3.177e+00	1.172e-02	4.570e-02
ENSG00000138134	502	502	1.093e-01	1.527e-01	1.120e+00	-1.485e-01	2.165e-01	5.105e-01	5.856e-01
ENSG00000138160	1488	1488	2.479e-01	2.070e+00	5.872e-01	-1.828e-01	6.703e-01	2.469e-01	3.321e-01
ENSG00000138180	1035	1035	1.161e-01	-1.363e+00	8.706e-01	-6.637e-02	-2.314e-01	1.000e+00	1.000e+00
ENSG00000138182	785	785	2.847e-01	1.663e+00	6.745e-01	8.742e-02	2.980e-01	4.401e-01	5.202e-01
ENSG00000138190	1382	1382	1.508e-01	-1.552e+00	7.098e-01	3.354e-02	-1.063e+00	1.000e+00	1.000e+00
ENSG00000138326	1709	1709	9.857e-01	2.431e+00	4.858e-01	4.644e-01	3.729e+00	6.319e-03	2.738e-02
ENSG00000138363	567	567	3.271e-01	-2.662e-01	9.224e-01	3.219e-01	4.491e-01	3.433e-01	4.319e-01
ENSG00000138375	719	719	1.007e-01	2.494e+00	8.077e-01	3.468e-02	6.364e-01	2.592e-01	3.370e-01
ENSG00000138380	950	950	1.022e-01	1.253e+00	9.502e-01	-2.430e-01	1.652e+00	6.907e-02	1.753e-01
ENSG00000138385	1228	1228	5.428e-01	4.864e-01	9.353e-01	-1.402e-01	1.211e+00	1.196e-01	2.028e-01
ENSG00000138398	426	426	5.969e-01	2.428e+00	7.948e-01	-5.714e-01	2.790e+00	1.816e-02	6.438e-02
ENSG00000138398	337	337	5.969e-01	9.432e-01	1.118e+00	-1.167e-01	5.078e-02	7.500e-01	8.357e-01
ENSG00000138434	298	298	1.942e-01	7.737e-01	1.153e+00	4.684e-01	1.299e+00	1.071e-01	2.028e-01
ENSG00000138459	447	447	1.034e-01	7.078e-01	1.133e+00	3.647e-02	1.310e+00	1.055e-01	2.028e-01
ENSG00000138592	958	958	2.592e-01	1.690e+00	7.441e-01	5.732e-01	4.417e+00	2.958e-03	1.442e-02
ENSG00000138594	1175	1175	4.096e-01	1.775e+00	7.732e-01	-4.361e-01	4.720e+00	2.123e-03	1.183e-02
ENSG00000138613	914	914	1.353e-01	-1.197e+00	9.458e-01	2.459e-01	1.240e+00	1.153e-01	2.028e-01
ENSG00000138663	2144	2144	2.692e-01	4.077e-01	7.982e-01	8.521e-02	-6.136e-01	1.000e+00	1.000e+00
ENSG00000138688	298	298	1.381e-01	-5.271e-01	1.572e+00	4.827e-02	-7.674e-01	1.000e+00	1.000e+00
ENSG00000138698	886	886	3.069e-01	1.714e+00	8.554e-01	-1.906e-01	1.319e+00	1.043e-01	2.034e-01
ENSG00000138709	254	254	9.079e-02	-4.886e-01	1.499e+00	1.737e+00	1.069e+01	3.757e-06	4.884e-05
ENSG00000138758	147	147	9.152e-02	8.339e-01	1.483e+00	3.907e-02	4.279e-01	3.549e-01	5.323e-01
ENSG00000138764	1517	1517	1.605e-01	-4.461e-01	9.568e-01	-4.574e-02	-6.592e-02	1.000e+00	1.000e+00
ENSG00000138768	1071	1071	2.602e-01	-2.550e-02	1.054e+00	-1.284e-02	8.260e-01	1.987e-01	3.522e-01
ENSG00000138780	352	352	8.574e-02	9.937e-01	1.459e+00	8.178e-01	2.458e+00	2.662e-02	7.986e-02
ENSG00000138796	573	573	4.949e-01	1.238e-01	9.762e-01	-5.884e-03	9.399e-03	8.909e-01	9.928e-01
ENSG00000138802	1048	1048	2.233e-01	9.227e-01	1.108e+00	-9.064e-02	1.819e+00	5.646e-02	1.376e-01
ENSG00000138834	766	766	1.935e-01	6.798e-01	1.028e+00	-3.651e-01	1.630e+00	7.101e-02	1.539e-01
ENSG00000138835	443	443	8.068e-02	-9.225e-01	9.728e-01	5.769e-01	1.367e-01	6.011e-01	7.325e-01
ENSG00000138942	800	800	7.482e-02	9.177e-01	1.072e+00	2.190e-01	3.067e-01	4.335e-01	5.869e-01
ENSG00000138964	565	565	2.637e-01	5.853e-01	1.052e+00	9.165e-01	7.255e+00	1.394e-04	1.087e-03
ENSG00000139083	366	366	1.776e-01	1.304e+00	1.240e+00	-1.142e+00	5.403e-01	2.985e-01	4.851e-01
ENSG00000139083	392	392	1.776e-01	2.334e-01	1.362e+00	6.067e-01	2.020e+00	4.441e-02	1.155e-01
ENSG00000139112	866	866	1.136e-01	2.055e+00	9.092e-01	-1.553e+00	3.689e+01	8.764e-18	3.418e-16
ENSG00000139133	204	204	6.007e-02	8.494e-01	1.513e+00	-1.693e-01	-3.371e-01	1.000e+00	1.000e+00
ENSG00000139163	2569	2569	3.338e-01	2.422e+00	5.223e-01	5.497e-01	7.295e+00	1.336e-04	1.087e-03
ENSG00000139180	1608	1608	3.796e-01	2.173e+00	6.655e-01	-2.899e-01	2.872e+00	1.654e-02	6.449e-02
ENSG00000139182	218	218	7.953e-02	4.006e-01	1.578e+00	3.397e-01	1.535e-02	8.609e-01	9.875e-01
ENSG00000139187	345	345	9.236e-02	-8.840e-01	1.343e+00	5.183e-01	2.570e+00	2.337e-02	7.986e-02
ENSG00000139192	354	354	2.027e-01	4.687e-01	1.364e+00	3.891e-01	1.035e+00	1.501e-01	2.788e-01
ENSG00000139192	300	300	2.027e-01	2.122e-01	1.283e+00	3.421e-01	3.028e-01	4.364e-01	5.869e-01
ENSG00000139193	854	854	2.957e-01	2.699e+00	9.639e-01	-1.304e+00	2.430e+01	3.140e-12	6.123e-11
ENSG00000139197	753	753	1.696e-01	-1.045e+00	1.078e+00	6.129e-01	3.665e+00	6.782e-03	2.978e-02
ENSG00000139278	1823	1823	1.786e-01	1.436e+00	7.853e-01	3.363e-01	2.500e+00	2.535e-02	7.986e-02
ENSG00000139291	461	461	1.041e-01	1.509e+00	1.324e+00	-1.026e-02	4.931e-01	3.207e-01	5.003e-01
ENSG00000139343	1133	1133	5.975e-01	2.719e+00	8.344e-01	-1.672e-01	2.158e-01	5.112e-01	6.432e-01
ENSG00000139350	1823	1823	2.239e-01	2.564e+00	4.970e-01	1.495e-01	9.833e-02	6.574e-01	7.770e-01
ENSG00000139372	1126	1126	4.007e-01	1.034e+00	9.044e-01	2.226e-02	3.635e-01	3.938e-01	5.689e-01
ENSG00000139405	730	730	1.024e-01	2.007e+00	7.778e-01	1.891e-01	7.135e-01	2.323e-01	3.938e-01
ENSG00000139437	990	990	1.452e-01	1.236e+00	9.000e-01	-3.195e-02	1.639e+00	7.021e-02	1.539e-01
ENSG00000139496	2271	2271	4.135e-01	2.174e+00	6.135e-01	1.746e-01	2.646e-01	4.669e-01	6.070e-01
ENSG00000139546	362	362	1.199e-01	1.753e+00	1.183e+00	7.415e-01	3.653e+00	6.872e-03	2.978e-02
ENSG00000139579	1255	1255	1.637e-01	1.506e+00	7.302e-01	-5.202e-01	5.652e+00	7.733e-04	5.027e-03
ENSG00000139618	535	535	1.780e-01	-5.570e-01	1.101e+00	-6.108e-01	3.669e+00	6.751e-03	2.978e-02
ENSG00000139637	1413	1413	2.457e-01	3.059e+00	5.857e-01	-3.698e-01	1.480e+00	8.537e-02	1.752e-01
ENSG00000139641	1591	1591	2.106e-01	2.177e+00	5.521e-01	4.039e-01	2.186e+00	3.655e-02	1.018e-01
ENSG00000139644	5039	5039	8.590e-01	3.236e+00	2.927e-01	4.105e-01	1.525e+00	8.072e-02	1.749e-01
ENSG00000139668	1539	1539	2.434e-01	1.727e+00	7.261e-01	3.288e-01	1.557e+00	7.759e-02	1.749e-01
ENSG00000139687	1061	1061	3.605e-01	2.439e+00	7.053e-01	5.506e-01	4.448e+00	2.858e-03	1.592e-02
ENSG00000139726	2912	2912	4.432e-01	-5.676e-01	8.259e-01	8.755e-02	-2.216e+00	1.000e+00	1.000e+00
ENSG00000139793	3140	3140	2.099e-01	2.602e+00	3.788e-01	1.764e+00	4.404e+01	6.282e-21	2.450e-19
ENSG00000139826	643	643	2.000e-01	5.937e-02	1.157e+00	2.706e-02	-6.996e-01	1.000e+00	1.000e+00
ENSG00000139842	585	585	1.956e-01	-1.531e+00	1.092e+00	-5.865e-01	3.529e+00	7.892e-03	3.420e-02
ENSG00000139921	937	937	4.817e-01	-1.749e+00	7.445e-01	-4.585e-01	1.749e+00	6.141e-02	1.597e-01
ENSG00000139977	1065	1065	1.232e-01	2.136e+00	9.546e-01	-1.360e-01	5.093e-01	3.129e-01	5.084e-01
ENSG00000140030	1971	1971	1.098e-01	-3.946e-01	8.456e-01	7.690e-01	2.322e+01	9.418e-12	1.836e-10
ENSG00000140153	1774	1774	1.503e-01	-9.475e-02	8.811e-01	2.705e-01	1.906e+00	5.086e-02	1.417e-01
ENSG00000140157	1799	1799	2.040e-01	-6.527e-01	8.395e-01	-1.919e-01	1.404e+00	9.377e-02	1.829e-01
ENSG00000140262	679	679	6.484e-01	1.086e+00	1.001e+00	5.451e-01	2.683e+00	2.053e-02	7.093e-02
ENSG00000140262	562	562	6.484e-01	7.657e-01	1.024e+00	1.925e-01	1.626e-01	5.685e-01	7.918e-01
ENSG00000140263	629	629	1.180e-01	1.936e-01	9.905e-01	9.115e-01	7.249e+00	1.403e-04	1.094e-03
ENSG00000140264	1597	1597	9.663e-01	-1.733e-01	8.418e-01	2.649e-01	3.686e+00	6.626e-03	3.230e-02
ENSG00000140365	2231	2231	3.605e-01	2.599e+00	4.621e-01	1.220e-01	-5.367e-01	1.000e+00	1.000e+00
ENSG00000140367	512	512	1.130e-01	2.581e+00	8.842e-01	1.244e+00	2.203e+00	3.580e-02	1.074e-01
ENSG00000140368	644	644	9.076e-02	1.154e+00	9.553e-01	2.643e-01	-4.651e-01	1.000e+00	1.000e+00
ENSG00000140382	1409	1409	2.212e-01	1.808e+00	7.237e-01	1.325e-01	3.469e-01	4.049e-01	6.316e-01
ENSG00000140398	347	347	1.614e-01	-2.835e-01	1.200e+00	2.219e-01	6.561e-01	2.520e-01	4.467e-01
ENSG00000140455	723	723	2.599e-01	1.722e+00	9.294e-01	4.542e-01	2.630e+00	2.183e-02	7.093e-02
ENSG00000140463	814	814	8.570e-02	9.484e-01	1.145e+00	-2.709e-01	1.935e-01	5.338e-01	7.711e-01
ENSG00000140464	409	409	2.065e-01	-2.689e-01	1.248e+00	1.262e+00	1.149e+01	1.644e-06	2.137e-05
ENSG00000140525	478	478	2.617e-01	-9.081e-01	1.175e+00	-2.299e-01	1.971e-01	5.302e-01	7.711e-01
ENSG00000140553	3658	3658	2.202e-01	3.342e+00	3.487e-01	2.449e-02	-6.696e-01	1.000e+00	1.000e+00
ENSG00000140575	834	834	5.089e-01	2.275e+00	8.225e-01	-1.184e-01	3.867e-02	7.809e-01	1.000e+00
ENSG00000140577	635	635	1.579e-01	1.585e+00	1.195e+00	-3.485e-01	1.481e+00	8.523e-02	1.749e-01
ENSG00000140650	506	506	8.087e-02	-2.313e-01	1.271e+00	-4.416e-01	1.635e+00	7.052e-02	1.719e-01
ENSG00000140718	891	891	1.088e-01	2.098e+00	7.768e-01	-2.523e-01	5.890e-01	2.778e-01	4.710e-01
ENSG00000140740	1036	1036	6.154e-01	1.609e+00	6.061e-01	9.674e-01	7.485e+00	1.092e-04	1.065e-03
ENSG00000140829	472	472	1.509e-01	6.101e-01	1.312e+00	8.323e-01	3.405e+00	9.066e-03	3.536e-02
ENSG00000140854	621	621	1.124e-01	-9.353e-02	9.876e-01	-2.567e-01	8.002e-02	6.891e-01	9.268e-01
ENSG00000140876	642	642	5.356e-02	2.253e+00	8.665e-01	-1.385e-01	-5.654e-01	1.000e+00	1.000e+00
ENSG00000140931	621	621	1.864e-01	3.026e-01	8.915e-01	1.057e+00	4.600e+00	2.420e-03	1.573e-02
ENSG00000140941	844	844	6.045e-01	1.696e+00	8.087e-01	1.333e-01	-5.991e-01	1.000e+00	1.000e+00
ENSG00000140968	188	188	1.211e-02	1.640e+00	8.955e-01	6.069e-01	-8.701e-02	1.000e+00	1.000e+00
ENSG00000140983	589	589	2.433e-01	2.884e-01	1.126e+00	-9.679e-02	-2.472e-01	1.000e+00	1.000e+00
ENSG00000140990	2023	2023	5.598e-01	8.055e-01	7.700e-01	2.125e-01	1.180e+00	1.244e-01	2.311e-01
ENSG00000141002	1572	1572	5.064e-01	4.330e-01	1.084e+00	-9.329e-02	2.802e-01	4.541e-01	5.209e-01
ENSG00000141026	1178	1178	1.134e-01	1.214e+00	8.100e-01	1.918e-01	4.509e-01	3.423e-01	4.306e-01
ENSG00000141034	316	316	9.145e-02	7.650e-01	1.233e+00	-4.568e-01	1.342e+00	1.014e-01	2.636e-01
ENSG00000141076	818	818	1.200e-01	-1.027e+00	9.484e-01	3.869e-01	3.053e+00	1.347e-02	1.034e-01
ENSG00000141127	1726	1726	2.858e-01	2.250e+00	6.355e-01	-4.004e-01	4.232e+00	3.624e-03	4.712e-02
ENSG00000141219	337	337	9.792e-02	1.433e+00	1.408e+00	-2.974e-01	6.531e-01	2.531e-01	3.656e-01
ENSG00000141279	311	311	3.659e-01	1.427e+00	1.289e+00	3.822e-01	1.267e+00	1.114e-01	2.679e-01
ENSG00000141279	465	465	3.659e-01	7.452e-01	1.004e+00	-3.143e-01	1.035e+00	1.501e-01	2.928e-01
ENSG00000141349	1937	1937	1.234e-01	-2.320e+00	4.522e-01	-2.177e-01	3.529e-01	4.008e-01	4.885e-01
ENSG00000141367	1352	1352	2.762e-01	2.493e+00	6.922e-01	-4.257e-01	2.628e+00	2.188e-02	1.219e-01
ENSG00000141376	356	356	9.616e-02	5.017e-01	1.347e+00	2.475e-01	1.526e+00	8.065e-02	2.514e-01
ENSG00000141428	1671	1671	1.593e-01	1.653e+00	8.784e-01	-1.134e+00	4.518e+01	1.980e-21	7.724e-20
ENSG00000141452	1078	1078	1.480e-01	2.681e+00	5.411e-01	1.482e-01	6.964e-01	2.379e-01	3.569e-01
ENSG00000141480	896	896	3.723e-01	2.202e-01	7.926e-01	-7.006e-02	1.495e+00	8.379e-02	2.514e-01
ENSG00000141480	243	243	3.723e-01	-1.163e-01	1.367e+00	6.909e-01	1.384e+00	9.612e-02	2.636e-01
ENSG00000141499	806	806	1.126e-01	-5.514e-01	1.126e+00	-7.366e-02	-6.551e-01	1.000e+00	1.000e+00
ENSG00000141552	543	543	5.133e-01	1.089e+00	9.085e-01	-1.963e-01	5.157e-01	3.099e-01	4.118e-01
ENSG00000141556	349	349	2.582e-01	6.524e-01	1.030e+00	2.650e-01	5.126e-01	3.113e-01	4.118e-01
ENSG00000141556	330	330	2.582e-01	6.868e-01	1.354e+00	-8.051e-01	2.907e+00	1.591e-02	1.034e-01
ENSG00000141560	1294	1294	1.271e-01	8.479e-01	1.064e+00	1.665e-01	5.012e-01	3.167e-01	4.118e-01
ENSG00000141564	386	386	1.825e-01	2.342e-01	1.196e+00	4.201e-01	1.584e+00	7.511e-02	2.514e-01
ENSG00000141642	379	379	5.632e-02	1.091e-01	1.251e+00	3.478e-01	3.235e-01	4.212e-01	4.978e-01
ENSG00000141682	664	664	2.694e-01	8.752e-01	9.488e-01	4.448e-02	-1.960e-01	1.000e+00	1.000e+00
ENSG00000141753	113	113	2.057e-02	1.128e-01	1.251e+00	-4.673e-01	7.529e-01	2.198e-01	3.429e-01
ENSG00000141933	1611	1611	1.157e-01	3.074e+00	4.549e-01	-6.066e-01	8.801e-01	1.846e-01	3.130e-01
ENSG00000141959	1652	1652	2.791e-01	2.075e+00	4.844e-01	4.315e-01	3.110e+00	1.263e-02	1.034e-01
ENSG00000141968	898	898	2.077e-01	1.084e+00	8.271e-01	2.008e-01	9.534e-01	1.673e-01	3.097e-01
ENSG00000141971	905	905	1.893e-01	1.121e+00	9.856e-01	-3.186e-01	2.190e+00	3.635e-02	1.772e-01
ENSG00000142039	413	413	1.312e-01	2.213e+00	1.120e+00	1.840e-01	5.650e-02	7.367e-01	7.981e-01
ENSG00000142166	864	864	2.998e-01	9.957e-01	8.253e-01	1.779e-01	1.230e+00	1.168e-01	2.679e-01
ENSG00000142168	3953	3953	6.202e-01	3.192e+00	3.485e-01	-4.256e-02	-2.151e-01	1.000e+00	1.000e+00
ENSG00000142186	1068	1068	2.051e-01	1.526e+00	8.575e-01	1.634e-01	1.817e+00	5.664e-02	2.334e-01
ENSG00000142227	2018	2018	3.565e-01	9.553e-01	6.266e-01	-1.111e-01	7.811e-01	2.113e-01	3.429e-01
ENSG00000142230	495	495	3.664e-01	2.227e+00	9.692e-01	-5.126e-01	1.771e+00	5.985e-02	2.334e-01
ENSG00000142252	836	836	1.117e-01	1.205e+00	9.190e-01	2.223e-01	9.211e-01	1.747e-01	3.097e-01
ENSG00000142396	642	642	2.671e-01	-9.595e-02	1.123e+00	2.693e-01	1.098e+00	1.384e-01	2.840e-01
ENSG00000142507	3050	3050	5.700e-01	-1.797e+00	5.463e-01	2.486e-01	4.931e+00	1.687e-03	3.289e-02
ENSG00000142534	1829	1829	8.996e-01	-2.813e+00	4.869e-01	-2.357e-02	1.423e-01	5.937e-01	6.615e-01
ENSG00000142634	203	203	6.593e-02	2.089e-01	1.300e+00	5.799e-01	1.180e+00	1.245e-01	2.698e-01
ENSG00000142655	1141	1141	8.892e-02	7.979e-01	8.881e-01	6.757e-02	1.145e+00	1.302e-01	2.539e-01
ENSG00000142657	474	474	3.357e-01	-8.370e-01	1.134e+00	9.386e-01	8.609e+00	3.332e-05	2.599e-04
ENSG00000142669	913	913	8.402e-01	7.475e-02	1.044e+00	-2.242e-02	-2.915e-01	1.000e+00	1.000e+00
ENSG00000142684	1071	1071	1.272e-01	2.470e+00	7.954e-01	-7.945e-01	9.743e+00	1.013e-05	9.878e-05
ENSG00000142731	872	872	1.327e-01	-1.325e-02	8.699e-01	-4.164e-01	2.988e+00	1.450e-02	4.711e-02
ENSG00000142765	925	925	2.183e-01	1.662e+00	8.510e-01	4.770e-01	3.825e+00	5.677e-03	2.768e-02
ENSG00000142875	1156	1156	4.773e-01	3.877e-01	8.753e-01	3.024e-01	1.637e+00	7.035e-02	1.738e-01
ENSG00000142945	603	603	2.092e-01	2.049e+00	8.961e-01	-8.817e-02	-1.174e-01	1.000e+00	1.000e+00
ENSG00000143013	765	765	2.100e-01	1.226e+00	1.025e+00	-2.738e-01	1.285e+00	1.090e-01	2.237e-01
ENSG00000143013	720	720	2.100e-01	1.322e-01	9.319e-01	4.695e-01	3.083e+00	1.302e-02	4.617e-02
ENSG00000143033	2867	2867	5.225e-01	-2.926e+00	3.333e-01	-1.774e-01	2.709e-01	4.617e-01	6.002e-01
ENSG00000143119	2353	2353	4.931e-01	-1.061e+00	7.151e-01	-7.105e-01	1.710e+01	4.957e-09	9.667e-08
ENSG00000143153	844	844	9.022e-02	-6.494e-01	8.800e-01	2.948e-01	3.188e-01	4.246e-01	6.002e-01
ENSG00000143155	1222	1222	3.923e-01	2.140e+00	5.299e-01	1.944e-01	4.840e-01	3.252e-01	4.878e-01
ENSG00000143164	999	999	2.155e-01	2.187e+00	7.209e-01	-9.659e-03	-2.136e-01	1.000e+00	1.000e+00
ENSG00000143179	199	199	1.339e-01	6.268e-01	1.166e+00	7.060e-02	-8.378e-02	1.000e+00	1.000e+00
ENSG00000143179	292	292	1.339e-01	-3.317e-01	1.268e+00	-2.003e-01	-4.166e-02	1.000e+00	1.000e+00
ENSG00000143184	6898	6898	2.364e-02	3.495e+00	5.266e-01	-2.317e-01	2.986e-01	4.397e-01	6.002e-01
ENSG00000143198	989	989	1.964e-01	4.703e-01	9.851e-01	-1.028e-01	-1.559e-01	1.000e+00	1.000e+00
ENSG00000143222	2425	2425	5.351e-01	1.570e+00	6.981e-01	2.318e-02	1.466e+00	8.686e-02	1.882e-01
ENSG00000143224	368	368	8.156e-02	6.957e-01	1.217e+00	7.050e-01	3.574e+00	7.502e-03	2.926e-02
ENSG00000143228	840	840	2.558e-01	7.232e-01	8.582e-01	-3.529e-01	2.018e+00	4.452e-02	1.240e-01
ENSG00000143252	2988	2988	5.285e-01	2.838e+00	3.462e-01	-2.462e-01	8.278e-01	1.982e-01	3.361e-01
ENSG00000143258	454	454	9.631e-02	2.200e+00	8.524e-01	1.768e-01	7.936e-01	2.077e-01	3.376e-01
ENSG00000143294	561	561	2.579e-01	1.757e+00	1.017e+00	-6.460e-01	4.479e+00	2.761e-03	1.538e-02
ENSG00000143324	382	382	9.194e-02	5.557e-01	9.150e-01	2.678e+00	4.351e+01	1.078e-20	4.203e-19
ENSG00000143337	879	879	2.586e-01	3.609e-01	1.043e+00	5.666e-02	1.054e+00	1.466e-01	2.599e-01
ENSG00000143353	1290	1290	1.363e-01	-1.189e+00	9.008e-01	-1.499e-01	-9.310e-01	1.000e+00	1.000e+00
ENSG00000143363	425	425	8.995e-02	-1.841e-01	1.116e+00	7.561e-01	4.793e+00	1.960e-03	1.274e-02
ENSG00000143367	255	255	1.889e-02	1.378e+00	1.296e+00	-2.122e+00	1.536e+01	2.994e-08	3.893e-07
ENSG00000143374	421	421	8.267e-02	-3.816e-01	1.233e+00	1.241e-01	-3.545e-01	1.000e+00	1.000e+00
ENSG00000143376	426	426	1.160e-01	-1.559e+00	1.192e+00	-9.723e-02	2.898e-01	4.464e-01	6.002e-01
ENSG00000143379	387	387	1.430e-01	-1.279e+00	1.325e+00	9.032e-01	3.644e+00	6.942e-03	2.926e-02
ENSG00000143398	630	630	2.282e-01	-4.520e-01	1.012e+00	3.446e-01	1.577e+00	7.577e-02	1.738e-01
ENSG00000143458	340	340	1.243e-01	-4.628e-02	1.405e+00	-4.497e-01	1.057e+00	1.460e-01	2.599e-01
ENSG00000143476	717	717	1.725e-01	1.661e+00	8.403e-01	-4.611e-01	2.752e+00	1.898e-02	5.694e-02
ENSG00000143499	476	476	1.723e-01	7.784e-01	1.274e+00	5.411e-01	1.606e+00	7.306e-02	1.738e-01
ENSG00000143569	1004	1004	2.089e-01	1.837e+00	9.383e-01	9.487e-02	6.615e-01	2.501e-01	3.901e-01
ENSG00000143575	1082	1082	3.740e-01	2.271e+00	6.821e-01	2.350e-01	-6.018e-01	1.000e+00	1.000e+00
ENSG00000143578	1444	1444	1.016e-01	1.827e+00	5.855e-01	1.828e-02	7.593e-02	6.968e-01	7.764e-01
ENSG00000143624	376	376	1.131e-01	1.888e+00	8.074e-01	-3.698e+00	6.900e+01	7.276e-32	2.838e-30
ENSG00000143641	1877	1877	3.636e-01	6.285e-01	7.620e-01	-1.466e-01	6.730e-01	2.460e-01	3.426e-01
ENSG00000143653	1361	1361	2.654e-01	3.348e-01	8.789e-01	1.058e-01	1.944e+00	4.863e-02	1.222e-01
ENSG00000143727	1165	1165	5.530e-01	2.040e+00	7.784e-01	-5.046e-01	4.886e+00	1.772e-03	9.872e-03
ENSG00000143740	868	868	1.302e-01	1.331e+00	9.747e-01	-1.827e-01	2.101e+00	4.040e-02	1.125e-01
ENSG00000143742	560	560	7.354e-01	1.131e+00	8.104e-01	4.646e-01	1.617e+00	7.212e-02	1.480e-01
ENSG00000143753	3376	3376	2.090e-01	2.734e+00	3.293e-01	2.058e-01	8.727e-01	1.864e-01	2.797e-01
ENSG00000143756	303	303	1.431e-01	2.674e+00	1.126e+00	-8.849e-01	2.383e+00	2.902e-02	8.707e-02
ENSG00000143761	2417	2417	7.392e-01	9.747e-01	8.720e-01	-3.104e-01	5.726e+00	7.144e-04	5.572e-03
ENSG00000143771	2993	2993	2.433e-01	-1.168e+00	6.211e-01	2.187e-01	4.987e+00	1.587e-03	9.872e-03
ENSG00000143774	374	374	7.303e-01	-3.763e-01	1.358e+00	1.195e-01	1.764e-02	8.510e-01	9.219e-01
ENSG00000143891	878	878	1.285e-01	-7.803e-01	1.175e+00	4.283e-01	2.756e+00	1.888e-02	6.695e-02
ENSG00000143919	743	743	1.477e-01	7.247e-01	1.018e+00	-1.382e-01	-1.261e+00	1.000e+00	1.000e+00
ENSG00000143924	972	972	2.926e-01	1.132e-01	9.683e-01	-1.047e-01	-7.166e-02	1.000e+00	1.000e+00
ENSG00000143942	589	589	8.670e-02	1.750e+00	9.218e-01	-3.581e-02	8.414e-01	1.946e-01	2.810e-01
ENSG00000143947	5179	5179	9.892e-01	2.532e+00	3.981e-01	2.033e-01	2.537e+00	2.427e-02	7.889e-02
ENSG00000143971	638	638	6.919e-02	8.099e-01	1.197e+00	-5.318e-01	1.868e+00	5.327e-02	1.222e-01
ENSG00000144021	616	616	3.219e-01	9.752e-01	8.908e-01	4.581e-02	-3.497e-01	1.000e+00	1.000e+00
ENSG00000144120	557	557	4.720e-02	-1.841e-02	1.239e+00	-1.319e-01	3.718e-01	3.885e-01	4.720e-01
ENSG00000144134	177	177	2.391e-02	7.879e-01	1.390e+00	1.430e-01	5.007e-01	3.170e-01	3.988e-01
ENSG00000144152	301	301	5.938e-02	5.825e-01	1.133e+00	-2.088e-01	5.089e-01	3.131e-01	3.988e-01
ENSG00000144224	472	472	7.695e-01	-5.946e-01	1.098e+00	2.580e-01	9.040e-01	1.787e-01	2.788e-01
ENSG00000144306	503	503	1.237e-01	1.553e+00	1.179e+00	7.508e-01	4.718e+00	2.128e-03	1.038e-02
ENSG00000144354	1095	1095	4.478e-01	1.531e+00	8.806e-01	1.642e-01	9.594e-01	1.660e-01	2.697e-01
ENSG00000144362	535	535	5.647e-02	-1.589e+00	1.308e+00	9.772e-01	9.457e+00	1.367e-05	2.665e-04
ENSG00000144451	605	605	1.912e-01	-2.558e-01	1.064e+00	-1.086e-01	3.550e-01	3.994e-01	4.720e-01
ENSG00000144468	263	263	1.582e-01	-1.816e+00	1.294e+00	4.675e-01	1.302e+00	1.066e-01	1.888e-01
ENSG00000144468	605	605	1.582e-01	5.053e-01	9.152e-01	3.778e-01	3.186e+00	1.159e-02	4.522e-02
ENSG00000144524	2686	2686	2.128e-01	2.114e+00	5.241e-01	1.482e-01	1.886e+00	5.210e-02	1.222e-01
ENSG00000144535	1052	1052	1.999e-01	1.737e+00	8.143e-01	-6.072e-01	6.484e+00	3.168e-04	4.119e-03
ENSG00000144535	178	178	1.999e-01	-2.655e-01	1.591e+00	-5.918e-01	5.711e-01	2.852e-01	3.835e-01
ENSG00000144554	758	758	1.414e-01	1.504e+00	1.113e+00	2.457e-02	2.447e-01	4.842e-01	5.554e-01
ENSG00000144566	266	266	2.611e-01	7.355e-01	1.465e+00	-5.002e-02	1.280e+00	1.097e-01	1.888e-01
ENSG00000144566	468	468	2.611e-01	9.527e-01	1.114e+00	2.256e-01	1.531e+00	8.009e-02	1.562e-01
ENSG00000144579	533	533	1.375e-01	5.321e-01	1.327e+00	2.169e-01	1.267e+00	1.114e-01	1.888e-01
ENSG00000144580	1223	1223	2.109e-01	3.032e+00	6.326e-01	-6.211e-01	5.980e+00	5.438e-04	5.302e-03
ENSG00000144589	257	257	1.465e-01	-7.214e-01	1.278e+00	4.711e-01	1.725e+00	6.328e-02	1.371e-01
ENSG00000144591	565	565	7.321e-02	1.654e+00	8.219e-01	5.820e-01	3.532e+00	7.863e-03	3.407e-02
ENSG00000144597	565	565	1.188e-01	6.378e-01	9.728e-01	1.468e+00	2.098e+01	9.318e-11	3.634e-09
ENSG00000144659	1189	1189	2.356e-01	2.997e+00	4.713e-01	-1.744e-02	-2.031e-01	1.000e+00	1.000e+00
ENSG00000144659	472	472	2.356e-01	-1.313e+00	9.558e-01	-3.340e-01	5.980e-01	2.741e-01	4.112e-01
ENSG00000144674	1547	1547	3.592e-01	2.140e+00	5.602e-01	3.029e-02	3.594e-01	3.966e-01	5.523e-01
ENSG00000144741	1021	1021	1.326e-01	2.630e+00	6.921e-01	-1.864e-01	1.037e+00	1.497e-01	2.920e-01
ENSG00000144746	573	573	5.618e-01	9.910e-01	1.161e+00	-1.700e-01	8.289e-01	1.979e-01	3.355e-01
ENSG00000144827	1304	1304	2.092e-01	1.143e+00	7.070e-01	1.817e-01	6.567e-01	2.518e-01	3.928e-01
ENSG00000144867	1752	1752	1.389e-01	-1.934e-02	7.423e-01	-1.894e-01	1.477e+00	8.565e-02	2.088e-01
ENSG00000144895	3367	3367	4.705e-01	1.982e+00	5.236e-01	-2.638e-01	3.818e+00	5.725e-03	1.860e-02
ENSG00000145012	309	309	2.926e-01	7.651e-01	1.210e+00	-4.952e-02	-1.481e+00	1.000e+00	1.000e+00
[truncated: 4,117 more rows]
