# Supplementary material for: CamoTSS: analysis of alternative transcription start sites for cellular phenotypes and regulatory patterns from 5' scRNA-seq data
Source: Nat Commun. 2023 Nov 9;14:7240. doi: 10.1038/s41467-023-42636-1 (PMC10636040; doi:10.1038/s41467-023-42636-1)
Supplement: Supplementary file 12 — Source Data [file 41467_2023_42636_MOESM12_ESM.zip › Supp_Fig32_w11_vs_w12_myeloid.tsv]

GeneID	n_counts	n_counts_uniq	cdr	intercept	sigma	development_12w_ceoff	development_12w_ELBO_gain	development_12w_pval	development_12w_FDR
ENSG00000002549	87	87	5.576e-01	-2.011e+00	4.844e-01	1.325e+00	2.489e+00	2.567e-02	5.158e-01
ENSG00000005022	64	64	8.364e-01	3.580e+00	2.722e-01	2.198e-01	5.158e-02	7.481e-01	9.653e-01
ENSG00000010278	50	50	1.803e-01	-1.338e+00	9.220e-01	-2.327e+00	1.901e-01	5.375e-01	9.021e-01
ENSG00000013275	68	68	4.201e-01	-1.261e+00	7.438e-01	5.989e-01	5.016e-01	3.166e-01	8.694e-01
ENSG00000013374	128	128	3.197e-01	-4.521e+00	3.055e-01	1.032e+00	3.156e-01	4.269e-01	9.021e-01
ENSG00000023445	1010	1010	4.312e-01	3.323e+00	6.013e-01	1.015e+00	1.467e+00	8.678e-02	7.101e-01
ENSG00000026508	312	312	5.316e-01	3.168e+00	2.398e-01	-9.930e-03	6.796e-02	7.124e-01	9.394e-01
ENSG00000028137	107	107	4.665e-01	6.756e-01	1.202e+00	3.297e-01	1.319e-01	6.075e-01	9.202e-01
ENSG00000030582	681	681	7.546e-01	8.718e-01	2.262e-01	2.786e-01	5.551e-01	2.920e-01	8.694e-01
ENSG00000034510	545	545	9.981e-01	2.248e+00	2.949e-01	1.461e-01	2.105e-01	5.165e-01	9.021e-01
ENSG00000034713	72	72	5.836e-01	4.308e+00	3.936e-01	-4.761e-01	9.771e-02	6.584e-01	9.206e-01
ENSG00000037241	51	51	2.695e-01	-1.707e+00	2.976e-01	-6.512e-01	5.597e-01	2.901e-01	8.694e-01
ENSG00000051108	74	74	4.145e-01	7.148e-01	3.350e-01	1.900e-01	6.538e-02	7.177e-01	9.407e-01
ENSG00000057757	70	70	2.918e-01	3.484e+00	3.877e-01	-8.898e-01	4.542e-01	3.405e-01	8.694e-01
ENSG00000060491	73	73	2.900e-01	1.207e+00	4.154e-01	1.705e-01	4.295e-02	7.695e-01	9.788e-01
ENSG00000061794	65	65	2.677e-01	1.673e+00	4.529e-01	-2.316e-02	-3.303e-02	1.000e+00	1.000e+00
ENSG00000065135	59	59	4.331e-01	-8.350e-01	5.729e-01	1.392e+00	2.608e+00	2.238e-02	5.158e-01
ENSG00000065911	98	98	4.944e-01	1.524e-01	2.258e-01	3.415e-01	2.580e-01	4.725e-01	9.021e-01
ENSG00000070190	162	162	4.554e-01	5.739e-02	2.937e-01	2.048e-02	-5.795e-02	1.000e+00	1.000e+00
ENSG00000071082	55	55	9.554e-01	1.115e+00	5.197e-01	3.377e-01	1.118e-01	6.363e-01	9.206e-01
ENSG00000071205	52	52	1.729e-01	2.441e+00	3.839e-01	1.137e+00	1.840e-01	5.441e-01	9.025e-01
ENSG00000071859	71	71	3.959e-01	1.904e+00	5.774e-01	7.716e-01	3.841e-01	3.808e-01	8.936e-01
ENSG00000072401	72	72	2.602e-01	3.545e+00	5.098e-01	7.953e-02	-1.090e-01	1.000e+00	1.000e+00
ENSG00000077585	99	99	3.104e-01	3.589e-01	4.394e-01	1.449e-01	4.855e-02	7.553e-01	9.712e-01
ENSG00000077984	114	114	1.747e-01	-8.720e-01	1.244e-01	6.359e-01	9.980e-02	6.550e-01	9.206e-01
ENSG00000084207	435	435	9.257e-01	7.948e-02	2.267e-01	-2.436e-01	5.168e-01	3.093e-01	8.694e-01
ENSG00000085719	54	54	4.108e-01	-1.285e+00	6.542e-01	-9.365e-01	6.803e-01	2.434e-01	8.694e-01
ENSG00000085871	139	139	4.758e-01	-1.102e+00	4.080e-01	4.091e-01	4.236e-01	3.574e-01	8.936e-01
ENSG00000086065	86	86	4.610e-01	1.768e+00	3.747e-01	-1.594e-01	2.544e-02	8.215e-01	1.000e+00
ENSG00000087086	1401	1401	9.535e-01	4.034e+00	1.838e-01	-2.877e-03	-9.122e-02	1.000e+00	1.000e+00
ENSG00000089289	57	57	3.290e-01	1.212e+00	6.109e-01	3.773e-01	1.137e-01	6.335e-01	9.206e-01
ENSG00000089327	74	74	4.201e-01	4.617e+00	3.078e-01	-9.950e-01	5.180e-01	3.087e-01	8.694e-01
ENSG00000090104	337	337	5.260e-01	3.006e+00	4.604e-01	-1.135e-01	-3.412e-02	1.000e+00	1.000e+00
ENSG00000090382	1792	1792	7.323e-01	2.441e+00	3.932e-01	-3.741e-01	1.737e+00	6.237e-02	6.762e-01
ENSG00000095380	68	68	3.513e-01	2.751e-01	3.196e-01	1.830e-01	1.398e-01	5.969e-01	9.202e-01
ENSG00000095794	53	53	2.212e-01	1.275e+00	3.122e-01	-1.069e+00	8.982e-02	6.717e-01	9.206e-01
ENSG00000099622	65	65	6.041e-01	1.802e+00	6.629e-01	-1.529e-01	1.390e-01	5.980e-01	9.202e-01
ENSG00000100097	611	611	8.792e-01	1.212e+00	1.946e-01	2.925e-01	6.945e-01	2.386e-01	8.694e-01
ENSG00000100300	96	96	3.513e-01	-9.243e-01	1.159e+00	-5.466e-02	2.879e-01	4.480e-01	9.021e-01
ENSG00000100387	53	53	7.621e-01	4.484e+00	6.771e-01	1.214e+00	9.533e-01	1.673e-01	8.032e-01
ENSG00000100412	57	57	2.732e-01	3.544e+00	3.175e-01	5.289e-01	-1.159e-02	1.000e+00	1.000e+00
ENSG00000101017	226	226	2.974e-01	-2.476e-01	1.834e-01	3.050e-03	3.113e-02	8.030e-01	9.934e-01
ENSG00000101460	57	57	1.766e-01	3.836e+00	4.174e-01	-1.981e+00	2.806e+00	1.784e-02	5.158e-01
ENSG00000102103	81	81	4.164e-01	2.385e+00	4.081e-01	4.781e-02	6.917e-02	7.099e-01	9.394e-01
ENSG00000102172	55	55	5.632e-01	-9.311e-02	1.056e+00	-8.213e-01	1.005e+00	1.562e-01	7.974e-01
ENSG00000103152	61	61	3.271e-01	3.796e+00	2.798e-01	-1.771e+00	9.896e-01	1.595e-01	7.974e-01
ENSG00000103254	92	92	2.454e-01	9.352e-01	3.961e-01	2.375e-01	1.283e-02	8.727e-01	1.000e+00
ENSG00000104412	56	56	2.825e-01	-1.778e-01	8.322e-01	5.530e-01	4.136e-01	3.631e-01	8.936e-01
ENSG00000104856	93	93	3.978e-01	-1.694e+00	5.808e-01	-2.431e-01	-7.382e-02	1.000e+00	1.000e+00
ENSG00000104870	98	98	6.506e-01	-3.103e-01	4.584e-01	-1.239e-01	-2.506e-01	1.000e+00	1.000e+00
ENSG00000104870	50	50	6.506e-01	-7.243e-01	3.632e-01	-5.420e-01	1.949e-01	5.324e-01	9.021e-01
ENSG00000104918	164	164	1.283e-01	8.929e-01	1.248e-01	-3.227e-01	3.063e-01	4.338e-01	9.021e-01
ENSG00000105220	50	50	5.651e-01	-1.700e-01	5.386e-01	1.172e+00	6.203e-01	2.653e-01	8.694e-01
ENSG00000105246	333	333	3.216e-01	-2.242e-01	7.759e-02	-7.373e-02	2.403e-02	8.265e-01	1.000e+00
ENSG00000105372	179	179	9.981e-01	1.534e+00	4.002e-01	2.295e-01	2.273e-01	5.002e-01	9.021e-01
ENSG00000105373	54	54	6.134e-01	8.458e-01	6.448e-01	8.178e-01	4.570e-01	3.390e-01	8.694e-01
ENSG00000105640	82	82	9.814e-01	2.422e+00	2.722e-01	1.153e+00	4.609e-01	3.370e-01	8.694e-01
ENSG00000106245	60	60	3.773e-01	3.942e+00	3.074e-01	1.474e+00	2.878e-01	4.480e-01	9.021e-01
ENSG00000106537	79	79	3.848e-01	-4.398e-01	5.045e-01	5.228e+00	1.582e+01	1.856e-08	6.680e-06
ENSG00000106591	54	54	2.361e-01	-1.051e+00	3.738e-01	8.606e-01	3.009e-01	4.379e-01	9.021e-01
ENSG00000107949	65	65	2.695e-01	-6.369e-01	3.736e-01	-9.865e-03	-6.748e-02	1.000e+00	1.000e+00
ENSG00000107968	193	193	4.052e-01	-1.566e-01	1.471e+00	-4.582e-01	5.864e-01	2.788e-01	8.694e-01
ENSG00000108107	102	102	9.963e-01	1.134e+00	3.390e-01	-4.932e-01	6.117e-02	7.265e-01	9.442e-01
ENSG00000108298	105	105	9.963e-01	-3.337e-01	3.628e-01	3.238e-01	2.910e-01	4.455e-01	9.021e-01
ENSG00000108639	700	700	7.639e-01	-2.161e-01	2.529e-01	-4.234e-01	2.753e+00	1.896e-02	5.158e-01
ENSG00000108798	73	73	3.773e-01	2.046e+00	3.213e-01	-8.685e-01	6.340e-01	2.601e-01	8.694e-01
ENSG00000110324	110	110	4.796e-01	7.402e-02	2.256e-01	1.819e-01	1.026e-01	6.506e-01	9.206e-01
ENSG00000111275	277	277	6.840e-01	-1.625e+00	7.894e-01	-5.171e-01	6.440e-01	2.564e-01	8.694e-01
ENSG00000111481	60	60	4.349e-01	1.524e+00	1.126e+00	-3.704e-01	5.433e-01	2.972e-01	8.694e-01
ENSG00000111640	120	120	9.926e-01	1.127e+00	1.114e+00	1.978e-01	3.558e-01	3.989e-01	8.975e-01
ENSG00000112149	920	920	3.197e-01	2.128e-01	1.506e-01	3.025e-02	-8.020e-02	1.000e+00	1.000e+00
ENSG00000113387	107	107	9.015e-01	-6.941e-01	3.098e-01	9.362e-01	2.452e+00	2.679e-02	5.158e-01
ENSG00000113732	71	71	7.714e-01	1.651e+00	5.512e-01	-1.026e+00	5.355e-01	3.007e-01	8.694e-01
ENSG00000114021	65	65	2.788e-01	1.959e+00	2.309e-01	-5.482e-02	-3.765e-02	1.000e+00	1.000e+00
ENSG00000114353	71	71	7.193e-01	1.194e+00	2.524e-01	-1.195e-02	1.048e-01	6.470e-01	9.206e-01
ENSG00000115268	138	138	9.870e-01	3.070e+00	2.456e-01	6.295e-02	-2.973e-02	1.000e+00	1.000e+00
ENSG00000115286	72	72	5.446e-01	3.057e+00	3.934e-01	-1.129e-01	-2.850e-03	1.000e+00	1.000e+00
ENSG00000115350	71	71	2.175e-01	4.772e-02	3.048e-01	6.427e-01	4.944e-01	3.200e-01	8.694e-01
ENSG00000115738	157	157	7.305e-01	1.564e+00	3.329e-01	-9.964e-02	6.491e-02	7.186e-01	9.407e-01
ENSG00000115762	66	66	3.532e-01	-1.493e-02	9.743e-01	-6.831e-01	3.713e-01	3.888e-01	8.936e-01
ENSG00000116586	95	95	5.613e-01	-1.145e+00	3.330e-01	-9.837e-01	1.391e+00	9.532e-02	7.359e-01
ENSG00000117410	190	190	7.230e-01	2.472e+00	2.206e-01	9.356e-02	4.021e-02	7.767e-01	9.811e-01
ENSG00000117448	76	76	6.171e-01	-8.769e-01	7.690e-01	7.034e-01	7.534e-01	2.196e-01	8.694e-01
ENSG00000118579	90	90	4.108e-01	1.186e+00	6.624e-01	-5.435e-01	6.004e-01	2.732e-01	8.694e-01
ENSG00000118855	54	54	5.112e-01	-2.422e+00	6.021e-01	-2.871e-01	-1.200e-01	1.000e+00	1.000e+00
ENSG00000119471	50	50	2.491e-01	8.565e-01	5.070e-01	5.940e-01	1.988e-01	5.284e-01	9.021e-01
ENSG00000119705	83	83	4.238e-01	3.178e+00	2.985e-01	-3.209e-01	3.547e-02	7.900e-01	9.874e-01
ENSG00000122026	120	120	9.684e-01	3.762e+00	4.493e-01	-6.813e-01	4.751e-01	3.297e-01	8.694e-01
ENSG00000122694	53	53	2.175e-01	3.228e+00	4.778e-01	-4.901e-01	8.980e-02	6.717e-01	9.206e-01
ENSG00000122862	303	303	8.532e-01	3.805e+00	1.826e-01	-1.193e+00	1.647e+00	6.950e-02	6.762e-01
ENSG00000123349	228	228	9.628e-01	7.355e-01	8.621e-01	3.827e-01	5.446e-01	2.966e-01	8.694e-01
ENSG00000123353	61	61	2.602e-01	1.528e+00	5.944e-01	-9.411e-01	1.023e+00	1.527e-01	7.974e-01
ENSG00000123595	92	92	3.216e-01	2.275e+00	2.555e-01	-1.950e+00	1.121e+00	1.343e-01	7.974e-01
ENSG00000124226	75	75	4.610e-01	2.016e+00	3.553e-01	5.436e-01	7.483e-02	6.989e-01	9.318e-01
ENSG00000124357	58	58	4.424e-01	-3.726e+00	3.556e-01	2.972e-01	9.288e-02	6.665e-01	9.206e-01
ENSG00000125148	234	234	2.639e-01	4.204e+00	5.446e-01	5.173e-01	1.694e-01	5.606e-01	9.131e-01
ENSG00000125534	59	59	8.662e-01	3.487e+00	2.480e-01	1.827e+00	4.636e-01	3.356e-01	8.694e-01
ENSG00000125652	50	50	4.684e-01	1.413e-01	5.586e-01	9.664e-01	4.711e-01	3.317e-01	8.694e-01
ENSG00000125995	52	52	6.078e-01	2.176e+00	3.895e-01	-4.895e-02	1.546e-02	8.604e-01	1.000e+00
ENSG00000126264	274	274	4.405e-01	2.131e+00	3.198e-01	7.833e-01	1.786e+00	5.874e-02	6.762e-01
ENSG00000126522	75	75	2.268e-01	1.258e-01	5.214e-01	9.939e-01	7.561e-01	2.188e-01	8.694e-01
ENSG00000126803	141	141	2.007e-01	2.765e+00	3.258e-01	3.801e-01	8.208e-02	6.854e-01	9.251e-01
ENSG00000127125	62	62	3.606e-01	1.157e+00	5.214e-01	1.048e+00	1.175e+00	1.253e-01	7.974e-01
ENSG00000127184	95	95	9.498e-01	1.979e+00	7.674e-01	-1.964e-01	-4.821e-02	1.000e+00	1.000e+00
ENSG00000127314	55	55	5.762e-01	5.818e-01	3.268e-01	2.289e-02	-2.588e-02	1.000e+00	1.000e+00
ENSG00000127838	51	51	3.717e-01	8.281e-01	4.521e-01	-1.167e-01	2.087e-02	8.381e-01	1.000e+00
ENSG00000128016	51	51	4.554e-01	2.558e+00	2.861e-01	2.913e+00	2.135e+00	3.878e-02	5.961e-01
ENSG00000128245	270	270	5.260e-01	3.931e+00	2.083e-01	7.344e-01	3.873e-01	3.788e-01	8.936e-01
ENSG00000128272	60	60	4.684e-01	2.055e+00	3.518e-01	1.040e+00	2.480e-01	4.812e-01	9.021e-01
ENSG00000128524	94	94	7.361e-01	5.143e-01	4.066e-01	1.121e+00	7.661e-01	2.158e-01	8.694e-01
ENSG00000129255	103	103	2.546e-01	3.086e+00	2.599e-01	-2.658e-01	9.018e-02	6.711e-01	9.206e-01
ENSG00000130066	950	950	9.591e-01	2.715e+00	5.532e-01	-4.444e-01	9.151e-01	1.761e-01	8.201e-01
ENSG00000130203	3737	3737	3.457e-01	4.774e-01	3.920e-01	1.934e-01	1.359e+00	9.927e-02	7.445e-01
ENSG00000130208	1869	1869	3.457e-01	2.381e-01	7.295e-01	-5.293e-01	3.511e+00	8.049e-03	3.821e-01
ENSG00000130255	122	122	9.851e-01	6.553e-01	7.216e-01	-3.887e-01	3.810e-01	3.827e-01	8.936e-01
ENSG00000130313	59	59	5.781e-01	1.960e+00	2.752e-01	3.985e-01	1.339e-01	6.048e-01	9.202e-01
ENSG00000130429	175	175	8.123e-01	-3.720e+00	2.157e-01	9.285e-01	1.064e+00	1.447e-01	7.974e-01
ENSG00000130592	92	92	7.565e-01	3.413e+00	9.365e-01	-1.538e+00	2.652e+00	2.128e-02	5.158e-01
ENSG00000131143	67	67	9.349e-01	-1.305e+00	7.261e-01	1.562e+00	1.725e+00	6.327e-02	6.762e-01
ENSG00000131203	516	516	3.383e-01	2.854e-01	1.800e-01	1.283e-01	-1.131e-01	1.000e+00	1.000e+00
ENSG00000133574	103	103	3.309e-01	6.859e-01	2.527e-01	-1.128e-01	-1.012e-02	1.000e+00	1.000e+00
ENSG00000134330	66	66	3.810e-01	-4.761e-01	7.879e-01	1.540e+00	2.438e+00	2.722e-02	5.158e-01
ENSG00000134333	57	57	8.290e-01	1.172e+00	3.758e-01	2.987e+00	2.022e+00	4.435e-02	6.228e-01
ENSG00000134375	54	54	2.695e-01	-6.132e-01	5.798e-01	-7.824e-01	6.087e-01	2.699e-01	8.694e-01
ENSG00000134590	58	58	2.937e-01	2.700e+00	1.720e+00	-9.406e-01	6.709e-01	2.467e-01	8.694e-01
ENSG00000134996	171	171	7.193e-01	1.395e-01	5.494e-01	8.568e-01	2.194e+00	3.619e-02	5.923e-01
ENSG00000135046	507	507	4.888e-01	2.982e+00	2.470e-01	-6.162e-02	-4.566e-02	1.000e+00	1.000e+00
ENSG00000135245	136	136	2.509e-01	3.125e+00	2.973e-01	3.318e-01	1.155e-02	8.792e-01	1.000e+00
ENSG00000135930	57	57	4.126e-01	3.746e-01	8.850e-01	4.357e-01	1.949e-01	5.324e-01	9.021e-01
ENSG00000135940	78	78	8.476e-01	8.881e-01	4.968e-01	3.980e-02	-1.176e-01	1.000e+00	1.000e+00
ENSG00000136238	273	273	8.941e-01	1.055e+00	2.292e-01	5.989e-02	-8.987e-02	1.000e+00	1.000e+00
ENSG00000137106	57	57	3.439e-01	-8.049e-01	2.571e+00	-2.087e+00	9.610e-01	1.656e-01	8.032e-01
ENSG00000137818	52	52	9.981e-01	2.656e+00	5.413e-01	6.835e-01	2.926e-02	8.089e-01	9.938e-01
ENSG00000138085	99	99	4.424e-01	-1.432e+00	6.581e-01	-2.129e-01	3.342e-01	4.136e-01	9.021e-01
ENSG00000139083	91	91	5.539e-01	-1.355e+00	3.921e-01	1.165e+00	1.649e+00	6.938e-02	6.762e-01
ENSG00000139278	225	225	4.851e-01	2.752e+00	2.524e-01	1.529e+00	1.003e+00	1.567e-01	7.974e-01
ENSG00000139644	78	78	7.565e-01	2.647e+00	2.957e-01	1.629e+00	4.345e-01	3.512e-01	8.904e-01
ENSG00000139793	62	62	1.914e-01	3.251e+00	3.320e-01	-1.260e+00	3.769e-01	3.853e-01	8.936e-01
ENSG00000140030	64	64	1.952e-01	1.329e+00	6.798e-01	-3.381e-02	-5.349e-02	1.000e+00	1.000e+00
ENSG00000140264	60	60	9.758e-01	-8.940e-01	6.671e-01	4.965e-01	2.588e-01	4.719e-01	9.021e-01
ENSG00000140968	582	582	5.409e-01	2.141e+00	2.338e-01	5.554e-01	1.187e+00	1.233e-01	7.974e-01
ENSG00000140990	54	54	5.632e-01	-1.295e+00	6.786e-01	4.919e-01	4.223e-01	3.581e-01	8.936e-01
ENSG00000141349	54	54	2.212e-01	-1.701e+00	5.772e-01	1.811e+00	2.711e+00	1.988e-02	5.158e-01
ENSG00000142168	57	57	5.576e-01	1.517e+00	4.711e-01	8.769e-01	2.231e-01	5.041e-01	9.021e-01
ENSG00000142507	78	78	5.929e-01	-2.390e+00	2.611e-01	-4.593e-01	2.825e-01	4.523e-01	9.021e-01
ENSG00000142634	62	62	5.688e-01	-2.104e+00	4.141e-01	-2.568e-01	1.080e-01	6.421e-01	9.206e-01
ENSG00000143198	85	85	5.520e-01	8.280e-01	2.402e-01	2.814e-01	1.415e-01	5.948e-01	9.202e-01
ENSG00000143222	56	56	5.446e-01	3.460e+00	4.086e-01	-3.915e-01	2.249e-01	5.024e-01	9.021e-01
ENSG00000143252	54	54	4.461e-01	3.635e+00	3.216e-01	-1.104e+00	2.820e-01	4.526e-01	9.021e-01
ENSG00000143753	173	173	4.015e-01	3.505e+00	2.498e-01	-2.071e-01	-7.640e-03	1.000e+00	1.000e+00
ENSG00000143947	126	126	9.926e-01	2.437e+00	2.929e-01	1.627e-01	1.431e-01	5.927e-01	9.202e-01
ENSG00000145050	107	107	3.030e-01	2.453e+00	5.138e-01	-2.429e-01	1.445e-01	5.908e-01	9.202e-01
ENSG00000145425	64	64	9.944e-01	2.896e+00	5.023e-01	-1.411e+00	1.055e+00	1.463e-01	7.974e-01
ENSG00000145569	78	78	3.866e-01	-1.610e+00	1.406e+00	-7.451e-02	-3.406e-02	1.000e+00	1.000e+00
ENSG00000146007	62	62	2.974e-01	8.998e-01	6.188e-01	7.160e-01	1.195e-01	6.249e-01	9.206e-01
ENSG00000146066	99	99	7.435e-01	1.962e+00	3.010e-01	-4.073e-01	1.011e-01	6.529e-01	9.206e-01
ENSG00000146278	195	195	6.989e-01	1.459e+00	4.721e-01	3.616e-01	2.932e-02	8.087e-01	9.938e-01
ENSG00000147416	247	247	4.312e-01	3.162e+00	3.564e-01	2.387e+00	3.259e+00	1.068e-02	4.271e-01
ENSG00000147679	50	50	1.710e-01	2.347e+00	8.136e-01	-5.297e-01	-3.275e-02	1.000e+00	1.000e+00
ENSG00000147996	71	71	2.807e-01	1.729e+00	3.486e-01	9.221e-03	-2.849e-02	1.000e+00	1.000e+00
ENSG00000148303	64	64	9.907e-01	2.019e+00	5.234e-01	1.458e+00	1.385e+00	9.607e-02	7.359e-01
ENSG00000148834	55	55	5.167e-01	3.064e+00	5.677e-01	-6.154e-01	8.876e-02	6.735e-01	9.206e-01
ENSG00000149273	57	57	9.888e-01	1.227e+00	5.541e-01	-1.706e-01	-2.320e-02	1.000e+00	1.000e+00
ENSG00000149925	100	100	7.268e-01	2.041e+00	4.872e-01	-1.007e+00	2.010e+00	4.498e-02	6.228e-01
ENSG00000150540	221	221	3.699e-01	-1.624e-01	1.496e+00	-6.066e-01	8.624e-01	1.891e-01	8.201e-01
ENSG00000151929	91	91	2.602e-01	8.152e-01	4.141e-01	1.044e+00	6.598e-01	2.507e-01	8.694e-01
ENSG00000152061	52	52	3.401e-01	1.586e+00	9.687e-01	6.575e-02	-8.259e-02	1.000e+00	1.000e+00
ENSG00000155463	103	103	4.145e-01	4.391e+00	2.551e-01	-1.327e+00	6.213e-01	2.650e-01	8.694e-01
ENSG00000157191	104	104	4.052e-01	2.738e+00	2.050e-01	-8.307e-01	7.150e-01	2.318e-01	8.694e-01
ENSG00000158869	811	811	6.487e-01	-1.016e+00	7.572e-01	-1.725e-01	9.415e-01	1.700e-01	8.053e-01
ENSG00000159128	108	108	5.613e-01	1.195e+00	6.542e-01	2.862e-01	3.116e-01	4.299e-01	9.021e-01
ENSG00000159189	3188	3188	4.610e-01	2.584e+00	4.591e-01	-4.107e-02	6.300e-01	2.616e-01	8.694e-01
ENSG00000159199	66	66	4.368e-01	1.368e+00	5.085e-01	-2.946e-01	3.310e-02	7.969e-01	9.893e-01
ENSG00000159840	79	79	7.156e-01	-3.228e+00	1.133e+00	1.381e+00	1.865e+00	5.342e-02	6.709e-01
ENSG00000160131	53	53	4.108e-01	-5.138e-01	4.363e-01	1.784e+00	1.666e+00	6.790e-02	6.762e-01
ENSG00000160179	72	72	2.732e-01	2.288e+00	2.883e-01	-2.716e-01	-1.339e-02	1.000e+00	1.000e+00
ENSG00000160229	54	54	1.078e-01	3.554e+00	4.062e-01	-1.226e+00	3.031e-01	4.362e-01	9.021e-01
ENSG00000160310	65	65	4.442e-01	2.362e+00	3.602e-01	-9.829e-01	4.709e-01	3.318e-01	8.694e-01
ENSG00000162772	89	89	2.268e-01	-9.502e-01	2.552e-01	-8.140e-01	5.016e-01	3.166e-01	8.694e-01
ENSG00000163110	86	86	3.253e-01	-3.263e+00	1.361e+00	1.296e-01	-7.321e-02	1.000e+00	1.000e+00
ENSG00000163154	78	78	2.249e-01	2.113e-01	1.358e+00	-4.363e-01	-2.718e-01	1.000e+00	1.000e+00
ENSG00000163466	50	50	8.903e-01	-5.814e-01	3.146e-01	-2.045e-01	2.406e-02	8.264e-01	1.000e+00
ENSG00000163563	325	325	4.442e-01	-4.215e-01	6.329e-01	7.275e-01	3.463e+00	8.492e-03	3.821e-01
ENSG00000163597	109	109	3.346e-01	2.416e+00	2.577e-01	-6.817e-02	7.391e-03	9.032e-01	1.000e+00
ENSG00000163719	59	59	2.695e-01	3.870e+00	3.126e-01	-1.834e+00	1.881e+00	5.244e-02	6.709e-01
ENSG00000163932	89	89	2.918e-01	-1.929e-01	1.285e-01	1.017e-02	-5.207e-02	1.000e+00	1.000e+00
ENSG00000164332	61	61	2.528e-01	1.028e+00	5.315e-01	1.149e-01	1.016e-01	6.522e-01	9.206e-01
ENSG00000164687	131	131	5.725e-01	3.706e+00	2.691e-01	-5.237e-01	1.795e-01	5.490e-01	9.025e-01
ENSG00000165416	51	51	3.346e-01	-2.507e+00	9.063e-01	-3.167e-01	1.215e-01	6.220e-01	9.206e-01
ENSG00000166333	56	56	4.535e-01	-3.775e+00	1.347e+00	6.800e-01	3.005e-01	4.382e-01	9.021e-01
ENSG00000166428	149	149	3.178e-01	-1.814e+00	1.835e-01	3.443e-01	2.652e-01	4.664e-01	9.021e-01
ENSG00000166441	143	143	9.480e-01	3.864e+00	3.316e-01	-1.144e+00	8.991e-01	1.799e-01	8.201e-01
ENSG00000166920	785	785	2.937e-01	-7.482e-01	3.582e-01	-1.194e-01	2.076e-01	5.193e-01	9.021e-01
ENSG00000167004	91	91	6.543e-01	1.798e+00	3.865e-01	1.063e+00	6.760e-01	2.449e-01	8.694e-01
ENSG00000167283	88	88	9.610e-01	3.950e+00	3.771e-01	-7.515e-01	3.661e-01	3.922e-01	8.936e-01
ENSG00000167468	132	132	8.309e-01	-2.606e-01	2.701e-01	5.326e-01	8.803e-01	1.846e-01	8.201e-01
ENSG00000167515	51	51	3.587e-01	-1.752e+00	8.150e-01	1.761e-02	1.013e-01	6.526e-01	9.206e-01
ENSG00000167553	118	118	4.796e-01	6.384e-01	3.905e-01	7.366e-01	1.206e+00	1.205e-01	7.974e-01
ENSG00000168028	64	64	9.294e-01	3.174e+00	4.212e-01	8.984e-01	2.606e-01	4.703e-01	9.021e-01
ENSG00000168389	69	69	1.766e-01	-7.473e-01	6.866e-01	3.680e-01	6.294e-04	9.717e-01	1.000e+00
ENSG00000168461	225	225	5.074e-01	-2.131e-01	4.197e-01	-1.949e-01	4.142e-01	3.627e-01	8.936e-01
ENSG00000168894	96	96	6.784e-01	2.168e-01	2.555e-01	-8.890e-02	7.133e-03	9.049e-01	1.000e+00
ENSG00000169136	520	520	5.595e-01	-1.611e+00	2.506e-01	7.625e-01	2.939e+00	1.534e-02	5.158e-01
ENSG00000170889	119	119	9.684e-01	4.972e+00	2.285e-01	2.012e-01	-1.075e-01	1.000e+00	1.000e+00
ENSG00000170906	66	66	5.483e-01	2.711e+00	4.235e-01	-4.357e-01	1.134e-01	6.340e-01	9.206e-01
ENSG00000171202	55	55	2.472e-01	5.673e+00	2.758e-01	-7.183e-02	8.784e-02	6.751e-01	9.206e-01
ENSG00000171425	69	69	2.323e-01	-6.817e-01	4.479e-01	-2.191e-01	6.203e-02	7.247e-01	9.442e-01
ENSG00000171612	58	58	2.193e-01	-1.309e+00	7.865e-01	3.726e-01	2.528e-01	4.770e-01	9.021e-01
ENSG00000171960	81	81	2.937e-01	2.905e+00	5.139e-01	-6.538e-01	1.440e-01	5.915e-01	9.202e-01
ENSG00000172809	63	63	9.387e-01	2.183e+00	4.368e-01	8.517e-01	3.084e-01	4.323e-01	9.021e-01
ENSG00000173110	95	95	3.383e-01	1.024e+00	3.552e-01	-1.058e+00	1.583e-01	5.737e-01	9.202e-01
ENSG00000173163	58	58	4.238e-01	1.242e+00	3.936e-01	5.366e-01	9.974e-02	6.551e-01	9.206e-01
ENSG00000173171	51	51	1.840e-01	4.408e+00	1.169e+00	8.706e-01	1.358e-01	6.022e-01	9.202e-01
ENSG00000173369	2000	2000	4.665e-01	-1.204e+00	1.806e-01	-4.464e-02	2.017e-01	5.254e-01	9.021e-01
ENSG00000173372	749	749	4.572e-01	8.695e-01	2.673e-01	-4.693e-01	3.824e+00	5.682e-03	3.821e-01
ENSG00000173559	152	152	4.796e-01	1.323e-01	8.265e-01	-6.425e-01	1.154e+00	1.286e-01	7.974e-01
ENSG00000173660	138	138	8.104e-01	8.423e-01	3.080e-01	1.270e+00	1.610e+00	7.276e-02	6.893e-01
ENSG00000173812	72	72	9.517e-01	1.867e+00	7.538e-01	5.320e-01	2.093e-01	5.176e-01	9.021e-01
ENSG00000173848	110	110	2.658e-01	3.745e+00	2.755e-01	-1.352e+00	1.142e+00	1.308e-01	7.974e-01
ENSG00000173992	63	63	2.621e-01	2.606e+00	1.012e+00	-6.675e-01	4.611e-01	3.369e-01	8.694e-01
ENSG00000174748	92	92	9.851e-01	3.806e+00	3.614e-01	-2.045e+00	1.156e+00	1.284e-01	7.974e-01
ENSG00000175061	102	102	9.071e-01	4.418e+00	3.377e-01	-2.542e-01	8.834e-02	6.742e-01	9.206e-01
ENSG00000175390	51	51	6.933e-01	2.799e+00	3.585e-01	-1.276e+00	7.851e-01	2.102e-01	8.694e-01
ENSG00000175602	65	65	4.368e-01	3.323e+00	4.803e-01	-1.006e+00	4.871e-01	3.236e-01	8.694e-01
ENSG00000175906	61	61	1.041e-01	2.306e+00	3.552e-01	-7.235e-01	2.121e-02	8.368e-01	1.000e+00
ENSG00000177410	176	176	7.900e-01	2.254e+00	2.728e-01	2.443e-02	-2.444e-02	1.000e+00	1.000e+00
ENSG00000177600	117	117	9.926e-01	4.939e+00	2.447e-01	-1.604e+00	9.996e-01	1.574e-01	7.974e-01
ENSG00000177954	56	56	9.721e-01	3.804e+00	3.200e-01	-1.181e+00	3.732e-01	3.876e-01	8.936e-01
ENSG00000178719	177	177	5.762e-01	-1.556e+00	4.700e-01	-1.873e-01	1.989e-01	5.282e-01	9.021e-01
ENSG00000179218	114	114	7.342e-01	2.870e+00	5.173e-01	-7.039e-01	7.248e-01	2.286e-01	8.694e-01
ENSG00000181029	66	66	5.836e-01	2.093e+00	2.922e-01	-5.584e-02	1.242e-02	8.748e-01	1.000e+00
ENSG00000182899	107	107	9.851e-01	3.219e+00	2.888e-01	-9.255e-01	2.391e-01	4.892e-01	9.021e-01
ENSG00000183172	61	61	5.502e-01	8.398e-01	4.959e-01	-5.427e-01	2.461e-01	4.830e-01	9.021e-01
ENSG00000183617	93	93	3.680e-01	-8.750e-01	3.479e-01	-6.599e-01	8.501e-01	1.923e-01	8.240e-01
ENSG00000184182	88	88	5.204e-01	6.022e-02	6.404e-01	4.175e-01	2.109e-01	5.160e-01	9.021e-01
ENSG00000185475	83	83	4.480e-01	1.115e+00	2.926e-01	1.889e+00	1.048e+00	1.476e-01	7.974e-01
ENSG00000185608	73	73	3.439e-01	-3.692e+00	2.812e-01	8.013e-01	2.307e-01	4.970e-01	9.021e-01
ENSG00000185883	156	156	8.141e-01	-3.781e+00	7.025e-01	-1.417e+00	2.115e+00	3.974e-02	5.961e-01
ENSG00000186010	76	76	8.048e-01	3.935e+00	3.059e-01	-1.180e+00	1.015e+00	1.541e-01	7.974e-01
ENSG00000186283	69	69	2.993e-01	2.725e+00	4.535e-01	-1.751e-01	-1.684e-02	1.000e+00	1.000e+00
ENSG00000186352	291	291	3.736e-01	2.662e-01	3.559e-01	-4.286e-01	5.100e-01	3.125e-01	8.694e-01
ENSG00000187193	126	126	2.119e-01	1.547e+00	2.740e-01	7.856e-01	1.068e+00	1.440e-01	7.974e-01
ENSG00000187514	54	54	9.981e-01	-1.143e+00	6.776e-01	7.803e-01	5.021e-01	3.163e-01	8.694e-01
ENSG00000187608	64	64	3.885e-01	2.215e+00	5.317e-01	-1.486e+00	2.117e-01	5.153e-01	9.021e-01
ENSG00000196735	1256	1256	8.792e-01	1.613e+00	6.828e-01	-9.225e-02	1.874e-02	8.465e-01	1.000e+00
ENSG00000196843	61	61	1.691e-01	3.147e+00	3.713e-01	-4.309e-01	8.579e-02	6.787e-01	9.220e-01
ENSG00000197070	53	53	3.141e-01	2.801e+00	3.521e-01	-1.215e+00	1.443e+00	8.940e-02	7.152e-01
ENSG00000197102	53	53	4.052e-01	3.647e+00	3.647e-01	-8.316e-01	8.068e-02	6.879e-01	9.251e-01
ENSG00000197756	111	111	9.740e-01	1.838e+00	3.690e-01	-7.616e-02	-7.004e-02	1.000e+00	1.000e+00
ENSG00000198382	194	194	5.409e-01	-1.047e+00	4.170e-01	-3.332e-01	1.818e-01	5.465e-01	9.025e-01
ENSG00000198814	72	72	1.524e-01	4.895e-01	8.735e-01	-3.868e-01	1.425e-01	5.934e-01	9.202e-01
ENSG00000204287	1474	1474	9.703e-01	9.447e-01	5.663e-01	-4.628e-01	3.598e+00	7.308e-03	3.821e-01
ENSG00000204370	61	61	5.409e-01	-4.252e-01	7.323e-01	-1.090e+00	1.146e+00	1.301e-01	7.974e-01
ENSG00000204387	101	101	3.866e-01	2.831e+00	3.003e-01	-1.006e+00	8.869e-01	1.829e-01	8.201e-01
ENSG00000204388	79	79	8.030e-01	6.065e-01	6.663e-01	-1.532e+00	3.597e+00	7.313e-03	3.821e-01
ENSG00000204389	157	157	9.033e-01	9.698e-01	2.595e-01	-1.272e-01	-2.045e-02	1.000e+00	1.000e+00
ENSG00000204592	103	103	8.420e-01	3.870e+00	3.959e-01	-5.539e-01	1.771e-01	5.517e-01	9.029e-01
ENSG00000205155	83	83	3.569e-01	2.561e+00	4.105e-01	-1.124e-01	4.101e-02	7.746e-01	9.811e-01
ENSG00000205302	108	108	5.651e-01	1.946e+00	5.839e-01	-5.069e-01	1.169e-01	6.287e-01	9.206e-01
ENSG00000212907	221	221	9.777e-01	2.130e-01	3.164e-01	5.039e-01	9.754e-01	1.625e-01	8.013e-01
ENSG00000213203	84	84	1.654e-01	4.525e-01	1.653e-01	-1.112e-01	-2.558e-02	1.000e+00	1.000e+00
ENSG00000216490	3381	3381	7.305e-01	3.754e+00	3.463e-01	4.500e-01	2.267e+00	3.323e-02	5.696e-01
ENSG00000221983	88	88	9.647e-01	9.870e-01	1.640e+00	-8.547e-01	6.331e-01	2.605e-01	8.694e-01
ENSG00000222041	84	84	3.513e-01	-1.269e+00	3.524e-01	-1.045e+00	1.559e+00	7.747e-02	6.940e-01
ENSG00000223865	2118	2118	9.108e-01	3.179e+00	4.188e-01	-2.467e-01	5.484e-01	2.950e-01	8.694e-01
ENSG00000224914	70	70	1.914e-01	-3.110e+00	8.845e-01	1.666e+00	3.688e-01	3.904e-01	8.936e-01
ENSG00000229117	55	55	9.387e-01	7.582e-01	3.650e-01	9.455e-01	6.998e-01	2.368e-01	8.694e-01
ENSG00000230989	51	51	6.524e-01	3.833e-01	8.018e-01	-2.245e-01	-2.981e-01	1.000e+00	1.000e+00
ENSG00000231500	97	97	9.888e-01	2.562e+00	3.845e-01	-3.966e-01	7.226e-02	7.038e-01	9.350e-01
ENSG00000232388	73	73	5.242e-01	5.848e-01	5.280e-01	5.195e-01	2.607e-01	4.703e-01	9.021e-01
ENSG00000232810	157	157	1.896e-01	-3.682e-01	3.919e-01	3.860e-01	4.920e-01	3.212e-01	8.694e-01
ENSG00000233927	159	159	9.944e-01	3.019e+00	9.218e-01	1.552e-01	1.620e-01	5.692e-01	9.190e-01
ENSG00000240065	137	137	5.725e-01	2.777e+00	3.428e-01	9.211e-01	2.655e-01	4.662e-01	9.021e-01
ENSG00000243449	58	58	4.591e-01	1.254e+00	6.595e-01	-1.639e+00	1.533e+00	7.994e-02	6.940e-01
ENSG00000243927	61	61	3.494e-01	-3.451e+00	3.260e-01	9.678e-01	1.798e-01	5.487e-01	9.025e-01
ENSG00000255112	69	69	2.491e-01	-2.997e+00	1.499e+00	-1.418e-01	2.469e-01	4.822e-01	9.021e-01
ENSG00000256223	61	61	1.580e-01	3.101e+00	3.121e-01	-1.190e+00	3.443e-01	4.066e-01	8.993e-01
ENSG00000258315	61	61	5.948e-01	1.175e-01	9.090e-01	5.849e-02	7.641e-02	6.959e-01	9.313e-01
ENSG00000270022	84	84	1.264e-01	4.367e+00	2.571e-01	-1.850e+00	1.000e+00	1.573e-01	7.974e-01
ENSG00000272449	62	62	1.115e-01	2.069e+00	4.026e-01	-8.079e-01	3.661e-02	7.867e-01	9.868e-01
ENSG00000008988	131	131	9.201e-01	2.246e+00	3.349e-01	-4.185e-01	4.474e-02	7.648e-01	9.788e-01
ENSG00000011600	849	849	7.230e-01	1.459e+00	2.465e-01	1.906e-01	3.340e-01	4.138e-01	9.021e-01
ENSG00000025708	195	195	7.862e-01	-7.804e-01	2.096e-01	3.059e-01	3.502e-01	4.027e-01	8.993e-01
ENSG00000026297	65	65	6.301e-01	-3.562e+00	3.907e-01	-3.758e-01	1.992e-01	5.279e-01	9.021e-01
ENSG00000027697	249	249	6.543e-01	-2.162e+00	2.249e-01	5.076e-01	4.738e-01	3.303e-01	8.694e-01
ENSG00000056558	120	120	2.138e-01	-9.645e-01	1.492e-01	2.391e-01	4.367e-02	7.676e-01	9.788e-01
ENSG00000059804	52	52	4.126e-01	3.640e+00	4.413e-01	-2.026e+00	7.254e-01	2.284e-01	8.694e-01
ENSG00000066336	393	393	7.435e-01	-1.257e+00	5.609e-01	-2.790e-02	-3.438e-01	1.000e+00	1.000e+00
ENSG00000074201	78	78	4.349e-01	3.755e+00	2.716e-01	-5.747e-01	1.232e-01	6.196e-01	9.206e-01
ENSG00000074842	245	245	5.037e-01	8.153e-01	2.201e-01	-4.658e-01	1.523e+00	8.096e-02	6.940e-01
ENSG00000081189	81	81	3.476e-01	6.515e-01	3.751e-01	-4.205e-01	8.024e-02	6.887e-01	9.251e-01
ENSG00000090621	58	58	3.941e-01	1.777e+00	2.585e-01	1.657e-02	-2.701e-02	1.000e+00	1.000e+00
ENSG00000100079	623	623	5.688e-01	2.069e+00	2.254e-01	-1.920e-01	2.163e-01	5.107e-01	9.021e-01
ENSG00000100906	160	160	6.171e-01	2.480e+00	2.444e-01	7.362e-01	3.822e-01	3.820e-01	8.936e-01
ENSG00000101347	108	108	6.152e-01	1.649e+00	8.366e-01	-3.694e-01	5.454e-01	2.963e-01	8.694e-01
ENSG00000103187	92	92	9.219e-01	8.505e-01	2.730e-01	5.750e-02	-8.491e-02	1.000e+00	1.000e+00
ENSG00000103811	245	245	6.914e-01	1.355e+00	2.841e-01	-4.826e-01	1.309e+00	1.057e-01	7.458e-01
ENSG00000104763	90	90	5.576e-01	1.085e+00	1.439e+00	-1.838e-01	-4.417e-01	1.000e+00	1.000e+00
ENSG00000105281	60	60	2.268e-01	-7.263e-02	6.474e-01	1.245e-01	-3.236e-02	1.000e+00	1.000e+00
ENSG00000105438	51	51	5.260e-01	3.709e+00	3.670e-01	-3.482e-01	1.130e-01	6.345e-01	9.206e-01
ENSG00000105808	152	152	3.439e-01	-4.969e-01	3.622e-01	-1.959e-01	1.889e-01	5.388e-01	9.021e-01
ENSG00000106153	72	72	8.123e-01	-3.876e-01	4.998e-01	-1.982e+00	6.422e+00	3.386e-04	6.095e-02
ENSG00000107738	147	147	5.799e-01	3.143e+00	2.686e-01	-2.544e-01	5.781e-02	7.338e-01	9.503e-01
ENSG00000108518	66	66	9.907e-01	-1.189e+00	3.190e-01	6.040e-01	2.432e-01	4.856e-01	9.021e-01
ENSG00000108551	165	165	3.476e-01	-8.089e-02	6.423e-01	-3.500e-01	1.411e-01	5.952e-01	9.202e-01
ENSG00000109861	352	352	7.602e-01	5.347e+00	1.982e-01	-3.783e-01	-2.035e-02	1.000e+00	1.000e+00
ENSG00000112335	99	99	8.346e-01	3.396e+00	3.106e-01	-4.316e-01	2.267e-01	5.008e-01	9.021e-01
ENSG00000112773	51	51	3.922e-01	4.005e+00	8.218e-01	-6.106e-01	2.758e-01	4.576e-01	9.021e-01
ENSG00000113269	54	54	4.480e-01	1.336e+00	1.365e+00	-3.129e-01	1.406e-01	5.959e-01	9.202e-01
ENSG00000115307	81	81	4.907e-01	-1.318e+00	2.543e-01	7.037e-01	5.912e-01	2.769e-01	8.694e-01
ENSG00000117091	57	57	4.331e-01	-2.065e+00	3.258e-01	9.208e-01	2.018e-01	5.252e-01	9.021e-01
ENSG00000118515	74	74	4.888e-01	9.780e-01	9.880e-01	-3.815e-01	-8.500e-02	1.000e+00	1.000e+00
ENSG00000125347	107	107	4.145e-01	-1.934e+00	4.378e-01	-6.119e-01	2.784e-01	4.556e-01	9.021e-01
ENSG00000127951	295	295	5.799e-01	1.843e-01	3.583e-01	-1.529e-02	1.348e-01	6.035e-01	9.202e-01
ENSG00000131238	62	62	6.320e-01	1.221e+00	3.273e-01	-3.420e-01	1.867e-02	8.468e-01	1.000e+00
ENSG00000133639	99	99	7.175e-01	5.343e-01	4.336e-01	-6.282e-01	8.697e-01	1.872e-01	8.201e-01
ENSG00000135048	64	64	1.803e-01	1.862e+00	1.570e+00	1.568e+00	5.504e-01	2.941e-01	8.694e-01
ENSG00000136240	59	59	5.446e-01	1.044e+00	4.500e-01	8.870e-01	6.131e-01	2.681e-01	8.694e-01
ENSG00000137509	55	55	4.461e-01	1.175e+00	7.847e-01	8.518e-01	6.380e-01	2.586e-01	8.694e-01
ENSG00000139679	133	133	4.164e-01	1.071e+00	3.054e-01	-1.561e-03	-4.682e-02	1.000e+00	1.000e+00
ENSG00000139725	68	68	3.810e-01	2.433e+00	1.589e+00	-9.225e-01	2.902e-01	4.462e-01	9.021e-01
ENSG00000140379	135	135	2.714e-01	-1.318e+00	1.358e-01	4.844e-01	3.592e-01	3.967e-01	8.975e-01
ENSG00000141741	50	50	3.699e-01	5.055e+00	3.314e-01	-1.306e+00	7.500e-01	2.207e-01	8.694e-01
ENSG00000143162	166	166	5.446e-01	-5.984e-02	7.450e-01	-8.835e-01	2.471e+00	2.621e-02	5.158e-01
ENSG00000145632	61	61	3.104e-01	-2.707e-01	2.186e-01	1.417e+00	1.856e+00	5.404e-02	6.709e-01
ENSG00000147677	54	54	7.546e-01	3.839e+00	3.840e-01	1.138e-01	-3.777e-02	1.000e+00	1.000e+00
ENSG00000148672	71	71	4.071e-01	1.109e+00	3.146e-01	1.130e+00	3.874e-01	3.787e-01	8.936e-01
ENSG00000151366	76	76	6.097e-01	-4.224e-01	5.211e-01	-7.477e-02	-2.487e-02	1.000e+00	1.000e+00
ENSG00000160213	115	115	8.829e-01	5.366e+00	3.254e-01	-2.423e+00	2.367e+00	2.957e-02	5.323e-01
ENSG00000163171	208	208	3.439e-01	3.823e-01	6.224e-01	-1.688e-01	-7.162e-02	1.000e+00	1.000e+00
ENSG00000163931	50	50	5.836e-01	-5.162e+00	2.873e-01	2.128e+00	1.319e+00	1.043e-01	7.458e-01
ENSG00000163956	99	99	2.918e-01	1.187e-01	3.569e-01	-3.165e-01	1.996e-01	5.275e-01	9.021e-01
ENSG00000164111	327	327	7.602e-01	9.572e-01	1.476e-01	-2.834e-02	-1.047e-01	1.000e+00	1.000e+00
ENSG00000164442	54	54	3.662e-01	2.707e-01	2.854e-01	9.103e-01	6.743e-01	2.455e-01	8.694e-01
ENSG00000164548	50	50	5.000e-01	-2.016e-01	2.034e+00	5.554e-01	1.261e-01	6.156e-01	9.206e-01
ENSG00000164949	70	70	1.487e-01	2.153e+00	7.095e-01	-1.301e+00	1.574e+00	7.601e-02	6.940e-01
ENSG00000165029	113	113	3.941e-01	5.237e+00	1.381e+00	-1.523e+00	1.324e+00	1.036e-01	7.458e-01
ENSG00000167996	245	245	9.740e-01	5.035e+00	2.368e-01	-1.393e+00	8.675e-01	1.878e-01	8.201e-01
ENSG00000168288	56	56	4.721e-01	-9.294e-01	2.263e+00	1.580e+00	1.249e+00	1.140e-01	7.890e-01
ENSG00000169100	116	116	8.625e-01	1.592e+00	3.050e-01	2.157e-01	-7.286e-02	1.000e+00	1.000e+00
ENSG00000170540	53	53	6.245e-01	-1.362e+00	9.091e-01	6.398e-01	3.929e-01	3.754e-01	8.936e-01
ENSG00000171766	354	354	4.796e-01	-7.284e-01	5.092e-01	-4.581e-01	1.691e+00	6.591e-02	6.762e-01
ENSG00000172724	1218	1218	2.007e-01	-6.164e-01	1.042e+00	-1.045e-01	3.671e-01	3.915e-01	8.936e-01
ENSG00000173113	57	57	7.175e-01	6.927e-02	7.640e-01	3.083e-01	3.824e-02	7.821e-01	9.845e-01
ENSG00000175471	94	94	2.677e-01	3.778e+00	2.261e-01	2.046e+00	6.988e-01	2.371e-01	8.694e-01
ENSG00000176171	98	98	3.866e-01	1.357e+00	3.294e-01	-7.234e-01	3.230e-01	4.215e-01	9.021e-01
ENSG00000179344	903	903	8.922e-01	1.485e+00	1.217e-01	3.418e-03	-2.615e-02	1.000e+00	1.000e+00
ENSG00000182551	99	99	3.532e-01	3.810e-01	5.445e-01	1.898e+00	5.407e+00	1.008e-03	1.209e-01
ENSG00000189159	97	97	6.115e-01	-2.846e+00	3.455e-01	1.076e+00	5.443e-01	2.968e-01	8.694e-01
ENSG00000196126	3184	3184	9.572e-01	1.373e+00	2.317e-01	-5.505e-02	4.962e-01	3.191e-01	8.694e-01
ENSG00000197345	67	67	3.141e-01	-1.004e+00	5.083e-01	5.085e-01	3.435e-01	4.072e-01	8.993e-01
ENSG00000197930	51	51	3.309e-01	-2.017e+00	2.730e-01	3.254e-01	9.472e-02	6.634e-01	9.206e-01
ENSG00000197958	62	62	9.926e-01	1.333e+00	4.811e-01	3.382e-01	1.313e-01	6.084e-01	9.202e-01
ENSG00000197971	74	74	3.810e-01	2.723e+00	4.369e-01	-1.319e-01	3.359e-02	7.955e-01	9.893e-01
ENSG00000197989	139	139	4.238e-01	-3.757e-01	3.538e-01	-2.585e-01	1.653e-01	5.653e-01	9.166e-01
ENSG00000198502	703	703	5.892e-01	1.118e+00	2.280e-01	1.551e+00	1.007e+00	1.558e-01	7.974e-01
ENSG00000204257	198	198	7.584e-01	1.547e-01	5.569e-01	8.242e-02	5.271e-01	3.045e-01	8.694e-01
ENSG00000231389	564	564	9.498e-01	2.801e+00	1.556e-01	-1.904e-01	1.904e-01	5.372e-01	9.021e-01
ENSG00000242574	130	130	5.874e-01	9.441e-01	3.062e-01	-7.633e-01	1.767e+00	6.014e-02	6.762e-01
ENSG00000250479	310	310	6.338e-01	2.001e+00	2.164e-01	4.580e-01	1.470e+00	8.641e-02	7.101e-01
