# Supplementary material for: CamoTSS: analysis of alternative transcription start sites for cellular phenotypes and regulatory patterns from 5' scRNA-seq data
Source: Nat Commun. 2023 Nov 9;14:7240. doi: 10.1038/s41467-023-42636-1 (PMC10636040; doi:10.1038/s41467-023-42636-1)
Supplement: Supplementary file 12 — Source Data [file 41467_2023_42636_MOESM12_ESM.zip › Supp_Fig32_w11_vs_w12_Tcell.tsv]

GeneID	n_counts	n_counts_uniq	cdr	intercept	sigma	development_12w_ceoff	development_12w_ELBO_gain	development_12w_pval	development_12w_FDR
ENSG00000000460	624	624	1.609e-01	-4.143e-02	1.010e+00	-4.655e-01	2.587e+00	2.292e-02	1.403e-01
ENSG00000001167	389	389	8.742e-02	-3.206e-01	9.481e-01	-3.994e-01	1.576e+00	7.583e-02	2.319e-01
ENSG00000002549	615	615	2.647e-01	9.554e-02	1.005e+00	6.484e-01	5.533e+00	8.794e-04	1.524e-02
ENSG00000002586	1283	1283	9.138e-01	-8.943e-01	6.953e-01	2.402e-01	2.350e+00	3.015e-02	1.504e-01
ENSG00000002834	1128	1128	2.737e-01	-2.187e+00	3.951e-01	5.662e-01	1.596e+00	7.402e-02	2.319e-01
ENSG00000002919	163	163	6.464e-02	-1.296e+00	1.195e+00	7.923e-01	1.273e+00	1.105e-01	2.613e-01
ENSG00000003400	362	362	6.676e-02	7.794e-02	1.011e+00	-4.745e-01	2.281e+00	3.270e-02	1.504e-01
ENSG00000003402	276	276	1.457e-01	4.052e-01	9.677e-01	1.301e-01	6.219e-01	2.648e-01	3.934e-01
ENSG00000003509	321	321	1.365e-01	1.230e-01	9.218e-01	6.164e-01	2.646e+00	2.144e-02	1.403e-01
ENSG00000003756	193	193	3.294e-01	8.511e-02	1.274e+00	-3.250e-01	4.506e-01	3.425e-01	4.620e-01
ENSG00000004059	839	839	6.531e-01	3.050e+00	3.340e-01	1.801e-01	-2.473e-01	1.000e+00	1.000e+00
ENSG00000004468	161	161	7.278e-01	2.592e-01	1.188e+00	3.731e-01	1.175e+00	1.253e-01	2.708e-01
ENSG00000004478	635	635	4.728e-01	2.121e+00	6.936e-01	2.825e-02	-1.781e-01	1.000e+00	1.000e+00
ENSG00000004487	750	750	2.195e-01	1.999e+00	6.388e-01	4.770e-01	2.537e+00	2.427e-02	1.403e-01
ENSG00000004534	776	776	3.939e-01	-2.040e+00	6.623e-01	3.058e-01	1.362e+00	9.891e-02	2.572e-01
ENSG00000004766	697	697	8.742e-02	1.892e+00	6.759e-01	-3.717e-01	2.230e+00	3.470e-02	1.504e-01
ENSG00000004777	194	194	8.763e-02	9.657e-01	8.457e-01	-8.476e-02	6.636e-02	7.156e-01	7.806e-01
ENSG00000005022	4110	4110	9.753e-01	2.953e+00	4.155e-01	8.618e-02	9.161e-01	1.759e-01	3.048e-01
ENSG00000005059	269	269	4.181e-01	-5.972e-01	1.272e+00	7.159e-01	2.731e+00	1.944e-02	1.403e-01
ENSG00000005156	300	300	1.049e-01	1.282e+00	1.239e+00	-1.672e-01	5.022e-01	3.162e-01	4.568e-01
ENSG00000005189	357	357	1.023e-01	-2.973e-01	9.679e-01	-2.161e-01	6.581e-01	2.513e-01	3.934e-01
ENSG00000005206	342	342	1.113e-01	9.724e-01	1.065e+00	2.786e-01	9.276e-01	1.732e-01	3.048e-01
ENSG00000005302	556	556	2.721e-01	1.517e+00	7.040e-01	-4.083e-01	1.235e+00	1.161e-01	2.625e-01
ENSG00000005302	123	123	2.721e-01	8.057e-01	1.483e+00	-2.657e-02	4.431e-01	3.465e-01	4.620e-01
ENSG00000005448	2687	2687	3.653e-01	1.599e+00	4.897e-01	5.345e-02	8.649e-01	1.884e-01	3.161e-01
ENSG00000005483	1708	1708	6.269e-01	2.184e+00	4.581e-01	4.128e-01	3.297e+00	1.024e-02	1.065e-01
ENSG00000005486	762	762	2.827e-01	-1.825e+00	6.013e-01	-1.337e-01	1.805e-01	5.480e-01	6.476e-01
ENSG00000005844	117	117	2.359e-01	-8.895e-02	1.459e+00	-1.181e+00	1.898e+00	5.136e-02	1.904e-01
ENSG00000005882	219	219	8.929e-02	9.299e-01	1.188e+00	-6.257e-01	6.416e-01	2.573e-01	3.934e-01
ENSG00000005889	264	264	1.217e-01	-1.401e+00	1.062e+00	1.618e-02	9.009e-02	6.712e-01	7.756e-01
ENSG00000006015	671	671	3.643e-01	7.203e-01	7.623e-01	1.590e-01	1.288e+00	1.086e-01	2.613e-01
ENSG00000006125	150	150	2.035e-01	1.391e+00	1.210e+00	-1.818e-02	7.904e-01	2.086e-01	3.391e-01
ENSG00000006194	160	160	6.572e-02	-1.067e+00	1.251e+00	-3.750e-01	3.009e-01	4.379e-01	5.422e-01
ENSG00000006451	1043	1043	3.296e-01	4.603e-01	6.920e-01	-8.830e-01	1.221e+01	7.780e-07	4.045e-05
ENSG00000006634	324	324	3.174e-01	7.363e-01	1.027e+00	2.549e-01	4.574e-01	3.389e-01	4.620e-01
ENSG00000006695	376	376	8.929e-02	-8.593e-01	1.190e+00	-4.057e-01	1.441e+00	8.956e-02	2.572e-01
ENSG00000007038	330	330	5.790e-02	1.007e+00	1.039e+00	-5.667e-01	2.131e+00	3.899e-02	1.559e-01
ENSG00000007168	786	786	4.389e-01	-5.912e-02	8.222e-01	3.088e-02	4.100e-01	3.652e-01	4.685e-01
ENSG00000008277	276	276	7.070e-02	8.564e-01	1.062e+00	-4.988e-01	1.086e+00	1.406e-01	2.708e-01
ENSG00000008324	837	837	3.693e-01	2.989e+00	4.845e-01	8.840e-01	6.078e+00	4.891e-04	1.272e-02
ENSG00000008394	568	568	5.682e-02	-5.011e-01	7.252e-01	2.060e-01	9.161e-01	1.759e-01	3.048e-01
ENSG00000008517	846	846	7.421e-01	6.228e-02	9.021e-01	3.659e-01	1.842e+00	5.491e-02	1.904e-01
ENSG00000009780	202	202	6.738e-02	3.105e-01	1.219e+00	2.711e-01	-2.831e-02	1.000e+00	1.000e+00
ENSG00000009790	198	198	6.625e-01	1.149e-01	1.275e+00	-4.251e-01	8.080e-02	6.877e-01	7.774e-01
ENSG00000009790	1614	1614	6.625e-01	-2.894e+00	3.893e-01	1.382e-01	1.129e+00	1.329e-01	2.708e-01
ENSG00000009844	1531	1531	3.814e-01	1.188e+00	5.510e-01	-8.340e-02	-6.537e-02	1.000e+00	1.000e+00
ENSG00000010072	334	334	1.424e-01	-2.022e+00	7.619e-01	-2.856e-01	4.029e-01	3.694e-01	4.685e-01
ENSG00000010072	195	195	1.424e-01	9.083e-01	1.264e+00	-6.425e-01	1.094e+00	1.392e-01	2.708e-01
ENSG00000010165	380	380	1.077e-01	1.109e+00	9.802e-01	3.888e-01	1.384e+00	9.621e-02	2.572e-01
ENSG00000010219	546	546	1.989e-01	-4.336e-02	1.023e+00	7.874e-01	5.214e+00	1.242e-03	1.614e-02
ENSG00000010244	1032	1032	6.758e-01	2.337e+00	5.520e-01	-9.509e-02	6.400e-02	7.205e-01	7.806e-01
ENSG00000010270	771	771	2.801e-01	3.483e+00	5.365e-01	2.304e-01	1.963e-01	5.310e-01	6.421e-01
ENSG00000010278	460	460	1.138e-01	-9.099e-01	1.077e+00	5.772e-01	2.003e+00	4.535e-02	1.625e-01
ENSG00000010292	286	286	2.988e-01	8.165e-01	1.327e+00	-4.213e-01	1.214e+00	1.191e-01	2.581e-01
ENSG00000010318	249	249	9.929e-02	-2.909e-01	1.102e+00	-1.749e-01	-1.173e-01	1.000e+00	1.000e+00
ENSG00000010322	351	351	1.184e-01	6.380e-01	1.197e+00	-8.989e-01	5.345e+00	1.077e-03	1.342e-02
ENSG00000010610	526	526	4.745e-01	9.999e-01	9.702e-01	4.278e-01	1.893e+00	5.167e-02	1.679e-01
ENSG00000011007	316	316	1.339e-01	-4.009e-02	1.114e+00	4.005e-01	6.830e-01	2.425e-01	3.792e-01
ENSG00000011009	1728	1728	2.318e-01	3.280e+00	4.357e-01	-4.661e-01	2.700e+00	2.013e-02	1.095e-01
ENSG00000011021	270	270	3.910e-02	-6.720e-01	1.361e+00	2.874e-01	8.772e-02	6.753e-01	8.167e-01
ENSG00000011198	345	345	1.653e-01	8.390e-01	1.190e+00	-1.106e+00	6.802e+00	2.256e-04	4.881e-03
ENSG00000011260	1507	1507	2.831e-01	2.249e+00	4.633e-01	7.686e-01	6.595e+00	2.816e-04	4.881e-03
ENSG00000011304	2662	2662	5.596e-01	-7.198e-01	5.098e-01	2.271e-01	3.985e+00	4.753e-03	3.090e-02
ENSG00000011376	489	489	6.194e-02	5.529e-01	1.036e+00	-2.252e-01	1.627e+00	7.127e-02	1.765e-01
ENSG00000011426	1589	1589	1.509e-01	1.909e+00	5.233e-01	1.454e-01	3.550e-01	3.994e-01	5.326e-01
ENSG00000011454	231	231	1.227e-01	-1.079e+00	1.210e+00	1.901e-02	-9.087e-01	1.000e+00	1.000e+00
ENSG00000011485	2513	2513	2.529e-01	8.007e-01	6.362e-01	-6.758e-04	-4.895e-01	1.000e+00	1.000e+00
ENSG00000011523	163	163	5.713e-02	-1.177e+00	1.451e+00	7.903e-01	1.668e+00	6.776e-02	1.765e-01
ENSG00000011638	383	383	9.680e-02	2.161e+00	9.074e-01	9.399e-02	2.074e-01	5.195e-01	6.589e-01
ENSG00000012963	897	897	2.912e-01	1.002e+00	9.192e-01	4.192e-01	1.975e+00	4.689e-02	1.625e-01
ENSG00000013275	2819	2819	4.563e-01	1.685e+00	5.558e-01	3.925e-02	1.437e+00	9.002e-02	2.128e-01
ENSG00000013364	167	167	5.863e-02	7.557e-01	1.563e+00	-1.762e+00	4.097e+00	4.201e-03	3.090e-02
ENSG00000013374	1031	1031	2.849e-01	-1.934e+00	6.690e-01	7.494e-02	1.404e-01	5.961e-01	7.381e-01
ENSG00000013561	535	535	1.515e-01	1.826e+00	1.099e+00	-3.772e-01	1.325e+00	1.035e-01	2.340e-01
ENSG00000013573	622	622	1.923e-01	-1.848e+00	1.096e+00	1.946e-01	-9.799e-02	1.000e+00	1.000e+00
ENSG00000013725	412	412	2.654e-01	8.627e-01	1.074e+00	3.826e-02	-1.071e+00	1.000e+00	1.000e+00
ENSG00000013810	612	612	2.857e-01	6.955e-01	8.782e-01	2.006e-01	8.576e-01	1.903e-01	3.148e-01
ENSG00000014123	1092	1092	3.510e-01	2.820e+00	5.635e-01	-3.930e-01	1.660e+00	6.844e-02	1.765e-01
ENSG00000014138	1253	1253	1.568e-01	2.337e+00	5.528e-01	-2.370e-02	5.667e-02	7.364e-01	8.703e-01
ENSG00000014216	697	697	2.028e-01	1.982e+00	7.265e-01	7.278e-01	4.362e+00	3.139e-03	2.720e-02
ENSG00000014641	2425	2425	7.661e-01	2.455e+00	3.856e-01	2.441e-01	6.675e-01	2.479e-01	3.792e-01
ENSG00000014824	1238	1238	2.462e-01	3.265e+00	4.133e-01	-1.210e-01	2.159e-01	5.111e-01	6.589e-01
ENSG00000015285	1061	1061	5.433e-01	2.212e+00	8.590e-01	-2.671e-02	8.445e-01	1.937e-01	3.148e-01
ENSG00000015479	1024	1024	5.606e-01	1.066e+00	9.016e-01	-1.038e-01	9.729e-01	1.630e-01	3.028e-01
ENSG00000017797	565	565	3.286e-01	-8.273e-01	1.116e+00	7.374e-02	-3.310e-01	1.000e+00	1.000e+00
ENSG00000018189	550	550	2.671e-01	5.678e-01	1.038e+00	1.842e-01	1.069e+00	1.436e-01	2.886e-01
ENSG00000018510	781	781	2.133e-01	7.371e-02	7.947e-01	-2.096e-01	1.066e+00	1.443e-01	2.886e-01
ENSG00000018699	131	131	6.215e-02	7.551e-01	1.605e+00	1.434e-01	-9.049e-02	1.000e+00	1.000e+00
ENSG00000020426	644	644	2.443e-01	2.467e-01	8.984e-01	3.437e-01	2.562e+00	2.359e-02	1.115e-01
ENSG00000022267	69	69	1.238e-02	2.276e+00	1.297e+00	-1.032e+00	9.953e-01	1.583e-01	3.028e-01
ENSG00000022277	866	866	4.394e-01	1.800e+00	7.287e-01	-1.406e-01	5.435e-01	2.971e-01	4.414e-01
ENSG00000022840	1185	1185	3.981e-01	1.583e+00	6.747e-01	8.608e-02	-1.086e-02	1.000e+00	1.000e+00
ENSG00000023171	277	277	9.732e-02	1.649e+00	1.275e+00	-1.003e+00	5.178e+00	1.290e-03	1.342e-02
ENSG00000023330	1071	1071	1.714e-01	2.428e+00	6.920e-01	-1.987e-01	8.632e-01	1.889e-01	3.148e-01
ENSG00000023445	1361	1361	9.266e-02	3.370e+00	1.493e+00	3.096e-01	2.167e+00	3.738e-02	1.620e-01
ENSG00000023697	577	577	2.447e-01	-7.804e-01	1.131e+00	-4.267e-01	2.661e+00	2.106e-02	1.095e-01
ENSG00000023734	1440	1440	6.490e-01	3.245e+00	2.803e-01	2.682e-01	4.229e-01	3.577e-01	4.896e-01
ENSG00000023892	1475	1475	3.997e-01	2.900e+00	4.187e-01	-4.030e-01	1.715e+00	6.401e-02	1.765e-01
ENSG00000024862	1476	1476	3.228e-01	1.869e+00	4.826e-01	2.836e-01	1.666e+00	6.798e-02	1.765e-01
ENSG00000025156	291	291	1.378e-01	-9.073e-01	1.081e+00	2.677e+00	2.720e+01	1.631e-13	8.479e-12
ENSG00000025293	959	959	3.543e-01	1.155e+00	1.039e+00	-2.562e-01	2.072e+00	4.177e-02	1.625e-01
ENSG00000025770	716	716	1.464e-01	2.284e-01	9.956e-01	1.577e-01	8.840e-01	1.836e-01	3.148e-01
ENSG00000025800	261	261	1.777e-01	9.926e-02	1.285e+00	-3.363e-01	4.312e-01	3.531e-01	4.896e-01
ENSG00000026508	2713	2713	4.041e-01	2.571e+00	4.876e-01	-1.988e-01	4.601e-01	3.374e-01	4.874e-01
ENSG00000026950	153	153	6.505e-02	-6.419e-01	1.310e+00	2.915e-01	-6.660e-02	1.000e+00	1.000e+00
ENSG00000027075	355	355	2.605e-01	1.291e+00	9.500e-01	6.994e-02	-2.316e-01	1.000e+00	1.000e+00
ENSG00000027075	500	500	2.605e-01	2.151e+00	6.341e-01	-1.332e-01	-7.039e-02	1.000e+00	1.000e+00
ENSG00000028116	247	247	1.071e-01	7.148e-01	1.128e+00	1.143e-01	-3.061e-02	1.000e+00	1.000e+00
ENSG00000028137	774	774	4.941e-02	8.218e-01	3.177e-01	1.074e-01	7.999e-02	6.892e-01	9.431e-01
ENSG00000028203	351	351	3.027e-01	-1.528e+00	7.908e-01	-3.747e-01	2.991e-01	4.393e-01	6.922e-01
ENSG00000028528	2288	2288	3.583e-01	-9.781e-01	6.002e-01	4.255e-02	-1.097e+00	1.000e+00	1.000e+00
ENSG00000028839	4166	4166	2.848e-01	5.162e-01	6.573e-01	-2.795e-01	6.902e+00	2.029e-04	5.276e-03
ENSG00000029364	821	821	1.524e-01	3.073e+00	4.708e-01	-6.206e-01	2.555e+00	2.379e-02	1.546e-01
ENSG00000029725	335	335	2.564e-01	4.857e-01	1.032e+00	-2.266e-01	5.277e-01	3.042e-01	5.549e-01
ENSG00000029993	598	598	3.792e-01	1.357e+00	6.199e-01	4.112e-01	1.432e+00	9.059e-02	3.564e-01
ENSG00000030582	1117	1117	1.263e-01	1.729e+00	6.168e-01	1.059e-01	-3.010e-01	1.000e+00	1.000e+00
ENSG00000031691	707	707	1.228e-01	2.824e+00	7.890e-01	-6.363e-01	2.663e+00	2.101e-02	1.546e-01
ENSG00000031698	635	635	3.486e-01	2.122e+00	6.726e-01	-2.301e-01	8.944e-01	1.811e-01	4.280e-01
ENSG00000032219	450	450	3.471e-01	9.983e-01	9.244e-01	4.369e-01	1.269e+00	1.111e-01	3.849e-01
ENSG00000032444	229	229	5.827e-02	-4.916e-01	1.167e+00	-2.581e-01	8.653e-02	6.774e-01	9.431e-01
ENSG00000032742	191	191	1.141e-01	8.157e-01	1.289e+00	5.569e-01	6.487e-01	2.547e-01	5.024e-01
ENSG00000033100	77	77	3.501e-02	1.374e+00	1.479e+00	-8.150e-01	1.024e+00	1.525e-01	4.174e-01
ENSG00000033170	233	233	1.556e-01	1.650e+00	1.086e+00	-3.658e-01	8.069e-01	2.040e-01	4.482e-01
ENSG00000033627	433	433	1.119e-01	1.063e+00	7.502e-01	1.913e-02	-9.479e-02	1.000e+00	1.000e+00
ENSG00000033800	2015	2015	4.254e-01	2.267e+00	3.992e-01	-2.104e-01	7.966e-01	2.069e-01	4.482e-01
ENSG00000034152	1199	1199	1.819e-01	-2.182e+00	4.867e-01	-2.594e-01	1.566e-01	5.757e-01	8.355e-01
ENSG00000034510	5219	5219	9.505e-01	2.048e+00	3.500e-01	-1.235e-01	1.812e-01	5.472e-01	8.355e-01
ENSG00000034693	1097	1097	1.173e-01	-9.175e-01	6.190e-01	-5.813e-01	6.147e+00	4.544e-04	7.877e-03
ENSG00000034713	2775	2775	7.174e-01	2.439e+00	2.797e-01	2.823e-01	1.198e+00	1.217e-01	3.849e-01
ENSG00000035403	346	346	3.952e-02	-6.106e-01	8.251e-01	2.291e-01	1.127e+00	1.332e-01	3.849e-01
ENSG00000035720	1556	1556	1.043e-01	-5.184e-01	9.365e-01	-2.703e-01	1.986e+00	4.625e-02	2.004e-01
ENSG00000036054	560	560	1.422e-01	5.366e-01	1.009e+00	6.602e-02	-6.604e-01	1.000e+00	1.000e+00
ENSG00000037241	2757	2757	3.528e-01	1.173e+00	5.826e-01	-1.512e-01	2.740e+00	1.925e-02	1.546e-01
ENSG00000037757	487	487	9.556e-02	6.855e-02	1.070e+00	4.916e-01	2.028e+00	4.404e-02	2.004e-01
ENSG00000038210	252	252	9.519e-02	1.170e-01	1.157e+00	-2.642e-01	5.164e-01	3.095e-01	5.549e-01
ENSG00000038274	284	284	5.178e-01	-6.435e-01	1.010e+00	4.020e-01	9.560e-01	1.667e-01	4.280e-01
ENSG00000038274	418	418	5.178e-01	-6.158e-01	1.023e+00	-2.155e-01	3.094e-01	4.315e-01	6.922e-01
ENSG00000038358	390	390	1.121e-01	5.776e-01	8.960e-01	1.942e-01	-5.772e-02	1.000e+00	1.000e+00
ENSG00000038532	806	806	1.600e-01	1.542e+00	7.025e-01	-2.353e-01	6.321e-01	2.609e-01	5.024e-01
ENSG00000039123	1184	1184	2.258e-01	2.144e+00	7.484e-01	1.263e-01	9.101e-01	1.773e-01	4.280e-01
ENSG00000040275	1499	1499	1.937e-01	-7.988e-01	7.823e-01	9.408e-03	-7.502e-01	1.000e+00	1.000e+00
ENSG00000041357	1087	1087	6.845e-01	2.059e+00	6.149e-01	-5.530e-01	5.098e+00	1.407e-03	1.830e-02
ENSG00000041988	331	331	9.317e-02	7.938e-01	1.185e+00	-3.729e-02	-2.554e-01	1.000e+00	1.000e+00
ENSG00000042088	1466	1466	2.105e-01	-6.702e-01	7.346e-01	-9.203e-02	-1.834e-01	1.000e+00	1.000e+00
ENSG00000042317	147	147	3.926e-02	-5.720e-01	1.291e+00	-5.219e-01	3.874e-01	3.787e-01	6.353e-01
ENSG00000042429	425	425	1.874e-01	5.594e-01	1.051e+00	-2.397e-01	6.849e-01	2.418e-01	5.024e-01
ENSG00000044459	336	336	1.081e-01	-6.035e-01	1.188e+00	-2.476e-01	1.386e+00	9.594e-02	3.564e-01
ENSG00000046651	703	703	2.167e-01	2.801e+00	7.872e-01	-5.326e-01	2.635e+00	2.169e-02	1.546e-01
ENSG00000047056	261	261	1.207e-01	-3.271e-02	1.173e+00	-1.058e-01	-4.675e-01	1.000e+00	1.000e+00
ENSG00000047188	583	583	1.725e-01	1.571e+00	8.032e-01	1.869e-01	1.154e+00	1.287e-01	3.849e-01
ENSG00000047315	425	425	3.813e-01	-1.610e+00	9.698e-01	-5.027e-01	2.090e+00	4.092e-02	2.004e-01
ENSG00000047634	600	600	1.284e-01	-2.922e+00	8.067e-01	3.313e+00	7.940e+01	2.071e-36	1.077e-34
ENSG00000048471	454	454	1.365e-01	1.489e+00	9.160e-01	-1.414e-01	1.544e-01	5.784e-01	8.355e-01
ENSG00000048740	266	266	6.028e-01	-9.136e-01	1.160e+00	-1.815e-01	4.267e-01	3.556e-01	6.164e-01
ENSG00000048991	490	490	3.574e-01	1.549e-01	1.049e+00	-4.083e-01	2.355e+00	3.000e-02	1.734e-01
ENSG00000049245	567	567	9.530e-02	3.116e-01	9.289e-01	2.090e-01	4.446e-02	7.655e-01	1.000e+00
ENSG00000049860	436	436	1.907e-01	1.248e+00	8.536e-01	-3.794e-01	1.112e+00	1.360e-01	2.085e-01
ENSG00000050130	412	412	1.858e-01	1.086e+00	7.622e-01	-1.229e-01	1.562e-01	5.762e-01	5.992e-01
ENSG00000050426	4205	4205	3.919e-01	3.788e+00	1.702e-01	2.201e-03	9.957e-01	1.582e-01	2.135e-01
ENSG00000051108	2295	2295	2.996e-01	1.221e+00	3.575e-01	7.852e-02	1.011e+00	1.550e-01	2.135e-01
ENSG00000051180	471	471	1.643e-01	8.211e-01	6.868e-01	2.734e-01	1.564e+00	7.699e-02	1.601e-01
ENSG00000051620	260	260	1.555e-01	5.061e-01	1.003e+00	2.384e-01	9.865e-01	1.601e-01	2.135e-01
ENSG00000052802	1214	1214	1.785e-01	1.552e-01	6.573e-01	2.206e-01	3.338e+00	9.767e-03	5.083e-02
ENSG00000053372	1548	1548	1.714e-01	1.034e+00	5.008e-01	2.354e-01	2.884e+00	1.633e-02	7.718e-02
ENSG00000053501	1052	1052	2.682e-01	-5.106e-01	9.397e-01	-3.447e-01	2.248e+00	3.396e-02	1.188e-01
ENSG00000053770	698	698	1.878e-01	1.122e+00	6.089e-01	2.235e-01	1.580e+00	7.542e-02	1.601e-01
ENSG00000054118	692	692	6.148e-01	-1.669e+00	8.193e-01	1.037e-01	1.700e-01	5.599e-01	5.942e-01
ENSG00000054282	768	768	3.856e-01	2.109e+00	5.435e-01	-4.013e-01	2.523e+00	2.469e-02	9.968e-02
ENSG00000054611	479	479	1.382e-01	1.008e+00	1.034e+00	2.685e-01	6.855e-01	2.416e-01	2.992e-01
ENSG00000055044	923	923	5.221e-01	1.587e+00	6.087e-01	3.936e-01	4.166e+00	3.897e-03	3.377e-02
ENSG00000055130	891	891	2.069e-01	1.347e+00	7.093e-01	4.201e-01	3.338e+00	9.775e-03	5.083e-02
ENSG00000055163	508	508	4.940e-01	7.624e-01	6.812e-01	-1.469e-01	8.848e-01	1.834e-01	2.385e-01
ENSG00000057252	234	234	7.282e-02	4.319e-03	9.179e-01	-9.299e-02	1.380e+00	9.665e-02	1.861e-01
ENSG00000057757	4246	4246	3.441e-01	2.088e+00	3.638e-01	-3.204e-01	8.215e+00	5.048e-05	2.625e-03
ENSG00000057935	175	175	4.970e-01	1.361e+00	1.059e+00	-1.278e+00	5.636e+00	7.867e-04	2.045e-02
ENSG00000058063	317	317	2.122e-01	-4.153e-01	8.665e-01	3.644e-01	1.605e+00	7.320e-02	1.601e-01
ENSG00000058262	307	307	2.507e-01	1.089e+00	7.029e-01	4.564e-01	2.515e+00	2.492e-02	9.968e-02
ENSG00000058600	547	547	8.784e-02	8.356e-01	6.264e-01	7.033e-03	1.805e-01	5.480e-01	5.937e-01
ENSG00000058668	391	391	1.779e-01	-2.426e+00	9.381e-01	4.764e-01	2.143e+00	3.844e-02	1.247e-01
ENSG00000058668	443	443	1.779e-01	-1.538e+00	7.818e-01	6.715e-01	4.582e+00	2.468e-03	3.021e-02
ENSG00000058673	1117	1117	1.714e-01	1.803e+00	4.743e-01	1.800e-01	1.779e+00	5.923e-02	1.467e-01
ENSG00000059377	146	146	5.998e-02	-9.319e-01	8.907e-01	-2.078e-01	6.385e-01	2.585e-01	3.126e-01
ENSG00000059728	234	234	4.728e-01	-1.011e+00	1.134e+00	8.927e-02	5.540e-01	2.925e-01	3.457e-01
ENSG00000060237	271	271	3.198e-01	2.084e-01	9.984e-01	-2.616e-02	2.601e-01	4.707e-01	5.208e-01
ENSG00000060339	1166	1166	5.530e-01	2.603e+00	3.620e-01	-1.844e-01	1.434e+00	9.034e-02	1.807e-01
ENSG00000060491	1842	1842	1.931e-01	2.834e+00	2.636e-01	-8.834e-02	1.066e+00	1.443e-01	2.085e-01
ENSG00000060558	247	247	3.896e-01	-4.314e-01	1.070e+00	1.421e-01	-1.750e-01	1.000e+00	1.000e+00
ENSG00000061794	3278	3278	3.737e-01	1.524e+00	4.615e-01	-2.326e-01	4.433e+00	2.905e-03	3.021e-02
ENSG00000061918	506	506	7.986e-02	2.868e-01	1.091e+00	1.776e-01	2.044e+00	4.317e-02	1.247e-01
ENSG00000061936	1441	1441	2.455e-01	-1.366e-03	7.405e-01	7.247e-02	1.906e+00	5.090e-02	1.323e-01
ENSG00000061987	372	372	2.503e-01	1.878e+00	6.762e-01	3.112e-01	1.309e+00	1.056e-01	1.961e-01
ENSG00000062194	1208	1208	4.801e-01	1.266e+00	4.756e-01	4.538e-02	1.071e+00	1.432e-01	2.085e-01
ENSG00000062716	629	629	2.961e-01	1.219e+00	8.267e-01	5.126e-01	4.864e+00	1.815e-03	3.021e-02
ENSG00000062822	674	674	1.872e-01	3.709e-01	7.932e-01	1.267e-01	1.241e+00	1.151e-01	2.064e-01
ENSG00000063244	905	905	3.873e-01	1.264e+00	5.005e-01	2.361e-01	2.082e+00	4.128e-02	1.247e-01
ENSG00000063245	919	919	1.949e-01	2.664e+00	3.963e-01	1.959e-02	5.374e-01	2.998e-01	3.465e-01
ENSG00000063322	317	317	2.507e-01	1.461e+00	8.928e-01	-7.184e-01	3.546e+00	7.742e-03	5.032e-02
ENSG00000063978	556	556	2.680e-01	6.471e-01	9.479e-01	-5.327e-01	3.889e+00	5.289e-03	3.929e-02
ENSG00000064012	142	142	1.339e-01	-4.382e-01	9.662e-01	2.963e-01	7.194e-01	2.303e-01	2.921e-01
ENSG00000064012	304	304	1.339e-01	-8.899e-02	1.091e+00	1.427e-01	6.596e-02	7.164e-01	7.305e-01
ENSG00000064199	726	726	8.318e-02	-7.254e-02	5.489e-01	-2.053e-01	1.953e+00	4.814e-02	1.318e-01
ENSG00000064225	882	882	1.270e-01	-1.182e+00	6.737e-01	-1.550e-01	3.098e-01	4.312e-01	4.874e-01
ENSG00000064490	684	684	3.135e-01	4.148e-01	6.922e-01	2.838e-01	2.240e+00	3.428e-02	1.188e-01
ENSG00000064601	545	545	1.370e-01	6.550e-01	1.022e+00	-9.659e-02	1.151e+00	1.292e-01	2.085e-01
ENSG00000064666	1299	1299	4.922e-01	1.471e+00	4.326e-01	1.319e-01	1.094e+00	1.390e-01	2.085e-01
ENSG00000064703	486	486	1.233e-01	1.777e-01	8.976e-01	-1.493e-01	1.176e+00	1.252e-01	2.085e-01
ENSG00000064763	319	319	9.027e-02	1.420e+00	9.238e-01	1.951e-01	1.171e+00	1.259e-01	2.085e-01
ENSG00000064886	565	565	7.172e-01	6.798e-01	8.338e-01	3.644e-01	1.681e+00	6.672e-02	1.577e-01
ENSG00000064933	537	537	2.231e-01	-6.903e-01	7.401e-01	9.087e-02	5.807e-01	2.812e-01	3.481e-01
ENSG00000064961	247	247	3.253e-01	-3.166e-01	1.163e+00	4.122e-01	1.753e+00	6.116e-02	2.189e-01
ENSG00000065029	321	321	1.029e-01	1.854e+00	7.777e-01	9.696e-02	6.937e-01	2.388e-01	3.363e-01
ENSG00000065060	158	158	7.246e-02	2.610e-01	1.188e+00	9.184e-01	2.910e+00	1.584e-02	1.030e-01
ENSG00000065135	2418	2418	4.384e-01	3.946e-01	6.271e-01	-1.006e-01	2.787e+00	1.823e-02	1.053e-01
ENSG00000065150	698	698	3.561e-01	2.696e+00	4.681e-01	-3.523e-01	1.970e+00	4.715e-02	2.043e-01
ENSG00000065183	318	318	1.145e-01	3.804e-01	9.150e-01	5.055e-01	1.581e+00	7.539e-02	2.189e-01
ENSG00000065243	1209	1209	3.207e-01	2.133e+00	4.395e-01	2.536e-01	1.686e+00	6.633e-02	2.189e-01
ENSG00000065268	1058	1058	2.762e-01	1.959e+00	6.024e-01	-2.588e-01	3.355e+00	9.592e-03	8.313e-02
ENSG00000065357	278	278	6.115e-01	-6.099e-01	9.960e-01	3.516e-01	1.220e+00	1.183e-01	2.670e-01
ENSG00000065491	769	769	9.203e-02	2.516e+00	4.336e-01	-3.838e-01	1.533e+00	7.998e-02	2.189e-01
ENSG00000065518	2125	2125	8.102e-01	7.465e-01	6.943e-01	-3.329e-01	6.386e+00	3.519e-04	6.100e-03
ENSG00000065548	888	888	6.219e-01	-1.793e+00	5.661e-01	-1.082e-01	1.126e+00	1.335e-01	2.670e-01
ENSG00000065615	1511	1511	1.525e-01	-8.344e-01	5.305e-01	-1.657e-01	2.922e+00	1.563e-02	1.030e-01
ENSG00000065802	289	289	8.742e-02	-4.205e-01	1.082e+00	6.883e-02	6.500e-03	9.092e-01	9.456e-01
ENSG00000065882	298	298	1.732e-01	8.565e-01	9.712e-01	3.553e-01	1.674e+00	6.730e-02	2.189e-01
ENSG00000065911	2350	2350	3.586e-01	6.514e-01	4.269e-01	1.612e-01	1.542e+00	7.903e-02	2.189e-01
ENSG00000066084	526	526	1.866e-01	-7.467e-01	5.407e-01	2.743e+00	1.710e+01	4.973e-09	1.293e-07
ENSG00000066117	222	222	1.912e-01	-5.120e-01	1.270e+00	-2.344e-01	8.288e-01	1.979e-01	3.211e-01
ENSG00000066117	991	991	1.912e-01	6.729e-02	7.547e-01	1.767e-01	2.016e+00	4.466e-02	2.043e-01
ENSG00000066136	279	279	3.655e-01	1.516e-01	8.273e-01	1.089e-01	5.508e-01	2.939e-01	3.554e-01
ENSG00000066379	1510	1510	5.727e-01	2.379e+00	4.005e-01	-1.906e-01	1.084e+00	1.410e-01	2.715e-01
ENSG00000066455	205	205	9.038e-02	5.856e-01	1.227e+00	-2.362e-01	6.775e-01	2.444e-01	3.363e-01
ENSG00000066583	1176	1176	1.853e-01	1.177e+00	5.853e-01	-4.777e-01	5.252e+00	1.191e-03	1.548e-02
ENSG00000066651	378	378	1.799e-01	-6.677e-01	9.089e-01	1.616e-01	1.137e+00	1.315e-01	2.670e-01
ENSG00000066855	374	374	4.982e-02	1.343e+00	7.775e-01	4.368e-02	6.325e-01	2.607e-01	3.368e-01
ENSG00000066923	204	204	2.671e-01	-1.001e+00	1.146e+00	3.580e-01	1.227e+00	1.172e-01	2.670e-01
ENSG00000066923	275	275	2.671e-01	9.407e-01	8.763e-01	-5.640e-01	2.575e+00	2.324e-02	1.208e-01
ENSG00000067048	400	400	1.018e-01	2.112e+00	8.388e-01	-7.131e-01	1.182e-01	6.268e-01	6.791e-01
ENSG00000067057	2302	2302	2.170e-01	2.332e+00	3.545e-01	-1.116e-01	1.156e+00	1.283e-01	2.670e-01
ENSG00000067066	883	883	2.785e-01	2.622e+00	5.382e-01	-2.642e-02	2.267e-02	8.314e-01	8.823e-01
ENSG00000067365	322	322	9.369e-02	1.950e-01	1.115e+00	5.190e-02	2.502e-01	4.794e-01	5.419e-01
ENSG00000067533	1170	1170	1.218e-01	2.244e+00	5.373e-01	-7.671e-02	1.208e+00	1.201e-01	2.670e-01
ENSG00000067596	818	818	1.623e-01	1.026e+00	5.468e-01	1.224e-02	6.197e-01	2.656e-01	3.368e-01
ENSG00000067646	127	127	3.221e-02	-2.576e-01	1.104e+00	-9.531e-02	-2.301e-01	1.000e+00	1.000e+00
ENSG00000067704	839	839	2.099e-01	2.218e+00	6.584e-01	-2.813e-02	1.815e-01	5.468e-01	6.050e-01
ENSG00000067992	307	307	2.549e-01	-2.868e-02	1.008e+00	-1.093e-01	-1.552e-02	1.000e+00	1.000e+00
ENSG00000068079	355	355	9.965e-02	-5.886e-01	1.246e+00	3.732e-01	6.533e-01	2.530e-01	3.368e-01
ENSG00000068120	1020	1020	2.288e-01	1.931e+00	4.644e-01	1.376e-01	6.737e-01	2.457e-01	3.363e-01
ENSG00000068305	256	256	2.510e-01	1.252e+00	1.002e+00	4.221e-01	1.357e+00	9.951e-02	2.587e-01
ENSG00000068354	94	94	4.351e-02	4.284e-01	1.371e+00	-6.240e-01	8.075e-01	2.038e-01	3.211e-01
ENSG00000068438	823	823	1.969e-01	1.259e+00	6.684e-01	-1.092e-01	6.990e-01	2.371e-01	3.363e-01
ENSG00000068724	1214	1214	3.027e-01	2.520e+00	4.967e-01	3.413e-02	9.694e-01	1.638e-01	2.831e-01
ENSG00000068796	365	365	4.511e-01	1.293e+00	8.838e-01	-5.786e-01	3.436e+00	8.760e-03	8.313e-02
ENSG00000068796	1115	1115	4.511e-01	1.400e+00	5.482e-01	-1.353e-01	9.468e-01	1.688e-01	2.831e-01
ENSG00000068912	756	756	2.129e-01	-3.483e-01	1.072e+00	1.089e+00	1.856e+01	1.116e-09	5.803e-08
ENSG00000068971	187	187	4.568e-02	4.721e-01	1.159e+00	1.846e-01	2.668e-01	4.651e-01	5.375e-01
ENSG00000069020	1100	1100	2.599e-01	1.769e+00	4.697e-01	1.981e-01	9.840e-01	1.607e-01	2.831e-01
ENSG00000069424	1190	1190	2.026e-01	2.826e+00	3.314e-01	2.413e-01	7.165e-01	2.313e-01	3.363e-01
ENSG00000069493	2684	2684	2.115e-01	-8.433e-01	4.174e-01	8.962e-03	9.543e-01	1.671e-01	2.831e-01
ENSG00000069849	1748	1748	4.993e-01	2.518e+00	3.906e-01	4.019e-02	3.260e-01	4.194e-01	4.956e-01
ENSG00000069943	332	332	8.069e-02	1.401e+00	8.879e-01	-3.771e-01	1.589e+00	7.466e-02	2.189e-01
ENSG00000069956	347	347	1.066e-01	1.026e+00	8.443e-01	-1.003e-01	4.927e-01	3.209e-01	5.562e-01
ENSG00000070047	315	315	1.050e-01	1.201e+00	1.032e+00	-7.363e-01	4.350e+00	3.182e-03	3.545e-02
ENSG00000070081	360	360	7.516e-01	2.775e-02	1.022e+00	-2.424e-01	2.412e-01	4.874e-01	6.800e-01
ENSG00000070081	463	463	7.516e-01	1.328e+00	8.543e-01	6.164e-02	-4.139e-01	1.000e+00	1.000e+00
ENSG00000070190	77	77	1.709e-02	3.403e+00	1.238e+00	-6.303e-01	3.895e-01	3.775e-01	5.701e-01
ENSG00000070269	474	474	9.960e-02	5.525e-01	1.016e+00	2.502e-01	1.408e+00	9.329e-02	2.717e-01
ENSG00000070501	881	881	1.977e-01	8.386e-01	9.133e-01	-5.240e-01	4.209e+00	3.717e-03	3.545e-02
ENSG00000070718	519	519	1.046e-01	-6.045e-01	9.914e-01	8.363e-01	6.839e+00	2.171e-04	3.763e-03
ENSG00000070831	633	633	5.935e-01	-1.797e+00	7.616e-01	2.917e-01	1.436e+00	9.018e-02	2.717e-01
ENSG00000071082	2762	2762	9.745e-01	1.418e+00	5.529e-01	2.039e-03	3.068e-01	4.335e-01	6.261e-01
ENSG00000071205	382	382	7.329e-02	1.837e+00	9.775e-01	3.039e-02	9.668e-01	1.644e-01	4.056e-01
ENSG00000071243	226	226	1.465e-01	-5.046e-01	1.226e+00	-7.527e-02	1.089e-01	6.407e-01	7.933e-01
ENSG00000071462	1895	1895	3.929e-01	2.828e+00	4.304e-01	-1.210e-01	8.615e-01	1.893e-01	4.102e-01
ENSG00000071539	893	893	1.688e-01	-3.559e-02	9.337e-01	-8.532e-02	6.195e-02	7.248e-01	8.566e-01
ENSG00000071553	600	600	2.997e-01	1.379e+00	5.956e-01	4.198e-02	6.719e-01	2.464e-01	4.745e-01
ENSG00000071575	178	178	1.130e-01	7.631e-01	1.227e+00	-3.911e-02	7.078e-02	7.067e-01	8.547e-01
ENSG00000071626	408	408	3.327e-01	3.532e-01	7.184e-01	3.385e-01	5.594e-01	2.902e-01	5.389e-01
ENSG00000071859	1222	1222	2.204e-01	2.365e+00	5.024e-01	-1.056e-01	1.855e-02	8.472e-01	9.790e-01
ENSG00000072135	268	268	5.179e-02	6.633e-01	1.294e+00	7.366e-01	2.056e+00	4.258e-02	2.404e-01
ENSG00000072210	192	192	3.543e-02	-4.073e-01	1.380e+00	-1.404e-01	-3.757e-02	1.000e+00	1.000e+00
ENSG00000072401	1865	1865	2.039e-01	2.743e+00	3.533e-01	1.626e-01	2.175e-01	5.096e-01	6.800e-01
ENSG00000072571	734	734	2.373e-01	2.545e+00	7.886e-01	-1.575e+00	2.226e+01	2.507e-11	1.303e-09
ENSG00000072736	161	161	3.985e-01	-1.259e+00	1.072e+00	1.081e+00	4.122e+00	4.090e-03	3.545e-02
ENSG00000072756	933	933	2.466e-01	2.399e+00	7.545e-01	-4.659e-02	-3.295e-01	1.000e+00	1.000e+00
ENSG00000072778	901	901	3.781e-01	2.750e+00	5.858e-01	2.770e-01	1.377e-01	5.997e-01	7.797e-01
ENSG00000072818	850	850	6.058e-01	9.603e-01	7.397e-01	-7.322e-02	4.603e-01	3.373e-01	5.613e-01
ENSG00000072858	511	511	7.365e-02	-5.016e-03	1.019e+00	1.824e-01	-8.658e-02	1.000e+00	1.000e+00
ENSG00000072864	613	613	2.239e-01	1.437e+00	6.098e-01	4.428e-01	1.755e+00	6.103e-02	2.472e-01
ENSG00000072958	2718	2718	3.334e-01	3.210e+00	2.870e-01	-3.885e-01	2.181e+00	3.676e-02	2.390e-01
ENSG00000073169	645	645	9.561e-02	1.041e-01	8.936e-01	1.427e-01	1.402e+00	9.405e-02	2.717e-01
ENSG00000073578	604	604	4.137e-01	1.625e-01	1.046e+00	4.829e-01	1.842e+00	5.496e-02	2.472e-01
ENSG00000073803	1102	1102	1.635e-01	2.827e-01	8.479e-01	-3.446e-02	-1.592e-01	1.000e+00	1.000e+00
ENSG00000073849	369	369	1.275e-01	2.094e-01	9.154e-01	2.833e-01	9.013e-01	1.794e-01	4.056e-01
ENSG00000073969	940	940	1.492e-01	2.304e+00	7.739e-01	-1.266e-01	5.262e-01	3.050e-01	5.468e-01
ENSG00000074582	610	610	6.945e-02	7.806e-01	9.805e-01	1.157e-01	1.744e+00	6.180e-02	2.472e-01
ENSG00000074696	923	923	3.975e-01	-3.742e-01	8.517e-01	-1.246e-01	-2.349e-01	1.000e+00	1.000e+00
ENSG00000075089	2082	2082	2.511e-01	1.954e+00	5.260e-01	-1.472e-01	3.870e-01	3.790e-01	5.701e-01
ENSG00000075218	414	414	2.343e-01	8.612e-01	8.893e-01	-4.994e-01	1.987e+00	4.622e-02	2.404e-01
ENSG00000075239	574	574	1.535e-01	1.816e+00	4.012e-01	2.634e+00	2.068e+01	1.265e-10	3.289e-09
ENSG00000075336	1263	1263	1.547e-01	2.352e+00	4.696e-01	-1.615e-01	8.224e-01	1.997e-01	4.153e-01
ENSG00000075407	340	340	1.561e-01	-4.410e-01	1.078e+00	-1.780e-01	2.170e-01	5.100e-01	6.800e-01
ENSG00000075413	276	276	1.926e-01	8.046e-01	1.121e+00	-5.009e-01	1.257e+00	1.128e-01	3.087e-01
ENSG00000075702	201	201	7.142e-02	8.137e-01	1.084e+00	3.418e-02	1.137e-01	6.334e-01	7.933e-01
ENSG00000075785	557	557	5.861e-01	-9.180e-01	9.433e-01	3.116e-01	9.027e-01	1.791e-01	4.056e-01
ENSG00000075790	779	779	1.406e-01	1.567e+00	5.605e-01	3.484e-01	1.203e+00	1.209e-01	3.144e-01
ENSG00000075884	332	332	6.377e-01	6.671e-01	1.134e+00	-5.387e-02	4.451e-01	3.454e-01	5.613e-01
ENSG00000075914	1663	1663	2.611e-01	1.813e-01	6.131e-01	-2.198e-01	1.427e+00	9.111e-02	2.717e-01
ENSG00000075975	1478	1478	2.050e-01	2.342e+00	4.824e-01	-1.835e-01	1.208e-02	8.765e-01	9.908e-01
ENSG00000076043	920	920	2.241e-01	4.894e-01	5.929e-01	7.760e-02	3.794e-01	3.837e-01	5.701e-01
ENSG00000076053	790	790	2.845e-01	-1.686e+00	8.710e-01	-2.430e-01	1.626e+00	7.135e-02	2.650e-01
ENSG00000076242	746	746	2.530e-01	2.304e+00	5.616e-01	5.309e-01	2.748e+00	1.906e-02	1.416e-01
ENSG00000076248	538	538	1.444e-01	1.810e+00	5.836e-01	-1.342e-01	7.579e-01	2.182e-01	4.365e-01
ENSG00000076248	196	196	1.444e-01	-2.255e-01	1.333e+00	8.635e-02	-6.091e-02	1.000e+00	1.000e+00
ENSG00000076604	878	878	8.183e-02	1.605e+00	6.898e-01	1.682e-01	3.434e-01	4.073e-01	5.573e-01
ENSG00000076650	459	459	7.577e-02	8.022e-01	1.133e+00	-8.723e-04	5.735e-01	2.842e-01	4.478e-01
ENSG00000076928	897	897	4.749e-01	2.833e-01	7.110e-01	-2.435e-01	1.150e+00	1.295e-01	4.152e-01
ENSG00000076944	1985	1985	5.871e-01	4.834e-01	5.739e-01	1.419e-01	4.636e-01	3.356e-01	4.986e-01
ENSG00000076984	443	443	1.277e-01	4.541e-01	1.126e+00	9.294e-02	9.501e-01	1.681e-01	4.152e-01
ENSG00000077150	108	108	4.962e-02	9.098e-01	1.076e+00	-2.507e-01	1.255e-01	6.163e-01	7.817e-01
ENSG00000077232	280	280	1.388e-01	6.341e-01	1.046e+00	2.003e-01	1.118e-01	6.363e-01	7.878e-01
ENSG00000077312	303	303	6.269e-01	1.866e+00	1.091e+00	-1.542e-01	6.456e-01	2.558e-01	4.416e-01
ENSG00000077312	1584	1584	6.269e-01	3.327e+00	4.161e-01	-7.637e-02	-4.156e-02	1.000e+00	1.000e+00
ENSG00000077380	286	286	3.076e-01	1.899e+00	9.123e-01	2.951e-01	4.733e-01	3.306e-01	4.986e-01
ENSG00000077380	194	194	3.076e-01	4.710e-01	1.315e+00	3.062e-01	7.579e-01	2.182e-01	4.203e-01
ENSG00000077420	376	376	7.477e-01	-2.129e+00	1.013e+00	5.747e-01	1.875e+00	5.282e-02	2.747e-01
ENSG00000077420	345	345	7.477e-01	7.497e-01	9.225e-01	-2.222e-01	8.629e-01	1.890e-01	4.152e-01
ENSG00000077514	826	826	1.617e-01	-3.208e-01	1.017e+00	9.951e-03	-5.735e-01	1.000e+00	1.000e+00
ENSG00000077585	293	293	3.320e-02	3.195e-01	9.882e-01	1.534e-01	1.098e+00	1.383e-01	4.152e-01
ENSG00000077684	447	447	1.800e-01	1.310e+00	9.603e-01	-1.772e-01	1.459e+00	8.757e-02	3.720e-01
ENSG00000077721	1517	1517	4.709e-01	2.335e+00	4.394e-01	-1.842e-01	9.516e-01	1.677e-01	4.152e-01
ENSG00000077942	384	384	1.092e-01	7.827e-01	1.041e+00	1.242e-01	1.260e-02	8.739e-01	1.000e+00
ENSG00000077984	182	182	1.523e-02	-5.137e-01	6.426e-01	-1.685e-01	3.817e-01	3.823e-01	5.372e-01
ENSG00000078061	580	580	1.443e-01	2.187e+00	7.382e-01	-2.387e-01	1.047e+00	1.480e-01	4.152e-01
ENSG00000078124	198	198	7.531e-02	-5.173e-01	9.421e-01	2.278e-01	7.865e-01	2.098e-01	4.195e-01
ENSG00000078140	497	497	3.508e-01	5.987e-01	1.073e+00	1.761e-01	5.823e-01	2.805e-01	4.478e-01
ENSG00000078142	405	405	1.898e-01	7.280e-01	1.185e+00	-1.073e-01	4.416e-01	3.473e-01	5.017e-01
ENSG00000078177	208	208	3.450e-01	2.900e-01	1.114e+00	-3.527e-01	1.411e+00	9.299e-02	3.720e-01
ENSG00000078237	359	359	1.271e-01	4.429e-01	8.987e-01	1.432e+00	1.194e+01	1.027e-06	5.341e-05
ENSG00000078304	470	470	3.320e-01	-1.026e+00	1.132e+00	2.096e-01	6.716e-01	2.465e-01	4.416e-01
ENSG00000078403	522	522	2.590e-01	-4.622e-01	1.184e+00	8.147e-01	7.041e+00	1.750e-04	4.551e-03
ENSG00000078589	378	378	4.729e-02	2.182e+00	9.375e-01	2.684e-01	1.589e+00	7.463e-02	3.528e-01
ENSG00000078668	1973	1973	5.369e-01	1.875e+00	5.415e-01	-3.481e-02	8.225e-01	1.996e-01	4.152e-01
ENSG00000078674	1102	1102	4.559e-01	-1.027e+00	8.386e-01	-1.180e-01	8.873e-01	1.828e-01	4.152e-01
ENSG00000078699	480	480	1.252e-01	-3.033e-01	1.136e+00	-7.427e-02	2.700e-01	4.624e-01	6.166e-01
ENSG00000078967	501	501	4.376e-02	5.131e-01	9.432e-01	-9.724e-02	1.557e-01	5.768e-01	7.499e-01
ENSG00000079246	607	607	7.408e-01	7.795e-01	7.876e-01	-4.195e-01	2.420e+00	2.782e-02	2.411e-01
ENSG00000079263	100	100	1.455e-02	-3.047e-01	1.675e+00	-3.373e-01	-1.090e-02	1.000e+00	1.000e+00
ENSG00000079459	826	826	5.879e-01	1.107e+00	7.744e-01	3.681e-01	2.123e+00	3.934e-02	2.580e-01
ENSG00000079616	473	473	4.069e-01	-1.085e+00	9.654e-01	2.263e-01	-7.303e-02	1.000e+00	1.000e+00
ENSG00000079785	1083	1083	2.489e-01	6.747e-01	7.115e-01	3.020e-01	2.116e+00	3.969e-02	2.580e-01
ENSG00000079805	463	463	1.512e-01	1.606e+00	8.813e-01	-4.561e-02	-5.884e-02	1.000e+00	1.000e+00
ENSG00000080345	290	290	2.656e-01	-2.057e-01	1.054e+00	7.915e-01	4.218e+00	3.680e-03	6.378e-02
ENSG00000080815	650	650	1.322e-01	1.653e+00	7.862e-01	8.396e-02	-3.152e-02	1.000e+00	1.000e+00
ENSG00000080845	188	188	6.324e-02	1.106e-01	1.194e+00	1.805e-01	6.838e-02	7.115e-01	8.604e-01
ENSG00000080986	1191	1191	2.242e-01	6.574e-01	6.263e-01	-1.423e-01	1.062e+00	1.451e-01	4.152e-01
ENSG00000081059	1081	1081	9.175e-01	2.620e+00	7.021e-01	3.876e-01	2.496e+00	2.545e-02	2.411e-01
ENSG00000081154	2431	2431	5.954e-01	1.283e-01	7.530e-01	-7.679e-02	1.018e+00	1.536e-01	4.152e-01
ENSG00000081237	594	594	8.642e-01	2.378e+00	5.666e-01	3.298e-01	8.337e-01	1.966e-01	4.152e-01
ENSG00000081307	933	933	2.874e-01	1.977e+00	5.941e-01	4.172e-02	6.258e-01	2.632e-01	4.416e-01
ENSG00000081721	741	741	1.688e-01	8.430e-01	6.774e-01	-2.370e-01	1.104e+00	1.373e-01	4.152e-01
ENSG00000081760	262	262	5.858e-02	-9.351e-02	1.233e+00	5.839e-01	2.011e+00	4.493e-02	2.596e-01
ENSG00000082068	351	351	1.426e-01	-1.132e-01	1.021e+00	-1.637e-01	7.222e-01	2.294e-01	4.261e-01
ENSG00000082146	739	739	1.442e-01	-2.273e+00	8.320e-01	4.305e-01	3.199e+00	1.142e-02	1.484e-01
ENSG00000082153	2040	2040	6.960e-01	6.196e-01	7.387e-01	-1.498e-01	-1.581e-01	1.000e+00	1.000e+00
ENSG00000082212	611	611	3.186e-01	2.481e+00	7.020e-01	4.240e-01	1.352e+00	1.001e-01	3.191e-01
ENSG00000082213	408	408	1.181e-01	1.948e+00	9.052e-01	2.697e-01	1.753e+00	6.118e-02	2.651e-01
ENSG00000082258	366	366	1.998e-01	2.286e+00	6.801e-01	1.625e-01	3.275e-01	4.184e-01	5.925e-01
ENSG00000082512	435	435	1.198e-01	-1.366e-01	1.178e+00	-4.445e-01	1.874e+00	5.290e-02	2.501e-01
ENSG00000082515	2936	2936	4.599e-01	-4.332e-03	6.583e-01	1.289e-02	2.029e+00	4.399e-02	2.287e-01
ENSG00000082641	119	119	7.567e-02	5.501e-01	1.504e+00	-7.559e-01	7.147e-01	2.319e-01	4.575e-01
ENSG00000082805	150	150	1.249e-01	-8.267e-02	1.523e+00	-3.425e-01	4.079e-01	3.664e-01	5.774e-01
ENSG00000082996	972	972	2.315e-01	1.821e+00	5.905e-01	3.417e-01	7.130e-01	2.324e-01	4.575e-01
ENSG00000083123	1434	1434	1.470e-01	5.039e-01	6.821e-01	-1.880e-01	1.610e+00	7.271e-02	2.908e-01
ENSG00000083312	398	398	3.172e-01	1.960e+00	8.951e-01	-7.564e-01	3.140e+00	1.221e-02	1.270e-01
ENSG00000083535	624	624	2.114e-01	2.045e+00	7.100e-01	1.508e-02	1.378e-01	5.995e-01	7.794e-01
ENSG00000083642	462	462	2.858e-01	-2.052e+00	8.647e-01	5.804e-01	2.325e+00	3.104e-02	2.287e-01
ENSG00000083750	547	547	1.577e-01	1.567e+00	1.007e+00	-8.461e-02	8.893e-01	1.823e-01	4.302e-01
ENSG00000083799	1039	1039	2.008e-01	-1.275e+00	8.448e-01	-1.173e+00	1.468e+01	6.014e-08	3.127e-06
ENSG00000083812	252	252	3.848e-02	-8.433e-01	1.279e+00	-6.302e-02	2.771e-01	4.566e-01	6.249e-01
ENSG00000083828	385	385	9.333e-02	1.387e+00	1.122e+00	-3.710e-01	1.175e+00	1.253e-01	3.621e-01
ENSG00000083937	856	856	2.359e-01	1.497e+00	6.648e-01	-2.393e-02	6.031e-01	2.721e-01	4.730e-01
ENSG00000084070	280	280	1.860e-01	1.610e+00	1.017e+00	-6.636e-01	1.028e+00	1.515e-01	4.148e-01
ENSG00000084072	3007	3007	2.815e-01	1.689e+00	5.011e-01	-1.296e-01	1.018e-01	6.518e-01	8.070e-01
ENSG00000084073	987	987	1.715e-01	1.568e+00	6.477e-01	2.497e-01	6.162e-01	2.669e-01	4.730e-01
ENSG00000084093	629	629	3.997e-01	-9.171e-01	1.150e+00	-7.963e-04	-4.226e-01	1.000e+00	1.000e+00
ENSG00000084207	5260	5260	5.896e-01	-7.012e-01	4.186e-01	8.890e-02	3.545e-01	3.998e-01	5.925e-01
ENSG00000084623	1557	1557	6.478e-01	2.857e-01	6.086e-01	-1.301e-01	1.319e+00	1.043e-01	3.191e-01
ENSG00000084652	163	163	7.297e-02	1.526e+00	1.378e+00	-9.832e-02	-5.145e-01	1.000e+00	1.000e+00
ENSG00000084733	729	729	3.533e-01	1.686e+00	7.146e-01	2.478e-01	6.976e-01	2.375e-01	4.575e-01
ENSG00000084774	155	155	6.811e-02	-6.393e-01	1.496e+00	-5.447e-01	7.301e-01	2.269e-01	4.575e-01
ENSG00000085117	978	978	2.986e-01	2.735e+00	5.950e-01	2.312e-01	3.416e-01	4.085e-01	5.925e-01
ENSG00000085274	1716	1716	1.619e-01	2.086e-01	7.912e-01	-1.503e-01	4.373e-01	3.497e-01	5.683e-01
ENSG00000085365	660	660	1.405e-01	2.087e+00	8.420e-01	-3.759e-01	8.882e-01	1.826e-01	4.302e-01
ENSG00000085415	742	742	2.848e-01	-1.548e+00	7.840e-01	5.370e-01	2.592e+00	2.280e-02	1.976e-01
ENSG00000085511	255	255	1.254e-01	9.334e-01	1.199e+00	2.252e-01	6.011e-01	2.729e-01	4.730e-01
ENSG00000085719	1069	1069	3.446e-01	2.060e+00	7.906e-01	-4.629e-01	3.602e+00	7.271e-03	9.453e-02
ENSG00000085788	184	184	1.108e-01	-1.533e+00	1.177e+00	2.150e-01	1.678e-01	5.624e-01	7.498e-01
ENSG00000085871	1032	1032	2.496e-01	4.551e-01	8.603e-01	1.012e-01	-6.625e-01	1.000e+00	1.000e+00
ENSG00000085871	795	795	2.496e-01	1.194e+00	8.458e-01	9.874e-02	-1.146e-01	1.000e+00	1.000e+00
ENSG00000085999	1280	1280	1.589e-01	2.371e+00	4.393e-01	-1.372e-01	1.134e-01	6.339e-01	8.039e-01
ENSG00000086061	353	353	6.179e-01	1.584e+00	9.462e-01	-8.514e-01	4.225e+00	3.650e-03	9.453e-02
ENSG00000086065	2293	2293	4.905e-01	1.936e+00	5.236e-01	-3.016e-01	2.087e+00	4.103e-02	2.287e-01
ENSG00000086102	469	469	1.836e-01	5.994e-02	1.104e+00	-1.075e-02	-4.256e-01	1.000e+00	1.000e+00
ENSG00000086200	407	407	9.374e-02	7.093e-01	9.404e-01	-4.162e-01	1.443e+00	8.937e-02	3.156e-01
ENSG00000086300	422	422	2.401e-01	-2.904e-01	9.112e-01	-1.992e-01	-1.432e-01	1.000e+00	1.000e+00
ENSG00000086598	623	623	5.507e-01	2.410e-01	1.136e+00	-1.257e-02	-3.171e-01	1.000e+00	1.000e+00
ENSG00000086666	485	485	3.091e-01	2.067e-01	1.137e+00	-1.302e-01	8.577e-01	1.903e-01	4.302e-01
ENSG00000086712	484	484	1.138e-01	-1.132e-01	1.264e+00	-1.953e-01	4.571e-01	3.390e-01	5.683e-01
ENSG00000086730	74	74	9.374e-03	1.435e+00	1.949e+00	-2.581e-01	3.229e-01	4.216e-01	5.925e-01
ENSG00000087086	4946	4946	9.532e-01	3.553e+00	2.432e-01	3.182e-02	-5.908e-02	1.000e+00	1.000e+00
ENSG00000087087	486	486	3.576e-01	6.826e-01	9.461e-01	6.340e-01	3.670e+00	6.742e-03	9.453e-02
ENSG00000087088	676	676	4.926e-01	1.011e+00	7.392e-01	4.177e-02	9.528e-01	1.675e-01	4.302e-01
ENSG00000087157	1192	1192	1.374e-01	1.427e+00	6.974e-01	-4.656e-02	-7.727e-02	1.000e+00	1.000e+00
ENSG00000087191	1317	1317	5.658e-01	1.581e+00	6.515e-01	2.520e-01	1.428e+00	9.104e-02	3.156e-01
ENSG00000087263	769	769	1.724e-01	1.334e+00	8.880e-01	6.396e-03	-6.788e-01	1.000e+00	1.000e+00
ENSG00000087302	1481	1481	8.599e-01	1.880e+00	6.311e-01	-3.466e-01	2.123e+00	3.933e-02	2.287e-01
ENSG00000087338	657	657	2.734e-01	6.495e-01	8.489e-01	2.355e-01	5.236e-01	3.062e-01	5.647e-01
ENSG00000087365	817	817	7.270e-01	5.117e-01	9.157e-01	-2.335e-02	-5.689e-01	1.000e+00	1.000e+00
ENSG00000087470	1111	1111	2.427e-01	-2.138e+00	6.226e-01	1.029e-02	-3.176e-01	1.000e+00	1.000e+00
ENSG00000087884	739	739	1.556e-01	8.032e-01	1.066e+00	4.034e-01	1.507e+00	8.257e-02	3.480e-01
ENSG00000087995	752	752	9.706e-02	1.457e+00	7.792e-01	4.311e-01	1.513e+00	8.199e-02	3.480e-01
ENSG00000088035	1268	1268	2.359e-01	1.872e+00	7.514e-01	3.206e-01	1.039e+00	1.493e-01	4.063e-01
ENSG00000088038	531	531	1.949e-01	1.554e+00	7.816e-01	-8.906e-02	-1.230e-01	1.000e+00	1.000e+00
ENSG00000088179	1486	1486	2.600e-01	-7.316e-01	8.356e-01	-2.197e-01	9.899e-01	1.594e-01	4.063e-01
ENSG00000088205	501	501	4.822e-01	1.611e+00	8.062e-01	1.742e-01	-2.426e-01	1.000e+00	1.000e+00
ENSG00000088325	685	685	3.305e-01	2.224e-01	9.975e-01	3.730e-01	1.624e+00	7.150e-02	3.480e-01
ENSG00000088682	251	251	1.862e-01	-7.846e-01	1.456e+00	7.656e-02	-3.164e-01	1.000e+00	1.000e+00
ENSG00000088766	1326	1326	1.729e-01	-9.322e-01	8.619e-01	-3.696e-01	4.163e+00	3.906e-03	5.078e-02
ENSG00000088888	238	238	1.112e-01	6.560e-01	1.286e+00	4.068e-01	1.122e+00	1.342e-01	4.063e-01
ENSG00000088930	983	983	5.648e-01	5.405e-01	7.441e-01	4.077e-02	-1.198e+00	1.000e+00	1.000e+00
ENSG00000088970	242	242	2.073e-01	9.763e-02	1.342e+00	1.628e+00	8.913e+00	2.419e-05	6.291e-04
ENSG00000089022	193	193	1.362e-01	-1.446e+00	1.355e+00	6.408e-01	1.122e+00	1.341e-01	4.063e-01
ENSG00000089127	326	326	3.874e-02	4.516e-01	1.339e+00	-4.225e-01	2.440e-01	4.848e-01	7.639e-01
ENSG00000089220	1381	1381	6.248e-01	2.276e+00	6.022e-01	2.657e-01	9.005e-01	1.796e-01	4.122e-01
ENSG00000089248	1996	1996	7.682e-01	1.705e+00	7.140e-01	2.740e-01	3.701e+00	6.514e-03	6.774e-02
ENSG00000089280	2640	2640	7.455e-01	2.231e+00	5.568e-01	-1.897e-01	6.923e-01	2.393e-01	4.609e-01
ENSG00000089289	3366	3366	5.537e-01	1.901e+00	5.876e-01	-1.157e-01	-6.360e-02	1.000e+00	1.000e+00
ENSG00000089327	1512	1512	3.968e-01	2.609e+00	5.863e-01	-1.189e-01	7.196e-02	7.044e-01	1.000e+00
ENSG00000089335	586	586	1.779e-01	1.613e+00	8.398e-01	2.514e-01	1.102e+00	1.376e-01	4.063e-01
ENSG00000089351	390	390	1.703e-01	-5.009e-01	1.263e+00	-2.932e-01	-1.049e-01	1.000e+00	1.000e+00
ENSG00000089685	851	851	3.217e-01	1.302e+00	7.931e-01	7.927e-02	-7.121e-01	1.000e+00	1.000e+00
ENSG00000089692	471	471	1.259e-02	-5.919e-01	3.196e-01	7.148e-01	7.650e-01	2.161e-01	4.322e-01
ENSG00000089818	835	835	1.916e-01	1.555e+00	7.556e-01	-5.040e-02	-5.430e-01	1.000e+00	1.000e+00
ENSG00000089902	727	727	1.238e-01	1.299e+00	8.186e-01	3.406e-02	-8.716e-01	1.000e+00	1.000e+00
ENSG00000089916	508	508	1.791e-01	5.219e-01	1.018e+00	-4.565e-01	1.787e+00	5.870e-02	3.391e-01
ENSG00000090060	1411	1411	6.249e-01	3.253e-01	7.986e-01	3.812e-02	-9.930e-02	1.000e+00	1.000e+00
ENSG00000090061	1007	1007	3.242e-01	2.245e+00	7.256e-01	-5.502e-02	-4.567e-01	1.000e+00	1.000e+00
ENSG00000090104	516	516	5.252e-02	1.710e+00	7.054e-01	1.078e+00	1.337e+00	1.020e-01	3.788e-01
ENSG00000090266	1038	1038	6.630e-01	-5.886e-02	1.016e+00	-9.042e-02	2.050e-01	5.220e-01	7.984e-01
ENSG00000090273	1279	1279	5.695e-01	1.482e+00	6.689e-01	8.435e-01	1.160e+01	1.462e-06	7.604e-05
ENSG00000090316	1334	1334	2.138e-01	1.418e+00	7.985e-01	-4.949e-01	5.490e+00	9.212e-04	1.597e-02
ENSG00000090520	880	880	2.988e-01	-4.595e-01	9.674e-01	1.694e-01	-8.289e-02	1.000e+00	1.000e+00
ENSG00000090554	2587	2587	2.361e-01	1.965e+00	4.963e-01	1.338e-01	-4.164e-01	1.000e+00	1.000e+00
ENSG00000090581	835	835	1.976e-01	5.756e-01	9.783e-01	-2.455e-01	1.024e+00	1.523e-01	4.063e-01
ENSG00000090661	176	176	7.862e-02	6.817e-01	1.491e+00	2.636e-01	5.049e-01	3.150e-01	5.647e-01
ENSG00000090674	260	260	8.287e-02	4.574e-01	1.333e+00	2.153e-01	2.941e-01	4.431e-01	7.201e-01
ENSG00000090857	140	140	9.846e-02	1.842e+00	1.474e+00	-6.772e-02	3.484e-01	4.039e-01	6.775e-01
ENSG00000090971	1179	1179	1.838e-01	3.362e-02	7.933e-01	-7.888e-02	-1.939e+00	1.000e+00	1.000e+00
ENSG00000090989	167	167	1.472e-01	-6.587e-01	1.345e+00	9.500e-01	2.866e+00	1.667e-02	1.444e-01
ENSG00000091009	740	740	2.454e-01	-4.380e-02	1.089e+00	2.871e-01	7.988e-01	2.062e-01	4.290e-01
ENSG00000091073	642	642	1.352e-01	1.360e+00	8.556e-01	3.116e-01	3.879e-02	7.806e-01	1.000e+00
ENSG00000091140	2381	2381	3.201e-01	8.159e-01	7.383e-01	1.724e-01	1.465e+00	8.699e-02	3.480e-01
ENSG00000091157	160	160	9.255e-02	-3.137e-01	1.532e+00	4.189e-01	4.305e-01	3.535e-01	6.127e-01
ENSG00000091409	1675	1675	1.803e-01	2.584e+00	5.552e-01	2.805e-01	8.657e-01	1.882e-01	4.122e-01
ENSG00000091436	441	441	1.679e-01	-6.334e-01	1.103e+00	-4.367e-01	8.578e-01	1.903e-01	4.122e-01
ENSG00000091542	568	568	3.131e-01	9.857e-01	8.854e-01	-2.793e-01	9.682e-01	1.641e-01	4.063e-01
ENSG00000091651	753	753	2.337e-01	-2.009e-01	1.043e+00	3.837e-01	2.658e+00	2.112e-02	1.569e-01
ENSG00000091972	990	990	1.489e-01	2.537e+00	7.684e-01	-4.443e-01	2.421e+00	2.778e-02	1.806e-01
ENSG00000092010	708	708	8.244e-01	1.301e+00	1.143e+00	2.466e-01	3.533e-01	4.006e-01	6.509e-01
ENSG00000092098	222	222	6.821e-02	1.471e+00	1.183e+00	-8.005e-01	2.537e+00	2.427e-02	1.403e-01
ENSG00000092108	1663	1663	2.260e-01	1.538e+00	6.459e-01	-2.218e-01	1.489e+00	8.438e-02	2.742e-01
ENSG00000092140	547	547	2.508e-01	3.302e+00	5.615e-01	-2.873e-01	9.717e-02	6.593e-01	8.791e-01
ENSG00000092203	897	897	4.001e-01	-9.565e-01	8.834e-01	6.678e-01	7.617e+00	9.503e-05	2.097e-03
ENSG00000092470	518	518	1.815e-01	1.460e+00	8.010e-01	8.760e-01	7.389e+00	1.210e-04	2.097e-03
ENSG00000092531	947	947	2.935e-01	1.179e+00	7.453e-01	-1.072e-01	9.382e-01	1.708e-01	3.860e-01
ENSG00000092621	655	655	3.271e-01	1.286e+00	1.182e+00	1.285e-01	-8.644e-01	1.000e+00	1.000e+00
ENSG00000092841	349	349	9.694e-01	1.507e+00	9.469e-01	8.309e-02	1.219e-01	6.215e-01	8.734e-01
ENSG00000092847	137	137	5.179e-02	5.073e-01	1.451e+00	3.878e-01	1.256e-01	6.162e-01	8.734e-01
ENSG00000092931	967	967	2.198e-01	3.909e-01	8.363e-01	4.592e-02	1.044e-01	6.478e-01	8.791e-01
ENSG00000092931	243	243	2.198e-01	6.049e-01	1.199e+00	-1.137e-01	-3.133e-01	1.000e+00	1.000e+00
ENSG00000092964	202	202	1.196e-01	1.039e+00	1.279e+00	-6.219e-01	1.177e+00	1.250e-01	3.251e-01
ENSG00000093000	471	471	3.306e-01	1.063e-01	1.014e+00	2.503e-01	-8.582e-02	1.000e+00	1.000e+00
ENSG00000093009	1480	1480	2.085e-01	-2.254e-01	6.645e-01	-2.972e-01	3.242e+00	1.088e-02	8.085e-02
ENSG00000093010	915	915	2.751e-01	1.209e-01	7.025e-01	3.159e-02	8.044e-02	6.883e-01	8.948e-01
ENSG00000094631	145	145	1.064e-01	7.517e-01	1.358e+00	-5.849e-01	6.427e-01	2.569e-01	4.771e-01
ENSG00000094804	1837	1837	1.858e-01	1.615e+00	3.678e-01	5.814e-01	5.546e+00	8.668e-04	9.014e-03
ENSG00000094841	218	218	1.004e-01	1.116e+00	1.160e+00	-1.861e-01	6.449e-01	2.561e-01	4.771e-01
ENSG00000094975	174	174	1.365e-01	1.148e+00	1.666e+00	-8.082e-01	1.545e+00	7.873e-02	2.729e-01
ENSG00000095002	615	615	2.843e-01	-1.542e-01	9.900e-01	4.939e-01	2.983e+00	1.458e-02	9.475e-02
ENSG00000095209	1299	1299	1.452e-01	2.128e+00	5.140e-01	2.540e-01	1.208e+00	1.201e-01	3.251e-01
ENSG00000095319	570	570	1.033e-01	1.263e-01	9.600e-01	-2.195e-01	4.690e-01	3.328e-01	5.768e-01
ENSG00000095380	1722	1722	2.229e-01	7.319e-01	6.522e-01	-1.073e-01	-3.173e-01	1.000e+00	1.000e+00
ENSG00000095564	373	373	1.727e-01	3.748e-01	1.145e+00	3.349e-01	7.429e-01	2.229e-01	4.501e-01
ENSG00000095739	1901	1901	1.504e-01	2.105e+00	4.728e-01	-1.609e-01	1.311e+00	1.053e-01	3.222e-01
ENSG00000095787	146	146	2.953e-01	-1.005e+00	1.310e+00	-1.273e-01	2.034e-01	5.236e-01	8.250e-01
ENSG00000095794	379	379	1.798e-01	2.301e+00	7.289e-01	4.985e-01	2.323e-02	8.293e-01	1.000e+00
ENSG00000095906	1125	1125	3.341e-01	2.752e+00	6.759e-01	-3.197e-02	-1.496e-01	1.000e+00	1.000e+00
ENSG00000095951	134	134	5.013e-02	7.132e-01	1.363e+00	-5.210e-01	-1.194e-01	1.000e+00	1.000e+00
ENSG00000096092	1279	1279	1.754e-01	5.875e-01	8.355e-01	5.006e-02	-2.463e-01	1.000e+00	1.000e+00
ENSG00000096093	186	186	1.183e-01	1.016e+00	1.305e+00	-5.442e-01	1.706e+00	6.474e-02	2.405e-01
ENSG00000096384	3258	3258	9.302e-01	1.763e+00	4.414e-01	-5.619e-01	6.401e+00	3.463e-04	4.502e-03
ENSG00000096401	732	732	3.213e-01	2.216e+00	6.076e-01	-3.102e-01	1.856e+00	5.400e-02	2.160e-01
ENSG00000096746	1898	1898	6.133e-01	2.572e+00	4.411e-01	1.585e-04	1.522e-01	5.811e-01	8.734e-01
ENSG00000096872	425	425	8.763e-02	3.402e-01	8.479e-01	-2.151e-01	1.980e+00	4.660e-02	2.019e-01
ENSG00000097033	264	264	3.978e-01	4.956e-01	1.131e+00	-3.545e-01	7.360e-01	2.250e-01	4.501e-01
ENSG00000097033	460	460	3.978e-01	2.124e-01	1.068e+00	4.018e-01	9.534e-01	1.673e-01	3.860e-01
ENSG00000097046	326	326	1.182e-01	7.571e-01	7.860e-01	-5.294e-01	2.308e+00	3.168e-02	1.498e-01
ENSG00000099139	1218	1218	1.678e-01	-5.171e-01	1.014e+00	-4.690e-02	-1.592e-01	1.000e+00	1.000e+00
ENSG00000099246	996	996	3.117e-01	1.935e+00	4.753e-01	1.142e-01	-1.021e-01	1.000e+00	1.000e+00
ENSG00000099290	771	771	1.273e-01	-3.188e-01	9.925e-01	-1.759e-01	9.049e-01	1.785e-01	3.868e-01
ENSG00000099330	436	436	9.799e-02	5.278e-01	8.867e-01	1.668e-01	-7.574e-02	1.000e+00	1.000e+00
ENSG00000099341	1010	1010	6.584e-01	1.360e+00	8.084e-01	-2.312e-01	6.047e-01	2.715e-01	4.868e-01
ENSG00000099622	3088	3088	7.222e-01	1.556e+00	5.730e-01	-9.020e-02	9.401e-01	1.703e-01	3.860e-01
ENSG00000099624	1108	1108	7.686e-01	1.808e+00	7.214e-01	-1.675e-01	3.815e-01	3.824e-01	6.414e-01
ENSG00000099797	1783	1783	6.207e-01	2.748e-01	6.437e-01	5.155e-01	8.067e+00	5.899e-05	2.097e-03
ENSG00000099810	902	902	2.108e-01	6.064e-01	8.357e-01	2.856e-01	3.339e+00	9.760e-03	8.085e-02
ENSG00000099849	240	240	1.276e-01	9.054e-01	1.144e+00	-5.586e-01	1.245e+00	1.146e-01	3.251e-01
ENSG00000099901	966	966	6.497e-01	-1.233e+00	8.493e-01	1.472e-02	1.412e-01	5.951e-01	8.734e-01
ENSG00000099917	746	746	2.133e-01	1.175e+00	8.651e-01	-4.635e-03	-3.943e-01	1.000e+00	1.000e+00
ENSG00000099940	605	605	2.615e-01	-1.134e-01	1.007e+00	4.545e-01	2.341e+00	3.049e-02	1.498e-01
ENSG00000099942	761	761	1.646e-01	1.581e+00	8.091e-01	-1.606e-01	1.810e-01	5.474e-01	9.815e-01
ENSG00000099956	952	952	5.274e-01	4.072e-01	9.779e-01	-5.411e-04	-7.184e-02	1.000e+00	1.000e+00
ENSG00000099968	1163	1163	1.463e-01	-8.371e-01	8.319e-01	-4.359e-01	2.749e+00	1.904e-02	1.980e-01
ENSG00000099991	437	437	2.092e-01	1.529e+00	9.463e-01	2.190e-01	-5.155e-01	1.000e+00	1.000e+00
ENSG00000099991	146	146	2.092e-01	-1.984e+00	1.345e+00	5.063e-03	2.882e-01	4.477e-01	9.815e-01
ENSG00000100014	378	378	1.390e-01	2.234e+00	9.432e-01	-6.057e-01	1.765e+00	6.024e-02	3.916e-01
ENSG00000100023	324	324	1.393e-01	6.284e-01	9.613e-01	-3.234e-01	5.586e-01	2.905e-01	9.815e-01
ENSG00000100055	209	209	8.805e-02	1.556e+00	1.117e+00	-2.759e-01	5.705e-02	7.355e-01	1.000e+00
ENSG00000100077	383	383	2.027e-01	2.316e+00	1.270e+00	-1.315e-01	-1.070e+00	1.000e+00	1.000e+00
ENSG00000100083	424	424	1.399e-01	1.646e+00	1.160e+00	9.836e-02	3.592e-01	3.967e-01	9.815e-01
ENSG00000100097	1002	1002	1.279e-01	1.391e+00	5.129e-01	3.894e-01	1.029e+00	1.515e-01	7.040e-01
ENSG00000100116	309	309	8.670e-02	-8.722e-01	1.180e+00	-7.284e-02	-4.090e-01	1.000e+00	1.000e+00
ENSG00000100129	401	401	8.230e-01	8.564e-01	1.060e+00	2.190e-01	3.940e-01	3.747e-01	9.815e-01
ENSG00000100142	1815	1815	4.038e-01	2.731e+00	5.566e-01	2.413e-01	2.096e-01	5.173e-01	9.815e-01
ENSG00000100150	151	151	5.718e-02	-5.627e-01	1.537e+00	5.531e-01	-1.513e-01	1.000e+00	1.000e+00
ENSG00000100209	536	536	1.182e-01	1.297e+00	9.669e-01	-5.311e-02	-5.341e-01	1.000e+00	1.000e+00
ENSG00000100216	3116	3116	6.566e-01	-3.557e-01	4.931e-01	6.872e-02	9.329e-01	1.720e-01	7.040e-01
ENSG00000100225	447	447	4.065e-01	-1.042e-01	1.018e+00	-6.211e-01	2.174e+00	3.706e-02	2.925e-01
ENSG00000100225	233	233	4.065e-01	-1.370e-01	1.226e+00	2.361e-01	-5.798e-01	1.000e+00	1.000e+00
ENSG00000100226	420	420	9.229e-02	-1.679e+00	8.562e-01	-1.230e+00	8.024e+00	6.178e-05	1.606e-03
ENSG00000100234	7918	7918	4.768e-01	3.003e+00	3.554e-01	-8.532e-02	-1.937e-01	1.000e+00	1.000e+00
ENSG00000100239	601	601	2.103e-01	1.708e+00	1.046e+00	-1.018e+00	1.134e+01	1.919e-06	9.981e-05
ENSG00000100281	715	715	2.591e-01	2.217e+00	7.402e-01	7.502e-02	-4.377e-01	1.000e+00	1.000e+00
ENSG00000100284	485	485	1.483e-01	9.825e-01	1.199e+00	-5.607e-01	2.122e+00	3.938e-02	2.925e-01
ENSG00000100297	1924	1924	3.532e-01	2.908e+00	5.996e-01	9.893e-02	3.039e-01	4.356e-01	9.815e-01
ENSG00000100300	79	79	1.792e-02	-1.241e+00	1.301e+00	3.722e-01	3.080e-01	4.325e-01	9.815e-01
ENSG00000100321	417	417	8.986e-02	4.519e-03	1.002e+00	-2.649e-02	8.606e-01	1.895e-01	7.040e-01
ENSG00000100330	142	142	7.132e-02	1.326e+00	1.509e+00	-5.864e-01	-4.569e-02	1.000e+00	1.000e+00
ENSG00000100347	2270	2270	3.426e-01	3.011e+00	3.846e-01	-1.696e-01	2.599e-01	4.709e-01	9.815e-01
ENSG00000100351	937	937	6.522e-01	6.737e-01	9.912e-01	-3.492e-01	1.522e+00	8.107e-02	4.216e-01
ENSG00000100351	845	845	6.522e-01	-4.393e-01	7.381e-01	-9.357e-02	3.074e-01	4.330e-01	9.815e-01
ENSG00000100354	239	239	4.404e-01	1.051e+00	1.334e+00	-2.237e-01	2.783e-01	4.556e-01	9.815e-01
ENSG00000100359	625	625	2.124e-01	9.207e-01	1.079e+00	-2.657e-01	9.076e-01	1.779e-01	7.040e-01
ENSG00000100365	255	255	3.486e-02	1.448e+00	7.491e-01	-1.533e-01	2.180e-01	5.090e-01	9.815e-01
ENSG00000100376	175	175	1.096e-01	3.529e-01	1.341e+00	2.379e-01	3.004e-01	4.382e-01	9.815e-01
ENSG00000100387	2163	2163	7.483e-01	2.021e+00	7.245e-01	-1.172e-01	-1.209e+00	1.000e+00	1.000e+00
ENSG00000100393	182	182	1.182e-01	1.460e+00	1.164e+00	-9.186e-01	1.627e+00	7.122e-02	4.115e-01
ENSG00000100412	2238	2238	2.717e-01	2.076e+00	6.055e-01	-1.552e-01	4.224e-02	7.713e-01	1.000e+00
ENSG00000100416	463	463	1.345e-01	-2.503e-01	1.027e+00	1.664e-01	2.483e-01	4.810e-01	9.815e-01
ENSG00000100478	374	374	5.702e-02	-3.570e-01	1.156e+00	-3.020e-02	-8.447e-01	1.000e+00	1.000e+00
ENSG00000100519	829	829	5.344e-01	2.182e+00	5.824e-01	-1.371e-01	-2.830e-01	1.000e+00	1.000e+00
ENSG00000100526	586	586	2.653e-01	8.923e-01	7.157e-01	9.815e-02	-2.209e-01	1.000e+00	1.000e+00
ENSG00000100567	746	746	6.092e-01	3.143e-01	7.985e-01	7.351e-02	-2.646e-02	1.000e+00	1.000e+00
ENSG00000100577	1032	1032	1.240e-01	2.721e+00	5.637e-01	5.625e-01	3.263e+00	1.063e-02	1.382e-01
ENSG00000100578	1565	1565	1.989e-01	2.066e+00	5.875e-01	-9.449e-02	-4.836e-01	1.000e+00	1.000e+00
ENSG00000100591	1035	1035	5.393e-01	-1.647e+00	9.653e-01	1.998e-01	1.971e-01	5.301e-01	9.815e-01
ENSG00000100592	178	178	1.283e-01	-1.483e+00	1.543e+00	5.138e-01	-2.736e-01	1.000e+00	1.000e+00
ENSG00000100599	498	498	1.515e-01	-1.656e+00	1.132e+00	1.973e-01	1.097e-01	6.394e-01	1.000e+00
ENSG00000100614	258	258	1.928e-01	2.099e+00	9.972e-01	2.351e-02	-1.785e-01	1.000e+00	1.000e+00
ENSG00000100644	663	663	2.520e-01	2.108e+00	7.184e-01	9.882e-02	-2.115e-01	1.000e+00	1.000e+00
ENSG00000100650	647	647	6.670e-01	1.857e+00	7.257e-01	2.075e-01	-4.724e-02	1.000e+00	1.000e+00
ENSG00000100664	427	427	6.313e-01	-1.203e+00	8.705e-01	6.943e-01	3.617e+00	7.155e-03	1.240e-01
ENSG00000100711	336	336	1.443e-01	1.184e+00	8.649e-01	4.608e-02	-7.124e-02	1.000e+00	1.000e+00
ENSG00000100714	915	915	2.648e-01	2.784e+00	5.754e-01	-4.586e-01	2.760e+00	1.880e-02	1.296e-01
ENSG00000100722	393	393	1.499e-01	-1.499e+00	8.744e-01	-4.950e-01	2.107e+00	4.007e-02	2.084e-01
ENSG00000100726	317	317	1.123e-01	1.201e+00	1.062e+00	3.240e-02	-4.992e-01	1.000e+00	1.000e+00
ENSG00000100744	947	947	1.197e-01	1.406e+00	6.150e-01	-1.383e-01	1.575e-01	5.746e-01	9.338e-01
ENSG00000100749	2215	2215	3.992e-01	3.837e-01	5.202e-01	-7.152e-02	-8.389e-01	1.000e+00	1.000e+00
ENSG00000100811	636	636	5.169e-01	7.678e-01	6.913e-01	3.014e-01	1.108e+00	1.366e-01	4.179e-01
ENSG00000100823	271	271	6.263e-01	-1.295e+00	9.776e-01	1.128e-01	-8.214e-01	1.000e+00	1.000e+00
ENSG00000100836	423	423	5.283e-01	7.623e-01	8.739e-01	3.108e-01	1.362e+00	9.883e-02	3.426e-01
ENSG00000100883	416	416	3.848e-01	7.973e-01	1.028e+00	6.423e-01	2.850e+00	1.696e-02	1.296e-01
ENSG00000100890	341	341	3.182e-01	-1.532e+00	1.225e+00	7.611e-01	2.709e+00	1.993e-02	1.296e-01
ENSG00000100897	443	443	3.068e-01	-1.890e+00	9.247e-01	-6.418e-02	-5.193e-01	1.000e+00	1.000e+00
ENSG00000100902	428	428	8.419e-01	-7.108e-01	1.231e+00	-2.406e-01	4.649e-01	3.349e-01	6.005e-01
ENSG00000100918	1446	1446	3.381e-01	2.172e+00	5.376e-01	4.304e-01	4.546e+00	2.569e-03	3.339e-02
ENSG00000100938	594	594	2.828e-01	1.171e+00	8.237e-01	-6.141e-02	-1.141e-02	1.000e+00	1.000e+00
ENSG00000100938	484	484	2.828e-01	-1.712e+00	9.208e-01	4.378e-01	6.740e-01	2.456e-01	5.553e-01
ENSG00000100941	363	363	5.953e-01	-5.616e-01	9.359e-01	2.811e-01	8.147e-02	6.865e-01	1.000e+00
ENSG00000100982	1190	1190	2.190e-01	2.081e+00	4.145e-01	4.578e-01	1.822e+00	5.626e-02	2.438e-01
ENSG00000100994	449	449	8.489e-02	-1.183e+00	7.866e-01	4.121e-01	8.720e-01	1.866e-01	4.621e-01
ENSG00000101003	398	398	1.064e-01	8.807e-01	1.165e+00	9.830e-02	1.324e-01	6.068e-01	9.562e-01
ENSG00000101052	733	733	2.225e-01	7.002e-01	8.858e-01	9.668e-02	-2.744e-01	1.000e+00	1.000e+00
ENSG00000101084	1485	1485	5.630e-01	1.124e+00	5.815e-01	-8.246e-02	4.980e-01	3.183e-01	6.005e-01
ENSG00000101109	562	562	5.802e-01	3.659e-01	1.005e+00	-6.980e-01	5.346e+00	1.076e-03	2.223e-02
ENSG00000101132	1673	1673	4.554e-01	1.843e+00	5.490e-01	1.583e-01	-3.839e-02	1.000e+00	1.000e+00
ENSG00000101138	276	276	1.468e-01	-1.037e+00	1.091e+00	-1.511e-01	2.902e-02	8.096e-01	1.000e+00
ENSG00000101146	1009	1009	3.767e-01	2.069e+00	5.364e-01	-4.587e-01	1.964e+00	4.751e-02	2.246e-01
ENSG00000101150	431	431	2.014e-01	1.737e+00	1.157e+00	-4.608e-01	4.688e-01	3.329e-01	6.005e-01
ENSG00000101158	1000	1000	3.912e-01	2.337e+00	5.199e-01	-2.743e-01	5.216e-01	3.071e-01	6.005e-01
ENSG00000101161	1387	1387	3.933e-01	1.503e+00	6.511e-01	1.460e-01	9.595e-01	1.660e-01	4.604e-01
ENSG00000101193	1804	1804	4.184e-01	1.399e+00	6.338e-01	-1.858e-01	1.278e+00	1.099e-01	3.572e-01
ENSG00000101224	224	224	3.029e-01	6.052e-01	1.272e+00	-1.722e-01	-7.513e-01	1.000e+00	1.000e+00
ENSG00000101224	1855	1855	3.029e-01	9.612e-01	4.845e-01	-3.073e-02	-3.296e-02	1.000e+00	1.000e+00
ENSG00000101247	182	182	1.024e-01	-4.991e-01	1.375e+00	4.113e-01	8.020e-01	2.053e-01	4.853e-01
ENSG00000101290	246	246	2.113e-01	-3.948e-01	1.343e+00	-8.648e-02	-4.409e-01	1.000e+00	1.000e+00
ENSG00000101294	1052	1052	4.442e-01	9.996e-01	7.116e-01	4.675e-01	5.184e+00	1.283e-03	2.223e-02
ENSG00000101310	738	738	2.080e-01	-7.440e-01	9.157e-01	4.175e-01	1.523e+00	8.094e-02	3.238e-01
ENSG00000101337	415	415	1.180e-01	1.451e+00	7.834e-01	-2.490e-01	9.422e-01	1.698e-01	4.604e-01
ENSG00000101346	182	182	6.790e-02	6.664e-02	1.425e+00	1.686e-01	5.993e-01	2.736e-01	5.691e-01
ENSG00000101361	953	953	3.938e-01	1.042e+00	7.337e-01	3.527e-01	2.132e+00	3.895e-02	2.084e-01
ENSG00000101367	1393	1393	4.938e-01	1.525e+00	7.652e-01	4.152e-02	9.111e-01	1.771e-01	4.604e-01
ENSG00000101421	703	703	3.306e-01	-4.610e-01	1.150e+00	-6.593e-02	1.410e+00	9.309e-02	3.426e-01
ENSG00000101445	175	175	3.087e-02	7.218e-01	1.388e+00	-5.011e-01	4.734e-02	7.583e-01	1.000e+00
ENSG00000101452	450	450	6.220e-02	7.461e-01	1.131e+00	-5.649e-01	2.952e+00	1.511e-02	1.296e-01
ENSG00000101457	955	955	2.608e-01	2.331e+00	5.393e-01	-7.738e-02	-8.908e-02	1.000e+00	1.000e+00
ENSG00000101460	158	158	1.652e-02	7.048e-01	1.346e+00	4.283e-01	-3.476e-02	1.000e+00	1.000e+00
ENSG00000101546	811	811	1.643e-01	-2.451e+00	8.674e-01	2.895e+00	7.562e+01	9.277e-35	4.824e-33
ENSG00000101557	216	216	3.381e-01	4.711e-01	1.101e+00	-3.039e-01	9.146e-02	6.689e-01	1.000e+00
ENSG00000101558	427	427	7.930e-01	1.161e+00	1.028e+00	4.294e-02	2.866e-01	4.490e-01	7.782e-01
ENSG00000101558	444	444	7.930e-01	-1.760e+00	9.965e-01	-1.446e-01	6.443e-01	2.563e-01	5.553e-01
ENSG00000101596	555	555	4.209e-01	1.739e+00	7.959e-01	4.609e-03	-3.903e-02	1.000e+00	1.000e+00
ENSG00000101608	670	670	9.393e-01	1.002e-01	9.544e-01	-1.864e-01	2.583e-01	4.723e-01	7.923e-01
ENSG00000101639	347	347	1.518e-01	1.923e+00	8.969e-01	9.456e-02	-1.822e-01	1.000e+00	1.000e+00
ENSG00000101654	1315	1315	3.548e-01	4.064e-01	8.827e-01	5.892e-01	6.332e+00	3.727e-04	3.876e-03
ENSG00000101695	598	598	1.033e-01	-2.173e-01	8.494e-01	-9.883e-02	-8.966e-01	1.000e+00	1.000e+00
ENSG00000101745	301	301	2.797e-01	-1.446e-01	1.401e+00	1.733e-01	2.366e-01	4.916e-01	7.988e-01
ENSG00000101773	286	286	2.120e-01	1.055e+00	1.312e+00	-3.131e-01	2.339e-02	8.288e-01	1.000e+00
ENSG00000101782	1015	1015	3.300e-01	2.545e+00	5.883e-01	1.913e-01	2.571e-01	4.733e-01	7.940e-01
ENSG00000101844	371	371	8.390e-02	9.060e-01	1.112e+00	4.270e-01	7.985e-01	2.063e-01	4.665e-01
ENSG00000101856	2477	2477	3.371e-01	2.905e+00	4.175e-01	-8.730e-02	-3.714e-01	1.000e+00	1.000e+00
ENSG00000101868	271	271	1.238e-01	-7.029e-01	1.389e+00	-5.554e-02	-3.305e-01	1.000e+00	1.000e+00
ENSG00000101901	1135	1135	1.870e-01	1.619e+00	7.775e-01	4.433e-02	1.952e-01	5.321e-01	8.385e-01
ENSG00000101911	2924	2924	2.949e-01	2.858e+00	3.593e-01	-2.895e-01	-5.197e-01	1.000e+00	1.000e+00
ENSG00000101940	595	595	1.054e-01	4.587e-01	1.235e+00	3.033e-01	9.159e-01	1.759e-01	4.574e-01
ENSG00000101945	320	320	6.909e-02	1.007e+00	1.173e+00	6.561e-01	1.936e+00	4.911e-02	1.596e-01
ENSG00000101972	168	168	4.526e-01	1.011e+00	1.476e+00	-3.671e-01	2.839e-01	4.511e-01	7.820e-01
ENSG00000101997	1011	1011	1.834e-01	4.250e-01	7.686e-01	1.174e-01	-7.043e-01	1.000e+00	1.000e+00
ENSG00000102007	1831	1831	3.930e-01	2.469e+00	5.189e-01	4.073e-01	3.667e+00	6.764e-03	5.224e-02
ENSG00000102078	458	458	8.742e-02	-3.605e-01	9.561e-01	3.286e-01	9.418e-02	6.643e-01	9.336e-01
ENSG00000102103	3331	3331	4.264e-01	2.841e+00	5.049e-01	7.769e-02	1.568e-01	5.755e-01	8.801e-01
ENSG00000102119	227	227	4.401e-01	1.340e-01	1.291e+00	-2.997e-01	1.249e-01	6.173e-01	8.971e-01
ENSG00000102119	312	312	4.401e-01	1.520e+00	1.017e+00	-3.373e-01	5.287e-01	3.038e-01	5.851e-01
ENSG00000102125	1127	1127	1.923e-01	2.092e+00	6.254e-01	-2.762e-02	4.803e-02	7.566e-01	1.000e+00
ENSG00000102144	1987	1987	8.720e-01	2.207e+00	4.430e-01	3.289e-01	1.329e+00	1.030e-01	2.975e-01
ENSG00000102172	1325	1325	3.930e-01	7.946e-02	7.196e-01	-7.541e-01	1.855e+01	1.126e-09	5.854e-08
ENSG00000102225	449	449	2.297e-01	1.759e+00	1.195e+00	3.944e-01	8.081e-01	2.036e-01	4.665e-01
ENSG00000102226	970	970	3.696e-01	6.279e-01	9.898e-01	-1.675e-01	1.345e+00	1.010e-01	2.975e-01
ENSG00000102241	694	694	3.991e-01	1.185e+00	8.521e-01	-5.781e-01	3.632e+00	7.033e-03	5.224e-02
ENSG00000102241	676	676	3.991e-01	-3.126e-01	1.349e+00	2.670e-01	-2.920e-01	1.000e+00	1.000e+00
ENSG00000102245	225	225	1.236e-01	-1.325e-01	1.361e+00	-1.010e-01	1.222e-01	6.211e-01	8.971e-01
ENSG00000102309	3148	3148	3.597e-01	2.643e+00	4.667e-01	1.584e-01	6.637e-01	2.493e-01	5.401e-01
ENSG00000102316	2589	2589	4.590e-01	9.218e-01	7.318e-01	1.393e-01	-2.906e-01	1.000e+00	1.000e+00
ENSG00000102316	293	293	4.590e-01	-8.643e-01	1.255e+00	1.612e-01	-9.877e-02	1.000e+00	1.000e+00
ENSG00000102317	1375	1375	8.423e-01	3.186e+00	5.494e-01	-4.167e-01	2.720e+00	1.968e-02	9.304e-02
ENSG00000102390	711	711	2.869e-01	1.298e+00	8.382e-01	1.347e-01	2.487e-02	8.235e-01	1.000e+00
ENSG00000102401	374	374	3.264e-01	5.723e-01	1.292e+00	6.369e-01	2.941e+00	1.529e-02	7.950e-02
ENSG00000102409	1029	1029	3.910e-01	1.643e+00	6.508e-01	4.429e-01	2.364e+00	2.966e-02	1.186e-01
ENSG00000102471	304	304	2.039e-01	-1.092e+00	1.411e+00	5.383e-01	3.010e+00	1.414e-02	7.950e-02
ENSG00000102471	900	900	2.039e-01	-3.330e-01	1.144e+00	-6.901e-01	8.288e+00	4.676e-05	8.105e-04
ENSG00000102531	240	240	2.093e-01	6.863e-01	1.435e+00	-8.567e-01	2.106e+00	4.012e-02	1.490e-01
ENSG00000102531	535	535	2.093e-01	2.067e+00	1.003e+00	3.388e-01	6.033e-01	2.720e-01	5.658e-01
ENSG00000102554	2644	2644	1.404e-01	2.724e+00	5.625e-01	-4.925e-01	6.653e+00	2.646e-04	3.439e-03
ENSG00000102580	533	533	1.878e-01	1.938e+00	9.349e-01	1.543e-01	-4.715e-01	1.000e+00	1.000e+00
ENSG00000102606	324	324	5.476e-01	1.199e+00	1.139e+00	-1.650e+00	1.531e+01	3.127e-08	8.131e-07
ENSG00000102606	262	262	5.476e-01	-1.973e-01	1.383e+00	5.602e-01	5.618e-01	2.892e-01	5.783e-01
ENSG00000102760	677	677	4.614e-01	-2.307e+00	5.589e-01	-9.485e-01	3.048e+00	1.355e-02	7.950e-02
ENSG00000102805	262	262	1.568e-01	-2.084e-01	1.271e+00	-7.920e-01	2.402e+00	2.841e-02	1.186e-01
ENSG00000102858	348	348	1.397e-01	1.634e+00	9.826e-01	-1.461e-01	-5.870e-02	1.000e+00	1.000e+00
ENSG00000102879	1603	1603	9.062e-01	1.223e+00	7.051e-01	-9.072e-03	3.834e-01	3.812e-01	7.079e-01
ENSG00000102893	354	354	1.960e-01	1.535e+00	1.148e+00	-3.962e-01	8.287e-01	1.980e-01	4.665e-01
ENSG00000102897	1110	1110	2.222e-01	1.030e+00	7.260e-01	1.572e-02	-1.550e+00	1.000e+00	1.000e+00
ENSG00000102898	1837	1837	5.531e-01	2.733e+00	5.263e-01	4.121e-01	1.987e+00	4.620e-02	1.596e-01
ENSG00000102900	1421	1421	2.633e-01	1.747e+00	6.249e-01	1.971e-01	1.198e+00	1.216e-01	3.328e-01
ENSG00000102908	748	748	1.348e-01	1.003e+00	1.170e+00	2.866e-01	2.972e-01	4.407e-01	7.820e-01
ENSG00000102910	603	603	2.193e-01	2.340e+00	7.010e-01	2.252e-01	-2.456e-01	1.000e+00	1.000e+00
ENSG00000102978	2358	2358	4.129e-01	3.011e+00	3.817e-01	2.886e-01	4.744e-01	3.300e-01	5.621e-01
ENSG00000103005	600	600	1.863e-01	3.169e-01	1.079e+00	1.797e-01	5.570e-01	2.912e-01	5.408e-01
ENSG00000103018	498	498	4.212e-01	-1.242e+00	8.149e-01	2.453e-01	1.010e+00	1.553e-01	3.845e-01
ENSG00000103035	2799	2799	6.371e-01	1.827e+00	5.507e-01	2.022e-01	1.932e+00	4.932e-02	1.625e-01
ENSG00000103047	113	113	4.102e-02	5.001e-01	1.690e+00	-2.303e-01	5.062e-01	3.143e-01	5.621e-01
ENSG00000103064	959	959	4.356e-01	1.642e+00	7.904e-01	-2.207e-02	-3.337e-01	1.000e+00	1.000e+00
ENSG00000103111	255	255	1.140e-01	1.707e+00	1.197e+00	-9.514e-01	3.470e+00	8.425e-03	7.302e-02
ENSG00000103152	2346	2346	3.243e-01	2.130e+00	5.686e-01	1.228e-01	3.876e-02	7.807e-01	1.000e+00
ENSG00000103194	866	866	2.698e-01	8.419e-01	9.774e-01	-8.203e-03	8.537e-01	1.913e-01	4.521e-01
ENSG00000103197	450	450	1.554e-01	5.998e-01	1.323e+00	-4.709e-02	5.858e-01	2.791e-01	5.375e-01
ENSG00000103202	1161	1161	3.197e-01	4.418e-01	9.636e-01	-1.986e-02	-2.108e+00	1.000e+00	1.000e+00
ENSG00000103222	522	522	1.559e-01	9.347e-01	1.006e+00	6.746e-01	2.980e+00	1.463e-02	9.513e-02
ENSG00000103254	904	904	1.986e-01	1.714e+00	8.842e-01	-3.918e-01	2.020e+00	4.444e-02	1.625e-01
ENSG00000103254	322	322	1.986e-01	5.379e-01	1.336e+00	5.434e-02	-7.329e-01	1.000e+00	1.000e+00
ENSG00000103254	188	188	1.986e-01	4.192e-01	1.281e+00	-5.741e-01	7.687e-01	2.150e-01	4.658e-01
ENSG00000103266	551	551	2.157e-01	2.140e+00	7.810e-01	-3.793e-01	1.714e+00	6.411e-02	1.961e-01
ENSG00000103274	690	690	1.023e-01	1.172e+00	9.872e-01	7.352e-02	-8.857e-01	1.000e+00	1.000e+00
ENSG00000103275	570	570	8.077e-01	1.420e+00	8.386e-01	-1.319e-01	-4.050e-01	1.000e+00	1.000e+00
ENSG00000103343	339	339	5.935e-02	-8.958e-01	1.300e+00	2.743e-01	-1.369e-01	1.000e+00	1.000e+00
ENSG00000103351	422	422	9.431e-02	5.716e-01	1.338e+00	5.042e-02	-1.890e-01	1.000e+00	1.000e+00
ENSG00000103415	725	725	2.698e-01	1.924e+00	8.232e-01	3.279e-01	1.508e+00	8.242e-02	2.256e-01
ENSG00000103423	1443	1443	1.560e-01	1.638e+00	5.941e-01	6.572e-01	7.029e+00	1.773e-04	4.609e-03
ENSG00000103429	2629	2629	2.942e-01	1.701e+00	6.874e-01	1.180e-01	6.569e-01	2.517e-01	5.236e-01
ENSG00000103479	341	341	3.496e-01	4.286e-01	1.082e+00	-9.669e-01	6.113e+00	4.714e-04	8.171e-03
ENSG00000103495	620	620	3.517e-01	-6.403e-01	7.730e-01	3.450e-01	1.921e+00	4.999e-02	1.625e-01
ENSG00000103496	314	314	1.186e-01	1.401e+00	1.186e+00	3.170e-01	-4.343e-02	1.000e+00	1.000e+00
ENSG00000103507	713	713	1.391e-01	7.985e-01	1.002e+00	7.609e-02	2.309e-01	4.968e-01	6.982e-01
ENSG00000103510	2413	2413	2.783e-01	2.566e+00	4.214e-01	-3.136e-01	2.674e+00	2.074e-02	1.198e-01
ENSG00000103522	287	287	5.868e-02	1.373e+00	9.693e-01	-1.731e+00	1.215e+01	8.230e-07	4.279e-05
ENSG00000103540	638	638	1.961e-01	1.491e+00	1.094e+00	-2.039e-01	1.375e+00	9.724e-02	2.528e-01
ENSG00000103549	268	268	1.484e-01	1.206e+00	1.115e+00	-3.078e-01	5.919e-01	2.766e-01	5.375e-01
ENSG00000103653	257	257	3.377e-01	8.563e-01	1.211e+00	-4.967e-03	8.213e-01	2.000e-01	4.521e-01
ENSG00000103653	385	385	3.377e-01	1.256e+00	9.967e-01	-5.628e-02	2.783e-02	8.135e-01	1.000e+00
ENSG00000103671	438	438	1.045e-01	1.018e+00	1.032e+00	-8.815e-02	4.645e-01	3.351e-01	5.621e-01
ENSG00000103769	253	253	5.904e-01	8.839e-02	1.285e+00	7.241e-01	2.488e+00	2.571e-02	1.337e-01
ENSG00000104047	1108	1108	2.217e-01	1.363e+00	8.443e-01	-3.943e-01	3.627e+00	7.077e-03	7.302e-02
ENSG00000104131	233	233	3.705e-01	-7.312e-01	1.363e+00	-1.681e-01	3.358e-01	4.125e-01	6.309e-01
ENSG00000104164	1116	1116	2.049e-01	2.535e+00	7.317e-01	-1.266e-01	3.546e-01	3.997e-01	6.298e-01
ENSG00000104205	215	215	1.206e-01	9.000e-01	1.509e+00	-1.017e-01	-3.316e-01	1.000e+00	1.000e+00
ENSG00000104218	213	213	1.288e-01	1.886e+00	1.343e+00	1.079e-01	-5.147e-02	1.000e+00	1.000e+00
ENSG00000104312	298	298	6.448e-02	-3.356e-01	1.098e+00	8.087e-01	3.179e+00	1.169e-02	8.683e-02
ENSG00000104325	2972	2972	5.441e-01	7.705e-01	5.579e-01	2.597e-02	-2.103e-01	1.000e+00	1.000e+00
ENSG00000104365	358	358	1.201e-01	1.712e+00	1.187e+00	8.563e-02	-8.572e-02	1.000e+00	1.000e+00
ENSG00000104388	444	444	5.036e-01	9.191e-01	9.034e-01	5.385e-01	2.087e+00	4.104e-02	1.625e-01
ENSG00000104412	1253	1253	1.533e-01	-2.719e-01	1.051e+00	-3.163e-02	-5.192e-01	1.000e+00	1.000e+00
ENSG00000104472	458	458	3.166e-01	3.660e-01	1.032e+00	-1.577e-02	2.429e-01	4.858e-01	6.982e-01
ENSG00000104518	791	791	2.508e-01	1.809e+00	1.016e+00	2.821e-01	2.435e-01	4.853e-01	6.982e-01
ENSG00000104549	1699	1699	2.169e-01	1.710e+00	5.028e-01	-5.449e-02	3.614e-01	3.952e-01	6.298e-01
ENSG00000104613	1127	1127	2.799e-01	1.574e+00	8.741e-01	-2.099e-01	2.077e+00	4.154e-02	1.625e-01
ENSG00000104626	156	156	1.045e-01	1.638e+00	1.414e+00	7.560e-01	2.016e+00	4.465e-02	1.625e-01
ENSG00000104660	623	623	6.001e-01	1.162e+00	9.375e-01	-7.011e-01	3.493e+00	8.219e-03	7.302e-02
ENSG00000104671	1064	1064	2.296e-01	2.174e+00	6.865e-01	-3.193e-01	1.516e+00	8.160e-02	2.256e-01
ENSG00000104723	186	186	1.062e-01	3.195e-01	1.519e+00	-2.393e-02	-1.074e-01	1.000e+00	1.000e+00
ENSG00000104728	60	60	2.315e-02	1.631e+00	1.281e+00	6.732e-01	3.512e-02	7.910e-01	1.000e+00
ENSG00000104738	976	976	2.615e-01	6.626e-02	7.465e-01	1.360e-01	-8.290e-01	1.000e+00	1.000e+00
ENSG00000104765	1298	1298	5.414e-01	1.084e+00	7.324e-01	-4.031e-01	3.107e+00	1.268e-02	5.995e-02
ENSG00000104805	502	502	3.048e-01	-7.732e-01	1.078e+00	5.737e-02	-1.130e-01	1.000e+00	1.000e+00
ENSG00000104825	468	468	1.552e-01	3.978e-01	9.255e-01	-1.076e-02	3.379e-01	4.111e-01	7.125e-01
ENSG00000104852	1980	1980	5.955e-01	3.045e-01	7.194e-01	-2.139e-01	3.277e+00	1.047e-02	5.443e-02
ENSG00000104856	323	323	7.256e-02	1.185e-01	1.039e+00	2.803e-01	8.352e-01	1.962e-01	5.744e-01
ENSG00000104859	1081	1081	2.191e-01	1.095e+00	7.766e-01	2.097e-01	1.372e+00	9.766e-02	3.906e-01
ENSG00000104866	143	143	9.509e-02	-8.744e-01	1.523e+00	1.971e-01	1.844e-01	5.436e-01	7.335e-01
ENSG00000104870	358	358	1.933e-01	6.939e-01	1.343e+00	-9.652e-01	4.485e+00	2.745e-03	2.039e-02
ENSG00000104889	1516	1516	2.592e-01	2.688e+00	4.929e-01	1.336e-01	1.785e-01	5.501e-01	7.335e-01
ENSG00000104894	954	954	7.132e-01	3.005e+00	5.431e-01	-7.437e-01	3.581e+00	7.446e-03	4.302e-02
ENSG00000104897	1305	1305	5.195e-01	1.323e+00	6.918e-01	3.611e-02	-8.311e-01	1.000e+00	1.000e+00
ENSG00000104918	259	259	1.813e-02	4.456e-01	9.230e-01	-2.413e-01	-7.328e-01	1.000e+00	1.000e+00
ENSG00000104957	647	647	1.990e-01	-2.679e+00	7.412e-01	1.528e-01	2.786e-01	4.554e-01	7.321e-01
ENSG00000104960	2120	2120	4.877e-01	1.589e+00	7.709e-01	6.447e-01	1.431e+01	8.821e-08	2.294e-06
ENSG00000104973	486	486	1.404e-01	1.696e+00	9.279e-01	-8.906e-03	4.624e-01	3.362e-01	6.334e-01
ENSG00000104976	632	632	1.249e-01	1.292e+00	1.058e+00	-6.115e-01	4.518e+00	2.647e-03	2.039e-02
ENSG00000104979	2499	2499	7.983e-01	1.214e+00	7.484e-01	4.603e-02	-1.010e+00	1.000e+00	1.000e+00
ENSG00000104998	496	496	2.196e-01	1.794e+00	8.658e-01	-3.833e-01	2.509e-01	4.787e-01	7.321e-01
ENSG00000105058	2476	2476	3.498e-01	2.263e+00	6.097e-01	-5.944e-01	1.061e+01	4.081e-06	5.306e-05
ENSG00000105171	1041	1041	2.358e-01	2.372e+00	7.461e-01	-4.996e-01	4.101e+00	4.185e-03	2.720e-02
ENSG00000105185	1083	1083	4.764e-01	1.710e+00	8.969e-01	-6.708e-02	2.647e-01	4.669e-01	7.321e-01
ENSG00000105197	1584	1584	2.625e-01	1.952e+00	6.640e-01	7.899e-01	1.274e+01	4.491e-07	7.784e-06
ENSG00000105220	3170	3170	5.617e-01	-4.443e-01	6.556e-01	8.032e-01	2.185e+01	3.823e-11	1.988e-09
ENSG00000105223	239	239	1.570e-01	2.058e-02	1.427e+00	-3.192e-01	1.170e+00	1.260e-01	4.369e-01
ENSG00000105248	364	364	6.562e-02	1.872e+00	1.029e+00	9.268e-02	2.853e-01	4.500e-01	7.321e-01
ENSG00000105254	645	645	4.410e-01	1.514e+00	9.011e-01	1.219e-02	-4.073e-01	1.000e+00	1.000e+00
ENSG00000105323	159	159	4.518e-01	2.925e-01	1.410e+00	4.028e-01	7.457e-01	2.220e-01	5.744e-01
ENSG00000105364	2371	2371	3.819e-01	2.221e+00	6.107e-01	-1.289e-01	4.708e-01	3.319e-01	6.334e-01
ENSG00000105369	1696	1696	2.176e-01	2.770e+00	4.902e-01	-1.286e-01	3.499e-01	4.029e-01	7.125e-01
ENSG00000105372	5219	5219	9.963e-01	2.016e+00	4.572e-01	4.320e-02	5.229e-01	3.065e-01	6.334e-01
ENSG00000105373	3469	3469	7.161e-01	1.905e+00	5.254e-01	-1.230e-02	7.144e-01	2.320e-01	5.744e-01
ENSG00000105393	2186	2186	4.118e-01	2.081e+00	4.411e-01	1.480e-01	4.949e-01	3.198e-01	6.334e-01
ENSG00000105447	682	682	1.210e-01	-3.754e-01	1.075e+00	3.734e-02	-2.509e-01	1.000e+00	1.000e+00
ENSG00000105472	347	347	2.185e-01	1.776e+00	1.195e+00	-4.584e-01	1.194e+00	1.223e-01	4.369e-01
ENSG00000105568	1047	1047	5.662e-01	2.462e+00	5.518e-01	-3.748e-02	-2.450e-01	1.000e+00	1.000e+00
ENSG00000105607	1703	1703	1.914e-01	1.078e+00	6.595e-01	-1.216e-01	-4.803e-01	1.000e+00	1.000e+00
ENSG00000105640	3727	3727	9.960e-01	3.038e+00	3.441e-01	7.748e-02	2.082e-01	5.187e-01	7.335e-01
ENSG00000105671	707	707	2.137e-01	3.698e-01	1.038e+00	5.323e-01	5.724e+00	7.155e-04	7.441e-03
ENSG00000105676	700	700	1.932e-01	2.118e-01	9.731e-01	1.569e-01	1.801e-01	5.484e-01	7.335e-01
ENSG00000105677	970	970	2.330e-01	8.829e-01	7.401e-01	-1.149e-01	7.405e-01	2.236e-01	5.744e-01
ENSG00000105700	411	411	3.710e-01	1.013e+00	1.086e+00	5.522e-01	1.799e+00	5.782e-02	2.506e-01
ENSG00000105732	395	395	7.903e-02	-6.986e-01	1.251e+00	2.120e-01	1.879e-01	5.399e-01	7.335e-01
ENSG00000105750	688	688	1.479e-01	1.493e+00	8.680e-01	2.012e-01	8.079e-01	2.037e-01	5.744e-01
ENSG00000105778	271	271	1.281e-01	3.766e-02	1.133e+00	3.172e-01	1.460e-01	5.890e-01	7.657e-01
ENSG00000105793	791	791	1.468e-01	2.433e+00	8.176e-01	-1.776e-01	6.218e-01	2.648e-01	5.986e-01
ENSG00000105819	1391	1391	5.391e-01	1.315e+00	7.097e-01	1.031e-01	6.595e-01	2.508e-01	5.927e-01
ENSG00000105851	352	352	1.011e-01	5.222e-01	1.126e+00	-3.005e-02	-8.542e-01	1.000e+00	1.000e+00
ENSG00000105856	2436	2436	2.090e-01	1.514e+00	5.578e-01	1.923e-01	8.839e-01	1.837e-01	5.744e-01
ENSG00000105865	340	340	6.754e-02	2.079e+00	9.692e-01	2.399e-01	4.533e-01	3.410e-01	6.334e-01
ENSG00000105866	93	93	1.132e-01	-1.340e+00	1.353e+00	-8.927e-02	3.934e-02	7.791e-01	8.620e-01
ENSG00000105879	577	577	1.489e-01	1.624e+00	6.417e-01	-2.670e-01	7.476e-01	2.214e-01	4.605e-01
ENSG00000105953	247	247	1.001e-01	-8.562e-01	1.189e+00	5.655e-01	1.874e+00	5.288e-02	2.750e-01
ENSG00000105993	331	331	4.920e-01	1.054e+00	8.002e-01	5.049e-02	5.296e-02	7.448e-01	8.420e-01
ENSG00000106028	2074	2074	6.799e-01	6.799e-01	6.047e-01	2.633e-01	3.437e+00	8.747e-03	6.498e-02
ENSG00000106052	1471	1471	5.690e-01	-3.278e-01	7.994e-01	1.451e-01	9.691e-01	1.639e-01	4.216e-01
ENSG00000106105	964	964	2.922e-01	3.095e+00	4.184e-01	-8.833e-01	7.598e+00	9.691e-05	1.395e-03
ENSG00000106123	259	259	2.113e-01	9.348e-01	1.064e+00	4.686e-01	8.413e-01	1.946e-01	4.216e-01
ENSG00000106144	376	376	1.905e-01	-9.909e-02	1.148e+00	4.435e-01	5.012e-01	3.167e-01	5.313e-01
ENSG00000106211	275	275	8.851e-01	6.480e-01	1.195e+00	1.228e-01	5.785e-01	2.821e-01	4.982e-01
ENSG00000106211	544	544	8.851e-01	1.274e+00	1.071e+00	7.518e-02	-8.012e-01	1.000e+00	1.000e+00
ENSG00000106245	2267	2267	4.588e-01	1.990e+00	5.178e-01	1.452e-01	9.537e-01	1.673e-01	4.216e-01
ENSG00000106261	546	546	2.416e-01	3.475e-01	9.001e-01	2.537e-03	7.049e-01	2.351e-01	4.696e-01
ENSG00000106263	800	800	1.869e-01	-1.779e+00	6.017e-01	5.405e-01	5.706e+00	7.297e-04	6.324e-03
ENSG00000106305	1347	1347	2.160e-01	-1.214e+00	6.271e-01	-9.948e-02	5.658e-01	2.874e-01	4.982e-01
ENSG00000106330	200	200	1.386e-01	3.562e-01	1.212e+00	-3.167e-01	8.621e-01	1.891e-01	4.216e-01
ENSG00000106346	165	165	1.247e-01	2.333e-02	1.265e+00	-6.746e-01	1.476e+00	8.579e-02	3.187e-01
ENSG00000106367	1236	1236	1.826e-01	8.140e-01	6.107e-01	-5.339e-02	2.433e-01	4.854e-01	6.147e-01
ENSG00000106392	319	319	1.889e-01	4.067e-01	1.032e+00	-9.465e-02	-3.641e-01	1.000e+00	1.000e+00
ENSG00000106400	1270	1270	5.402e-01	1.988e+00	5.601e-01	-5.792e-02	3.506e-01	4.023e-01	5.812e-01
ENSG00000106443	874	874	5.749e-01	1.317e+00	7.543e-01	-1.991e-01	4.283e-01	3.547e-01	5.520e-01
ENSG00000106459	531	531	8.862e-02	2.183e+00	6.406e-01	4.486e-02	2.569e-01	4.735e-01	6.147e-01
ENSG00000106460	264	264	1.939e-01	2.580e+00	9.136e-01	-5.138e-01	1.389e+00	9.556e-02	3.313e-01
ENSG00000106479	373	373	9.152e-02	-1.319e+00	1.127e+00	4.330e-01	8.800e-01	1.846e-01	4.216e-01
ENSG00000106484	1313	1313	1.762e-01	2.945e+00	6.766e-01	5.106e-01	1.790e+00	5.849e-02	2.765e-01
ENSG00000106537	228	228	6.148e-02	-1.594e+00	8.178e-01	5.278e+00	4.257e+01	2.784e-20	1.448e-18
ENSG00000106546	298	298	6.800e-02	7.197e-01	9.273e-01	-5.521e-01	1.580e+00	7.549e-02	3.019e-01
ENSG00000106560	2199	2199	1.998e-01	1.552e+00	5.456e-01	2.452e-01	2.749e+00	1.903e-02	1.237e-01
ENSG00000106591	1800	1800	2.670e-01	3.297e+00	3.804e-01	-6.382e-02	-1.182e-01	1.000e+00	1.000e+00
ENSG00000106609	1397	1397	2.650e-01	1.115e+00	6.072e-01	5.775e-02	1.641e-01	5.668e-01	6.697e-01
ENSG00000106624	533	533	5.143e-01	1.411e+00	6.932e-01	-1.280e-01	2.994e-01	4.390e-01	6.008e-01
ENSG00000106636	1250	1250	1.918e-01	1.151e+00	4.609e-01	7.334e-01	9.890e+00	8.690e-06	2.259e-04
ENSG00000106682	2547	2547	6.022e-01	1.437e+00	5.129e-01	-7.548e-02	2.312e-01	4.965e-01	6.147e-01
ENSG00000106803	886	886	8.089e-01	1.555e+00	5.845e-01	7.023e-01	7.502e+00	1.073e-04	1.395e-03
ENSG00000106829	212	212	2.203e-01	-1.539e+00	1.149e+00	4.368e-01	1.011e+00	1.551e-01	4.216e-01
ENSG00000106993	318	318	1.149e-01	7.447e-01	1.101e+00	1.238e-01	9.398e-01	1.704e-01	4.216e-01
ENSG00000107036	1763	1763	2.469e-01	3.005e+00	2.786e-01	7.112e-02	1.947e-02	8.436e-01	9.139e-01
ENSG00000107077	189	189	2.379e-01	-1.679e+00	1.058e+00	-1.746e-01	4.174e-01	3.609e-01	5.520e-01
ENSG00000107099	1038	1038	4.038e-01	2.706e+00	4.226e-01	-8.351e-02	3.080e-01	4.325e-01	6.008e-01
ENSG00000107185	190	190	1.424e-01	-3.511e-01	1.194e+00	-2.974e-01	1.925e-01	5.350e-01	6.469e-01
ENSG00000107341	672	672	2.621e-01	1.691e+00	7.684e-01	3.321e-01	6.792e-01	2.438e-01	4.696e-01
ENSG00000107485	1090	1090	4.194e-01	-1.119e+00	6.190e-01	7.357e-02	-4.706e-01	1.000e+00	1.000e+00
ENSG00000107625	751	751	3.280e-01	2.000e+00	4.744e-01	1.872e-01	1.535e-01	5.795e-01	6.697e-01
ENSG00000107643	297	297	1.992e-01	1.030e+00	9.949e-01	1.065e+00	6.550e+00	2.953e-04	3.071e-03
ENSG00000107736	243	243	4.646e-02	-1.361e+00	1.070e+00	5.717e-01	1.663e+00	6.819e-02	2.955e-01
ENSG00000107771	699	699	1.936e-01	-1.635e+00	9.576e-01	-2.601e-01	1.908e+00	5.075e-02	2.750e-01
ENSG00000107815	241	241	4.200e-02	4.803e-01	1.172e+00	-1.924e-01	2.804e-01	4.539e-01	6.053e-01
ENSG00000107819	74	74	2.004e-02	6.000e-01	1.482e+00	-7.987e-01	3.691e-01	3.902e-01	5.798e-01
ENSG00000107854	660	660	2.736e-01	1.038e+00	7.622e-01	-2.506e-02	5.788e-01	2.820e-01	4.982e-01
ENSG00000107862	971	971	1.091e-01	2.632e+00	4.129e-01	3.156e-01	9.489e-01	1.683e-01	4.216e-01
ENSG00000107882	621	621	1.409e-01	-4.735e-01	5.841e-01	2.463e-02	4.738e-01	3.303e-01	5.368e-01
ENSG00000107902	532	532	1.232e-01	2.103e+00	7.632e-01	-4.001e-01	1.231e+00	1.167e-01	3.791e-01
ENSG00000107937	1571	1571	2.978e-01	1.626e+00	7.467e-01	-9.587e-02	7.760e-01	2.128e-01	5.825e-01
ENSG00000107938	613	613	1.762e-01	5.002e-01	9.684e-01	2.610e-01	1.143e+00	1.305e-01	3.992e-01
ENSG00000107949	4651	4651	4.823e-01	-2.900e-02	5.114e-01	-5.028e-02	3.320e-02	7.966e-01	1.000e+00
ENSG00000107954	316	316	1.050e-01	4.385e-01	1.120e+00	-1.415e-01	2.845e-01	4.507e-01	7.323e-01
ENSG00000107968	158	158	8.411e-02	5.675e-02	1.600e+00	-1.428e+00	3.922e+00	5.102e-03	4.422e-02
ENSG00000107968	1036	1036	8.411e-02	-1.807e+00	7.100e-01	-2.154e-01	6.653e-01	2.487e-01	5.961e-01
ENSG00000108010	1085	1085	4.525e-01	1.542e+00	6.817e-01	4.407e-01	1.792e+00	5.836e-02	3.035e-01
ENSG00000108055	487	487	5.138e-01	-6.502e-01	1.093e+00	-9.467e-02	6.098e-01	2.694e-01	6.092e-01
ENSG00000108064	1572	1572	3.710e-01	1.762e-03	7.126e-01	1.204e-01	-2.911e-01	1.000e+00	1.000e+00
ENSG00000108107	4607	4607	9.994e-01	2.932e+00	3.202e-01	2.052e-02	-6.266e-01	1.000e+00	1.000e+00
ENSG00000108179	370	370	1.572e-01	1.585e+00	1.038e+00	-9.789e-01	5.611e+00	8.079e-04	1.400e-02
ENSG00000108219	473	473	1.589e-01	1.832e+00	9.022e-01	-8.972e-01	4.433e+00	2.904e-03	3.020e-02
ENSG00000108298	3690	3690	9.973e-01	-3.204e-01	5.198e-01	2.966e-02	3.103e-01	4.308e-01	7.227e-01
ENSG00000108344	1139	1139	4.285e-01	2.479e+00	6.719e-01	-1.292e-01	-1.365e-01	1.000e+00	1.000e+00
ENSG00000108349	171	171	1.846e-01	1.327e-01	1.578e+00	4.251e-01	3.990e-01	3.717e-01	6.508e-01
ENSG00000108384	641	641	3.389e-01	2.518e-01	8.058e-01	-8.060e-01	7.463e+00	1.118e-04	2.907e-03
ENSG00000108406	716	716	1.399e-01	1.685e+00	7.782e-01	1.350e-01	6.555e-01	2.522e-01	5.961e-01
ENSG00000108424	196	196	5.910e-01	-8.338e-01	1.331e+00	4.341e-02	-1.480e-02	1.000e+00	1.000e+00
ENSG00000108433	914	914	2.144e-01	2.037e+00	6.423e-01	-5.089e-01	2.259e+00	3.356e-02	1.939e-01
ENSG00000108443	838	838	1.433e-01	2.828e+00	6.181e-01	-2.846e-01	2.122e-01	5.148e-01	8.111e-01
ENSG00000108465	574	574	3.562e-01	1.969e+00	1.131e+00	-4.784e-01	1.231e+00	1.166e-01	3.791e-01
ENSG00000108474	1176	1176	1.151e-01	1.708e-02	7.757e-01	1.180e-01	1.215e-02	8.761e-01	1.000e+00
ENSG00000108523	731	731	5.360e-01	2.651e-01	9.460e-01	2.071e-01	2.579e-02	8.203e-01	1.000e+00
ENSG00000108523	371	371	5.360e-01	1.132e+00	1.132e+00	-3.517e-01	-1.789e-01	1.000e+00	1.000e+00
ENSG00000108582	176	176	6.961e-02	2.482e+00	1.067e+00	-8.928e-02	-3.260e-01	1.000e+00	1.000e+00
ENSG00000108587	1986	1986	2.119e-01	-2.622e-01	8.606e-01	-2.926e-01	3.510e+00	8.063e-03	5.989e-02
ENSG00000108591	616	616	2.238e-01	7.776e-01	8.868e-01	4.667e-01	3.927e-01	3.755e-01	6.508e-01
ENSG00000108639	1766	1766	2.744e-01	8.018e-01	7.269e-01	-5.654e-02	5.164e-02	7.479e-01	1.000e+00
ENSG00000108671	1402	1402	4.723e-01	9.098e-01	8.399e-01	-1.538e-01	1.343e+00	1.013e-01	3.691e-01
ENSG00000108788	1385	1385	3.672e-01	2.041e+00	5.743e-01	2.087e-01	4.261e-01	3.559e-01	6.508e-01
ENSG00000108798	594	594	8.489e-02	2.438e+00	6.833e-01	-7.345e-02	-3.896e-02	1.000e+00	1.000e+00
ENSG00000108848	1534	1534	6.857e-01	1.745e+00	6.417e-01	2.722e-01	6.962e-01	2.380e-01	5.961e-01
ENSG00000108946	553	553	4.885e-01	4.147e-01	9.968e-01	-5.918e-01	2.881e+00	1.638e-02	1.065e-01
ENSG00000108961	3520	3520	2.902e-01	1.068e+00	6.594e-01	-1.139e-01	-1.277e+00	1.000e+00	1.000e+00
ENSG00000108963	599	599	1.268e-01	1.632e+00	1.203e+00	-3.492e-01	8.557e-01	1.908e-01	5.512e-01
ENSG00000108963	1226	1226	1.268e-01	-2.510e+00	5.106e-01	-1.330e-01	7.129e-02	7.057e-01	1.000e+00
ENSG00000108984	552	552	1.531e-01	2.350e+00	9.244e-01	-2.024e-01	-6.274e-01	1.000e+00	1.000e+00
ENSG00000109016	326	326	7.888e-02	7.023e-01	1.269e+00	-7.370e-01	1.638e+00	7.034e-02	3.307e-01
ENSG00000109062	4134	4134	5.199e-01	1.190e+00	4.518e-01	1.293e-03	-2.114e-01	1.000e+00	1.000e+00
ENSG00000109079	284	284	4.428e-02	1.013e+00	1.314e+00	-4.236e-01	1.315e+00	1.049e-01	3.691e-01
ENSG00000109084	1192	1192	1.669e-01	1.919e+00	5.697e-01	1.240e+00	1.428e+01	9.093e-08	4.728e-06
ENSG00000109111	249	249	1.996e-01	1.357e+00	1.235e+00	-3.470e-01	-1.315e-01	1.000e+00	1.000e+00
ENSG00000109133	909	909	2.108e-01	1.823e+00	6.243e-01	-5.948e-02	-1.011e+00	1.000e+00	1.000e+00
ENSG00000109171	113	113	1.205e-01	-4.122e-01	1.664e+00	6.228e-01	1.303e+00	1.065e-01	3.691e-01
ENSG00000109180	1143	1143	6.336e-01	1.513e+00	7.164e-01	-2.185e-01	3.946e-01	3.743e-01	6.508e-01
ENSG00000109184	220	220	4.019e-02	2.617e+00	1.172e+00	-1.213e+00	5.154e+00	1.324e-03	1.721e-02
ENSG00000109321	403	403	2.279e-02	2.735e+00	7.154e-01	-3.099e-01	-1.480e-02	1.000e+00	1.000e+00
ENSG00000109445	1273	1273	2.747e-01	2.423e-01	7.198e-01	2.637e-01	1.571e+00	7.631e-02	3.307e-01
ENSG00000109534	1170	1170	1.889e-01	2.696e+00	6.234e-01	-2.434e-01	4.065e-01	3.672e-01	6.508e-01
ENSG00000109536	547	547	4.573e-01	-7.476e-01	1.187e+00	1.254e-01	4.756e-01	3.294e-01	6.508e-01
ENSG00000109586	1178	1178	3.818e-01	-9.294e-01	8.529e-01	-1.368e-01	4.137e-01	3.630e-01	6.508e-01
ENSG00000109674	3117	3117	3.133e-01	3.263e+00	4.074e-01	-2.578e-03	-6.785e-01	1.000e+00	1.000e+00
ENSG00000109680	1359	1359	2.209e-01	1.724e-01	8.333e-01	2.100e-01	1.407e-01	5.957e-01	8.372e-01
ENSG00000109685	492	492	4.024e-01	2.017e+00	9.322e-01	9.039e-02	3.198e-01	4.238e-01	6.888e-01
ENSG00000109689	644	644	1.518e-01	3.876e-02	1.025e+00	-4.031e-01	9.798e-01	1.616e-01	4.422e-01
ENSG00000109787	528	528	8.686e-02	1.825e+00	7.892e-01	5.215e-01	9.914e-01	1.591e-01	4.422e-01
ENSG00000109805	1220	1220	2.980e-01	1.937e+00	5.604e-01	6.645e-02	-2.665e-01	1.000e+00	1.000e+00
ENSG00000109854	736	736	1.497e-01	5.990e-01	9.938e-01	1.412e-01	1.241e+00	1.152e-01	4.279e-01
ENSG00000109906	306	306	1.556e-01	-5.796e-01	9.776e-01	5.376e-01	9.410e-01	1.701e-01	4.423e-01
ENSG00000109911	904	904	1.930e-01	1.763e+00	6.115e-01	-3.591e-01	5.520e-01	2.934e-01	5.448e-01
ENSG00000109929	460	460	1.243e-01	-1.133e+00	1.036e+00	7.309e-01	3.580e+00	7.459e-03	7.757e-02
ENSG00000109943	810	810	5.148e-02	1.966e+00	1.104e+00	-4.216e-01	9.959e-01	1.582e-01	4.422e-01
ENSG00000110011	1031	1031	2.951e-01	3.340e+00	5.771e-01	-3.418e-01	5.877e-01	2.783e-01	5.448e-01
ENSG00000110025	236	236	5.143e-02	-5.544e-01	1.357e+00	-3.970e-01	7.389e-01	2.241e-01	5.298e-01
ENSG00000110063	1732	1732	2.277e-01	1.804e+00	4.907e-01	8.659e-02	-3.025e-01	1.000e+00	1.000e+00
ENSG00000110074	804	804	2.294e-01	2.588e+00	8.079e-01	2.416e-01	-4.071e-02	1.000e+00	1.000e+00
ENSG00000110075	1985	1985	2.856e-01	2.810e+00	5.075e-01	3.225e-01	1.382e+00	9.635e-02	4.175e-01
ENSG00000110108	481	481	2.756e-01	1.046e+00	1.192e+00	2.658e-01	6.353e-01	2.596e-01	5.448e-01
ENSG00000110274	186	186	6.091e-02	-8.818e-01	1.508e+00	3.689e-01	-5.332e-01	1.000e+00	1.000e+00
ENSG00000110324	945	945	9.084e-02	1.364e+00	9.568e-01	-4.805e-01	3.737e+00	6.260e-03	7.757e-02
ENSG00000110330	249	249	3.273e-01	-6.879e-01	1.286e+00	-5.840e-02	2.166e-01	5.104e-01	7.910e-01
ENSG00000110344	1670	1670	1.981e-01	-1.092e+00	8.179e-01	2.379e-01	2.022e+00	4.432e-02	2.709e-01
ENSG00000110395	254	254	1.982e-01	-6.227e-01	1.419e+00	6.890e-01	1.863e+00	5.358e-02	2.774e-01
ENSG00000110435	533	533	1.526e-01	1.623e+00	8.862e-01	-3.851e-01	1.001e+00	1.571e-01	4.422e-01
ENSG00000110448	2456	2456	3.419e-01	2.931e+00	4.254e-01	1.065e-01	3.986e-02	7.777e-01	1.000e+00
ENSG00000110492	76	76	1.476e-02	-7.889e-01	1.483e+00	-6.950e-01	4.682e-01	3.332e-01	5.775e-01
ENSG00000110536	1277	1277	2.085e-01	2.340e+00	4.951e-01	-1.739e-01	1.643e-01	5.665e-01	8.182e-01
ENSG00000110583	242	242	1.122e-01	8.707e-01	1.297e+00	-2.014e-01	-4.338e-01	1.000e+00	1.000e+00
ENSG00000110628	151	151	3.584e-02	-1.300e-01	1.475e+00	-2.879e-02	-1.048e+00	1.000e+00	1.000e+00
ENSG00000110696	1355	1355	7.697e-01	2.212e+00	6.558e-01	1.574e-01	1.039e+00	1.495e-01	4.422e-01
ENSG00000110711	752	752	5.111e-01	8.747e-01	9.555e-01	-3.000e-01	1.312e+00	1.052e-01	4.209e-01
ENSG00000110711	1550	1550	5.111e-01	1.527e+00	7.988e-01	-1.278e-01	-6.727e-01	1.000e+00	1.000e+00
ENSG00000110717	894	894	6.279e-01	-1.963e+00	6.737e-01	-4.257e-01	2.600e+00	2.258e-02	1.957e-01
ENSG00000110719	526	526	1.429e-01	5.157e-02	1.016e+00	-1.350e-01	-5.044e-01	1.000e+00	1.000e+00
ENSG00000110768	1118	1118	1.866e-01	-8.814e-02	1.323e+00	6.269e-01	6.064e+00	4.968e-04	1.292e-02
ENSG00000110841	610	610	2.325e-01	7.857e-01	9.381e-01	2.450e-01	4.878e-01	3.233e-01	5.775e-01
ENSG00000110917	1076	1076	3.507e-01	1.219e+00	7.904e-01	2.164e-01	7.987e-01	2.063e-01	5.108e-01
ENSG00000110944	359	359	6.194e-02	-1.393e-02	1.077e+00	1.226e+00	7.318e+00	1.304e-04	6.779e-03
ENSG00000111142	157	157	5.395e-01	-2.053e+00	1.452e+00	1.006e+00	2.064e+00	4.218e-02	2.709e-01
ENSG00000111145	198	198	7.862e-02	-1.156e+00	1.220e+00	1.022e-01	2.097e-01	5.172e-01	7.910e-01
ENSG00000111203	708	708	2.189e-01	1.735e+00	7.953e-01	1.634e-01	6.076e-01	2.703e-01	5.448e-01
ENSG00000111247	912	912	2.456e-01	7.108e-01	6.993e-01	5.226e-01	3.956e+00	4.911e-03	7.757e-02
ENSG00000111271	184	184	4.568e-02	1.659e-01	1.313e+00	6.546e-02	4.145e-01	3.626e-01	6.082e-01
ENSG00000111275	164	164	2.921e-02	3.178e+00	8.132e-01	-1.231e-01	-8.224e-01	1.000e+00	1.000e+00
ENSG00000111276	382	382	3.298e-01	2.453e+00	7.026e-01	1.429e-01	-2.382e-02	1.000e+00	1.000e+00
ENSG00000111325	199	199	1.210e-01	-1.190e-01	1.494e+00	2.036e-01	6.542e-01	2.527e-01	5.448e-01
ENSG00000111358	1706	1706	2.212e-01	1.643e+00	7.426e-01	5.402e-02	-7.736e-01	1.000e+00	1.000e+00
ENSG00000111364	555	555	2.021e-01	-7.681e-02	1.023e+00	1.588e-01	-1.281e+00	1.000e+00	1.000e+00
ENSG00000111445	1559	1559	2.724e-01	1.293e+00	5.898e-01	2.493e-01	1.787e+00	5.868e-02	2.774e-01
ENSG00000111481	3303	3303	5.969e-01	6.869e-01	7.928e-01	-6.109e-02	1.975e+00	4.689e-02	2.709e-01
ENSG00000111530	364	364	4.455e-01	4.023e-01	1.238e+00	-1.438e-01	5.608e-01	2.896e-01	5.448e-01
ENSG00000111530	717	717	4.455e-01	-1.263e+00	8.342e-01	1.958e-01	-1.682e-01	1.000e+00	1.000e+00
ENSG00000111540	880	880	2.209e-01	1.059e+00	8.024e-01	-1.078e-01	1.736e-01	5.557e-01	8.182e-01
ENSG00000111581	1420	1420	3.161e-01	7.408e-01	9.416e-01	-4.628e-02	-9.744e-01	1.000e+00	1.000e+00
ENSG00000111596	2999	2999	5.032e-01	2.682e+00	4.134e-01	2.474e-02	-2.877e-01	1.000e+00	1.000e+00
ENSG00000111605	1180	1180	4.429e-01	1.623e+00	7.389e-01	4.785e-01	4.308e+00	3.334e-03	4.334e-02
ENSG00000111640	6235	6235	9.926e-01	2.535e-01	5.074e-01	3.036e-01	1.037e+01	5.236e-06	2.723e-04
ENSG00000111652	457	457	1.279e-01	-1.240e+00	1.037e+00	-1.601e-01	-3.968e-01	1.000e+00	1.000e+00
ENSG00000111667	606	606	2.033e-01	1.214e+00	7.757e-01	1.989e-01	-2.057e-01	1.000e+00	1.000e+00
ENSG00000111674	886	886	2.314e-01	2.120e+00	6.316e-01	3.206e-01	6.791e-01	2.438e-01	4.924e-01
ENSG00000111678	958	958	8.695e-01	2.811e+00	7.412e-01	-8.750e-02	-2.532e-01	1.000e+00	1.000e+00
ENSG00000111679	960	960	3.269e-01	9.189e-01	9.402e-01	1.803e-01	1.174e+00	1.254e-01	3.837e-01
ENSG00000111711	856	856	2.048e-01	9.786e-01	1.136e+00	6.355e-02	-1.279e+00	1.000e+00	1.000e+00
ENSG00000111725	283	283	1.164e-01	4.346e-01	1.279e+00	6.875e-01	1.081e+00	1.414e-01	3.924e-01
ENSG00000111726	1535	1535	2.325e-01	1.030e-01	8.975e-01	5.140e-01	8.508e+00	3.707e-05	9.639e-04
ENSG00000111727	129	129	4.977e-02	9.626e-01	1.529e+00	4.521e-01	4.161e-01	3.616e-01	6.484e-01
ENSG00000111775	1595	1595	8.895e-01	-2.733e-01	8.202e-01	-3.520e-01	1.801e+00	5.774e-02	3.077e-01
ENSG00000111790	414	414	5.105e-01	1.349e+00	1.150e+00	-5.296e-01	1.182e+00	1.241e-01	3.837e-01
ENSG00000111801	161	161	4.159e-02	1.804e+00	1.387e+00	-1.355e+00	1.505e+00	8.274e-02	3.310e-01
ENSG00000111817	153	153	1.067e-01	9.595e-01	1.698e+00	6.968e-01	1.071e+00	1.434e-01	3.924e-01
ENSG00000111832	255	255	6.370e-01	4.709e-01	1.374e+00	-5.610e-01	5.480e-01	2.951e-01	5.481e-01
ENSG00000111843	608	608	4.636e-01	4.382e-01	1.197e+00	4.345e-01	1.701e+00	6.509e-02	3.077e-01
ENSG00000111875	1057	1057	4.141e-01	6.932e-01	1.052e+00	-4.667e-01	3.801e+00	5.832e-03	6.065e-02
ENSG00000111911	232	232	1.091e-01	-3.337e-01	1.496e+00	4.683e-01	-8.240e-04	1.000e+00	1.000e+00
ENSG00000111912	181	181	9.784e-02	2.043e+00	1.507e+00	-9.752e-01	7.552e-01	2.191e-01	4.924e-01
ENSG00000112062	912	912	1.802e-01	-7.422e-01	1.003e+00	-2.094e-01	-9.949e-01	1.000e+00	1.000e+00
ENSG00000112078	357	357	2.151e-01	4.446e-01	1.333e+00	-6.819e-01	1.712e+00	6.427e-02	3.077e-01
ENSG00000112081	1625	1625	7.937e-01	9.984e-01	8.646e-01	5.259e-01	7.196e+00	1.484e-04	2.573e-03
ENSG00000112110	413	413	4.813e-01	-2.254e+00	1.393e+00	2.470e-01	6.741e-01	2.456e-01	4.924e-01
ENSG00000112110	360	360	4.813e-01	-2.091e+00	1.048e+00	-1.083e-02	1.532e-01	5.799e-01	9.138e-01
ENSG00000112130	432	432	1.551e-01	8.748e-01	1.171e+00	-5.811e-01	6.723e-01	2.462e-01	4.924e-01
ENSG00000112146	431	431	1.381e-01	1.286e+00	9.609e-01	2.624e-01	8.028e-02	6.886e-01	1.000e+00
ENSG00000112149	789	789	6.013e-02	-3.582e-02	9.266e-01	-3.097e-01	1.306e+00	1.061e-01	3.678e-01
ENSG00000112208	484	484	1.578e-01	1.835e+00	8.185e-01	2.107e-01	-2.646e-01	1.000e+00	1.000e+00
ENSG00000112294	958	958	2.733e-01	3.795e-01	9.538e-01	-3.435e-01	1.779e+00	5.925e-02	3.077e-01
ENSG00000112294	582	582	2.733e-01	3.288e-01	1.174e+00	2.074e-01	3.260e-01	4.194e-01	7.078e-01
ENSG00000112304	1153	1153	3.034e-01	1.398e+00	7.501e-01	2.149e-01	-4.980e-02	1.000e+00	1.000e+00
ENSG00000112305	436	436	4.477e-01	1.315e+00	1.068e+00	-1.742e-01	-1.438e-01	1.000e+00	1.000e+00
ENSG00000112306	1077	1077	9.984e-01	4.538e-01	9.753e-01	-3.487e-01	-8.771e-02	1.000e+00	1.000e+00
ENSG00000112312	1096	1096	3.632e-01	2.144e+00	6.649e-01	-6.364e-02	-2.182e-01	1.000e+00	1.000e+00
ENSG00000112343	526	526	1.354e-01	2.489e+00	8.590e-01	-4.414e-01	1.308e+00	1.058e-01	3.678e-01
ENSG00000112357	148	148	4.262e-02	2.698e+00	1.166e+00	-8.709e-01	1.509e+00	8.235e-02	3.310e-01
ENSG00000112473	169	169	1.975e-01	3.668e-02	1.597e+00	1.661e-02	-4.234e-01	1.000e+00	1.000e+00
ENSG00000112578	891	891	1.053e-01	1.387e+00	7.723e-01	5.992e-02	-1.036e+00	1.000e+00	1.000e+00
ENSG00000112584	520	520	1.033e-01	9.913e-01	1.032e+00	8.968e-02	1.598e-01	5.718e-01	9.138e-01
ENSG00000112592	798	798	1.778e-01	1.646e+00	7.673e-01	-1.367e-01	-7.225e-01	1.000e+00	1.000e+00
ENSG00000112640	676	676	2.456e-01	2.121e+00	7.158e-01	1.127e-01	-1.983e-01	1.000e+00	1.000e+00
ENSG00000112655	575	575	3.062e-01	-9.403e-01	8.004e-01	3.122e-01	8.359e-01	1.960e-01	4.818e-01
ENSG00000112701	168	168	2.800e-01	7.390e-01	1.372e+00	6.071e-01	6.234e-01	2.642e-01	5.087e-01
ENSG00000112739	1332	1332	4.563e-01	2.080e+00	6.374e-01	4.644e-01	2.520e+00	2.478e-02	2.147e-01
ENSG00000112742	543	543	2.201e-01	-7.366e-01	1.096e+00	5.670e-02	9.841e-01	1.606e-01	4.177e-01
ENSG00000112759	1150	1150	5.696e-01	8.848e-01	9.208e-01	-1.105e-01	8.073e-01	2.038e-01	4.818e-01
ENSG00000112851	387	387	2.825e-01	1.585e+00	1.037e+00	-2.186e-01	-3.649e-01	1.000e+00	1.000e+00
ENSG00000112855	807	807	1.585e-01	1.327e+00	1.051e+00	9.643e-02	3.224e-01	4.219e-01	7.078e-01
ENSG00000112877	397	397	4.817e-02	-9.648e-01	9.539e-01	7.670e-02	-5.275e-01	1.000e+00	1.000e+00
ENSG00000112893	696	696	3.248e-01	8.527e-01	1.007e+00	3.983e-01	2.039e+00	4.343e-02	3.077e-01
ENSG00000112984	419	419	1.818e-01	9.488e-01	6.136e-01	1.757e-01	6.370e-01	2.590e-01	5.181e-01
ENSG00000112992	352	352	2.590e-01	1.137e+00	1.048e+00	-2.153e-01	5.350e-01	3.009e-01	5.216e-01
ENSG00000112996	2422	2422	2.145e-01	4.842e-01	6.118e-01	-1.061e-01	-3.726e-01	1.000e+00	1.000e+00
ENSG00000113119	510	510	1.137e-01	1.015e+00	7.141e-01	6.748e-02	-4.759e-01	1.000e+00	1.000e+00
ENSG00000113141	535	535	5.362e-01	2.914e-01	9.584e-01	1.901e-01	1.725e-01	5.570e-01	7.170e-01
ENSG00000113161	246	246	1.193e-01	1.040e+00	1.044e+00	3.980e-01	7.331e-01	2.259e-01	4.896e-01
ENSG00000113194	628	628	2.161e-01	1.851e+00	6.841e-01	7.632e-03	-8.229e-01	1.000e+00	1.000e+00
ENSG00000113263	403	403	3.177e-01	-3.434e-02	1.013e+00	7.389e-01	4.495e+00	2.715e-03	2.824e-02
ENSG00000113272	904	904	1.375e-01	2.822e+00	4.805e-01	1.965e-01	5.916e-01	2.767e-01	5.209e-01
ENSG00000113312	909	909	3.002e-01	8.337e-02	7.967e-01	-7.928e-02	8.911e-02	6.729e-01	8.331e-01
ENSG00000113318	1164	1164	2.155e-01	1.884e+00	5.289e-01	3.211e-01	1.202e+00	1.210e-01	3.451e-01
ENSG00000113328	888	888	3.975e-01	1.456e+00	5.830e-01	4.268e-01	2.613e+00	2.226e-02	1.157e-01
ENSG00000113368	715	715	4.907e-01	4.505e-01	7.730e-01	-1.875e-01	1.130e+00	1.327e-01	3.451e-01
ENSG00000113387	2194	2194	9.170e-01	8.113e-01	5.460e-01	1.928e-01	1.236e+00	1.159e-01	3.451e-01
ENSG00000113441	598	598	3.737e-01	3.740e-01	9.925e-01	-3.483e-01	3.133e-01	4.286e-01	6.461e-01
ENSG00000113460	1256	1256	2.873e-01	4.133e-01	5.607e-01	-2.010e-01	3.443e-01	4.066e-01	6.461e-01
ENSG00000113522	487	487	2.631e-01	5.790e-01	1.049e+00	-2.697e-01	1.076e+00	1.425e-01	3.528e-01
ENSG00000113593	1624	1624	3.157e-01	1.058e+00	4.758e-01	4.596e-01	4.037e+00	4.491e-03	3.893e-02
ENSG00000113597	501	501	1.503e-01	1.496e-01	9.686e-01	6.595e-01	4.509e+00	2.673e-03	2.824e-02
ENSG00000113615	237	237	7.924e-02	6.348e-01	9.915e-01	5.454e-02	7.491e-01	2.210e-01	4.896e-01
ENSG00000113621	318	318	1.524e-01	-9.951e-01	9.494e-01	4.829e-02	-1.702e-01	1.000e+00	1.000e+00
ENSG00000113643	1235	1235	2.241e-01	5.063e-01	5.806e-01	-2.847e-01	2.385e+00	2.895e-02	1.369e-01
ENSG00000113649	247	247	4.409e-01	1.130e-01	1.027e+00	-1.764e-01	2.275e-01	4.999e-01	6.841e-01
ENSG00000113658	244	244	1.202e-01	1.445e+00	1.077e+00	5.008e-01	1.502e+00	8.307e-02	2.755e-01
ENSG00000113716	237	237	1.166e-01	-2.001e-01	1.221e+00	1.289e+00	6.433e+00	3.348e-04	5.802e-03
ENSG00000113719	186	186	2.335e-01	1.213e+00	1.123e+00	5.805e-01	1.486e+00	8.477e-02	2.755e-01
ENSG00000113732	723	723	5.175e-01	1.365e+00	7.239e-01	3.811e-01	1.546e+00	7.864e-02	2.755e-01
ENSG00000113734	744	744	1.170e-01	1.749e+00	6.119e-01	-6.142e-01	3.406e+00	9.054e-03	5.885e-02
ENSG00000113749	315	315	9.328e-02	-2.179e-01	1.203e+00	-2.055e-01	2.888e-01	4.473e-01	6.461e-01
ENSG00000113761	541	541	1.228e-01	5.688e-01	9.378e-01	3.134e-01	2.465e-01	4.826e-01	6.782e-01
ENSG00000113810	1099	1099	5.633e-01	-2.034e+00	6.021e-01	-4.153e-01	2.888e+00	1.624e-02	9.383e-02
ENSG00000114021	1377	1377	2.217e-01	1.674e+00	6.041e-01	1.974e-01	7.454e-01	2.221e-01	4.896e-01
ENSG00000114023	613	613	4.943e-01	2.899e+00	7.682e-01	-7.434e-01	3.766e+00	6.060e-03	4.502e-02
ENSG00000114026	266	266	1.090e-01	1.586e+00	1.240e+00	-3.996e-01	5.425e-01	2.976e-01	5.216e-01
ENSG00000114054	1041	1041	2.060e-01	4.824e-01	7.569e-01	-1.987e-01	3.164e-01	4.263e-01	6.461e-01
ENSG00000114098	147	147	2.816e-01	1.262e-01	1.181e+00	6.222e-01	1.154e+00	1.286e-01	3.451e-01
ENSG00000114098	1446	1446	2.816e-01	1.585e-01	8.007e-01	-1.630e-01	-3.268e-01	1.000e+00	1.000e+00
ENSG00000114120	316	316	2.723e-01	-4.838e-01	1.143e+00	6.005e-01	1.553e+00	7.802e-02	2.755e-01
ENSG00000114125	1635	1635	6.029e-01	1.327e+00	5.234e-01	1.115e-01	-8.677e-01	1.000e+00	1.000e+00
ENSG00000114315	678	678	8.810e-02	1.489e+00	8.892e-01	-4.548e-02	-2.696e-01	1.000e+00	1.000e+00
ENSG00000114346	604	604	1.795e-01	5.053e-02	7.945e-01	6.107e-04	3.005e-01	4.382e-01	6.461e-01
ENSG00000114353	1630	1630	3.558e-01	1.254e+00	6.009e-01	-1.074e-01	5.823e-01	2.805e-01	5.209e-01
ENSG00000114354	305	305	3.173e-01	1.298e+00	1.123e+00	-2.802e-01	1.791e-01	5.495e-01	7.170e-01
ENSG00000114354	375	375	3.173e-01	1.155e+00	9.143e-01	-2.958e-01	1.653e-01	5.653e-01	7.170e-01
ENSG00000114374	258	258	8.784e-02	1.539e-02	1.013e+00	-2.740e-01	6.900e-01	2.401e-01	4.994e-01
ENSG00000114395	852	852	1.813e-01	-4.813e-01	6.925e-01	-1.132e-01	-7.635e-01	1.000e+00	1.000e+00
ENSG00000114416	961	961	6.046e-01	-4.398e-01	6.959e-01	-6.367e-01	9.190e+00	1.809e-05	9.407e-04
ENSG00000114439	449	449	3.081e-01	1.360e+00	7.988e-01	-1.566e-01	3.470e-01	4.048e-01	6.461e-01
ENSG00000114491	393	393	1.378e-01	-5.315e-01	1.086e+00	2.166e-01	-1.920e-01	1.000e+00	1.000e+00
ENSG00000114529	267	267	9.628e-02	-1.473e+00	1.003e+00	5.396e-01	2.081e+00	4.135e-02	1.792e-01
ENSG00000114573	571	571	1.525e-01	3.725e-01	8.967e-01	-8.910e-01	7.390e+00	1.208e-04	3.140e-03
ENSG00000114626	366	366	1.439e-01	8.007e-01	1.024e+00	1.618e-01	-6.557e-01	1.000e+00	1.000e+00
ENSG00000114631	129	129	4.107e-02	-7.518e-01	1.212e+00	1.732e-01	1.442e-01	5.912e-01	6.541e-01
ENSG00000114648	439	439	7.676e-02	5.332e-01	1.100e+00	-4.259e-01	1.051e+00	1.471e-01	2.550e-01
ENSG00000114735	313	313	1.091e-01	1.498e+00	1.097e+00	2.219e-01	4.923e-01	3.211e-01	4.072e-01
ENSG00000114738	1316	1316	2.257e-01	3.561e-01	6.755e-01	2.370e-01	3.331e+00	9.852e-03	1.025e-01
ENSG00000114742	592	592	1.944e-01	1.220e+00	7.605e-01	3.760e-01	2.196e+00	3.612e-02	1.341e-01
ENSG00000114784	710	710	6.877e-01	-3.928e-02	9.683e-01	-2.870e-01	1.315e+00	1.049e-01	2.241e-01
ENSG00000114796	721	721	2.516e-01	1.540e+00	5.319e-01	4.270e-01	1.990e+00	4.605e-02	1.516e-01
ENSG00000114857	309	309	5.609e-01	1.226e+00	1.129e+00	-1.875e-01	1.964e-01	5.309e-01	6.001e-01
ENSG00000114867	512	512	2.530e-01	-1.274e+00	9.908e-01	8.462e-01	6.867e+00	2.107e-04	6.742e-03
ENSG00000114902	1608	1608	7.249e-01	1.674e+00	5.151e-01	1.885e-01	7.801e-01	2.116e-01	3.176e-01
ENSG00000114956	1016	1016	5.959e-01	7.021e-01	8.057e-01	-2.820e-01	1.928e+00	4.958e-02	1.516e-01
ENSG00000115020	266	266	2.205e-01	1.378e+00	1.210e+00	2.359e-01	3.291e-01	4.172e-01	4.821e-01
ENSG00000115042	1371	1371	2.133e-01	2.253e+00	4.963e-01	-1.505e-01	1.385e+00	9.601e-02	2.241e-01
ENSG00000115085	930	930	5.377e-01	1.975e+00	6.170e-01	-9.461e-03	8.205e-01	2.002e-01	3.155e-01
ENSG00000115091	675	675	8.828e-01	1.366e+00	7.071e-01	-2.726e-01	1.662e+00	6.829e-02	1.825e-01
ENSG00000115163	1528	1528	1.794e-01	1.138e+00	4.585e-01	-3.978e-02	7.043e-01	2.353e-01	3.371e-01
ENSG00000115216	492	492	2.251e-01	1.318e+00	7.988e-01	1.794e-01	7.728e-01	2.138e-01	3.176e-01
ENSG00000115232	313	313	6.738e-01	1.882e-01	9.368e-01	3.808e-02	7.875e-02	6.915e-01	7.338e-01
ENSG00000115233	1092	1092	4.166e-01	1.379e+00	5.391e-01	2.773e-01	1.639e+00	7.020e-02	1.825e-01
ENSG00000115234	2237	2237	4.151e-01	1.539e+00	5.550e-01	-5.424e-02	-5.372e-01	1.000e+00	1.000e+00
ENSG00000115268	5166	5166	9.966e-01	2.377e+00	2.804e-01	2.502e-01	3.020e+00	1.399e-02	1.029e-01
ENSG00000115271	633	633	1.732e-01	8.627e-01	6.568e-01	4.430e-01	1.294e+00	1.077e-01	2.241e-01
ENSG00000115274	315	315	5.966e-02	-9.768e-01	1.161e+00	5.069e-01	1.458e+00	8.766e-02	2.171e-01
ENSG00000115282	392	392	7.266e-02	-8.361e-01	9.940e-01	-4.273e-02	-2.545e-02	1.000e+00	1.000e+00
ENSG00000115286	3073	3073	6.174e-01	1.430e+00	4.770e-01	-2.084e-01	2.275e+00	3.293e-02	1.317e-01
ENSG00000115317	295	295	2.078e-01	2.787e+00	9.584e-01	-4.124e-01	1.351e+00	1.002e-01	2.241e-01
ENSG00000115317	224	224	2.078e-01	4.435e-01	1.200e+00	3.536e-01	4.466e-01	3.446e-01	4.140e-01
ENSG00000115325	197	197	4.071e-02	5.193e-02	1.401e+00	1.928e-01	5.641e-01	2.882e-01	3.746e-01
ENSG00000115350	2729	2729	2.669e-01	2.475e+00	5.064e-01	-2.842e-01	2.794e+00	1.809e-02	1.045e-01
ENSG00000115364	1972	1972	3.030e-01	2.409e+00	3.447e-01	-7.482e-01	6.672e+00	2.593e-04	6.742e-03
ENSG00000115368	679	679	1.836e-01	-6.231e-02	9.069e-01	-3.770e-01	2.464e+00	2.641e-02	1.282e-01
ENSG00000115421	380	380	1.149e-01	9.029e-01	1.120e+00	-1.407e-01	6.239e-01	2.640e-01	3.520e-01
ENSG00000115446	801	801	1.887e-01	-1.166e+00	8.600e-01	1.631e-01	1.084e+00	1.409e-01	2.537e-01
ENSG00000115459	228	228	8.825e-02	1.567e+00	1.165e+00	-3.937e-01	1.106e+00	1.370e-01	2.537e-01
ENSG00000115520	875	875	2.188e-01	-1.812e+00	7.108e-01	1.657e-01	4.660e-01	3.344e-01	4.140e-01
ENSG00000115523	171	171	2.538e-03	-2.077e-01	8.931e-01	9.291e-01	8.788e-01	1.849e-01	3.005e-01
ENSG00000115539	1033	1033	2.350e-01	-5.659e-02	8.974e-01	1.559e-02	4.362e-01	3.503e-01	4.140e-01
ENSG00000115540	1154	1154	3.948e-01	5.449e-01	9.526e-01	-1.992e-01	9.471e-01	1.687e-01	2.830e-01
ENSG00000115541	539	539	8.330e-01	8.724e-01	1.081e+00	1.448e-02	-5.090e-01	1.000e+00	1.000e+00
ENSG00000115548	989	989	2.131e-01	8.370e-01	9.761e-01	-2.933e-01	2.911e+00	1.583e-02	1.029e-01
ENSG00000115661	789	789	2.188e-01	3.309e-01	8.833e-01	-1.862e-01	1.280e-01	6.129e-01	6.640e-01
ENSG00000115685	1875	1875	4.315e-01	1.215e+00	6.485e-01	-2.128e-01	1.672e+00	6.746e-02	1.825e-01
ENSG00000115738	2643	2643	5.663e-01	3.134e+00	3.099e-01	-3.413e-01	1.943e+00	4.866e-02	1.516e-01
ENSG00000115750	1006	1006	2.020e-01	3.404e-01	8.129e-01	4.464e-01	4.980e+00	1.599e-03	2.079e-02
ENSG00000115756	709	709	2.144e-01	2.269e+00	6.687e-01	-3.550e-01	6.277e-01	2.625e-01	3.520e-01
ENSG00000115762	2327	2327	2.097e-01	-4.881e-01	5.965e-01	-1.450e-01	1.198e+00	1.217e-01	2.434e-01
ENSG00000115806	1043	1043	3.365e-01	-7.513e-01	7.688e-01	1.421e-01	2.288e+00	3.241e-02	1.317e-01
ENSG00000115839	1438	1438	2.513e-01	-1.787e+00	6.050e-01	-1.668e-02	6.906e-01	2.399e-01	3.371e-01
ENSG00000115896	1883	1883	2.144e-01	1.551e+00	4.909e-01	4.423e-01	6.195e+00	4.315e-04	7.479e-03
ENSG00000115902	760	760	1.729e-01	7.880e-01	7.751e-01	3.878e-01	3.031e+00	1.381e-02	1.029e-01
ENSG00000115946	334	334	1.246e-01	-6.834e-02	9.730e-01	5.751e-01	2.441e+00	2.713e-02	1.282e-01
ENSG00000116005	238	238	6.614e-02	2.389e-01	9.224e-01	2.778e-01	1.081e+00	1.415e-01	2.537e-01
ENSG00000116062	1450	1450	2.045e-01	2.843e+00	3.627e-01	1.407e-02	6.567e-01	2.518e-01	3.045e-01
ENSG00000116138	231	231	4.936e-02	1.446e+00	8.938e-01	-7.385e-01	2.338e+00	3.059e-02	1.026e-01
ENSG00000116157	1991	1991	2.216e-01	-1.457e+00	5.321e-01	1.793e-01	3.073e+00	1.317e-02	7.608e-02
ENSG00000116161	602	602	7.358e-01	-1.531e+00	9.616e-01	-1.714e-01	4.425e-01	3.468e-01	3.837e-01
ENSG00000116171	190	190	6.468e-01	1.934e+00	1.191e+00	9.263e-02	9.188e-01	1.752e-01	2.398e-01
ENSG00000116171	683	683	6.468e-01	2.181e+00	5.069e-01	1.531e-01	1.369e+00	9.800e-02	1.842e-01
ENSG00000116191	144	144	1.736e-01	-1.293e+00	1.016e+00	-3.804e-01	1.930e-01	5.344e-01	5.344e-01
ENSG00000116205	451	451	9.188e-02	2.326e+00	6.983e-01	-4.854e-01	2.515e+00	2.490e-02	9.961e-02
ENSG00000116212	525	525	1.580e-01	2.411e+00	5.520e-01	3.496e-01	1.905e+00	5.093e-02	1.471e-01
ENSG00000116221	963	963	3.730e-01	9.687e-01	6.521e-01	3.532e-01	3.328e+00	9.877e-03	6.420e-02
ENSG00000116266	804	804	1.395e-01	2.388e+00	5.622e-01	2.992e-01	1.598e+00	7.380e-02	1.744e-01
ENSG00000116273	211	211	4.672e-02	1.562e+00	9.876e-01	6.621e-01	1.304e+00	1.063e-01	1.906e-01
ENSG00000116288	936	936	7.682e-01	-1.395e+00	9.014e-01	2.210e+00	9.002e+01	4.742e-41	2.466e-39
ENSG00000116337	364	364	9.794e-02	-7.562e-02	9.169e-01	3.873e-01	1.067e+00	1.441e-01	2.161e-01
ENSG00000116459	1101	1101	7.897e-01	2.245e+00	5.257e-01	-8.434e-02	2.946e-01	4.427e-01	4.514e-01
ENSG00000116473	619	619	4.174e-01	2.357e-01	6.703e-01	2.516e-01	2.311e+00	3.156e-02	1.026e-01
ENSG00000116478	838	838	6.610e-01	1.173e+00	6.304e-01	1.011e-01	4.676e-01	3.335e-01	3.800e-01
ENSG00000116489	3474	3474	6.304e-01	3.009e+00	2.587e-01	-5.364e-01	6.298e+00	3.866e-04	4.020e-03
ENSG00000116497	240	240	1.738e-01	3.463e-01	8.863e-01	2.372e-01	1.061e+00	1.452e-01	2.161e-01
ENSG00000116586	1545	1545	4.487e-01	-7.961e-01	6.659e-01	5.208e-01	8.895e+00	2.466e-05	4.275e-04
ENSG00000116691	243	243	1.046e-01	1.137e+00	9.590e-01	1.344e-01	4.625e-01	3.362e-01	3.800e-01
ENSG00000116698	236	236	2.381e-01	-2.818e-01	8.872e-01	5.591e-01	2.120e+00	3.950e-02	1.208e-01
ENSG00000116717	736	736	1.990e-01	2.372e+00	5.078e-01	1.589e-01	1.060e+00	1.455e-01	2.161e-01
ENSG00000116731	201	201	1.588e-01	2.332e+00	8.602e-01	-7.285e-01	1.629e+00	7.106e-02	1.744e-01
ENSG00000116741	2182	2182	2.817e-01	3.447e+00	4.331e-01	-1.651e-01	8.994e-01	1.799e-01	2.398e-01
ENSG00000116747	759	759	3.916e-01	-6.869e-01	1.054e+00	-2.550e-02	9.525e-01	1.675e-01	2.386e-01
ENSG00000116754	422	422	8.125e-01	3.379e-01	8.047e-01	1.132e-01	9.426e-01	1.698e-01	2.386e-01
ENSG00000116754	254	254	8.125e-01	-6.290e-01	1.140e+00	-3.048e-01	3.282e-01	4.178e-01	4.345e-01
ENSG00000116824	591	591	5.888e-01	1.395e+00	5.273e-01	4.703e-01	2.421e+00	2.777e-02	1.026e-01
ENSG00000116863	534	534	1.664e-01	1.475e+00	6.963e-01	-3.808e-01	1.785e+00	5.880e-02	1.598e-01
ENSG00000116871	1225	1225	1.862e-01	-1.638e+00	4.829e-01	-2.138e-01	1.449e+00	8.873e-02	1.775e-01
ENSG00000116906	959	959	3.315e-01	4.587e-02	9.290e-01	2.141e-01	8.167e-01	2.012e-01	2.552e-01
ENSG00000116918	875	875	4.399e-01	1.288e+00	7.502e-01	-1.794e-02	1.188e+00	1.233e-01	2.021e-01
ENSG00000116977	895	895	2.251e-01	1.033e+00	6.436e-01	3.969e-01	2.569e+00	2.340e-02	9.961e-02
ENSG00000116984	466	466	2.866e-01	9.085e-01	8.398e-01	-3.246e-01	1.474e+00	8.595e-02	1.775e-01
ENSG00000117000	725	725	2.121e-01	3.911e-01	6.873e-01	6.353e-02	1.451e+00	8.848e-02	1.775e-01
ENSG00000117054	659	659	4.370e-01	1.694e+00	7.825e-01	6.106e-02	3.573e-01	3.979e-01	4.301e-01
ENSG00000117133	731	731	2.433e-01	1.609e+00	5.203e-01	1.704e-01	4.965e-01	3.190e-01	3.770e-01
ENSG00000117143	309	309	1.103e-01	1.366e-01	9.544e-01	1.272e-01	8.485e-01	1.927e-01	2.505e-01
ENSG00000117262	632	632	1.516e-01	2.064e+00	5.395e-01	3.387e-01	1.181e+00	1.244e-01	2.021e-01
ENSG00000117322	179	179	5.366e-02	9.297e-01	1.249e+00	2.992e-01	3.463e-01	4.053e-01	4.301e-01
ENSG00000117335	707	707	4.311e-01	1.260e+00	6.905e-01	4.360e-01	2.980e+00	1.464e-02	7.610e-02
ENSG00000117360	1078	1078	2.361e-01	-4.119e-01	7.491e-01	1.063e-01	6.955e-01	2.382e-01	2.950e-01
ENSG00000117399	2699	2699	2.644e-01	6.314e-01	4.681e-01	2.534e-01	4.630e+00	2.342e-03	2.030e-02
ENSG00000117410	1576	1576	5.331e-01	1.840e+00	4.082e-01	7.656e-02	1.252e+00	1.136e-01	1.969e-01
ENSG00000117448	361	361	4.352e-01	9.469e-01	8.130e-01	1.087e+00	7.744e+00	8.303e-05	1.079e-03
ENSG00000117448	719	719	4.352e-01	1.122e+00	7.616e-01	-2.733e-01	1.359e+00	9.918e-02	1.842e-01
ENSG00000117475	248	248	1.072e-01	2.007e+00	7.946e-01	-1.541e+00	1.009e+01	7.013e-06	1.823e-04
ENSG00000117481	221	221	9.033e-02	-8.271e-02	1.013e+00	9.065e-01	3.516e+00	8.003e-03	5.945e-02
ENSG00000117505	472	472	3.929e-01	7.140e-01	7.743e-01	4.594e-01	2.536e+00	2.432e-02	9.961e-02
ENSG00000117523	871	871	6.709e-01	1.480e+00	5.909e-01	1.360e-01	1.449e+00	8.869e-02	1.775e-01
ENSG00000117528	688	688	4.761e-01	2.028e+00	6.806e-01	-3.643e-01	1.749e+00	6.147e-02	1.598e-01
ENSG00000117569	1179	1179	2.106e-01	2.367e+00	5.334e-01	-7.890e-02	2.466e-01	4.825e-01	9.691e-01
ENSG00000117592	2450	2450	6.709e-01	-1.995e-01	6.357e-01	2.217e-01	2.115e+00	3.969e-02	2.949e-01
ENSG00000117602	218	218	1.499e-01	1.475e-01	1.301e+00	3.704e-01	-1.048e+00	1.000e+00	1.000e+00
ENSG00000117620	1040	1040	2.227e-01	-6.741e-01	7.515e-01	-1.976e-02	4.277e-01	3.550e-01	8.440e-01
ENSG00000117640	446	446	1.170e-01	5.881e-01	1.040e+00	-2.595e-01	5.944e-01	2.756e-01	8.430e-01
ENSG00000117676	451	451	1.249e-01	2.088e+00	1.048e+00	2.354e-02	4.240e-01	3.571e-01	8.440e-01
ENSG00000117682	201	201	9.369e-02	-4.312e-01	1.389e+00	5.205e-02	-8.312e-01	1.000e+00	1.000e+00
ENSG00000117724	423	423	3.427e-01	4.097e-01	9.917e-01	5.429e-01	1.201e+00	1.211e-01	4.306e-01
ENSG00000117751	558	558	1.330e-01	8.675e-01	1.015e+00	-3.776e-01	1.182e+00	1.242e-01	4.306e-01
ENSG00000117758	744	744	1.403e-01	-1.721e-01	1.100e+00	3.186e-02	1.213e-01	6.223e-01	1.000e+00
ENSG00000117859	494	494	3.000e-01	5.210e-01	8.767e-01	5.747e-02	4.678e-01	3.334e-01	8.440e-01
ENSG00000117906	1988	1988	5.194e-01	1.192e+00	7.671e-01	-2.850e-01	3.643e+00	6.946e-03	9.030e-02
ENSG00000118217	769	769	1.563e-01	2.098e+00	6.117e-01	2.739e-01	1.641e-01	5.668e-01	9.691e-01
ENSG00000118246	1067	1067	1.128e-01	9.612e-01	9.500e-01	-5.289e-02	2.151e-01	5.119e-01	9.691e-01
ENSG00000118260	427	427	3.129e-01	-1.478e+00	1.187e+00	2.412e-01	-5.876e-01	1.000e+00	1.000e+00
ENSG00000118308	139	139	4.679e-01	-3.922e-01	1.681e+00	-1.184e-01	-8.931e-01	1.000e+00	1.000e+00
ENSG00000118308	264	264	4.679e-01	-2.689e-02	1.214e+00	5.862e-01	1.563e+00	7.707e-02	3.962e-01
ENSG00000118363	1593	1593	6.669e-01	1.918e+00	6.183e-01	9.278e-02	-3.522e-01	1.000e+00	1.000e+00
ENSG00000118412	1307	1307	2.036e-01	1.858e+00	6.246e-01	1.491e-01	3.647e-01	3.931e-01	8.887e-01
ENSG00000118482	513	513	4.487e-01	2.137e-01	1.042e+00	1.438e-01	1.494e+00	8.392e-02	3.962e-01
ENSG00000118503	362	362	2.304e-01	2.516e+00	5.106e-01	2.443e-01	-2.899e-01	1.000e+00	1.000e+00
ENSG00000118507	133	133	1.112e-01	6.127e-01	1.429e+00	9.122e-01	1.425e+00	9.143e-02	3.962e-01
ENSG00000118513	357	357	2.346e-01	-7.095e-01	1.304e+00	-2.879e-01	-1.130e-01	1.000e+00	1.000e+00
ENSG00000118518	415	415	1.454e-01	8.943e-01	1.193e+00	-5.526e-01	1.564e+00	7.692e-02	3.962e-01
ENSG00000118579	4989	4989	5.292e-01	1.828e-01	5.911e-01	1.448e-01	1.817e+00	5.660e-02	3.679e-01
ENSG00000118596	305	305	1.563e-01	2.375e+00	1.227e+00	-2.848e-01	-3.041e-01	1.000e+00	1.000e+00
ENSG00000118600	324	324	1.173e-01	1.615e+00	1.228e+00	-3.447e-01	4.348e-01	3.511e-01	8.440e-01
ENSG00000118620	1331	1331	2.209e-01	2.149e+00	5.613e-01	3.905e-01	2.494e+00	2.554e-02	2.656e-01
ENSG00000118655	222	222	7.297e-02	1.078e+00	1.452e+00	2.811e-02	-2.943e-01	1.000e+00	1.000e+00
ENSG00000118680	1161	1161	8.984e-01	1.139e+00	1.131e+00	-3.373e-01	4.472e+00	2.784e-03	4.826e-02
ENSG00000118707	616	616	1.338e-01	3.602e-01	1.063e+00	1.034e-01	-6.621e-01	1.000e+00	1.000e+00
ENSG00000118855	506	506	2.057e-01	2.103e+00	1.000e+00	4.484e-01	1.189e+00	1.230e-01	4.306e-01
ENSG00000118900	259	259	2.273e-01	-8.303e-01	1.387e+00	4.116e-01	5.302e-01	3.031e-01	8.440e-01
ENSG00000118939	253	253	2.686e-01	-3.938e-01	1.275e+00	8.100e-02	1.551e-01	5.776e-01	9.691e-01
ENSG00000118939	454	454	2.686e-01	1.562e+00	8.840e-01	-2.622e+00	5.582e+01	4.306e-26	2.239e-24
ENSG00000118971	1349	1349	1.483e-01	1.968e+00	4.744e-01	1.776e-01	-2.661e-01	1.000e+00	1.000e+00
ENSG00000119004	1224	1224	1.553e-01	3.988e-01	1.016e+00	-1.315e-01	1.550e-01	5.777e-01	9.691e-01
ENSG00000119048	506	506	6.744e-01	2.163e+00	8.632e-01	-1.506e+00	1.678e+01	6.940e-09	1.804e-07
ENSG00000119203	2058	2058	2.783e-01	6.640e-01	6.691e-01	-1.394e-01	-5.675e-01	1.000e+00	1.000e+00
ENSG00000119231	679	679	1.385e-01	3.953e-02	1.241e+00	-4.484e-01	2.308e+00	3.167e-02	2.745e-01
ENSG00000119318	231	231	4.419e-01	-1.868e+00	1.311e+00	-7.977e-02	-1.687e-01	1.000e+00	1.000e+00
ENSG00000119328	477	477	1.236e-01	-1.318e-01	1.285e+00	-2.127e-01	1.954e-01	5.319e-01	9.691e-01
ENSG00000119335	409	409	7.255e-01	1.489e-01	1.291e+00	1.161e-01	-1.579e+00	1.000e+00	1.000e+00
ENSG00000119383	432	432	1.656e-01	-3.568e-01	1.330e+00	-1.192e-01	-2.175e-01	1.000e+00	1.000e+00
ENSG00000119392	977	977	1.887e-01	2.707e+00	5.710e-01	2.528e-02	-2.536e-02	1.000e+00	1.000e+00
ENSG00000119397	1221	1221	3.330e-01	2.048e+00	6.878e-01	-9.919e-02	1.612e-01	5.701e-01	9.691e-01
ENSG00000119471	1173	1173	2.215e-01	1.352e+00	6.774e-01	1.984e-01	-1.215e-01	1.000e+00	1.000e+00
ENSG00000119509	233	233	8.520e-02	1.848e+00	1.184e+00	1.780e-01	1.855e-01	5.425e-01	9.691e-01
ENSG00000119596	288	288	2.227e-01	4.985e-01	1.524e+00	2.749e-01	-1.235e+00	1.000e+00	1.000e+00
ENSG00000119616	293	293	1.119e-01	1.402e+00	1.244e+00	-2.079e-01	-2.099e-01	1.000e+00	1.000e+00
ENSG00000119650	716	716	9.633e-02	-4.360e-01	1.131e+00	3.206e-02	-1.035e+00	1.000e+00	1.000e+00
ENSG00000119661	246	246	5.195e-02	-7.303e-04	1.511e+00	1.622e-02	1.011e+00	1.550e-01	5.038e-01
ENSG00000119673	2195	2195	1.698e-01	2.205e-02	7.444e-01	-2.180e-01	2.615e+00	2.221e-02	1.343e-01
ENSG00000119685	212	212	8.297e-02	1.016e+00	1.442e+00	-4.414e-01	6.136e-01	2.679e-01	4.266e-01
ENSG00000119689	595	595	2.593e-01	2.190e+00	7.752e-01	-2.259e-01	1.130e+00	1.328e-01	3.139e-01
ENSG00000119705	3559	3559	4.092e-01	2.509e+00	3.256e-01	9.151e-02	8.815e-01	1.842e-01	3.685e-01
ENSG00000119707	671	671	6.425e-01	2.172e+00	7.165e-01	-7.973e-03	-8.856e-02	1.000e+00	1.000e+00
ENSG00000119718	477	477	2.467e-01	7.200e-01	1.181e+00	-4.942e-01	2.040e+00	4.341e-02	1.766e-01
ENSG00000119723	349	349	1.076e-01	1.634e+00	1.044e+00	-4.364e-01	9.817e-01	1.612e-01	3.619e-01
ENSG00000119725	817	817	2.297e-01	-1.264e+00	5.791e-01	-2.787e-01	1.393e+00	9.511e-02	2.747e-01
ENSG00000119725	417	417	2.297e-01	1.666e+00	1.066e+00	4.823e-01	2.349e+00	3.020e-02	1.427e-01
ENSG00000119801	530	530	3.748e-01	-2.270e+00	9.545e-01	7.176e-01	5.276e+00	1.160e-03	2.011e-02
ENSG00000119820	1140	1140	4.038e-01	2.777e-01	9.434e-01	-1.339e-01	9.242e-01	1.740e-01	3.619e-01
ENSG00000119844	375	375	1.938e-01	-1.017e+00	1.173e+00	3.772e-01	2.025e+00	4.415e-02	1.766e-01
ENSG00000119878	1016	1016	4.007e-01	6.617e-01	8.512e-01	1.027e-01	6.559e-01	2.521e-01	4.228e-01
ENSG00000119906	479	479	1.056e-01	1.713e-01	1.137e+00	-2.612e-01	5.574e-01	2.911e-01	4.266e-01
ENSG00000119929	725	725	2.492e-01	-2.267e+00	5.587e-01	1.199e-01	4.094e-01	3.656e-01	4.526e-01
ENSG00000119969	1052	1052	3.326e-01	5.238e-01	6.703e-01	3.213e-01	3.529e+00	7.892e-03	1.026e-01
ENSG00000119979	2102	2102	2.026e-01	-9.132e-01	6.755e-01	3.804e-01	6.067e+00	4.953e-04	1.288e-02
ENSG00000120008	448	448	1.167e-01	-1.038e+00	1.118e+00	-6.781e-02	2.342e-01	4.937e-01	5.705e-01
ENSG00000120158	277	277	7.758e-02	1.868e-01	1.098e+00	-3.888e-02	1.963e-01	5.309e-01	6.002e-01
ENSG00000120265	1215	1215	5.086e-01	1.660e+00	4.827e-01	6.282e-02	5.008e-01	3.169e-01	4.266e-01
ENSG00000120278	483	483	1.788e-01	1.399e-01	1.075e+00	4.317e-01	1.138e+00	1.314e-01	3.139e-01
ENSG00000120306	1197	1197	2.183e-01	1.784e+00	5.451e-01	2.940e-02	9.457e-01	1.690e-01	3.619e-01
ENSG00000120314	670	670	1.322e-01	2.282e+00	5.635e-01	-5.761e-01	2.872e+00	1.654e-02	1.343e-01
ENSG00000120370	227	227	6.635e-02	-7.058e-01	1.339e+00	-6.225e-03	-3.438e-01	1.000e+00	1.000e+00
ENSG00000120437	1031	1031	3.171e-01	9.503e-01	7.470e-01	1.190e-01	5.127e-01	3.112e-01	4.266e-01
ENSG00000120533	877	877	6.903e-01	2.153e+00	6.633e-01	-4.512e-01	2.762e+00	1.876e-02	1.343e-01
ENSG00000120539	558	558	9.235e-02	4.103e-01	9.445e-01	-3.923e-01	1.503e+00	8.296e-02	2.696e-01
ENSG00000120647	345	345	9.721e-02	4.226e-01	1.093e+00	2.633e-01	1.736e-01	5.557e-01	6.020e-01
ENSG00000120675	841	841	4.844e-01	1.832e+00	6.011e-01	1.169e-01	4.671e-01	3.338e-01	4.266e-01
ENSG00000120686	583	583	3.521e-01	2.262e+00	6.940e-01	5.386e-03	3.870e-01	3.790e-01	4.583e-01
ENSG00000120688	826	826	2.540e-01	1.270e+00	8.153e-01	4.994e-01	2.697e+00	2.020e-02	1.343e-01
ENSG00000120727	2257	2257	8.072e-01	3.022e-01	6.746e-01	2.521e-02	1.620e+00	7.185e-02	2.491e-01
ENSG00000120756	361	361	7.551e-02	1.190e+00	1.080e+00	2.591e-01	4.621e-01	3.364e-01	4.266e-01
ENSG00000120802	790	790	5.300e-01	6.229e-01	6.107e-01	8.137e-02	7.577e-01	2.183e-01	4.164e-01
ENSG00000120868	472	472	1.091e-01	-2.238e+00	8.960e-01	1.194e+00	8.977e+00	2.263e-05	1.177e-03
ENSG00000120899	812	812	1.973e-01	-2.638e+00	5.126e-01	-4.336e-01	1.217e+00	1.187e-01	3.139e-01
ENSG00000120910	136	136	1.493e-01	1.160e+00	1.417e+00	4.419e-01	5.456e-01	2.962e-01	4.266e-01
ENSG00000120915	908	908	4.606e-01	1.053e+00	8.687e-01	-4.909e-02	-2.953e-01	1.000e+00	1.000e+00
ENSG00000120942	952	952	1.287e-01	-1.502e+00	7.037e-01	-3.373e-01	2.575e+00	2.325e-02	1.343e-01
ENSG00000120948	1669	1669	3.730e-01	2.420e+00	6.519e-01	1.548e-01	1.145e+00	1.302e-01	3.139e-01
ENSG00000121064	170	170	4.490e-02	-6.619e-01	1.209e+00	2.184e-01	4.914e-01	3.215e-01	4.266e-01
ENSG00000121152	1072	1072	2.353e-01	2.693e+00	5.594e-01	-2.202e-01	1.843e+00	5.484e-02	2.037e-01
ENSG00000121210	1108	1108	3.685e-01	7.955e-01	6.834e-01	8.102e-04	1.791e-01	5.495e-01	6.020e-01
ENSG00000121281	226	226	6.945e-02	1.369e-01	1.352e+00	3.340e-01	1.127e-01	6.350e-01	6.738e-01
ENSG00000121350	265	265	9.411e-02	1.247e+00	1.214e+00	-2.505e-01	6.897e-01	2.402e-01	4.164e-01
ENSG00000121417	338	338	4.231e-02	1.249e+00	8.638e-01	2.871e-01	3.343e-01	4.135e-01	4.887e-01
ENSG00000121542	395	395	8.742e-02	-1.014e-01	1.020e+00	-1.221e-02	6.904e-01	2.400e-01	4.164e-01
ENSG00000121644	487	487	2.005e-01	1.952e+00	8.389e-01	2.531e-01	7.276e-01	2.277e-01	4.164e-01
ENSG00000121691	660	660	4.457e-01	1.522e+00	5.696e-01	5.561e-01	2.445e+00	2.701e-02	1.404e-01
ENSG00000121741	464	464	3.674e-01	2.101e+00	9.453e-01	-3.031e-01	5.867e-01	2.787e-01	4.266e-01
ENSG00000121749	680	680	1.748e-01	1.343e+00	1.038e+00	-1.121e-01	5.657e-01	2.875e-01	4.266e-01
ENSG00000121766	357	357	2.591e-01	-1.859e+00	1.027e+00	4.918e-01	1.426e+00	9.122e-02	2.747e-01
ENSG00000121774	1307	1307	6.678e-01	1.740e+00	6.248e-01	1.200e-01	-6.349e-01	1.000e+00	1.000e+00
ENSG00000121775	220	220	1.715e-01	5.167e-01	1.257e+00	4.810e-01	1.179e+00	1.247e-01	3.601e-01
ENSG00000121851	1798	1798	3.860e-01	2.632e-01	8.604e-01	-3.238e-01	3.535e+00	7.841e-03	8.155e-02
ENSG00000121897	597	597	1.414e-01	1.592e+00	1.088e+00	-1.202e-01	4.272e-02	7.700e-01	1.000e+00
ENSG00000121957	225	225	1.259e-01	-8.871e-01	1.348e+00	9.296e-01	2.604e+00	2.247e-02	1.365e-01
ENSG00000121957	333	333	1.259e-01	1.369e+00	1.237e+00	5.173e-01	1.713e+00	6.421e-02	2.226e-01
ENSG00000122008	1792	1792	1.827e-01	7.227e-01	7.890e-01	-1.990e-02	-1.918e-01	1.000e+00	1.000e+00
ENSG00000122026	4407	4407	9.848e-01	2.491e+00	3.661e-01	1.261e-01	1.587e-01	5.732e-01	9.314e-01
ENSG00000122034	1423	1423	6.520e-01	1.768e+00	6.277e-01	-9.909e-02	-1.791e-01	1.000e+00	1.000e+00
ENSG00000122068	328	328	2.534e-01	1.406e+00	1.177e+00	-6.118e-01	2.192e+00	3.629e-02	1.572e-01
ENSG00000122122	1374	1374	5.120e-01	1.947e+00	6.398e-01	1.382e-01	5.944e-01	2.756e-01	6.513e-01
ENSG00000122140	892	892	2.750e-01	2.296e+00	6.065e-01	6.926e-01	5.758e+00	6.899e-04	1.196e-02
ENSG00000122224	111	111	1.389e-01	-2.049e+00	1.629e+00	2.826e-01	2.423e-01	4.863e-01	8.720e-01
ENSG00000122257	652	652	4.491e-01	1.398e+00	1.133e+00	2.901e-01	4.992e-01	3.177e-01	6.551e-01
ENSG00000122378	890	890	1.827e-01	6.462e-01	9.262e-01	2.900e-01	1.745e+00	6.175e-02	2.226e-01
ENSG00000122390	141	141	1.784e-01	5.312e-01	1.505e+00	-3.494e-01	1.687e-01	5.614e-01	9.314e-01
ENSG00000122390	525	525	1.784e-01	9.125e-01	1.020e+00	1.443e-01	-2.996e-01	1.000e+00	1.000e+00
ENSG00000122435	854	854	1.510e-01	7.026e-01	9.796e-01	2.206e-01	1.094e-01	6.399e-01	9.510e-01
ENSG00000122481	915	915	1.840e-01	2.099e+00	7.002e-01	-6.802e-01	5.093e+00	1.414e-03	1.839e-02
ENSG00000122483	525	525	2.383e-01	1.948e-01	9.685e-01	3.565e-01	1.898e+00	5.137e-02	2.055e-01
ENSG00000122507	419	419	7.940e-02	-1.871e+00	1.214e+00	4.709e-01	1.184e+00	1.238e-01	3.601e-01
ENSG00000122545	2226	2226	8.384e-01	2.922e+00	4.262e-01	6.774e-02	5.010e-01	3.168e-01	6.551e-01
ENSG00000122547	436	436	1.073e-01	2.382e+00	7.548e-01	-7.005e-01	2.273e+00	3.301e-02	1.561e-01
ENSG00000122550	1195	1195	1.768e-01	1.368e+00	8.187e-01	-6.360e-02	1.093e-01	6.401e-01	9.510e-01
ENSG00000122565	692	692	8.474e-01	2.023e+00	8.434e-01	4.033e-01	2.749e+00	1.903e-02	1.365e-01
ENSG00000122644	147	147	1.311e-01	1.229e+00	1.046e+00	1.560e+00	3.225e+00	1.109e-02	9.615e-02
ENSG00000122694	583	583	1.188e-01	1.799e+00	7.514e-01	6.158e-02	4.174e-01	3.609e-01	6.702e-01
ENSG00000122705	795	795	6.308e-01	2.050e+00	6.408e-01	1.053e+00	1.168e+01	1.347e-06	7.005e-05
ENSG00000122707	1236	1236	1.474e-01	9.222e-01	8.437e-01	1.922e-01	-4.239e-01	1.000e+00	1.000e+00
ENSG00000122741	391	391	1.364e-01	1.364e+00	1.291e+00	-4.589e-01	4.550e-01	3.401e-01	6.551e-01
ENSG00000122862	1786	1786	4.931e-01	2.509e+00	3.892e-01	3.887e-01	5.091e-01	3.130e-01	6.551e-01
ENSG00000122873	1806	1806	3.200e-01	1.512e+00	5.019e-01	6.867e-01	8.572e+00	3.467e-05	9.013e-04
ENSG00000122958	895	895	3.036e-01	2.622e+00	6.233e-01	1.034e-01	-4.074e-01	1.000e+00	1.000e+00
ENSG00000122971	673	673	1.171e-01	7.418e-01	8.365e-01	3.161e-01	1.295e+00	1.075e-01	3.493e-01
ENSG00000123080	763	763	2.659e-01	-2.899e+00	7.381e-01	-1.247e-02	-3.309e-01	1.000e+00	1.000e+00
ENSG00000123080	221	221	2.659e-01	8.086e-01	1.334e+00	1.272e-01	-4.290e-01	1.000e+00	1.000e+00
ENSG00000123080	429	429	2.659e-01	7.734e-01	1.058e+00	-5.612e-01	2.561e+00	2.363e-02	1.365e-01
ENSG00000123091	247	247	1.594e-01	6.553e-01	1.138e+00	-2.352e-01	7.452e-02	6.994e-01	1.000e+00
ENSG00000123106	621	621	3.398e-01	8.976e-02	1.153e+00	-1.168e-01	-1.273e+00	1.000e+00	1.000e+00
ENSG00000123131	521	521	2.004e-01	1.615e+00	1.050e+00	-1.266e-03	-5.607e-01	1.000e+00	1.000e+00
ENSG00000123146	647	647	2.278e-01	-6.171e-02	1.070e+00	-2.041e-01	9.692e-01	1.638e-01	4.484e-01
ENSG00000123146	286	286	2.278e-01	1.828e+00	1.277e+00	-2.655e-01	-6.072e-01	1.000e+00	1.000e+00
ENSG00000123154	255	255	1.673e-01	-6.504e-01	1.276e+00	-5.666e-01	8.519e-01	1.918e-01	4.986e-01
ENSG00000123154	347	347	1.673e-01	7.785e-01	1.347e+00	1.602e-01	4.750e-01	3.297e-01	6.551e-01
ENSG00000123240	344	344	5.858e-02	4.230e-01	1.304e+00	-2.568e-01	1.184e-01	6.265e-01	9.510e-01
ENSG00000123268	477	477	2.571e-01	-1.623e+00	9.474e-01	-1.904e-01	-5.631e-01	1.000e+00	1.000e+00
ENSG00000123297	1336	1336	1.796e-01	2.438e+00	6.449e-01	-2.517e-01	6.525e-01	2.533e-01	6.272e-01
ENSG00000123338	1084	1084	3.462e-01	1.676e+00	6.534e-01	4.009e-01	2.436e+00	2.729e-02	1.419e-01
ENSG00000123349	3535	3535	9.194e-01	2.022e+00	5.650e-01	-1.104e-01	-2.104e-01	1.000e+00	1.000e+00
ENSG00000123352	333	333	1.200e-01	1.632e+00	1.085e+00	3.967e-01	1.904e-01	5.371e-01	9.310e-01
ENSG00000123353	2047	2047	2.468e-01	3.622e-01	7.291e-01	-1.513e-02	-8.754e-01	1.000e+00	1.000e+00
ENSG00000123374	1231	1231	3.181e-01	8.994e-01	7.384e-01	1.696e-02	-5.932e-01	1.000e+00	1.000e+00
ENSG00000123395	716	716	2.070e-01	5.252e-01	1.046e+00	4.476e-01	3.107e+00	1.268e-02	8.240e-02
ENSG00000123595	600	600	1.140e-01	1.937e+00	7.740e-01	-2.719e-01	-2.136e-03	1.000e+00	1.000e+00
ENSG00000123737	2041	2041	3.250e-01	-1.927e-01	6.741e-01	-3.078e-01	4.518e+00	2.646e-03	2.752e-02
ENSG00000123983	1890	1890	2.648e-01	2.357e+00	3.991e-01	3.213e-01	1.349e-01	6.035e-01	9.233e-01
ENSG00000124151	579	579	1.872e-01	1.599e+00	6.556e-01	6.115e-01	1.553e+00	7.804e-02	3.382e-01
ENSG00000124155	339	339	2.201e-01	1.125e+00	1.229e+00	1.944e-02	-4.065e-02	1.000e+00	1.000e+00
ENSG00000124164	347	347	1.538e-01	1.548e+00	1.174e+00	-1.820e-01	9.043e-01	1.787e-01	4.936e-01
ENSG00000124181	430	430	2.620e-01	2.746e-01	1.014e+00	3.895e-01	2.821e-01	4.526e-01	7.812e-01
ENSG00000124191	212	212	1.966e-01	1.084e+00	1.349e+00	1.450e-01	-2.732e-01	1.000e+00	1.000e+00
ENSG00000124193	972	972	2.424e-01	2.347e+00	5.257e-01	-5.891e-02	-1.962e-01	1.000e+00	1.000e+00
ENSG00000124207	776	776	2.720e-01	8.231e-01	7.909e-01	3.523e-01	3.109e+00	1.264e-02	8.240e-02
ENSG00000124216	1934	1934	1.575e-01	2.492e+00	7.042e-01	-1.206e+00	3.722e+01	6.262e-18	1.628e-16
ENSG00000124217	243	243	3.770e-02	-1.136e+00	1.466e+00	-9.242e-02	-8.834e-01	1.000e+00	1.000e+00
ENSG00000124226	2023	2023	3.601e-01	2.512e+00	3.816e-01	-2.458e-01	2.661e-01	4.657e-01	7.812e-01
ENSG00000124228	425	425	3.087e-01	-6.815e-01	1.206e+00	-2.669e-01	4.734e-01	3.305e-01	6.683e-01
ENSG00000124275	551	551	9.778e-02	-2.405e+00	9.916e-01	1.409e-01	-4.547e-01	1.000e+00	1.000e+00
ENSG00000124333	1362	1362	2.160e-01	2.806e+00	5.730e-01	-1.808e-01	9.724e-01	1.631e-01	4.936e-01
ENSG00000124356	847	847	2.319e-01	1.773e-01	1.153e+00	1.404e-01	-3.063e-01	1.000e+00	1.000e+00
ENSG00000124357	295	295	7.846e-02	-2.856e+00	1.070e+00	1.234e+00	6.935e+00	1.959e-04	2.657e-03
ENSG00000124380	1047	1047	3.951e-01	2.041e+00	6.314e-01	1.850e-01	5.744e-01	2.838e-01	6.659e-01
ENSG00000124383	962	962	2.170e-01	2.558e+00	5.541e-01	1.500e-03	1.347e-01	6.037e-01	9.233e-01
ENSG00000124444	173	173	6.448e-02	-1.022e+00	1.337e+00	8.615e-01	2.171e+00	3.717e-02	1.757e-01
ENSG00000124523	564	564	9.291e-02	1.425e+00	1.105e+00	-2.563e-01	9.686e-01	1.640e-01	4.936e-01
ENSG00000124532	1078	1078	1.670e-01	1.831e+00	7.666e-01	-2.065e-01	4.663e-01	3.342e-01	6.683e-01
ENSG00000124541	295	295	7.919e-02	-1.203e+00	1.234e+00	-4.306e-01	4.854e-01	3.245e-01	6.683e-01
ENSG00000124562	1244	1244	6.285e-01	1.816e+00	6.859e-01	-1.055e-01	-4.886e-01	1.000e+00	1.000e+00
ENSG00000124588	1475	1475	1.895e-01	-1.295e+00	4.453e-01	-4.142e+00	2.013e+02	1.485e-89	7.723e-88
ENSG00000124688	324	324	1.666e-01	1.508e+00	1.077e+00	-7.128e-01	2.377e+00	2.923e-02	1.520e-01
ENSG00000124702	987	987	3.304e-01	2.120e+00	6.448e-01	6.410e-01	6.895e+00	2.044e-04	2.657e-03
ENSG00000124784	1414	1414	2.706e-01	1.294e+00	7.240e-01	-1.912e-01	1.166e-01	6.291e-01	9.347e-01
ENSG00000125089	442	442	5.430e-01	6.972e-01	1.177e+00	3.580e-01	8.973e-01	1.804e-01	4.936e-01
ENSG00000125148	2567	2567	1.415e-01	2.367e+00	6.250e-01	4.220e-02	-4.042e-01	1.000e+00	1.000e+00
ENSG00000125149	377	377	8.727e-02	1.918e+00	1.092e+00	-4.607e-01	1.363e+00	9.869e-02	3.947e-01
ENSG00000125304	262	262	2.915e-01	1.002e+00	1.374e+00	-3.338e-01	5.494e-01	2.945e-01	6.659e-01
ENSG00000125356	916	916	7.197e-01	1.587e+00	7.614e-01	6.963e-02	-4.892e-01	1.000e+00	1.000e+00
ENSG00000125375	700	700	1.898e-01	1.372e+00	7.134e-01	1.668e-01	-8.981e-02	1.000e+00	1.000e+00
ENSG00000125445	535	535	3.882e-01	-1.951e-01	1.015e+00	1.459e-01	-1.224e-01	1.000e+00	1.000e+00
ENSG00000125445	1200	1200	3.882e-01	2.588e+00	5.879e-01	3.126e-01	1.296e+00	1.074e-01	3.989e-01
ENSG00000125449	546	546	6.370e-02	9.970e-01	1.167e+00	9.898e-02	3.818e-02	7.823e-01	1.000e+00
ENSG00000125450	707	707	1.686e-01	2.272e+00	8.262e-01	2.598e-01	-1.675e-02	1.000e+00	1.000e+00
ENSG00000125459	357	357	6.339e-02	1.106e-01	1.173e+00	-4.314e-01	3.419e-01	4.083e-01	7.697e-01
ENSG00000125534	1098	1098	8.141e-01	2.668e+00	5.409e-01	3.153e-01	2.382e-01	4.900e-01	7.963e-01
ENSG00000125611	376	376	3.604e-01	-7.542e-01	1.123e+00	1.337e-01	2.859e-01	4.495e-01	7.812e-01
ENSG00000125629	1207	1207	2.161e-01	-1.269e+00	1.049e+00	-1.527e-01	-1.632e-01	1.000e+00	1.000e+00
ENSG00000125637	443	443	1.408e-01	3.823e-01	1.151e+00	4.492e-02	-6.073e-02	1.000e+00	1.000e+00
ENSG00000125652	1541	1541	5.726e-01	3.126e+00	4.669e-01	-4.234e-01	2.502e+00	2.530e-02	1.462e-01
ENSG00000125656	681	681	4.772e-01	-9.928e-01	9.423e-01	-5.690e-01	3.898e+00	5.236e-03	4.538e-02
ENSG00000125703	1048	1048	2.177e-01	2.187e+00	7.521e-01	-1.799e-02	6.888e-01	2.405e-01	6.253e-01
ENSG00000125740	454	454	7.826e-02	3.112e+00	5.393e-01	2.818e-01	-6.451e-01	1.000e+00	1.000e+00
ENSG00000125753	911	911	3.013e-01	1.147e+00	7.854e-01	2.448e-01	9.464e-01	1.689e-01	4.936e-01
ENSG00000125779	326	326	2.303e-01	5.488e-01	1.436e+00	1.136e-02	3.330e-01	4.145e-01	7.697e-01
ENSG00000125818	810	810	4.489e-01	1.840e+00	6.081e-01	2.927e-01	6.031e-01	2.721e-01	6.659e-01
ENSG00000125821	326	326	5.070e-02	-1.114e+00	1.031e+00	-6.130e-01	2.061e+00	4.233e-02	1.890e-01
ENSG00000125826	162	162	3.482e-01	-1.273e-01	1.463e+00	-5.762e-01	7.148e-01	2.318e-01	4.157e-01
ENSG00000125826	442	442	3.482e-01	1.501e+00	1.097e+00	4.942e-01	2.344e+00	3.036e-02	1.579e-01
ENSG00000125843	513	513	7.380e-02	-4.867e-02	1.030e+00	-2.520e-01	4.070e-01	3.669e-01	4.892e-01
ENSG00000125868	1429	1429	6.577e-01	9.081e-01	8.333e-01	-1.983e-01	8.743e-01	1.861e-01	3.700e-01
ENSG00000125870	978	978	6.755e-01	1.998e+00	5.794e-01	2.602e-01	6.082e-01	2.701e-01	4.256e-01
ENSG00000125871	485	485	1.643e-01	4.270e-01	1.089e+00	2.827e-02	6.316e-01	2.610e-01	4.242e-01
ENSG00000125877	638	638	2.468e-01	1.935e+00	7.888e-01	5.508e-02	2.076e-01	5.194e-01	6.281e-01
ENSG00000125898	543	543	2.051e-01	2.246e+00	8.351e-01	-7.770e-01	3.084e+00	1.301e-02	7.516e-02
ENSG00000125901	1379	1379	3.300e-01	1.279e+00	6.879e-01	4.394e-01	3.702e+00	6.510e-03	4.836e-02
ENSG00000125910	319	319	1.002e-01	8.727e-01	1.499e+00	-3.906e-01	1.478e+00	8.554e-02	2.617e-01
ENSG00000125912	528	528	1.201e-01	2.695e+00	7.414e-01	-3.228e-01	8.272e-01	1.984e-01	3.700e-01
ENSG00000125962	232	232	5.998e-02	1.750e+00	1.247e+00	-3.712e-01	8.406e-01	1.948e-01	3.700e-01
ENSG00000125968	2357	2357	3.719e-01	3.367e+00	2.835e-01	6.707e-01	3.150e+00	1.207e-02	7.516e-02
ENSG00000125970	2076	2076	6.679e-01	1.573e+00	7.431e-01	-4.386e-02	-2.367e-01	1.000e+00	1.000e+00
ENSG00000125991	1282	1282	5.648e-01	3.084e+00	5.115e-01	2.985e-02	-6.333e-01	1.000e+00	1.000e+00
ENSG00000125995	1613	1613	5.620e-01	2.193e+00	5.010e-01	-1.183e-01	6.744e-02	7.134e-01	8.244e-01
ENSG00000126001	315	315	1.030e-01	6.948e-01	1.324e+00	1.992e-01	2.716e-01	4.611e-01	5.848e-01
ENSG00000126070	175	175	2.185e-01	-2.577e-01	1.438e+00	4.183e-01	4.662e-01	3.343e-01	4.574e-01
ENSG00000126070	225	225	2.185e-01	1.021e+00	1.404e+00	-1.059e+00	4.636e+00	2.326e-03	2.940e-02
ENSG00000126088	927	927	3.045e-01	-4.248e-01	1.140e+00	6.703e-03	1.012e+00	1.548e-01	3.501e-01
ENSG00000126091	235	235	6.780e-02	1.462e+00	1.114e+00	-1.579e-01	1.507e+00	8.255e-02	2.617e-01
ENSG00000126214	570	570	1.637e-01	1.548e+00	1.005e+00	-1.631e-01	1.555e+00	7.783e-02	2.617e-01
ENSG00000126247	401	401	1.501e-01	-2.726e-01	1.106e+00	-1.005e-01	-4.841e-01	1.000e+00	1.000e+00
ENSG00000126249	596	596	6.479e-02	-1.107e-01	1.262e+00	-2.869e-01	1.525e+00	8.071e-02	2.617e-01
ENSG00000126254	1245	1245	4.551e-01	-1.431e+00	1.024e+00	3.979e-01	4.775e+00	2.000e-03	2.940e-02
ENSG00000126264	1909	1909	3.746e-01	2.024e+00	5.048e-01	-6.719e-02	4.672e-01	3.337e-01	4.574e-01
ENSG00000126267	976	976	8.901e-01	1.443e+00	7.767e-01	-2.177e-01	6.724e-01	2.462e-01	4.193e-01
ENSG00000126351	529	529	6.982e-02	1.515e+00	9.439e-01	-1.540e-01	5.096e-01	3.127e-01	4.517e-01
ENSG00000126391	227	227	7.510e-02	1.129e+00	1.395e+00	-3.948e-02	4.706e-02	7.590e-01	8.580e-01
ENSG00000126432	580	580	6.082e-01	1.316e+00	9.972e-01	-2.413e-01	1.369e+00	9.798e-02	2.682e-01
ENSG00000126453	1063	1063	2.574e-01	3.248e+00	7.100e-01	4.986e-01	3.878e+00	5.354e-03	4.640e-02
ENSG00000126457	1114	1114	4.915e-01	1.222e+00	8.439e-01	-2.508e-01	5.343e-01	3.013e-01	4.476e-01
ENSG00000126460	398	398	5.355e-02	1.258e+00	7.079e-01	6.152e-01	1.754e+00	6.106e-02	2.442e-01
ENSG00000126464	115	115	6.945e-02	-1.335e+00	1.609e+00	-3.596e-01	-8.866e-02	1.000e+00	1.000e+00
ENSG00000126522	2117	2117	1.725e-01	1.960e+00	5.782e-01	2.194e-01	8.398e-01	1.950e-01	3.700e-01
ENSG00000126561	532	532	2.204e-01	3.194e-01	9.096e-01	3.855e-01	1.269e+00	1.111e-01	2.888e-01
ENSG00000126561	1421	1421	2.204e-01	2.616e+00	4.991e-01	2.053e-01	8.316e-02	6.834e-01	8.077e-01
ENSG00000126653	1524	1524	2.420e-01	9.475e-01	1.150e+00	3.916e-01	4.458e+00	2.827e-03	2.940e-02
ENSG00000126749	2170	2170	2.120e-01	2.130e+00	6.809e-01	-2.198e-01	6.617e-01	2.500e-01	4.193e-01
ENSG00000126773	297	297	2.132e-01	-4.303e-01	1.318e+00	1.637e-01	2.342e-01	4.937e-01	6.113e-01
ENSG00000126777	641	641	5.878e-01	1.460e+00	9.382e-01	-2.496e+00	4.583e+01	1.034e-21	5.376e-20
ENSG00000126803	5657	5657	2.137e-01	3.609e+00	3.180e-01	-2.593e-01	1.078e+00	1.420e-01	3.356e-01
ENSG00000126804	330	330	2.015e-01	7.175e-01	1.221e+00	-1.053e-01	5.725e-01	2.846e-01	4.353e-01
ENSG00000126858	347	347	2.250e-01	1.401e+00	1.128e+00	-1.306e+00	9.200e+00	1.790e-05	4.654e-04
ENSG00000126870	550	550	1.501e-01	-8.852e-01	1.197e+00	3.894e-01	8.241e-01	1.992e-01	3.700e-01
ENSG00000126883	288	288	1.400e-01	6.529e-01	1.496e+00	-1.909e-01	-5.672e-01	1.000e+00	1.000e+00
ENSG00000126945	1112	1112	4.224e-01	2.098e+00	5.663e-01	1.897e-01	2.759e-01	4.576e-01	5.848e-01
ENSG00000126947	355	355	4.584e-02	-1.642e+00	1.153e+00	-2.730e-01	-1.129e-01	1.000e+00	1.000e+00
ENSG00000127022	364	364	5.143e-01	1.752e+00	1.044e+00	-4.062e-01	1.181e+00	1.243e-01	3.077e-01
ENSG00000127084	411	411	1.737e-01	8.751e-01	1.171e+00	-6.520e-01	2.036e+00	4.361e-02	1.890e-01
ENSG00000127084	109	109	1.737e-01	-9.851e-01	1.398e+00	-8.426e-01	1.381e+00	9.658e-02	2.682e-01
ENSG00000127125	1444	1444	2.557e-01	1.593e+00	7.517e-01	3.214e-01	3.022e+00	1.395e-02	6.045e-02
ENSG00000127184	3049	3049	9.729e-01	2.575e+00	6.466e-01	1.226e-01	1.998e+00	4.562e-02	1.078e-01
ENSG00000127311	237	237	1.300e-01	-1.390e-01	1.179e+00	2.124e-02	-3.641e-01	1.000e+00	1.000e+00
ENSG00000127314	1891	1891	6.861e-01	2.260e+00	4.819e-01	-3.723e-01	2.733e+00	1.939e-02	6.720e-02
ENSG00000127328	418	418	1.712e-01	7.349e-01	9.740e-01	4.292e-01	2.008e+00	4.507e-02	1.078e-01
ENSG00000127337	939	939	2.933e-01	2.212e+00	7.110e-01	2.523e-01	1.013e+00	1.546e-01	2.234e-01
ENSG00000127399	126	126	6.060e-02	9.934e-01	7.797e-01	-3.763e+00	1.452e+01	7.102e-08	1.846e-06
ENSG00000127419	721	721	1.101e-01	1.620e+00	5.619e-01	3.266e-01	5.191e-01	3.082e-01	3.728e-01
ENSG00000127445	2308	2308	5.362e-01	-5.145e-01	7.810e-01	-3.067e-01	7.939e+00	6.757e-05	5.856e-04
ENSG00000127511	268	268	5.619e-02	-1.287e-01	1.284e+00	-3.719e-01	7.844e-01	2.104e-01	2.910e-01
ENSG00000127528	703	703	6.360e-02	1.548e+00	8.071e-01	-1.097e+00	9.564e+00	1.223e-05	1.590e-04
ENSG00000127586	268	268	1.006e-01	1.696e+00	9.117e-01	-7.175e-03	-2.194e-01	1.000e+00	1.000e+00
ENSG00000127603	156	156	2.867e-01	-1.044e+00	1.326e+00	2.170e-01	6.507e-01	2.540e-01	3.302e-01
ENSG00000127616	323	323	5.769e-01	-1.960e+00	1.097e+00	2.692e-01	6.748e-01	2.454e-01	3.271e-01
ENSG00000127720	388	388	5.842e-02	4.475e-01	1.212e+00	3.373e-03	5.582e-02	7.383e-01	7.998e-01
ENSG00000127774	565	565	3.954e-01	5.593e-02	9.097e-01	-3.056e-01	1.269e+00	1.111e-01	1.863e-01
ENSG00000127838	4056	4056	4.859e-01	2.562e+00	3.547e-01	4.837e-02	1.056e+00	1.461e-01	2.171e-01
ENSG00000127914	379	379	4.467e-01	1.534e-02	1.014e+00	4.352e-01	2.125e+00	3.927e-02	1.037e-01
ENSG00000127920	59	59	1.678e-02	1.075e+00	1.109e+00	-8.576e-01	4.857e-01	3.243e-01	3.833e-01
ENSG00000127948	228	228	1.995e-01	-1.550e+00	1.160e+00	6.513e-01	1.675e+00	6.724e-02	1.366e-01
ENSG00000127993	1395	1395	1.631e-01	-4.284e-02	8.471e-01	-1.008e-01	6.273e-01	2.627e-01	3.332e-01
ENSG00000128016	2013	2013	4.390e-01	3.418e+00	3.659e-01	-4.204e-01	2.373e+00	2.936e-02	8.482e-02
ENSG00000128039	644	644	1.383e-01	1.324e+00	7.888e-01	-4.382e-02	-4.923e-01	1.000e+00	1.000e+00
ENSG00000128045	1012	1012	6.676e-02	1.565e+00	6.191e-01	1.575e-01	1.092e+00	1.394e-01	2.131e-01
ENSG00000128050	1813	1813	5.165e-01	2.406e+00	4.568e-01	4.205e-01	3.709e+00	6.459e-03	3.053e-02
ENSG00000128228	764	764	2.471e-01	2.743e+00	6.035e-01	7.486e-01	3.839e+00	5.590e-03	2.907e-02
ENSG00000128245	2981	2981	3.949e-01	1.104e+00	3.879e-01	2.251e-01	1.661e+00	6.832e-02	1.366e-01
ENSG00000128271	229	229	2.984e-01	-6.381e-01	1.266e+00	-9.387e-02	9.679e-02	6.600e-01	7.302e-01
ENSG00000128271	280	280	2.984e-01	-2.703e-01	1.238e+00	3.361e-01	-2.279e-01	1.000e+00	1.000e+00
ENSG00000128272	3302	3302	4.556e-01	2.780e+00	5.074e-01	3.205e-01	4.612e+00	2.390e-03	1.381e-02
ENSG00000128309	330	330	9.012e-02	-3.482e+00	8.513e-01	3.764e-01	1.414e+00	9.263e-02	1.661e-01
ENSG00000128463	1432	1432	4.497e-01	8.106e-01	7.955e-01	4.440e-01	5.759e+00	6.891e-04	5.119e-03
ENSG00000128524	1404	1404	6.539e-01	1.896e+00	4.628e-01	-3.837e-01	1.762e+00	6.045e-02	1.310e-01
ENSG00000128534	1971	1971	6.435e-01	2.703e+00	3.288e-01	4.375e-01	2.434e+00	2.737e-02	8.371e-02
ENSG00000128563	749	749	1.601e-01	4.174e-01	8.834e-01	-1.370e-01	7.766e-01	2.127e-01	2.910e-01
ENSG00000128585	576	576	3.128e-01	3.654e-02	9.428e-01	-2.732e-01	1.173e+00	1.257e-01	2.004e-01
ENSG00000128590	522	522	1.456e-01	-1.866e+00	8.445e-01	6.871e-01	5.456e+00	9.559e-04	6.213e-03
ENSG00000128595	1117	1117	2.507e-01	1.486e+00	6.969e-01	5.812e-03	1.485e+00	8.480e-02	1.623e-01
ENSG00000128626	802	802	2.937e-01	7.845e-01	8.790e-01	8.299e-01	8.402e+00	4.145e-05	4.311e-04
ENSG00000128654	1026	1026	2.530e-01	-9.478e-01	8.886e-01	6.862e-01	1.117e+01	2.280e-06	3.952e-05
ENSG00000128708	1142	1142	3.442e-01	1.297e+00	5.981e-01	-3.425e-01	2.911e+00	1.583e-02	6.332e-02
ENSG00000128739	892	892	6.121e-01	1.439e+00	7.887e-01	3.986e-01	2.808e+00	1.781e-02	6.614e-02
ENSG00000128789	405	405	5.537e-01	-8.027e-01	9.327e-01	-6.375e-02	5.668e-01	2.870e-01	3.554e-01
ENSG00000128791	802	802	1.028e-01	4.126e-02	7.431e-01	2.343e-01	2.112e+00	3.988e-02	1.037e-01
ENSG00000128829	547	547	1.704e-01	8.735e-01	9.323e-01	7.428e-02	3.457e-01	4.057e-01	4.688e-01
ENSG00000128923	350	350	3.732e-01	1.074e+00	1.119e+00	-1.662e-01	1.163e+00	1.272e-01	2.004e-01
ENSG00000128928	502	502	1.553e-01	2.152e+00	8.120e-01	5.753e-01	2.677e+00	2.068e-02	6.720e-02
ENSG00000128944	1219	1219	2.074e-01	1.725e+00	6.600e-01	9.196e-01	1.989e+01	2.831e-10	1.472e-08
ENSG00000128951	363	363	6.187e-01	1.507e+00	9.752e-01	1.118e-01	2.509e-01	4.787e-01	5.412e-01
ENSG00000128951	637	637	6.187e-01	-4.743e-01	8.438e-01	2.928e-01	1.461e+00	8.742e-02	1.623e-01
ENSG00000128965	765	765	5.625e-02	1.682e-01	6.051e-01	-2.680e-01	1.895e+00	5.157e-02	1.166e-01
ENSG00000129103	874	874	4.331e-01	2.850e+00	6.299e-01	-2.911e-01	1.310e+00	1.055e-01	1.829e-01
ENSG00000129128	606	606	3.810e-01	2.705e+00	7.005e-01	3.138e-01	2.325e-01	4.953e-01	8.814e-01
ENSG00000129197	1679	1679	4.993e-01	1.377e+00	6.663e-01	-4.263e-01	4.355e+00	3.165e-03	5.486e-02
ENSG00000129255	3354	3354	2.148e-01	1.798e+00	5.302e-01	6.655e-02	5.375e-01	2.998e-01	6.945e-01
ENSG00000129351	415	415	5.596e-01	1.572e+00	1.140e+00	-3.441e-01	2.392e-01	4.892e-01	8.814e-01
ENSG00000129353	505	505	2.303e-01	1.815e+00	8.375e-01	5.421e-02	-3.654e-01	1.000e+00	1.000e+00
ENSG00000129460	866	866	2.965e-01	1.885e+00	7.558e-01	-1.045e-01	1.393e-01	5.976e-01	9.417e-01
ENSG00000129484	932	932	1.412e-01	-1.413e+00	7.945e-01	-1.856e-01	-4.344e-01	1.000e+00	1.000e+00
ENSG00000129657	251	251	1.345e-01	2.110e-01	1.260e+00	-1.583e-01	-6.492e-01	1.000e+00	1.000e+00
ENSG00000129691	936	936	1.591e-01	7.208e-01	9.748e-01	-5.219e-01	3.674e+00	6.715e-03	8.730e-02
ENSG00000129933	603	603	1.287e-01	-9.221e-01	9.504e-01	6.654e-03	-1.017e+00	1.000e+00	1.000e+00
ENSG00000130023	313	313	5.096e-02	-1.200e-01	1.092e+00	4.600e-01	2.200e+00	3.594e-02	1.699e-01
ENSG00000130066	3811	3811	6.104e-01	2.975e+00	3.587e-01	-6.122e-02	1.562e-01	5.762e-01	9.362e-01
ENSG00000130119	349	349	1.326e-01	-1.874e+00	1.357e+00	7.488e-01	2.412e+00	2.805e-02	1.694e-01
ENSG00000130150	224	224	9.043e-02	-4.522e-01	1.388e+00	8.465e-01	3.064e+00	1.330e-02	1.383e-01
ENSG00000130164	158	158	5.355e-02	2.619e-01	1.335e+00	1.137e+00	2.413e+00	2.805e-02	1.694e-01
ENSG00000130175	756	756	3.278e-01	2.559e+00	6.841e-01	-6.727e-03	2.215e-01	5.057e-01	8.814e-01
ENSG00000130177	222	222	2.019e-01	3.337e-01	1.385e+00	-4.326e-01	-5.611e-02	1.000e+00	1.000e+00
ENSG00000130193	247	247	8.525e-02	-1.079e-01	1.462e+00	-1.936e-01	1.128e+00	1.331e-01	4.325e-01
ENSG00000130204	1328	1328	2.822e-01	7.055e-01	6.897e-01	1.798e-01	5.521e-01	2.933e-01	6.945e-01
ENSG00000130244	263	263	5.707e-02	-9.216e-01	1.232e+00	-3.145e-01	3.397e-01	4.098e-01	8.196e-01
ENSG00000130255	4331	4331	9.776e-01	-4.998e-01	4.854e-01	8.958e-02	-1.897e+00	1.000e+00	1.000e+00
ENSG00000130299	329	329	1.112e-01	8.905e-01	1.094e+00	5.121e-01	4.227e-01	3.578e-01	7.753e-01
ENSG00000130311	1677	1677	3.542e-01	6.880e-01	8.649e-01	8.491e-02	-7.509e-01	1.000e+00	1.000e+00
ENSG00000130312	549	549	4.986e-01	-6.052e-01	9.625e-01	-7.562e-02	-1.129e+00	1.000e+00	1.000e+00
ENSG00000130313	1454	1454	5.171e-01	2.915e+00	4.770e-01	6.237e-02	-5.513e-01	1.000e+00	1.000e+00
ENSG00000130348	1823	1823	1.453e-01	1.595e+00	8.850e-01	-1.690e-01	1.179e+00	1.246e-01	4.325e-01
ENSG00000130349	353	353	1.157e-01	3.261e-01	1.162e+00	3.535e-01	3.605e-01	3.958e-01	8.196e-01
ENSG00000130402	440	440	1.246e-01	1.442e+00	9.359e-01	5.254e-01	1.146e+00	1.301e-01	4.325e-01
ENSG00000130429	2653	2653	6.177e-01	-1.898e+00	5.712e-01	-4.080e-01	5.048e+00	1.486e-03	5.486e-02
ENSG00000130475	403	403	1.311e-01	-7.868e-01	1.302e+00	6.888e-02	-9.642e-01	1.000e+00	1.000e+00
ENSG00000130479	378	378	7.971e-02	2.079e+00	8.880e-01	-6.847e-01	1.538e+00	7.949e-02	3.351e-01
ENSG00000130511	330	330	1.247e-01	1.183e-02	1.366e+00	-3.506e-01	1.495e+00	8.379e-02	3.351e-01
ENSG00000130592	826	826	4.829e-01	2.196e+00	8.994e-01	-8.295e-01	4.458e+00	2.828e-03	5.486e-02
ENSG00000130638	472	472	5.364e-01	8.813e-01	1.161e+00	-2.103e-01	5.214e-01	3.072e-01	6.945e-01
ENSG00000130638	262	262	5.364e-01	-1.568e-01	1.219e+00	-4.681e-01	6.746e-01	2.454e-01	6.716e-01
ENSG00000130669	360	360	5.516e-02	3.636e-01	1.198e+00	-3.496e-01	2.186e-01	5.085e-01	8.814e-01
ENSG00000130695	195	195	8.318e-02	3.967e-01	1.470e+00	-1.041e+00	2.375e+00	2.931e-02	1.694e-01
ENSG00000130706	583	583	4.193e-01	3.756e-01	1.204e+00	6.847e-02	-7.916e-01	1.000e+00	1.000e+00
ENSG00000130713	624	624	1.263e-01	1.275e+00	9.072e-01	-3.128e-01	1.642e-01	5.667e-01	9.362e-01
ENSG00000130714	261	261	1.043e-01	5.061e-01	1.261e+00	2.823e-01	2.074e-02	8.386e-01	1.000e+00
ENSG00000130723	498	498	2.440e-01	-1.379e+00	1.139e+00	-3.044e-01	5.981e-01	2.741e-01	6.945e-01
ENSG00000130726	206	206	2.904e-01	1.546e+00	1.445e+00	-1.897e-01	-6.772e-02	1.000e+00	1.000e+00
ENSG00000130734	1254	1254	1.845e-01	1.965e+00	7.583e-01	-3.580e-02	-3.255e-01	1.000e+00	1.000e+00
ENSG00000130741	5171	5171	7.801e-01	3.283e+00	2.392e-01	1.299e-01	-8.578e-01	1.000e+00	1.000e+00
ENSG00000130770	1548	1548	7.897e-01	5.227e-02	8.828e-01	-1.733e-01	7.047e-01	2.352e-01	6.716e-01
ENSG00000130775	127	127	2.025e-02	1.649e-01	1.752e+00	-2.167e-01	-7.988e-02	1.000e+00	1.000e+00
ENSG00000130787	517	517	1.107e-01	2.672e+00	6.910e-01	4.100e-02	-5.169e-01	1.000e+00	1.000e+00
ENSG00000130803	226	226	4.708e-02	2.496e-01	1.328e+00	-3.307e-01	-3.703e-01	1.000e+00	1.000e+00
ENSG00000130813	696	696	1.883e-01	2.228e+00	7.093e-01	-6.765e-01	2.236e+00	3.446e-02	1.699e-01
ENSG00000130826	330	330	3.269e-01	1.663e+00	1.069e+00	3.375e-01	8.962e-01	1.806e-01	5.525e-01
ENSG00000130921	735	735	5.514e-01	1.701e+00	8.614e-01	2.255e-02	-1.107e-01	1.000e+00	1.000e+00
ENSG00000130935	2149	2149	2.574e-01	1.199e+00	7.439e-01	2.619e-01	2.706e+00	2.000e-02	1.694e-01
ENSG00000130939	295	295	1.015e-01	1.964e+00	7.922e-01	-1.988e-01	5.292e-01	3.036e-01	5.262e-01
ENSG00000130985	1228	1228	3.660e-01	2.047e+00	5.485e-01	1.502e-01	1.373e-01	6.003e-01	7.803e-01
ENSG00000131043	846	846	1.064e-01	2.165e+00	5.259e-01	3.431e-01	1.061e+00	1.451e-01	4.265e-01
ENSG00000131069	222	222	5.785e-02	-4.752e-01	9.568e-01	7.424e-01	2.865e+00	1.669e-02	1.452e-01
ENSG00000131115	460	460	8.323e-02	-7.082e-01	1.165e+00	4.602e-01	1.372e+00	9.764e-02	4.231e-01
ENSG00000131127	329	329	1.223e-01	-3.457e-01	1.138e+00	1.695e-01	8.725e-01	1.865e-01	4.521e-01
ENSG00000131143	1966	1966	9.572e-01	3.081e+00	4.860e-01	-7.136e-03	3.270e-01	4.187e-01	6.220e-01
ENSG00000131149	170	170	2.976e-01	-1.663e-01	1.413e+00	4.918e-01	8.473e-01	1.930e-01	4.521e-01
ENSG00000131171	1720	1720	7.162e-01	2.244e+00	5.001e-01	2.232e-01	1.047e+00	1.479e-01	4.265e-01
ENSG00000131174	1300	1300	8.019e-01	2.506e+00	5.681e-01	-1.630e-03	-6.293e-02	1.000e+00	1.000e+00
ENSG00000131196	676	676	8.007e-02	1.638e+00	4.393e-01	-1.064e-01	4.579e-01	3.386e-01	5.335e-01
ENSG00000131236	1588	1588	5.961e-01	2.199e+00	5.976e-01	-2.314e-01	8.213e-01	2.000e-01	4.521e-01
ENSG00000131375	227	227	1.679e-01	1.389e+00	1.144e+00	-1.855e-01	2.914e-01	4.452e-01	6.431e-01
ENSG00000131389	229	229	7.691e-02	1.012e+00	1.197e+00	5.638e-01	1.007e+00	1.558e-01	4.265e-01
ENSG00000131408	332	332	1.345e-01	2.008e+00	9.796e-01	2.497e-01	5.764e-01	2.830e-01	5.074e-01
ENSG00000131462	1281	1281	2.273e-01	1.949e+00	5.995e-01	-1.303e-01	1.458e-01	5.893e-01	7.803e-01
ENSG00000131467	389	389	2.841e-01	1.213e+00	1.079e+00	2.518e-01	-6.255e-01	1.000e+00	1.000e+00
ENSG00000131469	876	876	9.629e-01	-1.217e+00	6.995e-01	-2.439e-02	-2.466e-02	1.000e+00	1.000e+00
ENSG00000131475	1830	1830	3.154e-01	2.044e+00	5.716e-01	4.404e-02	-4.623e-01	1.000e+00	1.000e+00
ENSG00000131503	703	703	3.637e-01	1.974e+00	7.298e-01	-2.670e-01	7.079e-01	2.341e-01	4.682e-01
ENSG00000131507	1638	1638	5.141e-01	-3.913e-01	8.135e-01	1.945e-02	3.668e-01	3.917e-01	5.991e-01
ENSG00000131508	470	470	7.872e-01	3.346e-01	7.722e-01	-4.916e-01	2.884e+00	1.632e-02	1.452e-01
ENSG00000131508	372	372	7.872e-01	-8.199e-01	1.162e+00	-2.302e-01	-5.263e-02	1.000e+00	1.000e+00
ENSG00000131558	1606	1606	2.827e-01	1.762e+00	5.320e-01	1.714e-02	-2.579e-01	1.000e+00	1.000e+00
ENSG00000131634	281	281	4.413e-02	-1.318e-01	1.215e+00	-3.854e-02	6.160e-01	2.670e-01	4.959e-01
ENSG00000131652	2516	2516	2.730e-01	-4.361e-01	5.966e-01	4.962e-02	1.227e+00	1.172e-01	4.265e-01
ENSG00000131653	1682	1682	2.835e-01	1.700e+00	6.518e-01	-2.210e-02	-1.906e-01	1.000e+00	1.000e+00
ENSG00000131711	60	60	5.801e-03	8.443e-01	1.043e+00	7.906e-01	7.518e-01	2.201e-01	4.579e-01
ENSG00000131725	320	320	6.769e-02	4.795e-01	1.133e+00	4.565e-01	2.107e+00	4.010e-02	2.652e-01
ENSG00000131748	763	763	1.814e-01	1.759e+00	8.843e-01	-2.086e-01	4.047e-02	7.760e-01	9.842e-01
ENSG00000131778	708	708	2.237e-01	1.149e+00	9.313e-01	8.779e-01	9.824e+00	9.311e-06	2.421e-04
ENSG00000131828	1102	1102	2.945e-01	8.732e-01	7.147e-01	9.079e-02	-6.366e-02	1.000e+00	1.000e+00
ENSG00000131844	420	420	1.518e-01	8.053e-01	9.896e-01	-1.614e-01	7.599e-01	2.176e-01	4.579e-01
ENSG00000131899	146	146	3.765e-02	1.219e+00	1.183e+00	-7.006e-01	1.043e+00	1.486e-01	4.265e-01
ENSG00000131966	943	943	3.571e-01	4.548e-01	7.810e-01	1.946e-01	2.231e-01	5.041e-01	7.085e-01
ENSG00000132024	499	499	1.197e-01	-5.786e-01	1.069e+00	-6.266e-02	-4.493e-01	1.000e+00	1.000e+00
ENSG00000132153	849	849	3.273e-01	1.500e-01	8.490e-01	5.319e-02	1.439e+00	8.982e-02	4.231e-01
ENSG00000132153	555	555	3.273e-01	5.794e-01	1.014e+00	-1.485e-02	-4.252e-01	1.000e+00	1.000e+00
ENSG00000132196	890	890	1.717e-01	2.150e+00	8.393e-01	5.501e-01	4.510e+00	2.669e-03	4.627e-02
ENSG00000132274	241	241	1.120e-01	2.933e-01	1.302e+00	-2.424e-01	2.041e-01	5.229e-01	7.156e-01
ENSG00000132294	967	967	2.385e-01	1.692e+00	6.936e-01	3.981e-01	1.559e+00	7.744e-02	4.027e-01
ENSG00000132300	2442	2442	3.036e-01	1.918e+00	5.009e-01	4.729e-02	8.345e-01	1.964e-01	4.521e-01
ENSG00000132313	1288	1288	2.309e-01	1.550e+00	7.061e-01	-1.188e-01	6.561e-01	2.520e-01	4.854e-01
ENSG00000132330	521	521	1.670e-01	-2.054e+00	9.858e-01	2.217e-01	4.951e-01	3.197e-01	5.335e-01
ENSG00000132383	353	353	3.939e-01	1.293e+00	1.057e+00	2.078e-01	1.040e+00	1.493e-01	4.265e-01
ENSG00000132386	1012	1012	2.140e-01	2.159e+00	5.843e-01	-1.114e+00	1.477e+01	5.498e-08	2.859e-06
ENSG00000132434	220	220	8.913e-02	1.160e+00	1.132e+00	-6.159e-01	2.092e+00	4.081e-02	2.652e-01
ENSG00000132467	1542	1542	2.637e-01	1.228e+00	6.016e-01	2.160e-01	1.865e+00	5.347e-02	3.089e-01
ENSG00000132478	493	493	1.350e-01	1.144e+00	1.035e+00	-4.391e-01	2.861e+00	1.675e-02	1.452e-01
ENSG00000132507	490	490	7.427e-01	-2.095e+00	9.917e-01	-2.577e-03	-1.101e-01	1.000e+00	1.000e+00
ENSG00000132530	113	113	6.122e-02	-5.679e-01	1.709e+00	9.827e-01	1.225e+00	1.175e-01	4.265e-01
ENSG00000132591	2335	2335	2.000e-01	1.994e+00	5.338e-01	9.765e-02	4.614e-01	3.368e-01	5.335e-01
ENSG00000132600	785	785	2.504e-01	-1.271e+00	8.296e-01	3.626e-02	-8.050e-01	1.000e+00	1.000e+00
ENSG00000132600	2050	2050	2.504e-01	1.566e+00	4.152e-01	-2.894e-02	-8.245e-01	1.000e+00	1.000e+00
ENSG00000132603	505	505	2.657e-01	-2.990e-01	1.165e+00	1.197e-01	-6.674e-02	1.000e+00	1.000e+00
ENSG00000132603	357	357	2.657e-01	-7.252e-01	1.147e+00	9.382e-01	3.842e+00	5.572e-03	9.657e-02
ENSG00000132612	1510	1510	2.523e-01	1.167e+00	8.130e-01	2.434e-01	1.742e+00	6.196e-02	5.441e-01
ENSG00000132661	708	708	2.123e-01	1.049e+00	1.094e+00	1.037e-01	1.343e-01	6.042e-01	1.000e+00
ENSG00000132664	158	158	6.754e-02	1.471e+00	1.502e+00	-1.250e-01	-1.565e-01	1.000e+00	1.000e+00
ENSG00000132670	403	403	2.152e-01	1.801e+00	1.080e+00	2.014e-01	-3.981e-01	1.000e+00	1.000e+00
ENSG00000132676	1213	1213	4.674e-01	3.608e+00	5.415e-01	2.409e-02	-3.443e-01	1.000e+00	1.000e+00
ENSG00000132773	264	264	9.499e-02	1.619e+00	1.298e+00	1.677e-01	-7.446e-01	1.000e+00	1.000e+00
ENSG00000132792	642	642	2.638e-01	2.226e-01	8.723e-01	-3.200e-02	-8.106e-01	1.000e+00	1.000e+00
ENSG00000132879	182	182	3.387e-02	1.807e+00	1.227e+00	-7.490e-01	3.488e-01	4.036e-01	1.000e+00
ENSG00000132952	590	590	2.295e-01	5.568e-01	1.080e+00	6.949e-01	4.704e+00	2.161e-03	5.618e-02
ENSG00000132964	556	556	1.310e-01	1.992e+00	6.741e-01	8.775e-01	4.831e+00	1.882e-03	5.618e-02
ENSG00000132965	1166	1166	6.244e-01	3.029e+00	5.778e-01	-3.615e-01	7.181e-02	7.047e-01	1.000e+00
ENSG00000133103	336	336	1.138e-01	8.067e-01	1.105e+00	3.670e-01	1.614e-01	5.699e-01	1.000e+00
ENSG00000133111	493	493	1.751e-01	1.267e-01	1.309e+00	3.614e-01	9.773e-01	1.621e-01	7.024e-01
ENSG00000133114	539	539	1.842e-01	8.189e-01	9.075e-01	1.006e-01	-2.331e-01	1.000e+00	1.000e+00
ENSG00000133119	784	784	1.963e-01	1.194e+00	7.284e-01	3.474e-01	8.206e-01	2.001e-01	7.434e-01
ENSG00000133142	489	489	1.338e-01	1.268e+00	8.298e-01	4.350e-01	1.477e+00	8.564e-02	6.362e-01
ENSG00000133226	939	939	7.031e-01	-4.405e-01	7.991e-01	1.454e-02	-4.688e-02	1.000e+00	1.000e+00
ENSG00000133247	652	652	1.007e-01	1.255e+00	6.434e-01	4.473e-01	3.114e-01	4.300e-01	1.000e+00
ENSG00000133302	880	880	2.838e-01	9.807e-01	8.250e-01	2.572e-01	8.575e-01	1.903e-01	7.434e-01
ENSG00000133313	615	615	1.890e-01	1.833e+00	8.969e-01	-6.032e-02	-4.024e-01	1.000e+00	1.000e+00
ENSG00000133318	620	620	5.218e-01	-4.072e-01	9.662e-01	-2.449e-01	-8.417e-02	1.000e+00	1.000e+00
ENSG00000133318	720	720	5.218e-01	2.243e+00	7.136e-01	3.172e-01	3.624e-01	3.946e-01	1.000e+00
ENSG00000133321	1191	1191	2.192e-01	2.780e+00	7.021e-01	-6.054e-02	-5.571e-01	1.000e+00	1.000e+00
ENSG00000133460	400	400	4.760e-02	1.982e+00	9.513e-01	-9.915e-02	3.710e-01	3.890e-01	1.000e+00
ENSG00000133574	3646	3646	1.550e-01	8.304e-01	4.626e-01	2.393e-01	1.761e+00	6.058e-02	5.441e-01
ENSG00000133641	576	576	1.457e-01	4.446e-01	9.831e-01	-1.785e-02	-4.287e-01	1.000e+00	1.000e+00
ENSG00000133678	344	344	1.148e-01	6.786e-01	1.120e+00	-3.591e-01	3.094e-01	4.315e-01	1.000e+00
ENSG00000133739	623	623	1.827e-01	1.565e+00	8.043e-01	2.843e-01	-3.620e-01	1.000e+00	1.000e+00
ENSG00000133789	361	361	1.323e-01	5.088e-01	1.360e+00	5.250e-01	9.450e-02	6.638e-01	1.000e+00
ENSG00000133794	141	141	1.005e-01	-2.610e-01	1.510e+00	7.249e-01	1.220e+00	1.182e-01	6.773e-01
ENSG00000133835	1570	1570	2.651e-01	1.911e+00	5.972e-01	-3.100e-01	1.071e+00	1.433e-01	6.773e-01
ENSG00000133884	1537	1537	3.046e-01	1.146e+00	7.379e-01	-2.686e-01	1.105e+00	1.371e-01	6.773e-01
ENSG00000133943	152	152	9.701e-02	-1.639e-01	1.493e+00	-3.664e-01	-2.853e-01	1.000e+00	1.000e+00
ENSG00000134001	1492	1492	3.733e-01	-3.939e-01	8.299e-01	-6.597e-02	-1.859e+00	1.000e+00	1.000e+00
ENSG00000134014	310	310	9.447e-02	-7.961e-01	1.171e+00	-2.999e-01	-1.524e-01	1.000e+00	1.000e+00
ENSG00000134056	618	618	4.023e-01	1.246e+00	1.259e+00	3.229e-01	2.518e-01	4.779e-01	1.000e+00
ENSG00000134057	2561	2561	2.472e-01	2.003e+00	4.169e-01	2.955e-02	-7.528e-01	1.000e+00	1.000e+00
ENSG00000134058	770	770	1.377e-01	-5.225e-01	9.666e-01	-1.153e-01	-4.915e-01	1.000e+00	1.000e+00
ENSG00000134077	268	268	1.854e-01	7.932e-01	1.164e+00	6.499e-01	1.731e+00	6.278e-02	5.441e-01
ENSG00000134086	569	569	2.371e-01	2.246e+00	7.912e-01	-1.320e-01	6.921e-01	2.394e-01	8.299e-01
ENSG00000134107	301	301	5.749e-02	-1.755e-01	1.003e+00	2.936e-01	-9.430e-03	1.000e+00	1.000e+00
ENSG00000134108	1141	1141	3.079e-01	9.903e-01	6.638e-01	2.073e-02	2.544e-01	4.757e-01	1.000e+00
ENSG00000134184	711	711	1.070e-01	-2.866e-01	8.105e-01	3.019e-01	-5.102e-01	1.000e+00	1.000e+00
ENSG00000134186	548	548	5.631e-01	-5.385e-01	1.221e+00	6.952e-02	-1.828e-01	1.000e+00	1.000e+00
ENSG00000134255	874	874	2.653e-01	8.302e-01	1.064e+00	1.234e-01	-2.452e-01	1.000e+00	1.000e+00
ENSG00000134265	313	313	2.055e-01	7.465e-02	1.172e+00	4.040e-01	1.195e+00	1.220e-01	6.773e-01
ENSG00000134283	1910	1910	4.252e-01	3.072e+00	3.947e-01	1.414e-01	-3.075e-01	1.000e+00	1.000e+00
ENSG00000134291	935	935	3.509e-01	1.229e+00	9.631e-01	3.165e-01	8.795e-02	6.749e-01	1.000e+00
ENSG00000134324	149	149	1.264e-01	8.815e-01	1.505e+00	1.915e-01	2.053e-01	5.217e-01	7.902e-01
ENSG00000134330	1906	1906	3.586e-01	1.049e+00	6.403e-01	1.109e-01	7.434e-02	6.998e-01	8.664e-01
ENSG00000134333	4981	4981	8.436e-01	2.573e+00	3.083e-01	1.858e-01	1.610e-01	5.704e-01	8.017e-01
ENSG00000134371	309	309	2.676e-01	9.076e-01	1.246e+00	-5.002e-01	1.225e+00	1.176e-01	3.822e-01
ENSG00000134371	204	204	2.676e-01	-5.664e-01	1.408e+00	-1.601e-01	1.571e-01	5.751e-01	8.017e-01
ENSG00000134375	2353	2353	3.970e-01	3.191e-01	5.862e-01	-2.694e-01	3.596e+00	7.323e-03	7.004e-02
ENSG00000134444	284	284	1.444e-01	8.243e-01	1.115e+00	9.948e-01	3.801e+00	5.828e-03	7.004e-02
ENSG00000134453	106	106	6.740e-01	-7.283e-01	1.524e+00	8.919e-01	7.718e-01	2.141e-01	5.301e-01
ENSG00000134516	561	561	2.686e-01	2.530e+00	7.902e-01	-1.124e-01	4.406e-01	3.479e-01	6.461e-01
ENSG00000134574	333	333	1.793e-01	3.343e-02	1.159e+00	2.055e-01	1.195e-01	6.249e-01	8.332e-01
ENSG00000134590	562	562	1.453e-01	6.690e-01	9.611e-01	-5.066e-01	2.567e+00	2.347e-02	1.110e-01
ENSG00000134597	1538	1538	3.107e-01	1.842e+00	6.859e-01	8.815e-01	1.512e+01	3.819e-08	9.928e-07
ENSG00000134602	628	628	3.284e-01	1.741e-01	1.098e+00	-2.421e-01	2.679e-01	4.642e-01	7.315e-01
ENSG00000134690	612	612	2.500e-01	1.192e+00	7.146e-01	-1.183e-01	1.484e-01	5.858e-01	8.017e-01
ENSG00000134717	612	612	5.567e-01	-8.664e-01	8.755e-01	-9.753e-02	-9.576e-01	1.000e+00	1.000e+00
ENSG00000134748	3188	3188	5.239e-01	3.009e+00	3.214e-01	-3.217e-01	1.112e+00	1.359e-01	4.158e-01
ENSG00000134758	260	260	3.160e-01	-4.817e-02	1.212e+00	-9.629e-02	-1.417e-01	1.000e+00	1.000e+00
ENSG00000134758	544	544	3.160e-01	8.598e-01	9.071e-01	5.535e-02	8.380e-02	6.823e-01	8.653e-01
ENSG00000134759	1645	1645	2.617e-01	2.815e+00	4.835e-01	-1.515e-01	-1.672e-01	1.000e+00	1.000e+00
ENSG00000134815	133	133	2.698e-02	4.107e-01	1.333e+00	-6.009e-01	9.414e-01	1.700e-01	4.421e-01
ENSG00000134851	1254	1254	4.267e-01	1.014e+00	7.644e-01	2.251e-01	6.424e-01	2.570e-01	5.569e-01
ENSG00000134882	291	291	3.919e-01	-1.537e+00	1.165e+00	-7.798e-01	2.986e+00	1.454e-02	1.018e-01
ENSG00000134899	252	252	2.357e-01	1.379e+00	1.244e+00	5.027e-01	9.853e-01	1.604e-01	4.390e-01
ENSG00000134900	780	780	2.719e-01	1.722e+00	9.404e-01	1.400e-01	4.746e-01	3.299e-01	6.354e-01
ENSG00000134910	1257	1257	2.878e-01	-7.933e-02	8.206e-01	4.155e-01	2.920e+00	1.566e-02	1.018e-01
ENSG00000134982	245	245	1.289e-01	-2.023e+00	1.089e+00	-5.697e-01	9.907e-01	1.592e-01	4.390e-01
ENSG00000134987	685	685	1.881e-01	1.635e+00	6.940e-01	-5.688e-02	2.700e-01	4.624e-01	7.315e-01
ENSG00000134996	1541	1541	4.473e-01	-2.361e-01	8.819e-01	8.619e-01	1.865e+01	1.016e-09	5.283e-08
ENSG00000135040	596	596	1.309e-01	1.876e-01	1.208e+00	-5.828e-02	-3.349e-01	1.000e+00	1.000e+00
ENSG00000135046	4261	4261	1.271e-01	2.951e+00	3.330e-01	2.960e-01	-2.715e-01	1.000e+00	1.000e+00
ENSG00000135069	1781	1781	2.005e-01	2.058e+00	4.825e-01	7.687e-02	1.954e-01	5.318e-01	7.902e-01
ENSG00000135093	124	124	4.268e-02	-9.853e-01	1.450e+00	1.978e+00	5.150e+00	1.330e-03	2.306e-02
ENSG00000135124	310	310	5.614e-02	-9.238e-01	1.102e+00	-6.781e-01	1.583e+00	7.521e-02	2.794e-01
ENSG00000135148	1138	1138	1.351e-01	-1.009e+00	8.432e-01	-4.222e-02	-4.742e-02	1.000e+00	1.000e+00
ENSG00000135245	1682	1682	1.688e-01	3.395e+00	1.496e+00	3.997e-01	6.814e-01	2.431e-01	5.554e-01
ENSG00000135249	988	988	1.253e-01	-6.324e-01	9.014e-01	7.786e-02	-1.105e+00	1.000e+00	1.000e+00
ENSG00000135269	525	525	3.001e-01	5.160e-01	9.189e-01	6.346e-01	3.508e+00	8.081e-03	7.004e-02
ENSG00000135297	720	720	1.156e-01	2.036e+00	7.946e-01	8.618e-03	-6.556e-01	1.000e+00	1.000e+00
ENSG00000135336	1347	1347	2.118e-01	2.394e+00	5.114e-01	2.290e-01	2.712e-01	4.614e-01	7.315e-01
ENSG00000135372	255	255	1.374e-01	5.109e-01	1.312e+00	-1.045e-01	1.082e-01	6.418e-01	8.343e-01
ENSG00000135387	825	825	5.243e-01	2.764e+00	5.661e-01	-5.607e-01	2.675e+00	2.073e-02	1.088e-01
ENSG00000135441	698	698	5.846e-01	-3.708e-01	1.003e+00	-2.798e-01	1.392e+00	9.522e-02	3.301e-01
ENSG00000135451	969	969	1.891e-01	5.347e-01	8.268e-01	3.787e-01	2.218e+00	3.519e-02	1.466e-01
ENSG00000135452	374	374	1.484e-01	-3.936e-01	1.239e+00	-9.852e-02	-9.024e-01	1.000e+00	1.000e+00
ENSG00000135469	638	638	1.017e-01	-1.728e+00	1.131e+00	3.743e-01	2.977e-01	4.403e-01	7.315e-01
ENSG00000135486	3627	3627	9.942e-01	3.847e+00	2.993e-01	-1.562e-01	3.130e-01	4.288e-01	7.315e-01
ENSG00000135506	638	638	2.927e-01	2.504e+00	6.731e-01	4.798e-01	2.183e+00	3.666e-02	1.466e-01
ENSG00000135521	372	372	1.569e-01	1.449e+00	9.250e-01	1.543e-01	5.300e-01	3.032e-01	6.064e-01
ENSG00000135587	215	215	6.645e-02	1.855e+00	1.222e+00	-1.031e-01	5.347e-01	3.011e-01	6.064e-01
ENSG00000135624	500	500	6.716e-01	-1.202e+00	1.013e+00	6.261e-01	2.667e+00	2.092e-02	1.088e-01
ENSG00000135655	1592	1592	4.036e-01	9.874e-01	8.547e-01	-1.266e-01	6.740e-01	2.456e-01	5.554e-01
ENSG00000135679	352	352	2.202e-01	7.709e-01	1.056e+00	1.513e-01	-1.106e-01	1.000e+00	1.000e+00
ENSG00000135686	550	550	6.904e-02	1.968e-01	1.159e+00	-1.987e-01	1.171e-01	6.285e-01	9.612e-01
ENSG00000135775	451	451	1.480e-01	-9.294e-01	1.218e+00	4.734e-02	6.239e-01	2.640e-01	5.416e-01
ENSG00000135778	1601	1601	2.504e-01	4.646e-01	6.465e-01	2.232e-03	-2.689e-01	1.000e+00	1.000e+00
ENSG00000135829	803	803	3.486e-01	1.715e+00	6.753e-01	4.503e-01	2.208e+00	3.560e-02	2.644e-01
ENSG00000135837	266	266	3.230e-01	-1.311e+00	1.075e+00	3.244e-01	1.211e-01	6.226e-01	9.612e-01
ENSG00000135900	1524	1524	2.610e-01	2.436e+00	4.310e-01	-3.066e-01	7.484e-01	2.212e-01	5.367e-01
ENSG00000135916	1222	1222	5.091e-01	-5.089e-01	9.047e-01	4.769e-02	-3.076e-02	1.000e+00	1.000e+00
ENSG00000135924	293	293	9.447e-02	-5.428e-01	1.486e+00	-2.706e-01	4.458e-01	3.450e-01	6.187e-01
ENSG00000135930	1785	1785	3.586e-01	1.224e+00	7.221e-01	2.659e-01	9.679e-01	1.641e-01	5.020e-01
ENSG00000135940	2763	2763	8.148e-01	1.100e+00	5.792e-01	-3.424e-02	-1.441e+00	1.000e+00	1.000e+00
ENSG00000135968	390	390	3.621e-01	8.669e-01	1.176e+00	-9.443e-02	-7.789e-01	1.000e+00	1.000e+00
ENSG00000135972	1373	1373	2.718e-01	2.705e+00	4.350e-01	7.383e-02	-6.704e-01	1.000e+00	1.000e+00
ENSG00000135974	603	603	1.393e-01	-6.390e-01	1.131e+00	3.810e-01	1.155e+00	1.285e-01	4.455e-01
ENSG00000135976	240	240	2.042e-01	-1.265e-01	1.400e+00	-3.710e-01	-1.617e-01	1.000e+00	1.000e+00
ENSG00000136003	1190	1190	5.679e-01	1.374e+00	6.968e-01	-8.367e-01	1.314e+01	2.960e-07	1.539e-05
ENSG00000136021	264	264	1.882e-01	1.209e+00	1.099e+00	-3.238e-01	-1.395e-01	1.000e+00	1.000e+00
ENSG00000136045	1627	1627	3.464e-01	2.696e+00	4.862e-01	-3.525e-01	1.973e+00	4.700e-02	2.716e-01
ENSG00000136051	361	361	1.921e-01	6.954e-01	9.480e-01	1.521e-01	-6.080e-01	1.000e+00	1.000e+00
ENSG00000136059	218	218	7.251e-02	2.225e+00	1.154e+00	-7.371e-02	-4.772e-01	1.000e+00	1.000e+00
ENSG00000136068	1383	1383	2.426e-01	2.372e+00	4.761e-01	-3.616e-01	1.646e+00	6.959e-02	3.016e-01
ENSG00000136104	273	273	7.771e-01	1.119e+00	1.168e+00	-5.953e-01	2.231e+00	3.466e-02	2.644e-01
ENSG00000136104	361	361	7.771e-01	-8.415e-01	1.102e+00	2.002e-01	-4.077e-01	1.000e+00	1.000e+00
ENSG00000136122	635	635	1.257e-01	6.616e-01	7.530e-01	3.676e-01	1.435e+00	9.029e-02	3.612e-01
ENSG00000136141	365	365	1.484e-01	2.433e+00	9.365e-01	-3.863e-01	6.199e-01	2.655e-01	5.416e-01
ENSG00000136147	987	987	2.774e-01	2.781e+00	8.244e-01	-4.088e-01	3.364e+00	9.495e-03	1.246e-01
ENSG00000136152	215	215	9.172e-02	-4.821e-01	1.345e+00	2.800e-02	-4.272e-04	1.000e+00	1.000e+00
ENSG00000136153	104	104	9.012e-02	9.305e-01	1.384e+00	-1.310e+00	2.572e+00	2.333e-02	2.426e-01
ENSG00000136153	99	99	9.012e-02	1.689e+00	1.333e+00	-2.379e-01	1.257e-01	6.161e-01	9.612e-01
ENSG00000136156	517	517	8.722e-01	1.993e+00	7.826e-01	-5.014e-01	1.223e+00	1.179e-01	4.379e-01
ENSG00000136159	1194	1194	1.394e-01	8.957e-01	6.098e-01	1.196e-01	3.530e-01	4.008e-01	6.947e-01
ENSG00000136238	2479	2479	6.859e-01	2.279e+00	5.263e-01	-2.931e-01	1.843e+00	5.490e-02	2.855e-01
ENSG00000136243	696	696	2.530e-01	1.064e+00	1.066e+00	-2.900e-01	5.659e-01	2.874e-01	5.535e-01
ENSG00000136247	843	843	2.096e-01	1.467e+00	7.062e-01	4.014e-03	-2.496e-01	1.000e+00	1.000e+00
ENSG00000136261	1538	1538	4.571e-01	-6.433e-01	7.051e-01	-1.745e-01	7.296e-01	2.271e-01	5.367e-01
ENSG00000136279	1434	1434	4.217e-01	2.509e+00	4.754e-01	-2.852e-01	1.010e+00	1.552e-01	5.020e-01
ENSG00000136280	260	260	2.245e-01	8.694e-01	1.303e+00	5.901e-02	4.836e-01	3.254e-01	6.043e-01
ENSG00000136280	134	134	2.245e-01	4.456e-01	1.313e+00	1.874e+00	7.001e+00	1.827e-04	4.749e-03
ENSG00000136381	435	435	2.438e-01	1.229e+00	1.063e+00	7.043e-01	3.355e+00	9.588e-03	1.246e-01
ENSG00000136436	1543	1543	3.849e-01	1.169e+00	7.006e-01	6.649e-02	-1.570e+00	1.000e+00	1.000e+00
ENSG00000136448	486	486	1.822e-01	2.142e+00	7.368e-01	-6.276e-03	-3.968e-01	1.000e+00	1.000e+00
ENSG00000136485	755	755	4.977e-01	1.573e+00	7.811e-01	-1.074e-01	1.667e+00	6.786e-02	3.016e-01
ENSG00000136504	1669	1669	1.755e-01	2.103e+00	7.676e-01	-2.461e-01	8.351e-01	1.962e-01	5.367e-01
ENSG00000136514	342	342	3.817e-02	2.592e+00	1.094e+00	3.739e-01	6.063e-01	2.708e-01	5.416e-01
ENSG00000136518	1080	1080	3.444e-01	2.163e-01	7.735e-01	2.981e-01	2.087e+00	4.104e-02	2.668e-01
ENSG00000136521	1151	1151	5.823e-01	3.045e+00	7.141e-01	2.432e-01	6.593e-01	2.508e-01	5.416e-01
ENSG00000136536	685	685	2.844e-01	6.140e-01	9.745e-01	-5.769e-02	-2.873e-01	1.000e+00	1.000e+00
ENSG00000136560	1208	1208	1.915e-01	1.864e+00	5.853e-01	1.945e-01	-7.278e-02	1.000e+00	1.000e+00
ENSG00000136603	575	575	1.576e-01	3.537e-01	9.015e-01	2.574e-01	-4.960e-01	1.000e+00	1.000e+00
ENSG00000136631	472	472	1.364e-01	1.698e+00	1.157e+00	2.951e-01	7.943e-01	2.075e-01	5.367e-01
ENSG00000136682	811	811	1.914e-01	8.284e-01	8.972e-01	-2.555e-02	-1.103e+00	1.000e+00	1.000e+00
ENSG00000136718	613	613	2.527e-01	-4.501e-01	1.137e+00	-1.877e-01	3.327e-01	4.147e-01	6.956e-01
ENSG00000136732	2044	2044	4.476e-01	3.510e+00	3.552e-01	-2.845e-01	8.164e-01	2.013e-01	5.367e-01
ENSG00000136738	164	164	1.897e-01	-2.009e-01	1.402e+00	-5.699e-01	1.073e+00	1.429e-01	3.911e-01
ENSG00000136783	922	922	2.293e-01	4.723e-01	8.589e-01	3.469e-01	3.129e+00	1.236e-02	1.071e-01
ENSG00000136807	396	396	1.395e-01	1.323e+00	9.314e-01	2.278e-01	5.506e-01	2.940e-01	5.286e-01
ENSG00000136811	1587	1587	3.195e-01	2.525e+00	4.755e-01	7.995e-02	8.036e-01	2.049e-01	4.507e-01
ENSG00000136816	1620	1620	1.555e-01	1.938e+00	6.224e-01	1.194e-01	2.378e-01	4.904e-01	6.519e-01
ENSG00000136824	970	970	4.064e-01	-1.757e+00	8.908e-01	-3.076e-01	2.117e+00	3.960e-02	1.950e-01
ENSG00000136828	582	582	8.276e-02	8.603e-01	7.784e-01	6.488e-02	8.618e-01	1.892e-01	4.473e-01
ENSG00000136854	762	762	1.193e-01	1.626e+00	8.988e-01	-1.828e-01	1.627e+00	7.125e-02	2.647e-01
ENSG00000136874	836	836	2.619e-01	4.075e-01	8.611e-01	3.289e-01	2.083e+00	4.126e-02	1.950e-01
ENSG00000136875	1436	1436	1.844e-01	1.711e+00	7.494e-01	-4.265e-02	6.354e-02	7.215e-01	8.725e-01
ENSG00000136877	500	500	2.413e-01	5.025e-01	9.622e-01	9.096e-02	-1.073e+00	1.000e+00	1.000e+00
ENSG00000136878	254	254	1.518e-01	1.835e+00	1.074e+00	-4.986e-03	4.910e-01	3.217e-01	5.297e-01
ENSG00000136888	1455	1455	8.821e-01	6.013e-01	7.772e-01	-1.760e-01	7.925e-01	2.080e-01	4.507e-01
ENSG00000136933	835	835	1.581e-01	1.460e+00	6.366e-01	2.782e-01	5.279e-01	3.042e-01	5.286e-01
ENSG00000136937	653	653	1.880e-01	1.391e+00	9.135e-01	-2.223e-01	1.154e-01	6.309e-01	8.002e-01
ENSG00000136938	1832	1832	8.987e-01	3.469e+00	4.823e-01	4.581e-01	2.761e+00	1.877e-02	1.220e-01
ENSG00000136950	250	250	3.808e-01	1.906e-02	1.207e+00	4.178e-02	2.259e-01	5.015e-01	6.519e-01
ENSG00000136997	510	510	3.503e-01	7.447e-01	8.907e-01	1.193e-01	2.585e-01	4.721e-01	6.460e-01
ENSG00000136997	1261	1261	3.503e-01	-5.463e-02	5.599e-01	-5.832e-01	1.104e+01	2.613e-06	1.359e-04
ENSG00000137054	1975	1975	1.855e-01	9.888e-01	1.272e+00	3.109e-01	4.305e+00	3.343e-03	5.794e-02
ENSG00000137106	1679	1679	3.980e-01	2.132e+00	7.381e-01	-1.784e-01	1.101e+00	1.379e-01	3.911e-01
ENSG00000137145	233	233	1.689e-01	-4.867e-01	1.130e+00	4.685e-01	6.042e-01	2.716e-01	5.286e-01
ENSG00000137161	659	659	5.591e-01	1.505e+00	7.890e-01	-4.328e-02	2.701e-02	8.162e-01	9.432e-01
ENSG00000137193	1100	1100	2.430e-01	1.654e+00	6.655e-01	3.940e-01	1.901e+00	5.121e-02	2.219e-01
ENSG00000137200	270	270	8.395e-02	1.895e+00	1.166e+00	1.752e-01	6.175e-01	2.665e-01	5.286e-01
ENSG00000137210	629	629	5.710e-01	1.295e-01	9.015e-01	-3.381e-01	2.770e+00	1.859e-02	1.220e-01
ENSG00000137221	345	345	7.826e-02	1.061e+00	1.132e+00	-8.057e-01	3.325e+00	9.916e-03	1.031e-01
ENSG00000137274	350	350	5.873e-02	1.018e+00	1.115e+00	-1.348e-01	-1.549e-01	1.000e+00	1.000e+00
ENSG00000137275	167	167	5.283e-02	2.571e-01	1.539e+00	-7.358e-01	3.896e-01	3.774e-01	5.947e-01
ENSG00000137309	1972	1972	9.245e-01	1.229e-01	7.028e-01	1.371e-01	2.355e+00	2.997e-02	1.732e-01
ENSG00000137310	572	572	1.566e-01	7.946e-01	9.094e-01	4.310e-04	-5.331e-01	1.000e+00	1.000e+00
ENSG00000137343	531	531	7.121e-02	1.122e+00	8.655e-01	-3.836e-03	-1.076e-01	1.000e+00	1.000e+00
ENSG00000137411	290	290	8.401e-02	4.258e-01	1.337e+00	1.089e-01	-1.033e+00	1.000e+00	1.000e+00
ENSG00000137413	1522	1522	1.899e-01	1.111e+00	7.234e-01	8.993e-02	4.956e-02	7.529e-01	8.898e-01
ENSG00000137414	223	223	8.789e-02	3.479e-01	1.368e+00	5.208e-02	-1.841e-01	1.000e+00	1.000e+00
ENSG00000137522	253	253	7.070e-02	4.226e-01	1.307e+00	-1.022e-01	4.824e-01	3.260e-01	5.297e-01
ENSG00000137547	1701	1701	3.096e-01	1.508e+00	6.446e-01	1.558e-01	5.261e-01	3.050e-01	5.286e-01
ENSG00000137574	1777	1777	3.203e-01	8.547e-01	8.012e-01	-2.046e-01	2.806e-01	4.537e-01	6.460e-01
ENSG00000137575	652	652	5.299e-01	7.128e-01	1.071e+00	3.410e-01	3.442e-01	4.067e-01	6.042e-01
ENSG00000137642	175	175	1.261e-01	-1.406e-01	1.364e+00	-6.115e-01	8.790e-01	1.849e-01	4.473e-01
ENSG00000137714	533	533	4.406e-01	-4.525e-01	1.314e+00	-3.883e-01	1.362e+00	9.880e-02	3.425e-01
ENSG00000137714	394	394	4.406e-01	3.342e-01	1.046e+00	5.360e-01	1.667e+00	6.786e-02	2.647e-01
ENSG00000137720	2392	2392	1.681e-01	1.636e+00	4.864e-01	3.667e-01	4.470e+00	2.789e-03	5.794e-02
ENSG00000137764	803	803	2.120e-01	2.561e+00	5.291e-01	2.785e-02	3.685e-01	3.906e-01	5.974e-01
ENSG00000137767	395	395	8.670e-02	1.365e+00	1.042e+00	-2.083e-01	8.970e-01	1.804e-01	4.473e-01
ENSG00000137802	327	327	7.225e-02	1.239e+00	1.154e+00	6.286e-02	2.615e-01	4.695e-01	6.460e-01
ENSG00000137804	1791	1791	3.374e-01	-2.627e-01	5.156e-01	-1.601e-01	1.202e+00	1.211e-01	3.703e-01
ENSG00000137807	671	671	1.711e-01	2.717e+00	7.958e-01	3.257e-01	1.215e+00	1.190e-01	3.703e-01
ENSG00000137812	299	299	2.437e-01	3.618e-01	1.180e+00	2.462e-01	8.031e-02	6.886e-01	8.525e-01
ENSG00000137814	2672	2672	2.303e-01	1.320e+00	7.313e-01	-2.495e-01	3.658e+00	6.835e-03	8.885e-02
ENSG00000137815	1307	1307	3.697e-01	2.358e+00	5.388e-01	-9.812e-02	5.834e-01	2.800e-01	5.286e-01
ENSG00000137818	2756	2756	9.989e-01	1.872e+00	4.970e-01	-1.167e-02	-3.174e-01	1.000e+00	1.000e+00
ENSG00000137822	432	432	1.206e-01	1.135e+00	8.598e-01	6.287e-01	2.428e+00	2.755e-02	2.387e-01
ENSG00000137880	1473	1473	4.346e-01	4.597e-01	7.899e-01	1.844e-01	5.167e-01	3.094e-01	6.785e-01
ENSG00000137959	122	122	1.341e-02	3.715e-01	1.151e+00	-7.038e-03	3.789e-01	3.840e-01	6.841e-01
ENSG00000137996	1526	1526	3.327e-01	2.780e+00	4.409e-01	1.239e+00	2.221e+01	2.640e-11	1.373e-09
ENSG00000138018	949	949	1.810e-01	7.513e-01	5.769e-01	-7.346e-02	-4.364e-01	1.000e+00	1.000e+00
ENSG00000138029	702	702	2.987e-01	1.340e+00	7.840e-01	2.414e-01	6.012e-01	2.729e-01	6.785e-01
ENSG00000138032	1037	1037	3.325e-01	8.837e-01	9.916e-01	-4.888e-01	2.901e+00	1.602e-02	1.666e-01
ENSG00000138036	315	315	9.835e-02	1.198e+00	9.837e-01	1.657e-01	1.552e-01	5.774e-01	8.579e-01
ENSG00000138071	504	504	6.828e-01	7.859e-01	1.164e+00	6.083e-04	4.311e-01	3.531e-01	6.801e-01
ENSG00000138085	290	290	4.207e-01	7.612e-01	1.376e+00	-1.658e-01	-1.239e-01	1.000e+00	1.000e+00
ENSG00000138085	2454	2454	4.207e-01	-9.996e-01	5.968e-01	1.294e-01	-3.455e-01	1.000e+00	1.000e+00
ENSG00000138092	638	638	1.109e-01	1.303e+00	7.546e-01	-1.996e-01	5.890e-01	2.778e-01	6.785e-01
ENSG00000138134	402	402	1.267e-01	9.291e-01	1.058e+00	-4.301e-01	1.071e+00	1.433e-01	4.282e-01
ENSG00000138160	872	872	2.316e-01	2.008e+00	5.621e-01	7.549e-02	-1.646e-01	1.000e+00	1.000e+00
ENSG00000138180	903	903	1.339e-01	-1.324e+00	6.772e-01	-2.094e-02	-8.142e-02	1.000e+00	1.000e+00
ENSG00000138182	542	542	2.802e-01	8.859e-01	7.332e-01	7.331e-02	-9.183e-01	1.000e+00	1.000e+00
ENSG00000138190	822	822	1.326e-01	-8.883e-01	7.143e-01	-1.017e-02	-1.653e+00	1.000e+00	1.000e+00
ENSG00000138326	1472	1472	9.950e-01	2.143e+00	5.418e-01	5.294e-02	4.328e-01	3.522e-01	6.801e-01
ENSG00000138363	670	670	4.218e-01	8.721e-01	7.831e-01	-2.024e-01	-4.714e-01	1.000e+00	1.000e+00
ENSG00000138375	504	504	9.685e-02	2.170e+00	8.871e-01	3.504e-01	4.983e-01	3.181e-01	6.785e-01
ENSG00000138380	485	485	8.007e-02	9.510e-01	1.059e+00	4.082e-01	1.557e+00	7.767e-02	3.671e-01
ENSG00000138385	1275	1275	6.288e-01	8.540e-01	7.855e-01	-1.951e-01	1.095e+00	1.390e-01	4.282e-01
ENSG00000138398	440	440	6.394e-01	2.014e+00	7.510e-01	3.543e-01	4.819e-01	3.262e-01	6.785e-01
ENSG00000138398	334	334	6.394e-01	1.372e+00	1.052e+00	2.289e-02	-8.215e-02	1.000e+00	1.000e+00
ENSG00000138434	223	223	2.036e-01	6.190e-01	1.285e+00	2.404e-02	-8.084e-01	1.000e+00	1.000e+00
ENSG00000138459	351	351	1.033e-01	1.269e+00	1.060e+00	-6.309e-01	1.781e+00	5.909e-02	3.073e-01
ENSG00000138592	567	567	2.383e-01	1.711e+00	8.957e-01	2.124e-01	1.404e-01	5.962e-01	8.612e-01
ENSG00000138594	785	785	4.124e-01	1.700e+00	7.008e-01	6.545e-02	3.489e-01	4.035e-01	6.841e-01
ENSG00000138613	621	621	1.276e-01	-1.765e+00	8.785e-01	9.567e-02	1.760e-01	5.530e-01	8.457e-01
ENSG00000138663	2053	2053	3.269e-01	9.861e-01	6.936e-01	-4.214e-01	6.206e+00	4.266e-04	5.545e-03
ENSG00000138688	116	116	1.068e-01	-1.950e+00	1.439e+00	6.620e-01	8.107e-01	2.029e-01	5.553e-01
ENSG00000138698	636	636	3.341e-01	8.510e-01	7.881e-01	3.700e-01	1.781e+00	5.909e-02	3.073e-01
ENSG00000138709	163	163	9.509e-02	8.221e-01	1.402e+00	-7.094e-01	1.045e+00	1.482e-01	4.282e-01
ENSG00000138758	188	188	1.300e-01	-6.291e-01	8.949e-01	2.439e-01	5.264e-01	3.049e-01	6.785e-01
ENSG00000138764	773	773	1.440e-01	-8.700e-02	8.711e-01	-2.457e-01	1.217e+00	1.187e-01	4.282e-01
ENSG00000138768	851	851	2.906e-01	3.020e-01	1.039e+00	-1.374e-01	1.124e+00	1.339e-01	4.282e-01
ENSG00000138780	322	322	9.789e-02	5.345e-01	1.118e+00	-2.535e-02	-1.123e-02	1.000e+00	1.000e+00
ENSG00000138796	428	428	5.534e-01	2.486e-01	9.543e-01	1.080e-01	-3.055e-01	1.000e+00	1.000e+00
ENSG00000138802	574	574	1.804e-01	2.967e-01	9.867e-01	3.659e-01	2.078e+00	4.147e-02	3.073e-01
ENSG00000138834	500	500	1.812e-01	4.605e-01	9.769e-01	5.823e-02	-8.526e-01	1.000e+00	1.000e+00
ENSG00000138835	772	772	1.134e-01	-1.015e+00	7.096e-01	9.165e-02	-3.398e-01	1.000e+00	1.000e+00
ENSG00000138942	529	529	7.199e-02	8.347e-01	9.231e-01	2.410e-01	3.426e-01	4.078e-01	6.841e-01
ENSG00000138964	369	369	2.412e-01	2.500e+00	9.971e-01	-1.170e+00	8.003e+00	6.313e-05	1.094e-03
ENSG00000139083	722	722	2.833e-01	5.048e-01	9.044e-01	2.077e-02	-1.145e+00	1.000e+00	1.000e+00
ENSG00000139083	355	355	2.833e-01	5.825e-01	1.109e+00	-1.913e-01	2.171e-01	5.099e-01	8.036e-01
ENSG00000139112	552	552	1.004e-01	7.342e-01	8.230e-01	5.086e-01	1.910e+00	5.067e-02	3.073e-01
ENSG00000139133	170	170	6.676e-02	7.867e-01	1.363e+00	2.210e-01	2.645e-01	4.670e-01	7.589e-01
ENSG00000139163	1593	1593	3.154e-01	1.579e+00	7.156e-01	7.304e-01	9.849e+00	9.066e-06	2.357e-04
ENSG00000139180	1674	1674	4.585e-01	1.717e+00	5.127e-01	1.976e-01	3.926e-01	3.756e-01	6.841e-01
ENSG00000139182	114	114	6.935e-02	-5.300e-01	1.561e+00	4.746e-01	6.819e-02	7.119e-01	1.000e+00
ENSG00000139187	294	294	1.124e-01	-4.543e-02	1.224e+00	-4.116e-01	1.256e+00	1.130e-01	4.282e-01
ENSG00000139192	228	228	1.898e-01	-7.114e-01	1.157e+00	4.523e-01	1.335e+00	1.023e-01	4.282e-01
ENSG00000139192	259	259	1.898e-01	-5.294e-01	1.256e+00	4.986e-01	1.438e+00	8.995e-02	2.902e-01
ENSG00000139193	507	507	2.315e-01	1.328e+00	9.426e-01	1.104e+00	4.174e+00	3.861e-03	3.794e-02
ENSG00000139197	472	472	1.652e-01	-2.771e-02	1.066e+00	-7.065e-01	3.921e+00	5.107e-03	3.794e-02
ENSG00000139278	1406	1406	1.978e-01	2.032e+00	8.351e-01	2.179e-02	7.324e-04	9.695e-01	1.000e+00
ENSG00000139291	280	280	9.716e-02	1.288e+00	1.212e+00	-4.725e-01	4.121e-01	3.640e-01	8.229e-01
ENSG00000139343	1228	1228	7.322e-01	2.525e+00	7.723e-01	1.632e-02	-9.033e-02	1.000e+00	1.000e+00
ENSG00000139350	1206	1206	2.200e-01	2.294e+00	5.512e-01	1.733e-01	2.422e-01	4.865e-01	8.723e-01
ENSG00000139372	688	688	3.649e-01	8.737e-01	1.090e+00	7.332e-02	-5.791e-01	1.000e+00	1.000e+00
ENSG00000139405	644	644	1.221e-01	8.922e-01	8.163e-01	4.184e-01	2.227e+00	3.481e-02	1.645e-01
ENSG00000139437	806	806	1.493e-01	1.392e+00	8.335e-01	-1.837e-02	-8.408e-02	1.000e+00	1.000e+00
ENSG00000139496	1250	1250	3.822e-01	2.445e+00	6.952e-01	-2.021e-02	3.833e-01	3.813e-01	8.261e-01
ENSG00000139546	259	259	1.428e-01	1.193e+00	1.297e+00	3.236e-01	8.380e-01	1.954e-01	5.380e-01
ENSG00000139579	1337	1337	2.088e-01	1.015e+00	7.536e-01	2.983e-01	2.832e+00	1.731e-02	9.004e-02
ENSG00000139618	365	365	1.847e-01	2.902e-01	1.095e+00	5.916e-02	-4.521e-01	1.000e+00	1.000e+00
ENSG00000139637	1143	1143	2.888e-01	2.716e+00	5.289e-01	7.958e-01	7.409e+00	1.184e-04	2.053e-03
ENSG00000139641	869	869	1.739e-01	2.338e+00	6.970e-01	-1.112e-01	-4.558e-01	1.000e+00	1.000e+00
ENSG00000139644	3840	3840	8.452e-01	3.237e+00	2.975e-01	-1.160e-01	1.855e-01	5.424e-01	9.402e-01
ENSG00000139668	847	847	2.466e-01	1.467e+00	8.462e-01	-1.004e-01	1.686e-01	5.614e-01	9.418e-01
ENSG00000139687	619	619	3.330e-01	2.599e+00	8.614e-01	-2.056e-01	8.374e-02	6.824e-01	1.000e+00
ENSG00000139726	2554	2554	4.804e-01	-6.880e-01	7.629e-01	1.912e-02	-7.847e-01	1.000e+00	1.000e+00
ENSG00000139793	2734	2734	2.338e-01	2.706e+00	5.211e-01	-3.413e-02	-7.213e-01	1.000e+00	1.000e+00
ENSG00000139826	359	359	1.571e-01	-4.467e-01	1.231e+00	5.534e-01	1.395e+00	9.486e-02	2.902e-01
ENSG00000139842	525	525	2.236e-01	-1.092e+00	1.148e+00	-6.748e-01	4.009e+00	4.630e-03	3.794e-02
ENSG00000139921	812	812	5.061e-01	-1.924e+00	7.353e-01	1.905e-01	-1.497e-01	1.000e+00	1.000e+00
ENSG00000139977	710	710	1.167e-01	1.945e+00	8.153e-01	5.415e-02	7.111e-01	2.330e-01	5.771e-01
ENSG00000140030	1729	1729	1.230e-01	1.337e-01	7.439e-01	-5.788e-01	1.129e+01	2.016e-06	5.241e-05
ENSG00000140153	837	837	1.063e-01	-2.139e-01	1.122e+00	1.291e-02	-1.011e+00	1.000e+00	1.000e+00
ENSG00000140157	1526	1526	2.166e-01	-6.187e-01	7.786e-01	9.118e-02	-9.497e-02	1.000e+00	1.000e+00
ENSG00000140262	342	342	6.295e-01	-1.911e-01	1.244e+00	5.189e-01	1.974e+00	4.695e-02	1.878e-01
ENSG00000140262	388	388	6.295e-01	6.224e-01	1.193e+00	1.242e-01	4.086e-02	7.750e-01	1.000e+00
ENSG00000140263	806	806	1.743e-01	-4.404e-01	8.300e-01	2.369e-01	1.515e+00	8.172e-02	2.833e-01
ENSG00000140264	1427	1427	9.850e-01	-3.030e-01	8.038e-01	3.291e-02	3.530e-01	4.008e-01	8.337e-01
ENSG00000140365	2229	2229	4.452e-01	2.797e+00	5.234e-01	9.367e-02	2.817e-01	4.529e-01	8.445e-01
ENSG00000140367	786	786	1.758e-01	2.765e+00	8.635e-01	-4.908e-01	3.231e+00	1.102e-02	6.368e-02
ENSG00000140368	301	301	6.484e-02	1.659e+00	1.057e+00	-3.810e-01	7.281e-01	2.275e-01	5.771e-01
ENSG00000140382	986	986	2.170e-01	1.980e+00	7.065e-01	-6.566e-02	2.794e-01	4.547e-01	8.445e-01
ENSG00000140398	157	157	1.076e-01	-1.547e-01	1.274e+00	2.823e-01	6.116e-02	7.265e-01	1.000e+00
ENSG00000140455	518	518	2.454e-01	2.243e+00	9.900e-01	-1.199e-02	1.158e-01	6.303e-01	1.000e+00
ENSG00000140463	537	537	8.913e-02	1.387e+00	1.132e+00	-2.425e-01	-7.086e-02	1.000e+00	1.000e+00
ENSG00000140464	278	278	1.633e-01	9.301e-01	1.111e+00	-6.928e-01	1.743e+00	6.188e-02	2.298e-01
ENSG00000140525	330	330	2.827e-01	-8.254e-01	1.176e+00	1.911e-01	-2.741e-01	1.000e+00	1.000e+00
ENSG00000140553	1951	1951	1.787e-01	3.018e+00	3.791e-01	2.742e-01	6.428e-01	2.569e-01	6.071e-01
ENSG00000140575	336	336	3.907e-01	1.611e+00	9.664e-01	4.813e-01	8.338e-01	1.966e-01	5.380e-01
ENSG00000140577	409	409	1.459e-01	1.169e+00	1.025e+00	2.861e-01	-4.669e-01	1.000e+00	1.000e+00
ENSG00000140650	396	396	7.872e-02	-4.666e-01	1.132e+00	7.579e-01	4.235e+00	3.612e-03	3.794e-02
ENSG00000140718	586	586	1.015e-01	1.669e+00	7.643e-01	1.616e-01	-2.541e-02	1.000e+00	1.000e+00
ENSG00000140740	761	761	6.988e-01	1.343e+00	7.488e-01	7.568e-02	3.116e-01	4.298e-01	8.445e-01
ENSG00000140829	244	244	1.369e-01	-6.672e-01	1.555e+00	6.248e-01	2.122e+00	3.940e-02	1.707e-01
ENSG00000140854	506	506	1.212e-01	-1.462e+00	9.196e-01	7.625e-01	3.479e+00	8.349e-03	5.427e-02
ENSG00000140876	746	746	7.707e-02	2.360e+00	7.618e-01	8.131e-02	-7.735e-01	1.000e+00	1.000e+00
ENSG00000140931	867	867	2.988e-01	1.714e+00	7.877e-01	-1.191e+00	1.446e+01	7.560e-08	3.931e-06
ENSG00000140941	682	682	6.550e-01	2.214e+00	9.091e-01	-5.443e-02	-6.036e-01	1.000e+00	1.000e+00
ENSG00000140968	153	153	8.339e-03	1.021e+00	7.907e-01	1.066e+00	1.071e+00	1.433e-01	4.025e-01
ENSG00000140983	359	359	2.017e-01	7.688e-01	1.146e+00	-3.424e-01	1.243e+00	1.148e-01	3.731e-01
ENSG00000140990	1972	1972	6.576e-01	8.539e-01	6.740e-01	-1.279e-01	8.544e-01	1.911e-01	4.262e-01
ENSG00000141002	992	992	4.577e-01	2.432e-02	1.037e+00	1.355e-01	1.687e+00	6.624e-02	3.240e-01
ENSG00000141026	655	655	1.020e-01	1.725e+00	9.794e-01	-2.214e-01	9.559e-01	1.668e-01	4.262e-01
ENSG00000141034	294	294	9.991e-02	3.693e-01	1.361e+00	5.361e-01	8.326e-01	1.969e-01	4.262e-01
ENSG00000141076	837	837	1.498e-01	-1.070e+00	9.251e-01	3.372e-02	-2.361e-01	1.000e+00	1.000e+00
ENSG00000141127	1465	1465	3.208e-01	2.238e+00	6.016e-01	3.337e-01	2.657e+00	2.116e-02	1.572e-01
ENSG00000141219	239	239	9.203e-02	9.307e-01	1.377e+00	7.137e-02	4.108e-01	3.647e-01	6.118e-01
ENSG00000141279	172	172	3.421e-01	6.620e-01	1.409e+00	4.675e-01	6.970e-01	2.377e-01	4.730e-01
ENSG00000141279	342	342	3.421e-01	9.517e-01	1.205e+00	4.268e-01	6.429e-02	7.199e-01	1.000e+00
ENSG00000141349	1627	1627	1.343e-01	-2.602e+00	4.728e-01	1.701e-01	8.046e-01	2.046e-01	4.262e-01
ENSG00000141367	687	687	2.365e-01	1.126e+00	8.471e-01	6.789e-01	4.956e+00	1.642e-03	4.269e-02
ENSG00000141376	186	186	6.811e-02	-2.334e-01	1.493e+00	1.113e-01	-6.650e-02	1.000e+00	1.000e+00
ENSG00000141428	1544	1544	1.791e-01	9.101e-01	9.071e-01	4.323e-01	2.759e+00	1.882e-02	1.572e-01
ENSG00000141452	708	708	1.336e-01	2.746e+00	7.398e-01	6.209e-02	3.763e-01	3.857e-01	6.267e-01
ENSG00000141480	692	692	3.851e-01	1.322e-01	9.327e-01	1.822e-01	9.195e-02	6.680e-01	9.650e-01
ENSG00000141480	240	240	3.851e-01	-5.845e-01	1.478e+00	3.283e-01	1.415e+00	9.253e-02	3.701e-01
ENSG00000141499	562	562	1.265e-01	-4.545e-01	1.132e+00	3.172e-01	-8.148e-03	1.000e+00	1.000e+00
ENSG00000141552	575	575	6.007e-01	1.479e+00	7.802e-01	-1.191e-01	-5.051e-01	1.000e+00	1.000e+00
ENSG00000141556	183	183	2.839e-01	-1.844e-01	1.348e+00	4.250e-01	4.497e-01	3.429e-01	5.991e-01
ENSG00000141556	371	371	2.839e-01	8.307e-02	1.344e+00	7.221e-03	-1.263e+00	1.000e+00	1.000e+00
ENSG00000141560	1001	1001	1.323e-01	7.859e-01	8.162e-01	-8.657e-02	-6.586e-01	1.000e+00	1.000e+00
ENSG00000141564	219	219	1.218e-01	-4.398e-01	1.438e+00	3.679e-01	8.036e-01	2.049e-01	4.262e-01
ENSG00000141642	285	285	5.884e-02	-6.248e-02	1.360e+00	2.350e-01	2.998e-01	4.387e-01	6.913e-01
ENSG00000141682	303	303	1.787e-01	1.431e-01	1.541e+00	-2.721e-01	6.405e-01	2.577e-01	4.786e-01
ENSG00000141753	129	129	3.113e-02	-8.217e-01	1.169e+00	7.825e-01	9.290e-01	1.729e-01	4.262e-01
ENSG00000141933	2233	2233	2.047e-01	2.949e+00	4.098e-01	1.349e-01	1.761e-01	5.529e-01	8.214e-01
ENSG00000141959	970	970	2.399e-01	2.491e+00	6.029e-01	2.076e-02	1.974e-01	5.297e-01	8.102e-01
ENSG00000141968	507	507	1.717e-01	1.266e+00	8.176e-01	1.358e-01	6.741e-01	2.456e-01	4.730e-01
ENSG00000141971	781	781	2.164e-01	1.106e+00	9.711e-01	4.544e-01	2.374e+00	2.935e-02	1.907e-01
ENSG00000142039	230	230	1.144e-01	2.862e+00	1.054e+00	-2.870e-01	-3.022e-01	1.000e+00	1.000e+00
ENSG00000142166	541	541	2.856e-01	6.984e-01	8.816e-01	-2.230e-02	-4.481e-01	1.000e+00	1.000e+00
ENSG00000142168	3258	3258	6.856e-01	2.814e+00	3.736e-01	3.248e-01	1.051e+00	1.471e-01	4.025e-01
ENSG00000142186	626	626	2.077e-01	1.145e+00	8.619e-01	3.380e-01	1.345e+00	1.010e-01	3.707e-01
ENSG00000142227	1776	1776	3.828e-01	9.266e-01	6.322e-01	8.226e-02	-7.577e-01	1.000e+00	1.000e+00
ENSG00000142230	537	537	4.062e-01	2.771e+00	9.415e-01	7.213e-02	-9.132e-01	1.000e+00	1.000e+00
ENSG00000142252	858	858	1.487e-01	8.499e-01	9.499e-01	2.592e-02	-3.389e-01	1.000e+00	1.000e+00
ENSG00000142396	579	579	2.813e-01	9.610e-01	1.085e+00	-3.756e-01	1.171e+00	1.259e-01	3.852e-01
ENSG00000142507	3032	3032	6.682e-01	-1.377e+00	4.937e-01	-9.335e-02	1.448e+00	8.879e-02	3.701e-01
ENSG00000142534	1840	1840	9.631e-01	-2.418e+00	5.237e-01	-3.395e-01	2.105e+00	4.019e-02	2.322e-01
ENSG00000142634	232	232	8.582e-02	1.755e+00	1.336e+00	-9.160e-01	3.064e+00	1.330e-02	1.384e-01
ENSG00000142655	900	900	8.862e-02	9.320e-01	8.774e-01	-1.307e-01	-4.168e-01	1.000e+00	1.000e+00
ENSG00000142657	509	509	4.213e-01	2.925e-02	1.231e+00	-7.181e-01	4.409e+00	2.981e-03	5.168e-02
ENSG00000142669	749	749	8.679e-01	3.574e-01	9.671e-01	-3.670e-01	1.299e+00	1.069e-01	3.707e-01
ENSG00000142684	1053	1053	1.643e-01	1.618e+00	5.806e-01	3.224e-01	1.659e+00	6.853e-02	3.240e-01
ENSG00000142731	589	589	1.371e-01	6.358e-01	1.051e+00	-1.598e-01	4.447e-01	3.457e-01	5.991e-01
ENSG00000142765	595	595	1.802e-01	1.756e+00	9.733e-01	1.005e-01	-6.345e-01	1.000e+00	1.000e+00
ENSG00000142875	601	601	4.403e-01	8.773e-01	9.526e-01	-5.309e-01	3.120e+00	1.248e-02	1.384e-01
ENSG00000142945	550	550	2.163e-01	1.803e+00	9.263e-01	-8.940e-01	5.804e+00	6.564e-04	3.413e-02
ENSG00000143013	518	518	2.527e-01	1.376e+00	9.335e-01	2.286e-01	9.033e-03	8.931e-01	1.000e+00
ENSG00000143013	834	834	2.527e-01	2.128e-02	9.280e-01	-6.790e-02	-4.492e-02	1.000e+00	1.000e+00
ENSG00000143033	2680	2680	6.104e-01	-2.318e+00	2.917e-01	-7.090e-01	8.891e+00	2.476e-05	1.287e-03
ENSG00000143119	1951	1951	5.291e-01	-1.140e-01	6.686e-01	-4.208e-01	5.680e+00	7.508e-04	1.952e-02
ENSG00000143153	766	766	1.158e-01	-1.007e-02	7.908e-01	-3.477e-01	2.008e+00	4.508e-02	2.180e-01
ENSG00000143155	1031	1031	4.310e-01	2.359e+00	4.326e-01	-6.830e-02	5.069e-01	3.140e-01	4.413e-01
ENSG00000143164	529	529	1.847e-01	1.896e+00	7.146e-01	7.441e-05	-4.898e-03	1.000e+00	1.000e+00
ENSG00000143179	238	238	1.848e-01	8.549e-01	1.186e+00	2.505e-01	4.598e-01	3.376e-01	4.619e-01
ENSG00000143179	342	342	1.848e-01	-9.042e-01	1.355e+00	-1.952e-01	9.586e-02	6.615e-01	7.166e-01
ENSG00000143184	6277	6277	1.782e-02	3.650e+00	3.688e-01	1.460e-02	-5.325e-01	1.000e+00	1.000e+00
ENSG00000143198	859	859	2.309e-01	3.802e-01	7.494e-01	2.159e-01	1.250e+00	1.138e-01	3.116e-01
ENSG00000143222	2178	2178	6.207e-01	1.696e+00	6.554e-01	-1.017e-01	5.978e-01	2.742e-01	4.194e-01
ENSG00000143224	300	300	8.742e-02	4.897e-01	9.762e-01	-1.530e-01	5.741e-01	2.839e-01	4.218e-01
ENSG00000143228	767	767	2.822e-01	3.647e-01	8.661e-01	9.830e-02	2.229e-01	5.043e-01	5.867e-01
ENSG00000143252	3028	3028	6.105e-01	3.109e+00	2.431e-01	-9.137e-02	9.675e-01	1.642e-01	3.214e-01
ENSG00000143258	304	304	8.095e-02	2.081e+00	7.926e-01	2.199e-01	1.109e+00	1.365e-01	3.214e-01
ENSG00000143294	430	430	2.256e-01	1.971e+00	8.197e-01	1.378e-01	5.367e-01	3.002e-01	4.336e-01
ENSG00000143324	291	291	9.033e-02	-2.414e-01	1.144e+00	1.938e-01	7.466e-01	2.217e-01	3.726e-01
ENSG00000143337	557	557	2.347e-01	-1.438e-01	1.045e+00	2.052e-01	3.936e-01	3.750e-01	4.642e-01
ENSG00000143353	1342	1342	1.775e-01	-1.060e+00	8.436e-01	-1.906e-01	7.370e-01	2.247e-01	3.726e-01
ENSG00000143363	279	279	8.644e-02	3.139e-01	1.164e+00	-6.263e-01	1.787e+00	5.868e-02	2.180e-01
ENSG00000143367	257	257	2.408e-02	6.363e-01	1.134e+00	8.925e-01	4.215e+00	3.692e-03	6.400e-02
ENSG00000143374	295	295	8.271e-02	-1.228e+00	1.207e+00	5.252e-01	1.324e+00	1.037e-01	2.997e-01
ENSG00000143376	314	314	1.274e-01	-1.794e+00	9.705e-01	2.947e-01	1.389e+00	9.555e-02	2.997e-01
ENSG00000143379	239	239	1.282e-01	-7.147e-01	1.065e+00	5.128e-02	2.278e-01	4.997e-01	5.867e-01
ENSG00000143398	526	526	2.454e-01	-8.719e-01	8.490e-01	5.021e-02	9.553e-01	1.669e-01	3.214e-01
ENSG00000143458	204	204	1.006e-01	3.876e-01	1.270e+00	2.658e-01	1.537e-01	5.793e-01	6.409e-01
ENSG00000143476	478	478	1.695e-01	2.397e+00	7.022e-01	3.580e-01	9.605e-01	1.657e-01	3.214e-01
ENSG00000143499	363	363	1.874e-01	2.424e+00	1.064e+00	-4.772e-01	1.950e+00	4.830e-02	2.180e-01
ENSG00000143569	721	721	2.080e-01	6.502e-01	8.116e-01	2.609e-01	1.919e+00	5.009e-02	2.180e-01
ENSG00000143575	942	942	4.164e-01	2.437e+00	6.643e-01	2.644e-01	1.841e+00	5.498e-02	2.180e-01
ENSG00000143578	1313	1313	1.244e-01	1.849e+00	4.684e-01	-7.776e-02	1.078e+00	1.419e-01	3.214e-01
ENSG00000143624	496	496	1.183e-01	2.288e+00	5.622e-01	-2.586e-01	4.099e-01	3.653e-01	4.633e-01
ENSG00000143641	1645	1645	4.125e-01	6.094e-01	6.322e-01	1.195e-01	9.139e-01	1.764e-01	3.276e-01
ENSG00000143653	1296	1296	3.363e-01	6.479e-01	7.573e-01	-2.123e-01	1.829e+00	5.581e-02	2.180e-01
ENSG00000143727	1416	1416	6.581e-01	2.259e+00	6.517e-01	1.918e-01	1.065e+00	1.445e-01	3.214e-01
ENSG00000143740	620	620	1.189e-01	1.037e+00	8.143e-01	-7.179e-03	2.175e+00	3.700e-02	2.180e-01
ENSG00000143742	608	608	8.004e-01	7.857e-01	6.398e-01	-4.825e-01	2.266e+00	3.325e-02	2.180e-01
ENSG00000143753	2650	2650	2.223e-01	2.594e+00	2.664e-01	-7.512e-02	2.960e-02	8.078e-01	8.572e-01
ENSG00000143756	142	142	1.205e-01	1.347e+00	1.054e+00	8.509e-01	2.050e+00	4.289e-02	2.180e-01
ENSG00000143761	1861	1861	7.278e-01	7.584e-01	7.359e-01	5.899e-02	4.314e-01	3.530e-01	4.633e-01
ENSG00000143771	2581	2581	2.639e-01	-7.561e-01	5.444e-01	-1.991e-01	8.279e-01	1.982e-01	3.554e-01
ENSG00000143774	318	318	7.961e-01	1.075e+00	1.151e+00	-4.602e-01	1.937e+00	4.905e-02	2.180e-01
ENSG00000143891	724	724	1.335e-01	-8.840e-01	9.676e-01	1.506e-01	1.186e+00	1.236e-01	3.213e-01
ENSG00000143919	612	612	1.640e-01	3.531e-01	7.520e-01	1.959e-01	9.791e-01	1.617e-01	3.214e-01
ENSG00000143924	536	536	2.274e-01	5.025e-01	8.279e-01	-3.787e-01	2.853e+00	1.691e-02	2.180e-01
ENSG00000143942	646	646	1.262e-01	1.469e+00	7.902e-01	4.961e-02	6.044e-01	2.716e-01	4.194e-01
ENSG00000143947	4636	4636	9.966e-01	2.491e+00	3.221e-01	8.197e-02	1.366e+00	9.835e-02	2.997e-01
ENSG00000143971	300	300	5.086e-02	1.055e+00	9.908e-01	-2.072e-01	4.230e-01	3.577e-01	4.633e-01
ENSG00000144021	548	548	3.333e-01	1.406e+00	7.137e-01	2.014e-02	1.782e-01	5.505e-01	6.223e-01
ENSG00000144120	361	361	4.268e-02	4.850e-01	1.234e+00	2.799e-02	2.194e-01	5.077e-01	5.867e-01
ENSG00000144134	494	494	5.775e-02	-3.985e-01	9.446e-01	-1.196e-02	-1.476e+00	1.000e+00	1.000e+00
ENSG00000144152	208	208	5.459e-02	-4.401e-01	1.081e+00	6.691e-01	1.581e+00	7.539e-02	2.613e-01
ENSG00000144224	442	442	7.661e-01	2.271e-03	9.556e-01	1.242e-02	7.226e-01	2.293e-01	3.726e-01
ENSG00000144306	352	352	1.420e-01	1.679e+00	1.213e+00	1.816e-03	8.543e-01	1.912e-01	3.262e-01
ENSG00000144354	1055	1055	5.141e-01	1.358e+00	8.026e-01	-2.052e-02	-7.080e-02	1.000e+00	1.000e+00
ENSG00000144362	400	400	5.609e-02	-6.138e-01	1.145e+00	-7.669e-01	5.496e+00	9.148e-04	9.514e-03
ENSG00000144451	557	557	2.339e-01	1.545e-01	9.811e-01	-1.440e-01	1.162e+00	1.274e-01	3.188e-01
ENSG00000144468	183	183	1.421e-01	-1.924e-01	1.198e+00	-6.459e-01	8.309e-01	1.973e-01	3.262e-01
ENSG00000144468	373	373	1.421e-01	-1.623e-01	1.253e+00	5.112e-01	9.889e-01	1.596e-01	3.262e-01
ENSG00000144524	2383	2383	2.304e-01	1.812e+00	5.512e-01	1.573e-01	1.058e+00	1.458e-01	3.188e-01
ENSG00000144535	820	820	1.950e-01	1.851e+00	6.280e-01	-1.277e-01	2.235e-01	5.037e-01	6.389e-01
ENSG00000144535	198	198	1.950e-01	-1.040e+00	1.436e+00	-1.235e-01	2.499e-01	4.796e-01	6.235e-01
ENSG00000144554	654	654	1.589e-01	6.871e-01	8.766e-01	-6.706e-02	1.665e+00	6.806e-02	2.528e-01
ENSG00000144566	211	211	2.553e-01	2.250e+00	1.061e+00	-1.714e+00	1.087e+01	3.108e-06	1.616e-04
ENSG00000144566	379	379	2.553e-01	9.145e-01	9.669e-01	-1.470e-01	1.080e+00	1.417e-01	3.188e-01
ENSG00000144579	327	327	1.390e-01	1.493e+00	1.203e+00	-2.791e-01	1.567e-01	5.756e-01	6.961e-01
ENSG00000144580	945	945	2.087e-01	2.250e+00	6.459e-01	5.296e-01	3.955e+00	4.916e-03	3.265e-02
ENSG00000144589	222	222	1.468e-01	-9.642e-01	1.205e+00	-1.481e-01	-1.929e-01	1.000e+00	1.000e+00
ENSG00000144591	456	456	7.919e-02	2.477e+00	8.458e-01	-5.403e-01	1.886e+00	5.214e-02	2.260e-01
ENSG00000144597	489	489	1.319e-01	8.187e-01	1.181e+00	1.300e-01	3.934e-01	3.750e-01	5.052e-01
ENSG00000144659	795	795	2.405e-01	2.429e+00	6.336e-01	5.665e-01	3.617e+00	7.156e-03	3.721e-02
ENSG00000144659	468	468	2.405e-01	-1.231e+00	1.045e+00	7.005e-02	-1.819e-01	1.000e+00	1.000e+00
ENSG00000144674	803	803	3.288e-01	2.249e+00	6.243e-01	-1.325e-01	8.701e-01	1.871e-01	3.262e-01
ENSG00000144741	661	661	1.384e-01	2.664e+00	7.725e-01	-3.147e-01	1.817e-01	5.467e-01	6.768e-01
ENSG00000144746	536	536	6.057e-01	6.956e-01	1.345e+00	1.011e+00	6.955e+00	1.918e-04	3.325e-03
ENSG00000144827	1100	1100	2.192e-01	1.173e+00	7.961e-01	1.201e-01	8.594e-02	6.785e-01	8.018e-01
[truncated: 4,115 more rows]
