# Supplementary material for: CamoTSS: analysis of alternative transcription start sites for cellular phenotypes and regulatory patterns from 5' scRNA-seq data
Source: Nat Commun. 2023 Nov 9;14:7240. doi: 10.1038/s41467-023-42636-1 (PMC10636040; doi:10.1038/s41467-023-42636-1)
Supplement: Supplementary file 12 — Source Data [file 41467_2023_42636_MOESM12_ESM.zip › Supp_Fig34_GO_T_11w_12w.csv]

GO	Category	Description	Count	%	Log10(P)	Log10(q)
R-HSA-2262752	Reactome Gene Sets	Cellular responses to stress	23	10.09	-7.43	-3.21
R-HSA-72766	Reactome Gene Sets	Translation	14	6.14	-7.26	-3.21
GO:0010564	GO Biological Processes	regulation of cell cycle process	21	9.21	-6.57	-2.82
R-HSA-1640170	Reactome Gene Sets	Cell Cycle	20	8.77	-6.47	-2.82
GO:0010038	GO Biological Processes	response to metal ion	14	6.14	-6.03	-2.52
GO:0071279	GO Biological Processes	cellular response to cobalt ion	3	1.32	-5.77	-2.45
GO:0007005	GO Biological Processes	mitochondrion organization	15	6.58	-5.7	-2.44
R-HSA-3371497	Reactome Gene Sets	HSP90 chaperone cycle for steroid hormone receptors (SHR) in the presence of ligand	6	2.63	-5.44	-2.25
GO:0051276	GO Biological Processes	chromosome organization	15	6.58	-5.41	-2.25
GO:0090407	GO Biological Processes	organophosphate biosynthetic process	16	7.02	-5.39	-2.25
GO:0006979	GO Biological Processes	response to oxidative stress	13	5.7	-5.21	-2.14
R-HSA-69206	Reactome Gene Sets	G1/S Transition	8	3.51	-5.14	-2.14
GO:0061024	GO Biological Processes	membrane organization	18	7.89	-4.69	-1.83
GO:0010821	GO Biological Processes	regulation of mitochondrion organization	8	3.51	-4.67	-1.83
GO:1903320	GO Biological Processes	regulation of protein modification by small protein conjugation or removal	10	4.39	-4.57	-1.76
GO:0006259	GO Biological Processes	DNA metabolic process	18	7.89	-4.53	-1.75
M136	Canonical Pathways	PID FOXO PATHWAY	5	2.19	-4.47	-1.71
R-HSA-9716542	Reactome Gene Sets	Signaling by Rho GTPases, Miro GTPases and RHOBTB3	17	7.46	-4.42	-1.69
GO:0048545	GO Biological Processes	response to steroid hormone	10	4.39	-4.14	-1.56
WP4629	WikiPathways	Aerobic glycolysis	3	1.32	-4.05	-1.48
