# Supplementary material for: CamoTSS: analysis of alternative transcription start sites for cellular phenotypes and regulatory patterns from 5' scRNA-seq data
Source: Nat Commun. 2023 Nov 9;14:7240. doi: 10.1038/s41467-023-42636-1 (PMC10636040; doi:10.1038/s41467-023-42636-1)
Supplement: Supplementary file 12 — Source Data [file 41467_2023_42636_MOESM12_ESM.zip › Supp_Fig34_GO_T_cell_12w_30m.csv]

GO	Category	Description	Count	%	Log10(P)	Log10(q)
R-HSA-8953854	Reactome Gene Sets	Metabolism of RNA	81	8.36	-22.26	-17.91
GO:0006974	GO Biological Processes	DNA damage response	73	7.53	-16.33	-12.58
R-HSA-2262752	Reactome Gene Sets	Cellular responses to stress	74	7.64	-15.8	-12.35
R-HSA-1640170	Reactome Gene Sets	Cell Cycle	68	7.02	-15.56	-12.17
GO:0016071	GO Biological Processes	mRNA metabolic process	63	6.5	-14.17	-10.84
GO:0033044	GO Biological Processes	regulation of chromosome organization	37	3.82	-14.15	-10.84
R-HSA-9824446	Reactome Gene Sets	Viral Infection Pathways	67	6.91	-12.84	-9.6
GO:0051301	GO Biological Processes	cell division	52	5.37	-12.55	-9.38
R-HSA-72766	Reactome Gene Sets	Translation	36	3.72	-11.26	-8.19
GO:0010564	GO Biological Processes	regulation of cell cycle process	62	6.4	-11	-8.01
GO:0033365	GO Biological Processes	protein localization to organelle	61	6.3	-10.63	-7.7
R-HSA-72312	Reactome Gene Sets	rRNA processing	27	2.79	-9.25	-6.44
GO:0006325	GO Biological Processes	chromatin organization	58	5.99	-9.16	-6.36
GO:0043484	GO Biological Processes	regulation of RNA splicing	25	2.58	-8.95	-6.17
GO:0055086	GO Biological Processes	nucleobase-containing small molecule metabolic process	47	4.85	-8.73	-6.01
GO:0007005	GO Biological Processes	mitochondrion organization	41	4.23	-8.58	-5.87
GO:0090501	GO Biological Processes	RNA phosphodiester bond hydrolysis	22	2.27	-7.96	-5.3
GO:0006399	GO Biological Processes	tRNA metabolic process	24	2.48	-7.76	-5.13
GO:0080135	GO Biological Processes	regulation of cellular response to stress	52	5.37	-7.66	-5.04
R-HSA-3700989	Reactome Gene Sets	Transcriptional Regulation by TP53	34	3.51	-7.57	-4.99
